# Supplementary material for: De Novo Transcriptome Assembly and Characterization for the Widespread and Stress-Tolerant Conifer Platycladus orientalis
Source: PLoS One. 2016 Feb 16;11(2):e0148985. doi: 10.1371/journal.pone.0148985 (PMC4755536; doi:10.1371/journal.pone.0148985)
Supplement: S3 File — (TXT) [file pone.0148985.s005.txt]

############################################################################################
# scripts from some important parts of our analysis pipeline
############################################################################################

############################################################################################
# (1) De novo assembly with Trinity
############################################################################################

# Quality Trimming Via Trimmomatic
java -jar /home/liuhui/bin/trinityrnaseq-2.0.6/trinity-plugins/Trimmomatic/trimmomatic.jar \
PE -threads 20 -phred33 P_ACAGTG_L002_R1_001.fastq.gz P_ACAGTG_L002_R2_001.fastq.gz \
P_ACAGTG_L002_R1_001.fq.gz.P.qtrim P_ACAGTG_L002_R1_001.fq.gz.U.qtrim \
P_ACAGTG_L002_R2_001.fq.gz.P.qtrim P_ACAGTG_L002_R2_001.fq.gz.U.qtrim \
SLIDINGWINDOW:4:5 LEADING:5 TRAILING:5 MINLEN:25
cat P_ACAGTG_L002_R1_001.fq.gz.P.qtrim P_ACAGTG_L002_R1_001.fq.gz.U.qtrim > P_ACAGTG_L002_R1_001.fq.gz.PwU.qtrim.fq
cat P_ACAGTG_L002_R2_001.fq.gz.P.qtrim P_ACAGTG_L002_R2_001.fq.gz.U.qtrim > P_ACAGTG_L002_R2_001.fq.gz.PwU.qtrim.fq

# Trinity de novo assembly
/home/jfmao/bin/trinity/trinityrnaseq_r20140413p1/Trinity --seqType fq --JM 200G \
--left P_ACAGTG_L002_R1_001.fq.gz.PwU.qtrim.fq --right P_ACAGTG_L002_R2_001.fq.gz.PwU.qtrim.fq \
--output Porientalis --CPU 30 --inchworm_cpu 30 --bflyCPU 30 --trimmomatic --full_cleanup

# unigene extraction
perl get_longest_isoform_seq_per_trinity_gene.pl Trinity.fasta > Porientalis_unigene.fa

############################################################################################
# (2) map P. orientalis reads to Pinus taeda draft genome
############################################################################################

# prepare genome index
/home/liuhui/bin/bwa-0.7.12/bwa index -a bwtsw Ptaeda_HQ.A.fa

# map with bwa
/home/liuhui/bin/bwa-0.7.12/bwa mem -t 16 \
Ptaeda_HQ.A.fa \
/media/3T_disk_3/Porientalis/Porientalis/P_ACAGTG_L002_R1_001.fq.gz.PwU.qtrim.fq \
/media/3T_disk_3/Porientalis/Porientalis/P_ACAGTG_L002_R2_001.fq.gz.PwU.qtrim.fq | \
samtools view -bS - > aln_pt_HQ.A.trans.bam

# statistics on mapping with samtools
samtools flagstat aln_pt_HQ.A.trans.bam

############################################################################################
# (3) gmap, map transcripts back to the genome
############################################################################################
# (5.4.1) genome index -- Pinus taeda
gmap_build -d ptaeda -D . ptaeda.v1.01_masked.fa

# mapping
gmapl -D /media/10TB/conifer/genomes/Pinus_taeda/ -d ptaeda -f psl -B 5 -A -t 35 PUnigene.fa

############################################################################################
# (4) SSR marker design with QDD
############################################################################################

perl pipe1.pl -input_file PUnigene.fa -out_folder ../output -outfile_string m_g_ESTSSR 

perl pipe2.pl -input_file m_g_ESTSSR_pipe1_for_pipe2.fas -out_folder ../output -outfile_string m_g_ESTSSR

perl pipe3.pl -input_file m_g_ESTSSR_pipe2_for_pipe3.fas -out_folder ../output -outfile_string m_g_ESTSSR
