# Supplementary material for: De Novo Transcriptome Assembly and Characterization for the Widespread and Stress-Tolerant Conifer Platycladus orientalis
Source: PLoS One. 2016 Feb 16;11(2):e0148985. doi: 10.1371/journal.pone.0148985 (PMC4755536; doi:10.1371/journal.pone.0148985)
Supplement: S4 File — (XLSX) [file pone.0148985.s006.xlsx]

## Sheet: Sheet1
	Mapped reads (total)		Mapped reads (singletone)		Mapped reads (singletone and mate)		Mapped reads (properly paired)
Genomes	amount	Percentage	amount	Percentage	amount	Percentage	amount	Percentage
Picea abies	72562967	0.6972	2038823	0.0196	70524144	0.6776	68839841	0.6615
Picea glauca	74794265	0.7187	1987868	0.0191	72806397	0.6996	70191117	0.6744
Pinus teada	70684208	0.6792	2011092	0.0193	68673116	0.6599	65551367	0.6299
Notes:
Genome of Picea abies from this link: ftp://plantgenie.org/Data/ConGenIE/Picea_abies/v1.0/FASTA/
Genome of Picea glauca from this link: ftp://plantgenie.org/Data/ConGenIE/Picea_glauca/PG29/v4.0/FASTA/
Genome of Pinus taeda from this link: http://dendrome.ucdavis.edu/ftp/Genome_Data/genome/pinerefseq/Pita/v1.01/
