# Supplementary material for: De Novo Transcriptome Assembly and Characterization for the Widespread and Stress-Tolerant Conifer Platycladus orientalis
Source: PLoS One. 2016 Feb 16;11(2):e0148985. doi: 10.1371/journal.pone.0148985 (PMC4755536; doi:10.1371/journal.pone.0148985)
Supplement: S5 File — (XLSX) [file pone.0148985.s007.xlsx]

## Sheet: Sheet1
	Mapped reads (total)		Mapped reads (singletone)		Mapped reads (singletone and mate)		Mapped reads (properly paired)
Transcriptomes	amount	Percentage	amount	Percentage	amount	Percentage	amount	Percentage
Picea abies	40080051	0.385113	1890738	0.0181673	38123870	0.366317	37885052	0.364022
Picea glauca	47755138	0.45886	2095945	0.0201391	45214206	0.434445	43302284	0.416074
Pinus teada HQ.A	3103563	0.0298209	276425	0.00265606	2826408	0.0271578	2804724	0.0269495
Pinus teada HQ.B	4013571	0.0385648	519566	0.0049923	3493416	0.0335668	3485168	0.0334876
Pinus teada LQ	9860656	0.094747	930149	0.00893742	8926376	0.0857699	8856186	0.0850955
Notes:
Transcriptome of Picea abies from this link: ftp://plantgenie.org/Data/ConGenIE/Picea_abies/v1.0/FASTA/Z4006_Transcripts/454.newbler.mRNA.AllContigs.fna.gz
Transcriptome of Picea glauca from this link: http://www.ncbi.nlm.nih.gov/Traces/wgs/?download=GCHX01.1.fsa_nt.gz
Transcriptome of Pinus taeda from this link: http://dendrome.ucdavis.edu/ftp/Genome_Data/genome/pinerefseq/Pita/v1.01/Pita_Annotation_v3.0/
Pinus taeda HQ.A: High quality models (full length)
Pinus taeda HQ.B: High quality models (partial)
Pinus taeda LQ: Low quality gene models
