# Supplementary material for: De Novo Transcriptome Assembly and Characterization for the Widespread and Stress-Tolerant Conifer Platycladus orientalis
Source: PLoS One. 2016 Feb 16;11(2):e0148985. doi: 10.1371/journal.pone.0148985 (PMC4755536; doi:10.1371/journal.pone.0148985)
Supplement: S7 File — (TXT) [file pone.0148985.s009.txt]

 WARNING executed HMMER version has not been tested !!! 

#      Statistics of the completeness of the genome based on 248 CEGs      #

              #Prots  %Completeness  -  #Total  Average  %Ortho 

  Complete      245       98.79      -   811     3.31     99.18

   Group 1       64       96.97      -   218     3.41     98.44
   Group 2       55       98.21      -   183     3.33     98.18
   Group 3       61      100.00      -   201     3.30    100.00
   Group 4       65      100.00      -   209     3.22    100.00

   Partial      247       99.60      -   936     3.79     99.19

   Group 1       66      100.00      -   249     3.77     98.48
   Group 2       55       98.21      -   204     3.71     98.18
   Group 3       61      100.00      -   235     3.85    100.00
   Group 4       65      100.00      -   248     3.82    100.00

#    These results are based on the set of genes selected by Genis Parra   #

#    Key:                                                                  #
#    Prots = number of 248 ultra-conserved CEGs present in genome          #
#    %Completeness = percentage of 248 ultra-conserved CEGs present        #
#    Total = total number of CEGs present including putative orthologs     #
#    Average = average number of orthologs per CEG                         #
#    %Ortho = percentage of detected CEGS that have more than 1 ortholog   #
