# Supplementary material for: De Novo Transcriptome Assembly and Characterization for the Widespread and Stress-Tolerant Conifer Platycladus orientalis
Source: PLoS One. 2016 Feb 16;11(2):e0148985. doi: 10.1371/journal.pone.0148985 (PMC4755536; doi:10.1371/journal.pone.0148985)
Supplement: S8 File — (XLSX) [file pone.0148985.s010.xlsx]

## Sheet: Po_P. teada_TRAPID
P. orientalis	Pinus taeda	PLAZA 2.5 database	Nr database
comp152_c0_seq2		HOM000001	gb|ABR16216.1| unknown [Picea sitchensis]
comp415_c0_seq1	tscaffold1766;scaffold8514	HOM000001	gb|AEW07833.1| hypothetical protein 0_12580_02, partial [Pinus radiata] gb|AFG68936.1| hypothetical protein 0_12580_02, partial [Pinus taeda] gb|AFG68937.1| hypothetical protein 0_12580_02, partial [Pinus taeda] gb|AFG68938.1| hypothetical protein 0_12580_02, partial [Pinus taeda] gb|AFG68939.1| hypothetical protein 0_12580_02, partial [Pinus taeda] gb|AFG68940.1| hypothetical protein 0_12580_02,…
comp720_c0_seq2	tscaffold416;scaffold7974	HOM000001	gb|EAZ01660.1| hypothetical protein OsI_23695 [Oryza sativa Indica Group]
comp734_c0_seq1	scaffold564062.1	HOM000001
comp909_c0_seq1		HOM000001
comp925_c0_seq2	tscaffold2048;scaffold841605.2	HOM000001	gb|AFG65804.1| hypothetical protein 2_9455_01, partial [Pinus taeda] gb|AFG65805.1| hypothetical protein 2_9455_01, partial [Pinus taeda] gb|AFG65814.1| hypothetical protein 2_9455_01, partial [Pinus taeda]
comp971_c0_seq1	scaffold411399	HOM000001	gb|ABR16216.1| unknown [Picea sitchensis]
comp1055_c0_seq1	tscaffold566	HOM000001	gb|AFG66680.1| hypothetical protein 0_14992_02, partial [Pinus taeda] gb|AFG66681.1| hypothetical protein 0_14992_02, partial [Pinus taeda] gb|AFG66682.1| hypothetical protein 0_14992_02, partial [Pinus taeda] gb|AFG66683.1| hypothetical protein 0_14992_02, partial [Pinus taeda]
comp1346_c0_seq1	tscaffold2151	HOM000001	gb|AEW07782.1| hypothetical protein 0_11486_01, partial [Pinus radiata]
comp1360_c0_seq1	tscaffold8377	HOM000001	gb|ACE80806.1| pentatricopeptide repeat protein, partial [Picea abies]
comp1456_c0_seq1	scaffold297867.2	HOM000001	gb|ACE80804.1| pentatricopeptide repeat protein, partial [Cycas revoluta]
comp1958_c0_seq1	tscaffold7342	HOM000001	gb|AGT16322.1| pentatricopeptide repeat-containing protein [Saccharum hybrid cultivar R570]
comp2016_c0_seq1	tscaffold714;scaffold5208	HOM000001	gb|ACE80804.1| pentatricopeptide repeat protein, partial [Cycas revoluta]
comp2165_c0_seq1	tscaffold3333;scaffold6939	HOM000001	gb|ABR16520.1| unknown [Picea sitchensis]
comp2186_c0_seq1	tscaffold410	HOM000001	ref|XP_007146674.1| hypothetical protein PHAVU_006G0599000g [Phaseolus vulgaris] gb|ESW18668.1| hypothetical protein PHAVU_006G0599000g [Phaseolus vulgaris]
comp2304_c0_seq1	tscaffold1222	HOM000001	gb|ADE76509.1| unknown [Picea sitchensis]
comp2473_c0_seq1	tscaffold5503	HOM000001	gb|ADE77505.1| unknown [Picea sitchensis]
comp2892_c0_seq1	tscaffold2293	HOM000001	gb|AFG58310.1| hypothetical protein 0_9722_01, partial [Pinus taeda]
comp3329_c0_seq1	scaffold903191	HOM000001	gb|EXC01449.1| hypothetical protein L484_022020 [Morus notabilis]
comp3344_c0_seq1	tscaffold4184;scaffold2867	HOM000001	ref|XP_002978278.1| hypothetical protein SELMODRAFT_108052 [Selaginella moellendorffii] gb|EFJ20935.1| hypothetical protein SELMODRAFT_108052 [Selaginella moellendorffii]
comp3917_c0_seq1	tscaffold9004	HOM000001	gb|AFG66680.1| hypothetical protein 0_14992_02, partial [Pinus taeda] gb|AFG66681.1| hypothetical protein 0_14992_02, partial [Pinus taeda] gb|AFG66682.1| hypothetical protein 0_14992_02, partial [Pinus taeda] gb|AFG66683.1| hypothetical protein 0_14992_02, partial [Pinus taeda]
comp4419_c0_seq1	tscaffold5216	HOM000001	ref|XP_003617808.1| Pentatricopeptide repeat-containing protein [Medicago truncatula] gb|AET00767.1| pentatricopeptide (PPR) repeat protein [Medicago truncatula]
comp5515_c0_seq2	tscaffold8156;scaffold865673	HOM000001	gb|ADE76509.1| unknown [Picea sitchensis]
comp5685_c0_seq1	scaffold44392;scaffold3333	HOM000001	gb|KCW64279.1| hypothetical protein EUGRSUZ_G01917 [Eucalyptus grandis]
comp5785_c0_seq1	C32260500	HOM000001	gb|EYU19509.1| hypothetical protein MIMGU_mgv1a026940mg, partial [Erythranthe guttata]
comp5791_c0_seq1	scaffold291986.2	HOM000001	gb|ABR16520.1| unknown [Picea sitchensis]
comp6016_c0_seq1	C32243872	HOM000001	ref|XP_003628710.1| Pentatricopeptide repeat-containing protein [Medicago truncatula]
comp6286_c0_seq1	C32243872	HOM000001	gb|ABK26521.1| unknown [Picea sitchensis]
comp6293_c0_seq1	scaffold116696.2	HOM000001	gb|AFG47878.1| hypothetical protein 0_5528_01, partial [Pinus taeda] gb|AFG47881.1| hypothetical protein 0_5528_01, partial [Pinus taeda] gb|AFG47882.1| hypothetical protein 0_5528_01, partial [Pinus taeda]
comp6771_c0_seq1	tscaffold385	HOM000001	gb|ADE77588.1| unknown [Picea sitchensis]
comp7016_c0_seq1	tscaffold5992	HOM000001	gb|AEW08425.1| hypothetical protein 2_9455_01, partial [Pinus lambertiana]
comp7073_c0_seq1	C32382094	HOM000001	gb|ABR16520.1| unknown [Picea sitchensis]
comp7208_c0_seq1	scaffold865673	HOM000001	gb|ADE76509.1| unknown [Picea sitchensis]
comp7227_c0_seq1		HOM000001	ref|XP_006361889.1| PREDICTED: pentatricopeptide repeat-containing protein At2g21090-like [Solanum tuberosum]
comp8194_c0_seq1	tscaffold7737;scaffold9065	HOM000001	gb|ABR17838.1| unknown [Picea sitchensis]
comp8449_c0_seq2	scaffold430576;scaffold6244	HOM000001	gb|ABR16520.1| unknown [Picea sitchensis]
comp8896_c0_seq1	tscaffold1654	HOM000001
comp8929_c0_seq1	tscaffold5520;scaffold2048	HOM000001	gb|ADE76509.1| unknown [Picea sitchensis]
comp9066_c0_seq1		HOM000001	ref|XP_002522543.1| pentatricopeptide repeat-containing protein, putative [Ricinus communis] gb|EEF39843.1| pentatricopeptide repeat-containing protein, putative [Ricinus communis]
comp9135_c0_seq1		HOM000001	emb|CBI29893.3| unnamed protein product [Vitis vinifera]
comp9311_c0_seq2	tscaffold7136	HOM000001	gb|KCW62595.1| hypothetical protein EUGRSUZ_G00084, partial [Eucalyptus grandis]
comp9484_c0_seq1	scaffold44392	HOM000001	gb|ABK26521.1| unknown [Picea sitchensis]
comp9509_c0_seq1	tscaffold1912	HOM000001	gb|AFG66680.1| hypothetical protein 0_14992_02, partial [Pinus taeda] gb|AFG66681.1| hypothetical protein 0_14992_02, partial [Pinus taeda] gb|AFG66682.1| hypothetical protein 0_14992_02, partial [Pinus taeda] gb|AFG66683.1| hypothetical protein 0_14992_02, partial [Pinus taeda]
comp9702_c0_seq1	scaffold415960	HOM000001	ref|XP_002536106.1| pentatricopeptide repeat-containing protein, putative [Ricinus communis] gb|EEF26277.1| pentatricopeptide repeat-containing protein, putative [Ricinus communis]
comp10021_c0_seq1		HOM000001	gb|AFG45722.1| hypothetical protein 0_12933_01, partial [Pinus taeda]
comp10079_c0_seq1	scaffold102846.2	HOM000001	gb|ACE80804.1| pentatricopeptide repeat protein, partial [Cycas revoluta]
comp10118_c0_seq1	scaffold186198	HOM000001	gb|AEW07833.1| hypothetical protein 0_12580_02, partial [Pinus radiata] gb|AFG68936.1| hypothetical protein 0_12580_02, partial [Pinus taeda] gb|AFG68937.1| hypothetical protein 0_12580_02, partial [Pinus taeda] gb|AFG68938.1| hypothetical protein 0_12580_02, partial [Pinus taeda] gb|AFG68939.1| hypothetical protein 0_12580_02, partial [Pinus taeda] gb|AFG68940.1| hypothetical protein 0_12580_02,…
comp10181_c0_seq1		HOM000001
comp10576_c0_seq1	tscaffold8476	HOM000001	gb|KCW57628.1| hypothetical protein EUGRSUZ_H00398, partial [Eucalyptus grandis]
comp10784_c0_seq1	tscaffold7630;scaffold1180	HOM000001	ref|XP_006490200.1| PREDICTED: pentatricopeptide repeat-containing protein At3g57430, chloroplastic-like [Citrus sinensis]
comp11027_c0_seq1		HOM000001	ref|XP_006826681.1| hypothetical protein AMTR_s00137p00065490 [Amborella trichopoda] gb|ERM93918.1| hypothetical protein AMTR_s00137p00065490 [Amborella trichopoda]
comp11094_c0_seq1	tscaffold5106	HOM000001	gb|KDP42927.1| hypothetical protein JCGZ_23869 [Jatropha curcas]
comp11113_c0_seq1	tscaffold7401	HOM000001	gb|AFG66680.1| hypothetical protein 0_14992_02, partial [Pinus taeda] gb|AFG66681.1| hypothetical protein 0_14992_02, partial [Pinus taeda] gb|AFG66682.1| hypothetical protein 0_14992_02, partial [Pinus taeda] gb|AFG66683.1| hypothetical protein 0_14992_02, partial [Pinus taeda]
comp11114_c0_seq1		HOM000001	gb|AFG45722.1| hypothetical protein 0_12933_01, partial [Pinus taeda]
comp11162_c0_seq1	scaffold470015	HOM000001	ref|XP_007051907.1| Tetratricopeptide repeat-like superfamily protein [Theobroma cacao] gb|EOX96064.1| Tetratricopeptide repeat-like superfamily protein [Theobroma cacao]
comp12613_c0_seq1	tscaffold6939;scaffold33217.1	HOM000001	gb|AEW07722.1| hypothetical protein 0_9722_01, partial [Pinus radiata]
comp12770_c0_seq1	tscaffold2222	HOM000001	gb|ABK26521.1| unknown [Picea sitchensis]
comp13164_c0_seq1		HOM000001
comp13185_c0_seq1	tscaffold6603	HOM000001	gb|ADE77588.1| unknown [Picea sitchensis]
comp13364_c0_seq1	tscaffold5050	HOM000001
comp13378_c0_seq1	tscaffold8228	HOM000001	gb|ABR16216.1| unknown [Picea sitchensis]
comp13489_c0_seq2		HOM000001
comp13692_c0_seq1	tscaffold4211;scaffold882899	HOM000001	gb|ABR17838.1| unknown [Picea sitchensis]
comp13952_c0_seq2	tscaffold401;scaffold353	HOM000001	gb|ABK26521.1| unknown [Picea sitchensis]
comp13983_c0_seq1	scaffold855108.1	HOM000001	gb|AEW07833.1| hypothetical protein 0_12580_02, partial [Pinus radiata] gb|AFG68936.1| hypothetical protein 0_12580_02, partial [Pinus taeda] gb|AFG68937.1| hypothetical protein 0_12580_02, partial [Pinus taeda] gb|AFG68938.1| hypothetical protein 0_12580_02, partial [Pinus taeda] gb|AFG68939.1| hypothetical protein 0_12580_02, partial [Pinus taeda] gb|AFG68940.1| hypothetical protein 0_12580_02,…
comp14191_c0_seq1	tscaffold6242;scaffold4184	HOM000001	gb|ABR16216.1| unknown [Picea sitchensis]
comp14398_c0_seq1	scaffold842325	HOM000001	ref|XP_007028547.1| Pentatricopeptide repeat (PPR) superfamily protein, putative isoform 1 [Theobroma cacao] ref|XP_007028548.1| Pentatricopeptide repeat (PPR) superfamily protein, putative isoform 1 [Theobroma cacao] gb|EOY09049.1| Pentatricopeptide repeat (PPR) superfamily protein, putative isoform 1 [Theobroma cacao] gb|EOY09050.1| Pentatricopeptide repeat (PPR) superfamily protein, putative i…
comp15011_c0_seq1	scaffold624701;scaffold6107	HOM000001	gb|ABR16520.1| unknown [Picea sitchensis]
comp15168_c0_seq1	tscaffold8156	HOM000001	gb|ABK26521.1| unknown [Picea sitchensis]
comp15319_c0_seq1	scaffold116696.2	HOM000001	ref|XP_008373158.1| PREDICTED: pentatricopeptide repeat-containing protein At2g15690 [Malus domestica]
comp15672_c0_seq1	scaffold731760	HOM000001	gb|ABR17838.1| unknown [Picea sitchensis]
comp15746_c0_seq1	scaffold639049	HOM000001	gb|AFG65804.1| hypothetical protein 2_9455_01, partial [Pinus taeda] gb|AFG65805.1| hypothetical protein 2_9455_01, partial [Pinus taeda] gb|AFG65814.1| hypothetical protein 2_9455_01, partial [Pinus taeda]
comp15747_c0_seq1		HOM000001	ref|XP_006844717.1| hypothetical protein AMTR_s00016p00252350 [Amborella trichopoda] gb|ERN06392.1| hypothetical protein AMTR_s00016p00252350 [Amborella trichopoda]
comp15960_c0_seq1	scaffold203512	HOM000001	gb|KDP27367.1| hypothetical protein JCGZ_20191 [Jatropha curcas]
comp16058_c0_seq1	tscaffold43	HOM000001	gb|ABK26521.1| unknown [Picea sitchensis]
comp16245_c0_seq1	tscaffold2222	HOM000001	gb|AFG68692.1| hypothetical protein 0_10037_01, partial [Pinus taeda] gb|AFG68693.1| hypothetical protein 0_10037_01, partial [Pinus taeda] gb|AFG68694.1| hypothetical protein 0_10037_01, partial [Pinus taeda] gb|AFG68695.1| hypothetical protein 0_10037_01, partial [Pinus taeda] gb|AFG68696.1| hypothetical protein 0_10037_01, partial [Pinus taeda] gb|AFG68697.1| hypothetical protein 0_10037_01, p…
comp16388_c0_seq2		HOM000001
comp16725_c0_seq1	C32396760	HOM000001	ref|XP_008364513.1| PREDICTED: pentatricopeptide repeat-containing protein At1g32415, mitochondrial-like [Malus domestica]
comp16804_c0_seq1	tscaffold1654;scaffold613343	HOM000001	gb|ADE77588.1| unknown [Picea sitchensis]
comp16843_c0_seq1	tscaffold2857	HOM000001	emb|CDP05081.1| unnamed protein product [Coffea canephora]
comp16908_c0_seq1	scaffold383726	HOM000001	gb|ACE80804.1| pentatricopeptide repeat protein, partial [Cycas revoluta]
comp17230_c0_seq1	scaffold891044	HOM000001	gb|ADE77505.1| unknown [Picea sitchensis]
comp17238_c0_seq1	scaffold281139	HOM000001	gb|AFG45722.1| hypothetical protein 0_12933_01, partial [Pinus taeda]
comp17276_c0_seq1	scaffold288445	HOM000001	ref|XP_008439101.1| PREDICTED: pentatricopeptide repeat-containing protein At4g25270, chloroplastic [Cucumis melo]
comp17557_c0_seq1	scaffold706565	HOM000001	ref|XP_008351108.1| PREDICTED: pentatricopeptide repeat-containing protein At5g13270, chloroplastic-like [Malus domestica]
comp17829_c0_seq1	tscaffold885	HOM000001
comp17852_c0_seq1	tscaffold7737	HOM000001	gb|AFG66680.1| hypothetical protein 0_14992_02, partial [Pinus taeda] gb|AFG66681.1| hypothetical protein 0_14992_02, partial [Pinus taeda] gb|AFG66682.1| hypothetical protein 0_14992_02, partial [Pinus taeda] gb|AFG66683.1| hypothetical protein 0_14992_02, partial [Pinus taeda]
comp17901_c0_seq1	tscaffold8742	HOM000001	gb|ADE77588.1| unknown [Picea sitchensis]
comp17925_c0_seq1	C32260500	HOM000001	gb|ADE76509.1| unknown [Picea sitchensis]
comp18344_c0_seq1		HOM000001	ref|XP_006832838.1| hypothetical protein AMTR_s00095p00038100 [Amborella trichopoda] gb|ERM98116.1| hypothetical protein AMTR_s00095p00038100 [Amborella trichopoda]
comp18479_c0_seq1	scaffold475916	HOM000001	gb|ABR16520.1| unknown [Picea sitchensis]
comp18520_c0_seq2	tscaffold9065	HOM000001	gb|ABF96424.1| pentatricopeptide, putative [Oryza sativa Japonica Group] gb|EAZ27214.1| hypothetical protein OsJ_11153 [Oryza sativa Japonica Group]
comp18535_c0_seq1	scaffold713427.2	HOM000001	gb|ABK26521.1| unknown [Picea sitchensis]
comp18606_c0_seq1	tscaffold691	HOM000001	gb|ADE77588.1| unknown [Picea sitchensis]
comp18736_c0_seq1	scaffold69232	HOM000001	gb|AFG66680.1| hypothetical protein 0_14992_02, partial [Pinus taeda] gb|AFG66681.1| hypothetical protein 0_14992_02, partial [Pinus taeda] gb|AFG66682.1| hypothetical protein 0_14992_02, partial [Pinus taeda] gb|AFG66683.1| hypothetical protein 0_14992_02, partial [Pinus taeda]
comp19033_c0_seq1	scaffold429702	HOM000001	ref|XP_006655184.1| PREDICTED: pentatricopeptide repeat-containing protein At2g34400-like [Oryza brachyantha]
comp19131_c0_seq1	scaffold855108.1	HOM000001	gb|ABR16520.1| unknown [Picea sitchensis]
comp19253_c0_seq1		HOM000001	ref|XP_007226853.1| hypothetical protein PRUPE_ppa017194mg, partial [Prunus persica] gb|EMJ28052.1| hypothetical protein PRUPE_ppa017194mg, partial [Prunus persica]
comp19309_c0_seq1		HOM000001
comp19379_c0_seq1	scaffold98175	HOM000001	ref|XP_007025334.1| Pentatricopeptide, putative [Theobroma cacao] gb|EOY27956.1| Pentatricopeptide, putative [Theobroma cacao]
comp19614_c0_seq1	tscaffold7737;scaffold347068.3	HOM000001	gb|AFG66680.1| hypothetical protein 0_14992_02, partial [Pinus taeda] gb|AFG66681.1| hypothetical protein 0_14992_02, partial [Pinus taeda] gb|AFG66682.1| hypothetical protein 0_14992_02, partial [Pinus taeda] gb|AFG66683.1| hypothetical protein 0_14992_02, partial [Pinus taeda]
comp19841_c1_seq1	tscaffold161	HOM000001	ref|XP_006366808.1| PREDICTED: pentatricopeptide repeat-containing protein At3g02330-like [Solanum tuberosum]
comp19885_c0_seq1	tscaffold2293	HOM000001	gb|ACE80806.1| pentatricopeptide repeat protein, partial [Picea abies]
comp19909_c0_seq1	scaffold876405;scaffold276691	HOM000001	gb|ADE77588.1| unknown [Picea sitchensis]
comp20354_c0_seq1	tscaffold885	HOM000001	gb|AEW07722.1| hypothetical protein 0_9722_01, partial [Pinus radiata]
comp20468_c0_seq2	scaffold762888;scaffold8514	HOM000001	ref|XP_004292932.1| PREDICTED: pentatricopeptide repeat-containing protein At1g20230-like [Fragaria vesca subsp. vesca]
comp20507_c0_seq1	tscaffold4443	HOM000001	gb|ADE76509.1| unknown [Picea sitchensis]
comp20633_c0_seq2	C32082128;scaffold8377	HOM000001	gb|ACE80806.1| pentatricopeptide repeat protein, partial [Picea abies]
comp20711_c0_seq1	tscaffold410	HOM000001	gb|ABR17838.1| unknown [Picea sitchensis]
comp20719_c0_seq1	tscaffold1180;scaffold353	HOM000001	ref|XP_006364114.1| PREDICTED: pentatricopeptide repeat-containing protein At3g16610-like [Solanum tuberosum]
comp20871_c0_seq1	scaffold94838;scaffold4914	HOM000001	gb|ABR16520.1| unknown [Picea sitchensis]
comp21115_c0_seq1	tscaffold3333	HOM000001
comp21188_c0_seq1	scaffold865014	HOM000001	gb|ADE77588.1| unknown [Picea sitchensis]
comp21764_c0_seq1	tscaffold5452;scaffold475916	HOM000001	gb|ABR16216.1| unknown [Picea sitchensis]
comp21860_c0_seq1	tscaffold2048	HOM000001	ref|NP_192184.1| pentatricopeptide repeat-containing protein [Arabidopsis thaliana] sp|Q9SY02.1|PP301_ARATH RecName: Full=Pentatricopeptide repeat-containing protein At4g02750 [Arabidopsis thaliana] gb|AAD15348.1| hypothetical protein [Arabidopsis thaliana] emb|CAB77760.1| hypothetical protein [Arabidopsis thaliana] gb|AEE82224.1| pentatricopeptide repeat-containing protein [Arabidopsis thaliana]
comp21866_c0_seq1	tscaffold156	HOM000001	gb|AFG45722.1| hypothetical protein 0_12933_01, partial [Pinus taeda]
comp21897_c0_seq1	tscaffold2857	HOM000001	gb|ADE76509.1| unknown [Picea sitchensis]
comp22031_c0_seq1	tscaffold7737	HOM000001	gb|ADE76509.1| unknown [Picea sitchensis]
comp22035_c0_seq1		HOM000001
comp22150_c0_seq1	scaffold383726	HOM000001	gb|ACE80804.1| pentatricopeptide repeat protein, partial [Cycas revoluta]
comp22178_c0_seq1	tscaffold1777	HOM000001	gb|ADE76509.1| unknown [Picea sitchensis]
comp22342_c0_seq1	tscaffold8476	HOM000001	gb|ABR17838.1| unknown [Picea sitchensis]
comp22801_c0_seq1	scaffold891044	HOM000001	gb|AFG66680.1| hypothetical protein 0_14992_02, partial [Pinus taeda] gb|AFG66681.1| hypothetical protein 0_14992_02, partial [Pinus taeda] gb|AFG66682.1| hypothetical protein 0_14992_02, partial [Pinus taeda] gb|AFG66683.1| hypothetical protein 0_14992_02, partial [Pinus taeda]
comp22931_c0_seq1	scaffold395694.1	HOM000001	gb|ABK26521.1| unknown [Picea sitchensis]
comp23035_c0_seq1	scaffold225115.1	HOM000001	gb|ADE76509.1| unknown [Picea sitchensis]
comp23067_c0_seq1	scaffold894609	HOM000001	ref|XP_004160887.1| PREDICTED: LOW QUALITY PROTEIN: pentatricopeptide repeat-containing protein At4g25270, chloroplastic-like [Cucumis sativus]
comp23414_c0_seq1	scaffold296490	HOM000001	gb|ACE80806.1| pentatricopeptide repeat protein, partial [Picea abies]
comp23625_c0_seq1		HOM000001	gb|ABK26521.1| unknown [Picea sitchensis]
comp23718_c0_seq1	tscaffold416	HOM000001	gb|AFG66680.1| hypothetical protein 0_14992_02, partial [Pinus taeda] gb|AFG66681.1| hypothetical protein 0_14992_02, partial [Pinus taeda] gb|AFG66682.1| hypothetical protein 0_14992_02, partial [Pinus taeda] gb|AFG66683.1| hypothetical protein 0_14992_02, partial [Pinus taeda]
comp23778_c0_seq1	scaffold84740.1;scaffold4086	HOM000001	emb|CBI28334.3| unnamed protein product [Vitis vinifera]
comp23870_c0_seq1	tscaffold7737	HOM000001	gb|ABR16520.1| unknown [Picea sitchensis]
comp23926_c0_seq1	scaffold297867.2;scaffold1222	HOM000001	ref|XP_002314911.1| pentatricopeptide repeat-containing family protein [Populus trichocarpa] gb|EEF01082.1| pentatricopeptide repeat-containing family protein [Populus trichocarpa]
comp24125_c0_seq1	scaffold535265	HOM000001	gb|ABR17838.1| unknown [Picea sitchensis]
comp24230_c0_seq1	scaffold219485	HOM000001	gb|ADE76509.1| unknown [Picea sitchensis]
comp24459_c0_seq2	tscaffold2867	HOM000001	ref|XP_002983523.1| hypothetical protein SELMODRAFT_118230 [Selaginella moellendorffii] gb|EFJ15424.1| hypothetical protein SELMODRAFT_118230 [Selaginella moellendorffii]
comp24659_c0_seq1	scaffold20381;scaffold156	HOM000001	ref|XP_007213206.1| hypothetical protein PRUPE_ppb012387mg [Prunus persica] gb|EMJ14405.1| hypothetical protein PRUPE_ppb012387mg [Prunus persica]
comp24900_c0_seq2	tscaffold3294	HOM000001	gb|AFG55306.1| hypothetical protein 0_14503_01, partial [Pinus taeda]
comp25658_c0_seq1	scaffold223295.2	HOM000001	gb|ABR17838.1| unknown [Picea sitchensis]
comp25660_c0_seq1	scaffold475916	HOM000001	ref|XP_002467952.1| hypothetical protein SORBIDRAFT_01g037070 [Sorghum bicolor] gb|EER94950.1| hypothetical protein SORBIDRAFT_01g037070 [Sorghum bicolor]
comp25857_c0_seq1		HOM000001
comp25948_c0_seq1	tscaffold1400	HOM000001
comp26089_c0_seq1	tscaffold885	HOM000001	gb|ADE76509.1| unknown [Picea sitchensis]
comp26239_c0_seq1	C32506680	HOM000001	gb|ADE76509.1| unknown [Picea sitchensis]
comp26294_c0_seq1		HOM000001	ref|XP_004137054.1| PREDICTED: pentatricopeptide repeat-containing protein At5g16860-like [Cucumis sativus] ref|XP_004155501.1| PREDICTED: pentatricopeptide repeat-containing protein At5g16860-like [Cucumis sativus]
comp26349_c0_seq1	tscaffold2857	HOM000001	gb|ADE76509.1| unknown [Picea sitchensis]
comp26442_c0_seq1	tscaffold5216;scaffold166811	HOM000001	gb|KDP20969.1| hypothetical protein JCGZ_21440 [Jatropha curcas]
comp26613_c0_seq1	C32085080	HOM000001	gb|AFG66680.1| hypothetical protein 0_14992_02, partial [Pinus taeda] gb|AFG66681.1| hypothetical protein 0_14992_02, partial [Pinus taeda] gb|AFG66682.1| hypothetical protein 0_14992_02, partial [Pinus taeda] gb|AFG66683.1| hypothetical protein 0_14992_02, partial [Pinus taeda]
comp27079_c0_seq1	scaffold690455	HOM000001	gb|AFG58310.1| hypothetical protein 0_9722_01, partial [Pinus taeda]
comp27178_c0_seq1	scaffold33217.1	HOM000001	gb|AFG70126.1| hypothetical protein 0_11486_01, partial [Pinus taeda]
comp27246_c0_seq3	scaffold442846.1;scaffold7401	HOM000001	gb|AFG66680.1| hypothetical protein 0_14992_02, partial [Pinus taeda] gb|AFG66681.1| hypothetical protein 0_14992_02, partial [Pinus taeda] gb|AFG66682.1| hypothetical protein 0_14992_02, partial [Pinus taeda] gb|AFG66683.1| hypothetical protein 0_14992_02, partial [Pinus taeda]
comp27326_c0_seq2	scaffold276590	HOM000001	gb|AFG66680.1| hypothetical protein 0_14992_02, partial [Pinus taeda] gb|AFG66681.1| hypothetical protein 0_14992_02, partial [Pinus taeda] gb|AFG66682.1| hypothetical protein 0_14992_02, partial [Pinus taeda] gb|AFG66683.1| hypothetical protein 0_14992_02, partial [Pinus taeda]
comp27405_c0_seq1	scaffold564062.1	HOM000001	gb|ADE77588.1| unknown [Picea sitchensis]
comp27898_c0_seq1		HOM000001
comp27949_c0_seq3	scaffold376373	HOM000001	gb|ABR17838.1| unknown [Picea sitchensis]
comp27989_c0_seq2	tscaffold6244	HOM000001	gb|ADE77588.1| unknown [Picea sitchensis]
comp28051_c0_seq1	C32426810;32333406	HOM000001	gb|AFG66680.1| hypothetical protein 0_14992_02, partial [Pinus taeda] gb|AFG66681.1| hypothetical protein 0_14992_02, partial [Pinus taeda] gb|AFG66682.1| hypothetical protein 0_14992_02, partial [Pinus taeda] gb|AFG66683.1| hypothetical protein 0_14992_02, partial [Pinus taeda]
comp28160_c0_seq2	scaffold428358;32561464	HOM000001	gb|ADE77505.1| unknown [Picea sitchensis]
comp28272_c0_seq2	C32243872;scaffold4914	HOM000001	gb|ABK26521.1| unknown [Picea sitchensis]
comp28585_c0_seq1	C30001466	HOM000001	gb|AEW07833.1| hypothetical protein 0_12580_02, partial [Pinus radiata] gb|AFG68936.1| hypothetical protein 0_12580_02, partial [Pinus taeda] gb|AFG68937.1| hypothetical protein 0_12580_02, partial [Pinus taeda] gb|AFG68938.1| hypothetical protein 0_12580_02, partial [Pinus taeda] gb|AFG68939.1| hypothetical protein 0_12580_02, partial [Pinus taeda] gb|AFG68940.1| hypothetical protein 0_12580_02,…
comp28610_c0_seq1		HOM000001
comp28708_c0_seq2	scaffold529224	HOM000001	gb|AFG66680.1| hypothetical protein 0_14992_02, partial [Pinus taeda] gb|AFG66681.1| hypothetical protein 0_14992_02, partial [Pinus taeda] gb|AFG66682.1| hypothetical protein 0_14992_02, partial [Pinus taeda] gb|AFG66683.1| hypothetical protein 0_14992_02, partial [Pinus taeda]
comp29161_c0_seq2	scaffold415960	HOM000001	ref|XP_007214219.1| hypothetical protein PRUPE_ppa023254mg [Prunus persica] gb|EMJ15418.1| hypothetical protein PRUPE_ppa023254mg [Prunus persica]
comp29219_c0_seq1	tscaffold949	HOM000001	ref|XP_004487967.1| PREDICTED: pentatricopeptide repeat-containing protein At2g34400-like [Cicer arietinum]
comp29331_c0_seq1	scaffold39072	HOM000001	gb|ACE80806.1| pentatricopeptide repeat protein, partial [Picea abies]
comp29384_c0_seq1	tscaffold416	HOM000001	ref|XP_006849644.1| hypothetical protein AMTR_s00024p00225420 [Amborella trichopoda] gb|ERN11225.1| hypothetical protein AMTR_s00024p00225420 [Amborella trichopoda]
comp29400_c0_seq1	tscaffold1654	HOM000001	gb|AFG65800.1| hypothetical protein 2_9455_01, partial [Pinus taeda] gb|AFG65802.1| hypothetical protein 2_9455_01, partial [Pinus taeda]
comp29522_c0_seq1	tscaffold7401	HOM000001	ref|XP_002972540.1| hypothetical protein SELMODRAFT_97596 [Selaginella moellendorffii] gb|EFJ26626.1| hypothetical protein SELMODRAFT_97596 [Selaginella moellendorffii]
comp29663_c0_seq2	tscaffold5216	HOM000001	gb|ABK26521.1| unknown [Picea sitchensis]
comp29689_c0_seq1	scaffold869466.4	HOM000001	gb|AFG70128.1| hypothetical protein 0_11486_01, partial [Pinus taeda]
comp29761_c0_seq1	tscaffold2867;scaffold4184	HOM000001	gb|ABR16520.1| unknown [Picea sitchensis]
comp29841_c0_seq1	scaffold534978;scaffold3980	HOM000001	gb|ABK26521.1| unknown [Picea sitchensis]
comp29850_c0_seq5	tscaffold6939	HOM000001	gb|ADE76772.1| unknown [Picea sitchensis]
comp29975_c0_seq1	scaffold521914	HOM000001	gb|EXB41187.1| hypothetical protein L484_005223 [Morus notabilis]
comp30062_c0_seq1	tscaffold714	HOM000001	gb|ADE76509.1| unknown [Picea sitchensis]
comp30738_c0_seq3	scaffold442846.2;scaffold731760	HOM000001	gb|AFG45722.1| hypothetical protein 0_12933_01, partial [Pinus taeda]
comp30813_c0_seq2	scaffold894456	HOM000001	ref|XP_006347856.1| PREDICTED: pentatricopeptide repeat-containing protein At3g49170, chloroplastic-like [Solanum tuberosum]
comp31433_c0_seq1	scaffold874386	HOM000001	gb|AEB39781.1| pentatricopeptide repeat protein 79 [Funaria hygrometrica]
comp31498_c0_seq2	C32463456	HOM000001	gb|AFG66680.1| hypothetical protein 0_14992_02, partial [Pinus taeda] gb|AFG66681.1| hypothetical protein 0_14992_02, partial [Pinus taeda] gb|AFG66682.1| hypothetical protein 0_14992_02, partial [Pinus taeda] gb|AFG66683.1| hypothetical protein 0_14992_02, partial [Pinus taeda]
comp31639_c0_seq2	tscaffold3236;scaffold526711	HOM000001	ref|XP_002275537.1| PREDICTED: pentatricopeptide repeat-containing protein At5g27110-like [Vitis vinifera]
comp31651_c0_seq1	scaffold901341.2	HOM000001	gb|ACE80808.1| pentatricopeptide repeat protein, partial [Pinus nigra]
comp31664_c0_seq1	tscaffold5497	HOM000001	gb|ACE80804.1| pentatricopeptide repeat protein, partial [Cycas revoluta]
comp31704_c0_seq1	scaffold780931;scaffold94838	HOM000001	gb|AFG58310.1| hypothetical protein 0_9722_01, partial [Pinus taeda]
comp31974_c0_seq1	tscaffold885	HOM000001	gb|ABK26521.1| unknown [Picea sitchensis]
comp32027_c0_seq1	scaffold16619.2;scaffold4466	HOM000001	gb|ABR16216.1| unknown [Picea sitchensis]
comp32126_c0_seq1	scaffold894456	HOM000001	ref|XP_002310258.2| pentatricopeptide repeat-containing family protein [Populus trichocarpa] gb|EEE90708.2| pentatricopeptide repeat-containing family protein [Populus trichocarpa]
comp32186_c0_seq4	tscaffold2222	HOM000001	gb|ABR16216.1| unknown [Picea sitchensis]
comp32419_c0_seq1	tscaffold949	HOM000001	gb|AFG66680.1| hypothetical protein 0_14992_02, partial [Pinus taeda] gb|AFG66681.1| hypothetical protein 0_14992_02, partial [Pinus taeda] gb|AFG66682.1| hypothetical protein 0_14992_02, partial [Pinus taeda] gb|AFG66683.1| hypothetical protein 0_14992_02, partial [Pinus taeda]
comp32475_c0_seq2	tscaffold4100;scaffold899931.1	HOM000001	ref|XP_004302566.1| PREDICTED: mannan endo-1,4-beta-mannosidase 6-like [Fragaria vesca subsp. vesca]
comp32536_c0_seq1	tscaffold385	HOM000001	gb|AFG57547.1| hypothetical protein 0_15758_01, partial [Pinus taeda] gb|AFG57548.1| hypothetical protein 0_15758_01, partial [Pinus taeda] gb|AFG57549.1| hypothetical protein 0_15758_01, partial [Pinus taeda] gb|AFG57550.1| hypothetical protein 0_15758_01, partial [Pinus taeda]
comp32575_c0_seq1		HOM000001
comp32647_c0_seq1	tscaffold6603	HOM000001	gb|ACE80806.1| pentatricopeptide repeat protein, partial [Picea abies]
comp32698_c0_seq1	C32529446;scaffold233833.1	HOM000001	ref|XP_003635652.1| PREDICTED: pentatricopeptide repeat-containing protein At3g24000, mitochondrial-like, partial [Vitis vinifera]
comp32829_c0_seq1	scaffold530669.3	HOM000001	gb|ABK26521.1| unknown [Picea sitchensis]
comp32889_c0_seq1	scaffold396463	HOM000001	ref|XP_007217158.1| hypothetical protein PRUPE_ppa001759mg [Prunus persica] gb|EMJ18357.1| hypothetical protein PRUPE_ppa001759mg [Prunus persica]
comp33088_c0_seq2	tscaffold1180	HOM000001	emb|CBI39303.3| unnamed protein product [Vitis vinifera]
comp33116_c0_seq1	tscaffold4836	HOM000001	gb|ABR17838.1| unknown [Picea sitchensis]
comp33163_c0_seq1	scaffold901341.2	HOM000001	gb|AFG45722.1| hypothetical protein 0_12933_01, partial [Pinus taeda]
comp33560_c0_seq2	scaffold737096.1	HOM000001	gb|ABR16520.1| unknown [Picea sitchensis]
comp33725_c0_seq2	tscaffold3853	HOM000001	gb|ABK26521.1| unknown [Picea sitchensis]
comp33798_c0_seq1	tscaffold4118	HOM000001	gb|ABK26521.1| unknown [Picea sitchensis]
comp33968_c0_seq1	tscaffold7974	HOM000001	gb|ACE80803.1| pentatricopeptide repeat protein, partial [Cycas revoluta]
comp34119_c0_seq1	tscaffold5042;scaffold6939	HOM000001	ref|XP_006391071.1| hypothetical protein EUTSA_v10019713mg [Eutrema salsugineum] gb|ESQ28357.1| hypothetical protein EUTSA_v10019713mg [Eutrema salsugineum]
comp34247_c0_seq1	tscaffold7750	HOM000001	gb|ADE77588.1| unknown [Picea sitchensis]
comp34299_c0_seq2	tscaffold7737	HOM000001	gb|ABK26521.1| unknown [Picea sitchensis]
comp34467_c0_seq1	tscaffold949	HOM000001	gb|AEW07722.1| hypothetical protein 0_9722_01, partial [Pinus radiata]
comp34510_c0_seq1		HOM000001
comp34562_c0_seq1	scaffold810251	HOM000001	gb|ABK26521.1| unknown [Picea sitchensis]
comp34699_c0_seq1	scaffold334304.1;scaffold1477	HOM000001	gb|ACE80804.1| pentatricopeptide repeat protein, partial [Cycas revoluta]
comp34766_c0_seq1		HOM000001	gb|KEH44228.1| pentatricopeptide (PPR) repeat protein [Medicago truncatula]
comp34991_c0_seq1	tscaffold1146;scaffold690820	HOM000001	gb|KCW59311.1| hypothetical protein EUGRSUZ_H01992 [Eucalyptus grandis]
comp35012_c0_seq2	tscaffold3236	HOM000001	gb|ABR17838.1| unknown [Picea sitchensis]
comp35094_c1_seq3	scaffold835348	HOM000001	gb|ABR17838.1| unknown [Picea sitchensis]
comp35142_c0_seq1	scaffold889483.1	HOM000001	gb|ADE76509.1| unknown [Picea sitchensis]
comp35190_c0_seq1	tscaffold4443	HOM000001	gb|ADE76509.1| unknown [Picea sitchensis]
comp35403_c0_seq1	scaffold203512	HOM000001	gb|ADE76772.1| unknown [Picea sitchensis]
comp35437_c0_seq1	tscaffold6648	HOM000001	gb|ABR16216.1| unknown [Picea sitchensis]
comp35452_c0_seq1	scaffold824976.2	HOM000001	gb|AFG47875.1| hypothetical protein 0_5528_01, partial [Pinus taeda] gb|AFG47876.1| hypothetical protein 0_5528_01, partial [Pinus taeda] gb|AFG47880.1| hypothetical protein 0_5528_01, partial [Pinus taeda]
comp36345_c0_seq1	tscaffold3980	HOM000001	gb|ADE77505.1| unknown [Picea sitchensis]
comp36624_c0_seq1	scaffold506813	HOM000001	ref|XP_007226966.1| hypothetical protein PRUPE_ppa025241mg [Prunus persica] gb|EMJ28165.1| hypothetical protein PRUPE_ppa025241mg [Prunus persica]
comp36747_c0_seq1	scaffold868111	HOM000001	ref|XP_006430993.1| hypothetical protein CICLE_v10011041mg [Citrus clementina] gb|ESR44233.1| hypothetical protein CICLE_v10011041mg [Citrus clementina]
comp36828_c0_seq1	tscaffold3400	HOM000001	gb|ADE76509.1| unknown [Picea sitchensis]
comp36944_c0_seq1	tscaffold2293	HOM000001	ref|NP_001145890.1| uncharacterized protein LOC100279406 [Zea mays] gb|ACL52794.1| unknown [Zea mays]
comp37119_c0_seq1	tscaffold1912	HOM000001	gb|ABR16520.1| unknown [Picea sitchensis]
comp37404_c0_seq1	tscaffold7773	HOM000001	gb|ADE77588.1| unknown [Picea sitchensis]
comp37559_c0_seq1	C32454988	HOM000001	gb|ABR17838.1| unknown [Picea sitchensis]
comp37624_c0_seq1	scaffold265860	HOM000001	gb|ABK26521.1| unknown [Picea sitchensis]
comp37664_c0_seq1	scaffold151519;32085080	HOM000001	gb|ADE77588.1| unknown [Picea sitchensis]
comp37690_c0_seq1	tscaffold410;scaffold7974	HOM000001	gb|ADE77588.1| unknown [Picea sitchensis]
comp38047_c0_seq2	tscaffold2222	HOM000001	emb|CAN69119.1| hypothetical protein VITISV_031846 [Vitis vinifera]
comp38313_c0_seq1	scaffold634506	HOM000001	ref|XP_006376473.1| hypothetical protein POPTR_0013s13310g [Populus trichocarpa] gb|ERP54270.1| hypothetical protein POPTR_0013s13310g [Populus trichocarpa]
comp38315_c0_seq2	tscaffold566	HOM000001
comp38483_c0_seq1		HOM000001	gb|AFG45724.1| hypothetical protein 0_12933_01, partial [Pinus taeda]
comp38658_c0_seq1	scaffold312005	HOM000001	gb|EXB93974.1| hypothetical protein L484_015521 [Morus notabilis]
comp38738_c0_seq2	scaffold900236;scaffold5106	HOM000001	ref|XP_001754449.1| predicted protein [Physcomitrella patens] gb|EDQ80899.1| predicted protein [Physcomitrella patens]
comp38767_c0_seq1	tscaffold3236;scaffold2942	HOM000001	gb|EAZ27917.1| hypothetical protein OsJ_11878 [Oryza sativa Japonica Group]
comp38815_c0_seq1	tscaffold5069;scaffold4443	HOM000001	ref|XP_006658280.1| PREDICTED: pentatricopeptide repeat-containing protein At4g21065-like [Oryza brachyantha]
comp39142_c0_seq2		HOM000001
comp39266_c0_seq1	tscaffold5135	HOM000001	gb|AEW07833.1| hypothetical protein 0_12580_02, partial [Pinus radiata] gb|AFG68936.1| hypothetical protein 0_12580_02, partial [Pinus taeda] gb|AFG68937.1| hypothetical protein 0_12580_02, partial [Pinus taeda] gb|AFG68938.1| hypothetical protein 0_12580_02, partial [Pinus taeda] gb|AFG68939.1| hypothetical protein 0_12580_02, partial [Pinus taeda] gb|AFG68940.1| hypothetical protein 0_12580_02,…
comp39527_c0_seq1	tscaffold4938	HOM000001	gb|ABR17838.1| unknown [Picea sitchensis]
comp39613_c0_seq1	tscaffold3920	HOM000001	gb|ACE80806.1| pentatricopeptide repeat protein, partial [Picea abies]
comp39785_c0_seq3	scaffold430576	HOM000001	gb|ABR16520.1| unknown [Picea sitchensis]
comp39940_c0_seq1	tscaffold7974	HOM000001	gb|ABK26521.1| unknown [Picea sitchensis]
comp40114_c0_seq1	scaffold853612	HOM000001	ref|XP_002447867.1| hypothetical protein SORBIDRAFT_06g017170 [Sorghum bicolor] gb|EES12195.1| hypothetical protein SORBIDRAFT_06g017170 [Sorghum bicolor]
comp40530_c0_seq1	tscaffold7511;scaffold6244	HOM000001	gb|ABR17838.1| unknown [Picea sitchensis]
comp40798_c0_seq2	tscaffold7737;scaffold3333	HOM000001	gb|ABR17838.1| unknown [Picea sitchensis]
comp40949_c1_seq1	scaffold875711	HOM000001
comp41053_c0_seq1	scaffold887212	HOM000001	gb|EYU38224.1| hypothetical protein MIMGU_mgv1a019053mg, partial [Erythranthe guttata]
comp41282_c0_seq1	tscaffold5514	HOM000001	gb|ADE76509.1| unknown [Picea sitchensis]
comp42157_c0_seq1	C32211286	HOM000001	gb|ABR16216.1| unknown [Picea sitchensis]
comp42191_c0_seq1	tscaffold4915	HOM000001	gb|ADE76368.1| unknown [Picea sitchensis]
comp42211_c0_seq2	scaffold640616	HOM000001	ref|XP_001785140.1| predicted protein [Physcomitrella patens] gb|EDQ50036.1| predicted protein [Physcomitrella patens]
comp42920_c0_seq7	scaffold874386	HOM000001	gb|AEB39781.1| pentatricopeptide repeat protein 79 [Funaria hygrometrica]
comp43078_c0_seq1	scaffold203512	HOM000001
comp43078_c1_seq1	scaffold894609	HOM000001	ref|XP_008338226.1| PREDICTED: pentatricopeptide repeat-containing protein At4g37170 [Malus domestica]
comp43370_c1_seq1	scaffold737096.1;scaffold3920	HOM000001	gb|ADE76509.1| unknown [Picea sitchensis]
comp43404_c0_seq1	scaffold37082.2	HOM000001	gb|ADE76509.1| unknown [Picea sitchensis]
comp43404_c1_seq4	scaffold706565	HOM000001	ref|XP_003635637.1| PREDICTED: pentatricopeptide repeat-containing protein At3g49170, chloroplastic-like, partial [Vitis vinifera]
comp43594_c0_seq1	tscaffold6603	HOM000001	gb|ABR17838.1| unknown [Picea sitchensis]
comp43633_c0_seq4	scaffold865685.1	HOM000001	gb|ABK26521.1| unknown [Picea sitchensis]
comp43743_c0_seq2	tscaffold6575	HOM000001	gb|ADE77588.1| unknown [Picea sitchensis]
comp43826_c0_seq2		HOM000001
comp44581_c0_seq1	scaffold865685.1	HOM000001	gb|ADE77588.1| unknown [Picea sitchensis]
comp44756_c0_seq1	tscaffold7435	HOM000001	gb|ABR17838.1| unknown [Picea sitchensis]
comp44756_c1_seq1	tscaffold6939;scaffold183121	HOM000001	gb|AFG70126.1| hypothetical protein 0_11486_01, partial [Pinus taeda]
comp44762_c0_seq1	tscaffold4100	HOM000001	ref|XP_004302566.1| PREDICTED: mannan endo-1,4-beta-mannosidase 6-like [Fragaria vesca subsp. vesca]
comp45164_c0_seq1	tscaffold4915	HOM000001	gb|ADE76368.1| unknown [Picea sitchensis]
comp45261_c0_seq1	tscaffold156;scaffold887212	HOM000001	gb|AEW07833.1| hypothetical protein 0_12580_02, partial [Pinus radiata] gb|AFG68936.1| hypothetical protein 0_12580_02, partial [Pinus taeda] gb|AFG68937.1| hypothetical protein 0_12580_02, partial [Pinus taeda] gb|AFG68938.1| hypothetical protein 0_12580_02, partial [Pinus taeda] gb|AFG68939.1| hypothetical protein 0_12580_02, partial [Pinus taeda] gb|AFG68940.1| hypothetical protein 0_12580_02,…
comp45448_c0_seq1	scaffold33217.1;scaffold900236	HOM000001	gb|AFG66680.1| hypothetical protein 0_14992_02, partial [Pinus taeda] gb|AFG66681.1| hypothetical protein 0_14992_02, partial [Pinus taeda] gb|AFG66682.1| hypothetical protein 0_14992_02, partial [Pinus taeda] gb|AFG66683.1| hypothetical protein 0_14992_02, partial [Pinus taeda]
comp45480_c0_seq2		HOM000001
comp45835_c0_seq1	scaffold311677.2;scaffold6603	HOM000001	gb|ABR17838.1| unknown [Picea sitchensis]
comp45867_c0_seq3	tscaffold416;scaffold6852	HOM000001	ref|XP_003559929.1| PREDICTED: putative pentatricopeptide repeat-containing protein At3g23330-like [Brachypodium distachyon]
comp45872_c0_seq2	tscaffold6107	HOM000001	gb|ABR16520.1| unknown [Picea sitchensis]
comp46202_c0_seq4	C32111414;scaffold9018	HOM000001	gb|ADE77505.1| unknown [Picea sitchensis]
comp46996_c0_seq1	scaffold312005	HOM000001	gb|EXB93974.1| hypothetical protein L484_015521 [Morus notabilis]
comp47610_c0_seq1	tscaffold8514	HOM000001	gb|ABR17838.1| unknown [Picea sitchensis]
comp47878_c0_seq1	tscaffold5695;scaffold282904	HOM000001	ref|XP_006440110.1| hypothetical protein CICLE_v10019093mg [Citrus clementina] gb|ESR53350.1| hypothetical protein CICLE_v10019093mg [Citrus clementina]
comp48576_c0_seq4	scaffold89041.1	HOM000001	gb|ACE80806.1| pentatricopeptide repeat protein, partial [Picea abies]
comp49104_c1_seq1	scaffold326134	HOM000001	gb|AFG66680.1| hypothetical protein 0_14992_02, partial [Pinus taeda] gb|AFG66681.1| hypothetical protein 0_14992_02, partial [Pinus taeda] gb|AFG66682.1| hypothetical protein 0_14992_02, partial [Pinus taeda] gb|AFG66683.1| hypothetical protein 0_14992_02, partial [Pinus taeda]
comp50001_c1_seq5	scaffold182329	HOM000001	gb|KDP27473.1| hypothetical protein JCGZ_20129 [Jatropha curcas]
comp50279_c0_seq2	scaffold297646.2	HOM000001	ref|XP_008358389.1| PREDICTED: LOW QUALITY PROTEIN: putative pentatricopeptide repeat-containing protein At5g52630 [Malus domestica]
comp50453_c0_seq4	scaffold504617	HOM000001	gb|AFG45720.1| hypothetical protein 0_12933_01, partial [Pinus taeda] gb|AFG45723.1| hypothetical protein 0_12933_01, partial [Pinus taeda] gb|AFG45725.1| hypothetical protein 0_12933_01, partial [Pinus taeda] gb|AFG45727.1| hypothetical protein 0_12933_01, partial [Pinus taeda] gb|AFG45728.1| hypothetical protein 0_12933_01, partial [Pinus taeda] gb|AFG45733.1| hypothetical protein 0_12933_01, p…
comp50740_c0_seq2	tscaffold7737;scaffold584378	HOM000001	gb|ABR16520.1| unknown [Picea sitchensis]
comp50834_c0_seq1	scaffold634506	HOM000001	gb|ACE80806.1| pentatricopeptide repeat protein, partial [Picea abies]
comp51080_c0_seq2		HOM000001
comp51337_c0_seq1	tscaffold3333;scaffold896516	HOM000001	gb|ABK26521.1| unknown [Picea sitchensis]
comp51532_c0_seq1		HOM000001
comp51705_c0_seq3	tscaffold4184;scaffold203512	HOM000001	gb|ADE76772.1| unknown [Picea sitchensis]
comp51705_c1_seq1	tscaffold6852	HOM000001	emb|CDP20633.1| unnamed protein product [Coffea canephora]
comp53709_c0_seq1	tscaffold8543	HOM000001	ref|XP_001768535.1| predicted protein [Physcomitrella patens] gb|EDQ66686.1| predicted protein [Physcomitrella patens]
comp54063_c0_seq1	scaffold282904;scaffold5695	HOM000001	ref|XP_006440110.1| hypothetical protein CICLE_v10019093mg [Citrus clementina] gb|ESR53350.1| hypothetical protein CICLE_v10019093mg [Citrus clementina]
comp54907_c1_seq1	tscaffold3121	HOM000001	gb|ABR17838.1| unknown [Picea sitchensis]
comp56263_c0_seq2	tscaffold7725	HOM000001	gb|ABK26521.1| unknown [Picea sitchensis]
comp56751_c0_seq6	tscaffold7725	HOM000001	gb|ABK26521.1| unknown [Picea sitchensis]
comp56783_c0_seq1	tscaffold3313	HOM000001	gb|ACN78666.1| endo-beta-mannanase [Vaccinium corymbosum]
comp58497_c0_seq1	tscaffold3313	HOM000001	gb|ACN78666.1| endo-beta-mannanase [Vaccinium corymbosum]
comp59333_c0_seq2	tscaffold2151	HOM000001	gb|ABR17838.1| unknown [Picea sitchensis]
comp60045_c0_seq3		HOM000001	gb|ABR17838.1| unknown [Picea sitchensis]
comp62533_c0_seq5	scaffold874413	HOM000001	gb|ABR17838.1| unknown [Picea sitchensis]
comp63453_c0_seq4	tscaffold5451	HOM000001	gb|ADE77588.1| unknown [Picea sitchensis]
comp63602_c0_seq11	tscaffold4747	HOM000001	gb|ABR17838.1| unknown [Picea sitchensis]
comp63602_c2_seq1	tscaffold7773;scaffold4938	HOM000001	ref|XP_004246881.1| PREDICTED: pentatricopeptide repeat-containing protein At4g33990-like [Solanum lycopersicum]
comp66989_c1_seq7	tscaffold3333	HOM000001	gb|ABK26521.1| unknown [Picea sitchensis]
comp67376_c0_seq1	tscaffold4915	HOM000001	gb|ADE76368.1| unknown [Picea sitchensis]
comp67702_c0_seq1		HOM000001	gb|ADE76368.1| unknown [Picea sitchensis]
comp67990_c0_seq2	scaffold899931.1	HOM000001	ref|XP_004249033.1| PREDICTED: mannan endo-1,4-beta-mannosidase 6-like [Solanum lycopersicum]
comp68006_c1_seq3		HOM000001	gb|ABR17838.1| unknown [Picea sitchensis]
comp70186_c0_seq12		HOM000001
comp70196_c0_seq1	C32559256;scaffold145273	HOM000001	gb|KDP38537.1| hypothetical protein JCGZ_04462 [Jatropha curcas]
comp70229_c0_seq3	tscaffold4100	HOM000001	ref|XP_004249033.1| PREDICTED: mannan endo-1,4-beta-mannosidase 6-like [Solanum lycopersicum]
comp70310_c0_seq1	tscaffold3313	HOM000001	gb|KDP38537.1| hypothetical protein JCGZ_04462 [Jatropha curcas]
comp71494_c0_seq3		HOM000001	gb|ACN39880.1| unknown [Picea sitchensis]
comp71680_c0_seq3		HOM000001	gb|ACN39880.1| unknown [Picea sitchensis]
comp72774_c0_seq10		HOM000001
comp73397_c0_seq1	scaffold198160.1	HOM000001	ref|XP_006849644.1| hypothetical protein AMTR_s00024p00225420 [Amborella trichopoda] gb|ERN11225.1| hypothetical protein AMTR_s00024p00225420 [Amborella trichopoda]
comp73397_c1_seq6	tscaffold3121	HOM000001	gb|ADE77588.1| unknown [Picea sitchensis]
comp73450_c1_seq1	scaffold102063.3;scaffold382268	HOM000001	gb|ABK26521.1| unknown [Picea sitchensis]
comp74164_c0_seq1	scaffold842325	HOM000001	ref|XP_004491510.1| PREDICTED: putative pentatricopeptide repeat-containing protein At5g13230, mitochondrial-like [Cicer arietinum]
comp75327_c0_seq1	scaffold116696.2	HOM000001	ref|XP_008373158.1| PREDICTED: pentatricopeptide repeat-containing protein At2g15690 [Malus domestica]
comp76251_c0_seq1	tscaffold1777	HOM000001	gb|ADE76509.1| unknown [Picea sitchensis]
comp76424_c0_seq1	scaffold688345	HOM000001	gb|AFG66680.1| hypothetical protein 0_14992_02, partial [Pinus taeda] gb|AFG66681.1| hypothetical protein 0_14992_02, partial [Pinus taeda] gb|AFG66682.1| hypothetical protein 0_14992_02, partial [Pinus taeda] gb|AFG66683.1| hypothetical protein 0_14992_02, partial [Pinus taeda]
comp76428_c0_seq1	scaffold624701	HOM000001	gb|ADE76772.1| unknown [Picea sitchensis]
comp76521_c0_seq1	tscaffold3121;32111414	HOM000001	gb|ABK26521.1| unknown [Picea sitchensis]
comp76548_c0_seq1	tscaffold5514	HOM000001	ref|XP_007213206.1| hypothetical protein PRUPE_ppb012387mg [Prunus persica] gb|EMJ14405.1| hypothetical protein PRUPE_ppb012387mg [Prunus persica]
comp76761_c0_seq1	tscaffold6603	HOM000001	gb|ABK26521.1| unknown [Picea sitchensis]
comp76830_c0_seq1	C32497516;scaffold13537.3	HOM000001	gb|KDP40215.1| hypothetical protein JCGZ_02213 [Jatropha curcas]
comp77124_c0_seq1	tscaffold6242	HOM000001	ref|XP_006836942.1| hypothetical protein AMTR_s00099p00155770 [Amborella trichopoda] gb|ERM99795.1| hypothetical protein AMTR_s00099p00155770 [Amborella trichopoda]
comp77212_c0_seq1	tscaffold3542	HOM000001	ref|XP_004985045.1| PREDICTED: putative pentatricopeptide repeat-containing protein At3g49142-like [Setaria italica]
comp77420_c0_seq1	scaffold529224	HOM000001	gb|ABK26521.1| unknown [Picea sitchensis]
comp77425_c0_seq1	tscaffold3920	HOM000001	gb|EXC11897.1| hypothetical protein L484_005358 [Morus notabilis]
comp77882_c0_seq1	scaffold127732;scaffold5514	HOM000001	ref|XP_004154387.1| PREDICTED: pentatricopeptide repeat-containing protein At3g46790, chloroplastic-like [Cucumis sativus] ref|XP_004168248.1| PREDICTED: pentatricopeptide repeat-containing protein At3g46790, chloroplastic-like [Cucumis sativus]
comp77913_c0_seq1	scaffold876405	HOM000001
comp77920_c0_seq1	tscaffold6244	HOM000001	ref|XP_006827330.1| hypothetical protein AMTR_s00010p00267800 [Amborella trichopoda] gb|ERM94567.1| hypothetical protein AMTR_s00010p00267800 [Amborella trichopoda]
comp77936_c0_seq1	tscaffold7435	HOM000001	gb|ADE76509.1| unknown [Picea sitchensis]
comp77946_c0_seq1	tscaffold4184;scaffold900236	HOM000001	ref|XP_008443281.1| PREDICTED: LOW QUALITY PROTEIN: pentatricopeptide repeat-containing protein At2g35030, mitochondrial-like [Cucumis melo]
comp77970_c0_seq1	tscaffold5132	HOM000001	gb|ACE80806.1| pentatricopeptide repeat protein, partial [Picea abies]
comp77978_c0_seq1	scaffold900236;scaffold138323	HOM000001	gb|AEW07833.1| hypothetical protein 0_12580_02, partial [Pinus radiata] gb|AFG68936.1| hypothetical protein 0_12580_02, partial [Pinus taeda] gb|AFG68937.1| hypothetical protein 0_12580_02, partial [Pinus taeda] gb|AFG68938.1| hypothetical protein 0_12580_02, partial [Pinus taeda] gb|AFG68939.1| hypothetical protein 0_12580_02, partial [Pinus taeda] gb|AFG68940.1| hypothetical protein 0_12580_02,…
comp78005_c0_seq1	C31337966	HOM000001	emb|CAN63659.1| hypothetical protein VITISV_008415 [Vitis vinifera]
comp78124_c0_seq1	tscaffold3608	HOM000001	gb|AEW07782.1| hypothetical protein 0_11486_01, partial [Pinus radiata]
comp78485_c0_seq1	tscaffold3333;scaffold94838	HOM000001	gb|ADE76509.1| unknown [Picea sitchensis]
comp78510_c0_seq1	C32562934;scaffold156	HOM000001	gb|ABR16520.1| unknown [Picea sitchensis]
comp78540_c0_seq1	tscaffold1180	HOM000001	ref|XP_008240562.1| PREDICTED: pentatricopeptide repeat-containing protein At2g13600 [Prunus mume]
comp78560_c0_seq1	tscaffold4836	HOM000001	ref|XP_006377358.1| pentatricopeptide repeat-containing family protein [Populus trichocarpa] gb|ERP55155.1| pentatricopeptide repeat-containing family protein [Populus trichocarpa]
comp78715_c0_seq1	tscaffold8750;scaffold7515	HOM000001
comp79008_c0_seq1	scaffold23201	HOM000001	ref|XP_008393152.1| PREDICTED: pentatricopeptide repeat-containing protein At1g74630 [Malus domestica]
comp79167_c0_seq1	scaffold891044	HOM000001	gb|ADE76509.1| unknown [Picea sitchensis]
comp79293_c0_seq1	scaffold362553;32396760	HOM000001	ref|XP_006442278.1| hypothetical protein CICLE_v10019063mg [Citrus clementina] gb|ESR55518.1| hypothetical protein CICLE_v10019063mg [Citrus clementina]
comp79509_c0_seq1	scaffold903191;scaffold2404	HOM000001	ref|XP_002467952.1| hypothetical protein SORBIDRAFT_01g037070 [Sorghum bicolor] gb|EER94950.1| hypothetical protein SORBIDRAFT_01g037070 [Sorghum bicolor]
comp79710_c0_seq1	scaffold265950	HOM000001	ref|XP_002522011.1| pentatricopeptide repeat-containing protein, putative [Ricinus communis] gb|EEF40415.1| pentatricopeptide repeat-containing protein, putative [Ricinus communis]
comp79712_c0_seq1		HOM000001	ref|XP_004234765.1| PREDICTED: putative pentatricopeptide repeat-containing protein At3g13770, mitochondrial-like [Solanum lycopersicum]
comp80161_c0_seq1	tscaffold2120	HOM000001	gb|AEB39774.1| pentatricopeptide repeat protein 65 [Funaria hygrometrica]
comp80279_c0_seq1	scaffold326134;scaffold3453	HOM000001	gb|ABR16520.1| unknown [Picea sitchensis]
comp80534_c0_seq1	scaffold265950	HOM000001	gb|ABR16216.1| unknown [Picea sitchensis]
comp80544_c0_seq1	tscaffold6939	HOM000001	gb|AEW07782.1| hypothetical protein 0_11486_01, partial [Pinus radiata]
comp80561_c0_seq1	scaffold148463	HOM000001	gb|ADE76509.1| unknown [Picea sitchensis]
comp80632_c0_seq1	tscaffold5042	HOM000001	gb|ADE76772.1| unknown [Picea sitchensis]
comp80706_c0_seq1	scaffold537986	HOM000001	ref|XP_008452110.1| PREDICTED: pentatricopeptide repeat-containing protein At5g44230 [Cucumis melo]
comp80828_c0_seq1	C32463456	HOM000001	gb|ABR16520.1| unknown [Picea sitchensis]
comp81488_c0_seq1	tscaffold1317	HOM000001	gb|ABK26521.1| unknown [Picea sitchensis]
comp81590_c0_seq1	scaffold874413	HOM000001	ref|XP_004503293.1| PREDICTED: pentatricopeptide repeat-containing protein At4g02750-like [Cicer arietinum]
comp81623_c0_seq1	tscaffold8512	HOM000001	gb|ADE77588.1| unknown [Picea sitchensis]
comp81777_c0_seq1	scaffold159132	HOM000001	ref|XP_006857329.1| hypothetical protein AMTR_s00067p00084250 [Amborella trichopoda] gb|ERN18796.1| hypothetical protein AMTR_s00067p00084250 [Amborella trichopoda]
comp81857_c0_seq1	scaffold475916;scaffold587258	HOM000001	gb|AEW08425.1| hypothetical protein 2_9455_01, partial [Pinus lambertiana]
comp81982_c0_seq1	scaffold892706	HOM000001	gb|AFG66680.1| hypothetical protein 0_14992_02, partial [Pinus taeda] gb|AFG66681.1| hypothetical protein 0_14992_02, partial [Pinus taeda] gb|AFG66682.1| hypothetical protein 0_14992_02, partial [Pinus taeda] gb|AFG66683.1| hypothetical protein 0_14992_02, partial [Pinus taeda]
comp82108_c0_seq1	tscaffold5378;scaffold865685.1	HOM000001	gb|AFG66680.1| hypothetical protein 0_14992_02, partial [Pinus taeda] gb|AFG66681.1| hypothetical protein 0_14992_02, partial [Pinus taeda] gb|AFG66682.1| hypothetical protein 0_14992_02, partial [Pinus taeda] gb|AFG66683.1| hypothetical protein 0_14992_02, partial [Pinus taeda]
comp82164_c0_seq1	scaffold148463	HOM000001	gb|ABR17838.1| unknown [Picea sitchensis]
comp82225_c0_seq1	scaffold851564	HOM000001	ref|XP_007030705.1| Pentatricopeptide repeat superfamily protein isoform 1 [Theobroma cacao] gb|EOY11207.1| Pentatricopeptide repeat superfamily protein isoform 1 [Theobroma cacao]
comp82356_c0_seq1	scaffold413444	HOM000001	dbj|BAD67156.2| PpPPR_77 [Physcomitrella patens]
comp82495_c0_seq1	tscaffold885	HOM000001	gb|ADE77505.1| unknown [Picea sitchensis]
comp82505_c0_seq1	scaffold219485	HOM000001	gb|KDP37060.1| hypothetical protein JCGZ_06116 [Jatropha curcas]
comp82618_c0_seq1	tscaffold8377;32082128	HOM000001	gb|ACE80806.1| pentatricopeptide repeat protein, partial [Picea abies]
comp82703_c0_seq1	scaffold326134	HOM000001	ref|XP_006827021.1| hypothetical protein AMTR_s00010p00220510 [Amborella trichopoda] gb|ERM94258.1| hypothetical protein AMTR_s00010p00220510 [Amborella trichopoda]
comp82712_c0_seq1	tscaffold5106	HOM000001	gb|AEW07833.1| hypothetical protein 0_12580_02, partial [Pinus radiata] gb|AFG68936.1| hypothetical protein 0_12580_02, partial [Pinus taeda] gb|AFG68937.1| hypothetical protein 0_12580_02, partial [Pinus taeda] gb|AFG68938.1| hypothetical protein 0_12580_02, partial [Pinus taeda] gb|AFG68939.1| hypothetical protein 0_12580_02, partial [Pinus taeda] gb|AFG68940.1| hypothetical protein 0_12580_02,…
comp82960_c0_seq1	tscaffold6346	HOM000001	gb|EYU20123.1| hypothetical protein MIMGU_mgv1a0227051mg, partial [Erythranthe guttata]
comp83002_c0_seq1	tscaffold1477;scaffold407986	HOM000001	gb|ADE76772.1| unknown [Picea sitchensis]
comp83109_c0_seq1		HOM000001	gb|ADE76509.1| unknown [Picea sitchensis]
comp83138_c0_seq1	C32497516	HOM000001	gb|ADE76509.1| unknown [Picea sitchensis]
comp83405_c0_seq1	scaffold143867.2	HOM000001	gb|ADE76509.1| unknown [Picea sitchensis]
comp83674_c0_seq1	scaffold145673	HOM000001	gb|AFG66680.1| hypothetical protein 0_14992_02, partial [Pinus taeda] gb|AFG66681.1| hypothetical protein 0_14992_02, partial [Pinus taeda] gb|AFG66682.1| hypothetical protein 0_14992_02, partial [Pinus taeda] gb|AFG66683.1| hypothetical protein 0_14992_02, partial [Pinus taeda]
comp83744_c0_seq1	scaffold735199	HOM000001	gb|ADE76772.1| unknown [Picea sitchensis]
comp84064_c0_seq1	tscaffold5452	HOM000001	gb|AEW07833.1| hypothetical protein 0_12580_02, partial [Pinus radiata] gb|AFG68936.1| hypothetical protein 0_12580_02, partial [Pinus taeda] gb|AFG68937.1| hypothetical protein 0_12580_02, partial [Pinus taeda] gb|AFG68938.1| hypothetical protein 0_12580_02, partial [Pinus taeda] gb|AFG68939.1| hypothetical protein 0_12580_02, partial [Pinus taeda] gb|AFG68940.1| hypothetical protein 0_12580_02,…
comp84115_c0_seq1	tscaffold2568	HOM000001	ref|XP_006365554.1| PREDICTED: pentatricopeptide repeat-containing protein At3g20730-like [Solanum tuberosum]
comp84292_c0_seq1	scaffold690455	HOM000001	ref|XP_006296159.1| hypothetical protein CARUB_v10025312mg [Capsella rubella] gb|EOA29057.1| hypothetical protein CARUB_v10025312mg [Capsella rubella]
comp84326_c1_seq1	tscaffold7342	HOM000001	gb|AFG65217.1| hypothetical protein 0_10195_01, partial [Pinus taeda]
comp84341_c0_seq1		HOM000001	ref|XP_002276196.1| PREDICTED: pentatricopeptide repeat-containing protein At3g12770 [Vitis vinifera] emb|CBI17979.3| unnamed protein product [Vitis vinifera]
comp84577_c0_seq1	tscaffold8514	HOM000001
comp84603_c0_seq1	tscaffold1180	HOM000001	ref|XP_008358674.1| PREDICTED: pentatricopeptide repeat-containing protein At5g04780-like [Malus domestica]
comp84755_c0_seq1	tscaffold1180	HOM000001	ref|XP_004491510.1| PREDICTED: putative pentatricopeptide repeat-containing protein At5g13230, mitochondrial-like [Cicer arietinum]
comp84820_c0_seq1	scaffold894609;scaffold6107	HOM000001	gb|ABR17838.1| unknown [Picea sitchensis]
comp84922_c0_seq1	scaffold355148	HOM000001	ref|XP_007221868.1| hypothetical protein PRUPE_ppa018370mg, partial [Prunus persica] gb|EMJ23067.1| hypothetical protein PRUPE_ppa018370mg, partial [Prunus persica]
comp85030_c0_seq1	scaffold33217.1	HOM000001	ref|XP_002528839.1| pentatricopeptide repeat-containing protein, putative [Ricinus communis] gb|EEF33573.1| pentatricopeptide repeat-containing protein, putative [Ricinus communis]
comp85070_c0_seq1	tscaffold7298	HOM000001	gb|AFG47875.1| hypothetical protein 0_5528_01, partial [Pinus taeda] gb|AFG47876.1| hypothetical protein 0_5528_01, partial [Pinus taeda] gb|AFG47880.1| hypothetical protein 0_5528_01, partial [Pinus taeda]
comp85353_c0_seq1	tscaffold2354	HOM000001	ref|XP_003518062.1| PREDICTED: putative pentatricopeptide repeat-containing protein At3g13770, mitochondrial-like isoform X1 [Glycine max] ref|XP_006575216.1| PREDICTED: putative pentatricopeptide repeat-containing protein At3g13770, mitochondrial-like isoform X2 [Glycine max]
comp85464_c0_seq1		HOM000001	gb|AFG47878.1| hypothetical protein 0_5528_01, partial [Pinus taeda] gb|AFG47881.1| hypothetical protein 0_5528_01, partial [Pinus taeda] gb|AFG47882.1| hypothetical protein 0_5528_01, partial [Pinus taeda]
comp85498_c0_seq1		HOM000001	ref|XP_006363843.1| PREDICTED: putative pentatricopeptide repeat-containing protein At3g13770, mitochondrial-like [Solanum tuberosum]
comp85528_c0_seq1	tscaffold4359	HOM000001	ref|XP_002263394.2| PREDICTED: pentatricopeptide repeat-containing protein At2g29760, chloroplastic [Vitis vinifera]
comp85558_c0_seq1	C32260500	HOM000001	gb|ABK26521.1| unknown [Picea sitchensis]
comp85576_c0_seq1	scaffold362632.1	HOM000001	gb|ADE77588.1| unknown [Picea sitchensis]
comp85580_c0_seq1	tscaffold1055	HOM000001	gb|ABK26521.1| unknown [Picea sitchensis]
comp86037_c0_seq1	scaffold161669	HOM000001	ref|XP_004308620.1| PREDICTED: pentatricopeptide repeat-containing protein At2g35030, mitochondrial-like [Fragaria vesca subsp. vesca]
comp86068_c0_seq1	tscaffold1072;scaffold8929	HOM000001	gb|ADE77588.1| unknown [Picea sitchensis]
comp86133_c0_seq1	scaffold688345	HOM000001	gb|ABR17838.1| unknown [Picea sitchensis]
comp86161_c0_seq1	tscaffold5497;scaffold7716	HOM000001	gb|ABK26521.1| unknown [Picea sitchensis]
comp86317_c0_seq1	tscaffold4719	HOM000001	ref|XP_007220644.1| hypothetical protein PRUPE_ppa003463mg [Prunus persica] gb|EMJ21843.1| hypothetical protein PRUPE_ppa003463mg [Prunus persica]
comp86507_c0_seq1	scaffold336165;scaffold146881	HOM000001	gb|EYU32070.1| hypothetical protein MIMGU_mgv1a017635mg, partial [Erythranthe guttata]
comp86629_c0_seq1	tscaffold9010	HOM000001	ref|XP_004168621.1| PREDICTED: pentatricopeptide repeat-containing protein At4g33170-like [Cucumis sativus]
comp86644_c0_seq1		HOM000001
comp86686_c0_seq1		HOM000001
comp86852_c0_seq1	C32249874	HOM000001	gb|AFG57366.1| hypothetical protein 0_18758_02, partial [Pinus taeda] gb|AFG57367.1| hypothetical protein 0_18758_02, partial [Pinus taeda] gb|AFG57369.1| hypothetical protein 0_18758_02, partial [Pinus taeda] gb|AFG57370.1| hypothetical protein 0_18758_02, partial [Pinus taeda] gb|AFG57371.1| hypothetical protein 0_18758_02, partial [Pinus taeda] gb|AFG57373.1| hypothetical protein 0_18758_02, p…
comp87101_c0_seq1		HOM000001
comp87113_c0_seq1	tscaffold3980	HOM000001	gb|ABR16216.1| unknown [Picea sitchensis]
comp87207_c0_seq1	scaffold427772.1;scaffold887742	HOM000001	ref|XP_008443281.1| PREDICTED: LOW QUALITY PROTEIN: pentatricopeptide repeat-containing protein At2g35030, mitochondrial-like [Cucumis melo]
comp87232_c0_seq1	tscaffold2857	HOM000001	ref|XP_008441615.1| PREDICTED: pentatricopeptide repeat-containing protein At3g49170, chloroplastic [Cucumis melo]
comp87291_c0_seq1	scaffold735199	HOM000001	gb|AFG66680.1| hypothetical protein 0_14992_02, partial [Pinus taeda] gb|AFG66681.1| hypothetical protein 0_14992_02, partial [Pinus taeda] gb|AFG66682.1| hypothetical protein 0_14992_02, partial [Pinus taeda] gb|AFG66683.1| hypothetical protein 0_14992_02, partial [Pinus taeda]
comp87336_c0_seq1	scaffold807948.2;scaffold355148	HOM000001	gb|AFG66680.1| hypothetical protein 0_14992_02, partial [Pinus taeda] gb|AFG66681.1| hypothetical protein 0_14992_02, partial [Pinus taeda] gb|AFG66682.1| hypothetical protein 0_14992_02, partial [Pinus taeda] gb|AFG66683.1| hypothetical protein 0_14992_02, partial [Pinus taeda]
comp87662_c0_seq1	tscaffold8543;scaffold4467	HOM000001	ref|XP_004492949.1| PREDICTED: putative pentatricopeptide repeat-containing protein At5g37570-like [Cicer arietinum]
comp87756_c0_seq1	tscaffold2354	HOM000001	gb|ADE76509.1| unknown [Picea sitchensis]
comp88196_c0_seq1	tscaffold6852	HOM000001	gb|KCW84998.1| hypothetical protein EUGRSUZ_B01821 [Eucalyptus grandis]
comp88322_c0_seq1	tscaffold7435	HOM000001	gb|ABK26521.1| unknown [Picea sitchensis]
comp88390_c0_seq1	tscaffold2942	HOM000001	ref|XP_004983475.1| PREDICTED: pentatricopeptide repeat-containing protein At4g18520-like [Setaria italica]
comp88433_c0_seq1	scaffold269944	HOM000001	ref|XP_007210754.1| hypothetical protein PRUPE_ppa021168mg [Prunus persica] gb|EMJ11953.1| hypothetical protein PRUPE_ppa021168mg [Prunus persica]
comp88458_c0_seq1	scaffold102846.2	HOM000001	ref|XP_006465624.1| PREDICTED: pentatricopeptide repeat-containing protein At3g46790, chloroplastic-like [Citrus sinensis]
comp88503_c0_seq1	tscaffold3920	HOM000001	gb|AFG57547.1| hypothetical protein 0_15758_01, partial [Pinus taeda] gb|AFG57548.1| hypothetical protein 0_15758_01, partial [Pinus taeda] gb|AFG57549.1| hypothetical protein 0_15758_01, partial [Pinus taeda] gb|AFG57550.1| hypothetical protein 0_15758_01, partial [Pinus taeda]
comp88526_c0_seq1	scaffold383726	HOM000001	gb|ADE77588.1| unknown [Picea sitchensis]
comp88540_c0_seq1	C32497516	HOM000001	gb|ADE76509.1| unknown [Picea sitchensis]
comp88601_c0_seq1	scaffold265950	HOM000001	gb|AEB39778.1| pentatricopeptide repeat protein 77 [Funaria hygrometrica]
comp88632_c0_seq1		HOM000001	gb|AFG66680.1| hypothetical protein 0_14992_02, partial [Pinus taeda] gb|AFG66681.1| hypothetical protein 0_14992_02, partial [Pinus taeda] gb|AFG66682.1| hypothetical protein 0_14992_02, partial [Pinus taeda] gb|AFG66683.1| hypothetical protein 0_14992_02, partial [Pinus taeda]
comp88707_c0_seq1	C32382094;scaffold8514	HOM000001	gb|AFG65806.1| hypothetical protein 2_9455_01, partial [Pinus taeda] gb|AFG65807.1| hypothetical protein 2_9455_01, partial [Pinus taeda]
comp88755_c0_seq1	tscaffold1400	HOM000001	ref|NP_181048.1| pentatricopeptide repeat-containing protein [Arabidopsis thaliana] sp|O64766.1|PP185_ARATH RecName: Full=Pentatricopeptide repeat-containing protein At2g35030, mitochondrial; Flags: Precursor [Arabidopsis thaliana] gb|AAC12843.1| hypothetical protein [Arabidopsis thaliana] gb|ACI46503.1| At2g35030 [Arabidopsis thaliana] gb|AEC09051.1| pentatricopeptide repeat-containing protein […
comp88884_c0_seq1		HOM000001	ref|XP_007204248.1| hypothetical protein PRUPE_ppa002250mg [Prunus persica] gb|EMJ05447.1| hypothetical protein PRUPE_ppa002250mg [Prunus persica]
comp88886_c0_seq1	scaffold575011;scaffold7592	HOM000001	ref|XP_004502949.1| PREDICTED: pentatricopeptide repeat-containing protein At2g13600-like [Cicer arietinum]
comp88957_c0_seq1	scaffold44994;scaffold53744.1	HOM000001	gb|AFG70126.1| hypothetical protein 0_11486_01, partial [Pinus taeda]
comp89027_c0_seq1	tscaffold2968	HOM000001	gb|ADE76772.1| unknown [Picea sitchensis]
comp89058_c0_seq1	tscaffold840	HOM000001	gb|ADE76509.1| unknown [Picea sitchensis]
comp89097_c0_seq1	scaffold116480.1;scaffold1222	HOM000001	gb|ABR17838.1| unknown [Picea sitchensis]
comp89276_c0_seq1	tscaffold9004	HOM000001	gb|AFG66680.1| hypothetical protein 0_14992_02, partial [Pinus taeda] gb|AFG66681.1| hypothetical protein 0_14992_02, partial [Pinus taeda] gb|AFG66682.1| hypothetical protein 0_14992_02, partial [Pinus taeda] gb|AFG66683.1| hypothetical protein 0_14992_02, partial [Pinus taeda]
comp89352_c0_seq1	tscaffold1654	HOM000001	gb|ABK26521.1| unknown [Picea sitchensis]
comp89364_c0_seq1	tscaffold3920	HOM000001	gb|AFG57547.1| hypothetical protein 0_15758_01, partial [Pinus taeda] gb|AFG57548.1| hypothetical protein 0_15758_01, partial [Pinus taeda] gb|AFG57549.1| hypothetical protein 0_15758_01, partial [Pinus taeda] gb|AFG57550.1| hypothetical protein 0_15758_01, partial [Pinus taeda]
comp89969_c0_seq1	tscaffold3121	HOM000001	gb|EYU19608.1| hypothetical protein MIMGU_mgv1a003193mg [Erythranthe guttata]
comp90145_c0_seq1	tscaffold156;scaffold1824	HOM000001	gb|ADE76772.1| unknown [Picea sitchensis]
comp90240_c0_seq1	scaffold663767	HOM000001	gb|ABR16520.1| unknown [Picea sitchensis]
comp90466_c0_seq1	scaffold19077	HOM000001	ref|NP_181048.1| pentatricopeptide repeat-containing protein [Arabidopsis thaliana] sp|O64766.1|PP185_ARATH RecName: Full=Pentatricopeptide repeat-containing protein At2g35030, mitochondrial; Flags: Precursor [Arabidopsis thaliana] gb|AAC12843.1| hypothetical protein [Arabidopsis thaliana] gb|ACI46503.1| At2g35030 [Arabidopsis thaliana] gb|AEC09051.1| pentatricopeptide repeat-containing protein […
comp90614_c0_seq1	tscaffold156;scaffold526711	HOM000001	gb|ABR16216.1| unknown [Picea sitchensis]
comp90642_c0_seq1	tscaffold2256;scaffold5497	HOM000001	gb|ADE77588.1| unknown [Picea sitchensis]
comp90858_c0_seq1	tscaffold1766	HOM000001	ref|XP_002447867.1| hypothetical protein SORBIDRAFT_06g017170 [Sorghum bicolor] gb|EES12195.1| hypothetical protein SORBIDRAFT_06g017170 [Sorghum bicolor]
comp91006_c0_seq1	scaffold382544.1;scaffold7435	HOM000001	gb|AFG45722.1| hypothetical protein 0_12933_01, partial [Pinus taeda]
comp91096_c0_seq1	tscaffold2222;scaffold640616	HOM000001	gb|ABK26521.1| unknown [Picea sitchensis]
comp91147_c0_seq1	scaffold130154	HOM000001	gb|AFG66680.1| hypothetical protein 0_14992_02, partial [Pinus taeda] gb|AFG66681.1| hypothetical protein 0_14992_02, partial [Pinus taeda] gb|AFG66682.1| hypothetical protein 0_14992_02, partial [Pinus taeda] gb|AFG66683.1| hypothetical protein 0_14992_02, partial [Pinus taeda]
comp91224_c0_seq1		HOM000001
comp91438_c0_seq1		HOM000001	gb|ABR17838.1| unknown [Picea sitchensis]
comp91666_c0_seq1	scaffold342769	HOM000001	ref|XP_002302563.2| hypothetical protein POPTR_0002s15650g [Populus trichocarpa] gb|EEE81836.2| hypothetical protein POPTR_0002s15650g [Populus trichocarpa]
comp91669_c0_seq1	scaffold39072	HOM000001	gb|ADE76509.1| unknown [Picea sitchensis]
comp91796_c0_seq1	scaffold60428	HOM000001
comp91889_c0_seq1	tscaffold6244	HOM000001	emb|CBI16904.3| unnamed protein product [Vitis vinifera]
comp91942_c0_seq1		HOM000001	ref|XP_004136076.1| PREDICTED: pentatricopeptide repeat-containing protein At1g15510, chloroplastic-like [Cucumis sativus]
comp91984_c0_seq1	tscaffold5132;scaffold296490	HOM000001
comp92070_c0_seq1		HOM000001	gb|ACE80808.1| pentatricopeptide repeat protein, partial [Pinus nigra]
comp92163_c0_seq1	tscaffold7409	HOM000001	gb|ABR16216.1| unknown [Picea sitchensis]
comp92225_c0_seq1	C32243872;scaffold5370	HOM000001	gb|ABR17838.1| unknown [Picea sitchensis]
comp92499_c0_seq1	tscaffold5216	HOM000001	emb|CBI40215.3| unnamed protein product [Vitis vinifera]
comp92547_c0_seq1	tscaffold5514	HOM000001	gb|ABR16216.1| unknown [Picea sitchensis]
comp92731_c0_seq1	tscaffold949	HOM000001	ref|XP_006827122.1| hypothetical protein AMTR_s00010p00246970 [Amborella trichopoda] gb|ERM94359.1| hypothetical protein AMTR_s00010p00246970 [Amborella trichopoda]
comp92859_c0_seq1	scaffold16619.2	HOM000001	ref|XP_002880012.1| pentatricopeptide repeat-containing protein [Arabidopsis lyrata subsp. lyrata] gb|EFH56271.1| pentatricopeptide repeat-containing protein [Arabidopsis lyrata subsp. lyrata]
comp92926_c0_seq1	scaffold449769;scaffold474870	HOM000001	gb|AFG66680.1| hypothetical protein 0_14992_02, partial [Pinus taeda] gb|AFG66681.1| hypothetical protein 0_14992_02, partial [Pinus taeda] gb|AFG66682.1| hypothetical protein 0_14992_02, partial [Pinus taeda] gb|AFG66683.1| hypothetical protein 0_14992_02, partial [Pinus taeda]
comp92929_c0_seq1		HOM000001	ref|XP_008343247.1| PREDICTED: pentatricopeptide repeat-containing protein At1g25360 [Malus domestica]
comp92949_c0_seq1	C32300236	HOM000001	gb|ADE76509.1| unknown [Picea sitchensis]
comp92972_c0_seq1	C32400048	HOM000001	gb|ADE76509.1| unknown [Picea sitchensis]
comp93190_c0_seq1	tscaffold1571	HOM000001
comp93202_c0_seq1	scaffold901200.2	HOM000001	gb|AFG66680.1| hypothetical protein 0_14992_02, partial [Pinus taeda] gb|AFG66681.1| hypothetical protein 0_14992_02, partial [Pinus taeda] gb|AFG66682.1| hypothetical protein 0_14992_02, partial [Pinus taeda] gb|AFG66683.1| hypothetical protein 0_14992_02, partial [Pinus taeda]
comp93612_c0_seq1	scaffold903191	HOM000001	gb|AFG66680.1| hypothetical protein 0_14992_02, partial [Pinus taeda] gb|AFG66681.1| hypothetical protein 0_14992_02, partial [Pinus taeda] gb|AFG66682.1| hypothetical protein 0_14992_02, partial [Pinus taeda] gb|AFG66683.1| hypothetical protein 0_14992_02, partial [Pinus taeda]
comp93683_c0_seq1	tscaffold2416	HOM000001	gb|AEW07833.1| hypothetical protein 0_12580_02, partial [Pinus radiata] gb|AFG68936.1| hypothetical protein 0_12580_02, partial [Pinus taeda] gb|AFG68937.1| hypothetical protein 0_12580_02, partial [Pinus taeda] gb|AFG68938.1| hypothetical protein 0_12580_02, partial [Pinus taeda] gb|AFG68939.1| hypothetical protein 0_12580_02, partial [Pinus taeda] gb|AFG68940.1| hypothetical protein 0_12580_02,…
comp93778_c0_seq1	scaffold690820	HOM000001	gb|AEW07833.1| hypothetical protein 0_12580_02, partial [Pinus radiata] gb|AFG68936.1| hypothetical protein 0_12580_02, partial [Pinus taeda] gb|AFG68937.1| hypothetical protein 0_12580_02, partial [Pinus taeda] gb|AFG68938.1| hypothetical protein 0_12580_02, partial [Pinus taeda] gb|AFG68939.1| hypothetical protein 0_12580_02, partial [Pinus taeda] gb|AFG68940.1| hypothetical protein 0_12580_02,…
comp93799_c0_seq1	scaffold213726	HOM000001	gb|ACE80869.1| pentatricopeptide repeat protein, partial [Thyrsopteris elegans]
comp93876_c0_seq1	scaffold457998	HOM000001	gb|ADE76509.1| unknown [Picea sitchensis]
comp93973_c0_seq1	scaffold291986.2	HOM000001	gb|ADE76509.1| unknown [Picea sitchensis]
comp94104_c0_seq1		HOM000001
comp94329_c0_seq1	scaffold876310	HOM000001	ref|XP_006377358.1| pentatricopeptide repeat-containing family protein [Populus trichocarpa] gb|ERP55155.1| pentatricopeptide repeat-containing family protein [Populus trichocarpa]
comp94383_c0_seq1	scaffold887742	HOM000001	gb|KCW47888.1| hypothetical protein EUGRSUZ_K01631 [Eucalyptus grandis]
comp94454_c0_seq1	scaffold886562;scaffold505071	HOM000001	gb|AEW07722.1| hypothetical protein 0_9722_01, partial [Pinus radiata]
comp94564_c0_seq1	scaffold258624	HOM000001	gb|AFG65217.1| hypothetical protein 0_10195_01, partial [Pinus taeda]
comp94574_c0_seq1	scaffold326134	HOM000001	ref|XP_006827021.1| hypothetical protein AMTR_s00010p00220510 [Amborella trichopoda] gb|ERM94258.1| hypothetical protein AMTR_s00010p00220510 [Amborella trichopoda]
comp94739_c0_seq1	tscaffold4211;scaffold8471	HOM000001	gb|AFG66680.1| hypothetical protein 0_14992_02, partial [Pinus taeda] gb|AFG66681.1| hypothetical protein 0_14992_02, partial [Pinus taeda] gb|AFG66682.1| hypothetical protein 0_14992_02, partial [Pinus taeda] gb|AFG66683.1| hypothetical protein 0_14992_02, partial [Pinus taeda]
comp94758_c0_seq1		HOM000001
comp94800_c0_seq1	scaffold94838	HOM000001	gb|AFG58299.1| hypothetical protein 0_9722_01, partial [Pinus taeda] gb|AFG58300.1| hypothetical protein 0_9722_01, partial [Pinus taeda] gb|AFG58301.1| hypothetical protein 0_9722_01, partial [Pinus taeda] gb|AFG58302.1| hypothetical protein 0_9722_01, partial [Pinus taeda] gb|AFG58303.1| hypothetical protein 0_9722_01, partial [Pinus taeda] gb|AFG58304.1| hypothetical protein 0_9722_01, partial…
comp94822_c0_seq1	tscaffold2857	HOM000001	ref|XP_008364184.1| PREDICTED: pentatricopeptide repeat-containing protein At3g14730-like [Malus domestica]
comp94953_c0_seq1	tscaffold8849	HOM000001	ref|XP_004287415.1| PREDICTED: pentatricopeptide repeat-containing protein At1g11290-like [Fragaria vesca subsp. vesca]
comp94996_c0_seq1	scaffold197652	HOM000001	gb|ADE77505.1| unknown [Picea sitchensis]
comp95165_c0_seq1	scaffold116696.2	HOM000001	gb|EXB74521.1| hypothetical protein L484_026217 [Morus notabilis]
comp95233_c0_seq1	scaffold687802	HOM000001	ref|XP_006359274.1| PREDICTED: pentatricopeptide repeat-containing protein At2g13600-like [Solanum tuberosum]
comp95267_c0_seq1	scaffold521914;scaffold282904	HOM000001	ref|XP_003541343.1| PREDICTED: putative pentatricopeptide repeat-containing protein At1g68930-like isoform X1 [Glycine max] ref|XP_006594017.1| PREDICTED: putative pentatricopeptide repeat-containing protein At1g68930-like isoform X2 [Glycine max]
comp95449_c0_seq1	scaffold731760	HOM000001	ref|XP_002311390.1| hypothetical protein POPTR_0008s10600g [Populus trichocarpa] gb|EEE88757.1| hypothetical protein POPTR_0008s10600g [Populus trichocarpa]
comp95660_c0_seq1	scaffold762888	HOM000001	gb|EXB37173.1| hypothetical protein L484_013537 [Morus notabilis]
comp95805_c0_seq1	scaffold342769;scaffold8514	HOM000001	gb|AEW07833.1| hypothetical protein 0_12580_02, partial [Pinus radiata] gb|AFG68936.1| hypothetical protein 0_12580_02, partial [Pinus taeda] gb|AFG68937.1| hypothetical protein 0_12580_02, partial [Pinus taeda] gb|AFG68938.1| hypothetical protein 0_12580_02, partial [Pinus taeda] gb|AFG68939.1| hypothetical protein 0_12580_02, partial [Pinus taeda] gb|AFG68940.1| hypothetical protein 0_12580_02,…
comp95817_c0_seq1	tscaffold301	HOM000001	emb|CBI36131.3| unnamed protein product [Vitis vinifera]
comp95867_c0_seq1	scaffold891044	HOM000001	gb|EMS45170.1| hypothetical protein TRIUR3_26201 [Triticum urartu]
comp95954_c0_seq1	tscaffold4456	HOM000001	gb|ABK26521.1| unknown [Picea sitchensis]
comp96196_c0_seq1	tscaffold3235;32249874	HOM000001	emb|CBI34885.3| unnamed protein product [Vitis vinifera]
comp96289_c0_seq1	scaffold521914	HOM000001	gb|ACE80804.1| pentatricopeptide repeat protein, partial [Cycas revoluta]
comp96304_c0_seq1	scaffold535265;32428938	HOM000001	gb|ABR16520.1| unknown [Picea sitchensis]
comp96516_c0_seq1	tscaffold7511	HOM000001	gb|AEW07782.1| hypothetical protein 0_11486_01, partial [Pinus radiata]
comp96538_c0_seq1	scaffold139369.2;scaffold737096.1	HOM000001	gb|ACE80806.1| pentatricopeptide repeat protein, partial [Picea abies]
comp96559_c0_seq1		HOM000001	ref|XP_006853748.1| hypothetical protein AMTR_s00056p00185560 [Amborella trichopoda] gb|ERN15215.1| hypothetical protein AMTR_s00056p00185560 [Amborella trichopoda]
comp96592_c0_seq1	tscaffold7435	HOM000001	gb|ABK26521.1| unknown [Picea sitchensis]
comp96904_c0_seq1		HOM000001	ref|XP_008462155.1| PREDICTED: pentatricopeptide repeat-containing protein At4g21065-like [Cucumis melo]
comp96931_c0_seq1	scaffold537986	HOM000001	gb|ABK26521.1| unknown [Picea sitchensis]
comp96940_c0_seq1	tscaffold156	HOM000001	ref|XP_004978002.1| PREDICTED: pentatricopeptide repeat-containing protein At2g13600-like [Setaria italica]
comp97331_c0_seq1	scaffold561826.1;scaffold3635	HOM000001	gb|KDP36856.1| hypothetical protein JCGZ_08147 [Jatropha curcas]
comp97343_c0_seq1	scaffold613343	HOM000001	gb|ADE77588.1| unknown [Picea sitchensis]
comp97513_c0_seq1	tscaffold3980	HOM000001	ref|XP_002984659.1| hypothetical protein SELMODRAFT_120613 [Selaginella moellendorffii] gb|EFJ14304.1| hypothetical protein SELMODRAFT_120613 [Selaginella moellendorffii]
comp97579_c0_seq1	tscaffold4118	HOM000001	gb|ABR16216.1| unknown [Picea sitchensis]
comp98346_c0_seq1		HOM000001	gb|AEW07833.1| hypothetical protein 0_12580_02, partial [Pinus radiata] gb|AFG68936.1| hypothetical protein 0_12580_02, partial [Pinus taeda] gb|AFG68937.1| hypothetical protein 0_12580_02, partial [Pinus taeda] gb|AFG68938.1| hypothetical protein 0_12580_02, partial [Pinus taeda] gb|AFG68939.1| hypothetical protein 0_12580_02, partial [Pinus taeda] gb|AFG68940.1| hypothetical protein 0_12580_02,…
comp98355_c0_seq1		HOM000001	ref|XP_006854570.1| hypothetical protein AMTR_s00030p00109240 [Amborella trichopoda] gb|ERN16037.1| hypothetical protein AMTR_s00030p00109240 [Amborella trichopoda]
comp98432_c0_seq1	tscaffold5042;scaffold3235	HOM000001	gb|ADE76772.1| unknown [Picea sitchensis]
comp98519_c0_seq1		HOM000001	ref|XP_003532658.1| PREDICTED: pentatricopeptide repeat-containing protein At2g41080-like [Glycine max]
comp98604_c0_seq1	scaffold376373	HOM000001	emb|CBI15551.3| unnamed protein product [Vitis vinifera]
comp98675_c0_seq1	C31619546	HOM000001	gb|AEW07722.1| hypothetical protein 0_9722_01, partial [Pinus radiata]
comp98907_c0_seq1	scaffold634506	HOM000001	ref|XP_006400718.1| hypothetical protein EUTSA_v10012749mg [Eutrema salsugineum] gb|ESQ42171.1| hypothetical protein EUTSA_v10012749mg [Eutrema salsugineum]
comp99019_c0_seq1		HOM000001	gb|ABR16520.1| unknown [Picea sitchensis]
comp99120_c0_seq1	scaffold102274	HOM000001	gb|AFG65800.1| hypothetical protein 2_9455_01, partial [Pinus taeda] gb|AFG65802.1| hypothetical protein 2_9455_01, partial [Pinus taeda]
comp99149_c0_seq1		HOM000001	gb|AEW07845.1| hypothetical protein 0_12933_01, partial [Pinus radiata]
comp99247_c0_seq1	tscaffold5503	HOM000001	gb|ADE77588.1| unknown [Picea sitchensis]
comp99279_c0_seq1	C32463456	HOM000001	gb|ACE80808.1| pentatricopeptide repeat protein, partial [Pinus nigra]
comp99312_c0_seq1	C32396760;scaffold4086	HOM000001	ref|XP_002536106.1| pentatricopeptide repeat-containing protein, putative [Ricinus communis] gb|EEF26277.1| pentatricopeptide repeat-containing protein, putative [Ricinus communis]
comp99355_c0_seq1	tscaffold5132	HOM000001	gb|AEB39778.1| pentatricopeptide repeat protein 77 [Funaria hygrometrica]
comp99395_c0_seq1	scaffold561826.1	HOM000001	gb|ABK26521.1| unknown [Picea sitchensis]
comp99471_c0_seq1	tscaffold6313	HOM000001	gb|AFG55306.1| hypothetical protein 0_14503_01, partial [Pinus taeda]
comp99539_c0_seq1	scaffold30743.2	HOM000001	gb|AFG65800.1| hypothetical protein 2_9455_01, partial [Pinus taeda] gb|AFG65802.1| hypothetical protein 2_9455_01, partial [Pinus taeda]
comp99563_c0_seq1	tscaffold7496	HOM000001	ref|XP_006849644.1| hypothetical protein AMTR_s00024p00225420 [Amborella trichopoda] gb|ERN11225.1| hypothetical protein AMTR_s00024p00225420 [Amborella trichopoda]
comp99623_c0_seq1	tscaffold6603	HOM000001	gb|ABR16216.1| unknown [Picea sitchensis]
comp99633_c0_seq1		HOM000001	gb|EYU20122.1| hypothetical protein MIMGU_mgv1a0227052mg, partial [Erythranthe guttata]
comp99976_c0_seq1	tscaffold691	HOM000001	ref|XP_001780298.1| predicted protein [Physcomitrella patens] gb|EDQ54857.1| predicted protein [Physcomitrella patens]
comp100056_c0_seq1	scaffold104148.4	HOM000001	gb|ABK26521.1| unknown [Picea sitchensis]
comp100293_c0_seq1	scaffold342769	HOM000001	ref|XP_007225005.1| hypothetical protein PRUPE_ppa020300mg [Prunus persica] gb|EMJ26204.1| hypothetical protein PRUPE_ppa020300mg [Prunus persica]
comp100469_c0_seq1	scaffold442272	HOM000001	gb|EXB44298.1| hypothetical protein L484_012217 [Morus notabilis]
comp100516_c0_seq1	tscaffold43;scaffold2222	HOM000001	gb|ADE76772.1| unknown [Picea sitchensis]
comp100562_c0_seq1		HOM000001
comp100593_c0_seq1		HOM000001	dbj|BAD95400.1| hypothetical protein [Arabidopsis thaliana]
comp100669_c0_seq1	scaffold130191.2	HOM000001	gb|AFG58313.1| hypothetical protein 0_9722_01, partial [Pinus taeda] gb|AFG58314.1| hypothetical protein 0_9722_01, partial [Pinus taeda]
comp100674_c0_seq1	tscaffold403	HOM000001	gb|ADE76509.1| unknown [Picea sitchensis]
comp100952_c0_seq1	scaffold121645	HOM000001	gb|ADE76772.1| unknown [Picea sitchensis]
comp101044_c0_seq1	tscaffold1654;scaffold80817	HOM000001	gb|AFG66680.1| hypothetical protein 0_14992_02, partial [Pinus taeda] gb|AFG66681.1| hypothetical protein 0_14992_02, partial [Pinus taeda] gb|AFG66682.1| hypothetical protein 0_14992_02, partial [Pinus taeda] gb|AFG66683.1| hypothetical protein 0_14992_02, partial [Pinus taeda]
comp101155_c0_seq1	scaffold342769	HOM000001	gb|ABR16520.1| unknown [Picea sitchensis]
comp101530_c0_seq1	scaffold233833.1	HOM000001	emb|CBI40215.3| unnamed protein product [Vitis vinifera]
comp101584_c0_seq1	tscaffold2279	HOM000001	gb|ACE80806.1| pentatricopeptide repeat protein, partial [Picea abies]
comp101732_c0_seq1	scaffold8725	HOM000001	gb|AFG47878.1| hypothetical protein 0_5528_01, partial [Pinus taeda] gb|AFG47881.1| hypothetical protein 0_5528_01, partial [Pinus taeda] gb|AFG47882.1| hypothetical protein 0_5528_01, partial [Pinus taeda]
comp101953_c0_seq1	tscaffold789	HOM000001	gb|AFG58307.1| hypothetical protein 0_9722_01, partial [Pinus taeda]
comp102000_c0_seq1	tscaffold8203	HOM000001	gb|EXB74521.1| hypothetical protein L484_026217 [Morus notabilis]
comp102075_c0_seq1		HOM000001	gb|AFG45722.1| hypothetical protein 0_12933_01, partial [Pinus taeda]
comp102096_c0_seq1	C32449410;scaffold9010	HOM000001	ref|XP_008373707.1| PREDICTED: pentatricopeptide repeat-containing protein At1g32415, mitochondrial-like, partial [Malus domestica]
comp102160_c0_seq1	tscaffold4184	HOM000001	gb|ACU28157.1| At3g62980-like protein [Arabidopsis thaliana] gb|ACU28158.1| At3g62980-like protein [Arabidopsis thaliana] gb|ACU28159.1| At3g62980-like protein [Arabidopsis thaliana] gb|ACU28160.1| At3g62980-like protein [Arabidopsis thaliana] gb|ACU28161.1| At3g62980-like protein [Arabidopsis thaliana] gb|ACU28162.1| At3g62980-like protein [Arabidopsis thaliana] gb|ACU28163.1| At3g62980-like pro…
comp102260_c0_seq1	tscaffold1317	HOM000001	ref|XP_006359230.1| PREDICTED: pentatricopeptide repeat-containing protein At4g16835, mitochondrial-like [Solanum tuberosum]
comp102298_c0_seq1	tscaffold161	HOM000001	gb|ADE76509.1| unknown [Picea sitchensis]
comp102341_c0_seq1	scaffold13537.3;32535938	HOM000001	gb|AFG47878.1| hypothetical protein 0_5528_01, partial [Pinus taeda] gb|AFG47881.1| hypothetical protein 0_5528_01, partial [Pinus taeda] gb|AFG47882.1| hypothetical protein 0_5528_01, partial [Pinus taeda]
comp102355_c0_seq1	tscaffold1222	HOM000001	gb|EXC30917.1| hypothetical protein L484_028099 [Morus notabilis]
comp102466_c0_seq1	scaffold203512;scaffold4170	HOM000001	ref|XP_003633340.1| PREDICTED: pentatricopeptide repeat-containing protein At2g29760, chloroplastic-like [Vitis vinifera]
comp102484_c0_seq1	tscaffold7404;scaffold217044	HOM000001	gb|ABR17838.1| unknown [Picea sitchensis]
comp102637_c0_seq1	scaffold640616	HOM000001	gb|ADE76509.1| unknown [Picea sitchensis]
comp102797_c0_seq1	scaffold901084;scaffold903166	HOM000001	gb|ABR16520.1| unknown [Picea sitchensis]
comp102890_c0_seq1	scaffold634506;scaffold296490	HOM000001	gb|AEW07722.1| hypothetical protein 0_9722_01, partial [Pinus radiata]
comp103115_c0_seq1	tscaffold8476;scaffold142230	HOM000001	gb|ADE76509.1| unknown [Picea sitchensis]
comp103210_c0_seq1	tscaffold1777	HOM000001	ref|XP_003524346.2| PREDICTED: pentatricopeptide repeat-containing protein At4g02750-like [Glycine max]
comp103359_c0_seq1	tscaffold8377	HOM000001	gb|EMT03907.1| hypothetical protein F775_13405 [Aegilops tauschii]
comp103361_c0_seq1	scaffold687802	HOM000001
comp103382_c0_seq1	scaffold681804	HOM000001	ref|XP_006347856.1| PREDICTED: pentatricopeptide repeat-containing protein At3g49170, chloroplastic-like [Solanum tuberosum]
comp103414_c0_seq1	tscaffold4184;scaffold6242	HOM000001	gb|ABR16520.1| unknown [Picea sitchensis]
comp103541_c0_seq1	scaffold52137.1	HOM000001	ref|XP_006843075.1| hypothetical protein AMTR_s02193p00008230, partial [Amborella trichopoda] gb|ERN04750.1| hypothetical protein AMTR_s02193p00008230, partial [Amborella trichopoda]
comp103773_c0_seq1	scaffold894609	HOM000001	gb|EXB44921.1| hypothetical protein L484_026509 [Morus notabilis]
comp103822_c0_seq1	tscaffold2968	HOM000001	ref|XP_007028547.1| Pentatricopeptide repeat (PPR) superfamily protein, putative isoform 1 [Theobroma cacao] ref|XP_007028548.1| Pentatricopeptide repeat (PPR) superfamily protein, putative isoform 1 [Theobroma cacao] gb|EOY09049.1| Pentatricopeptide repeat (PPR) superfamily protein, putative isoform 1 [Theobroma cacao] gb|EOY09050.1| Pentatricopeptide repeat (PPR) superfamily protein, putative i…
comp103877_c0_seq1	tscaffold1222	HOM000001	gb|AFG66680.1| hypothetical protein 0_14992_02, partial [Pinus taeda] gb|AFG66681.1| hypothetical protein 0_14992_02, partial [Pinus taeda] gb|AFG66682.1| hypothetical protein 0_14992_02, partial [Pinus taeda] gb|AFG66683.1| hypothetical protein 0_14992_02, partial [Pinus taeda]
comp103959_c0_seq1		HOM000001	gb|KDP31247.1| hypothetical protein JCGZ_11623 [Jatropha curcas]
comp104095_c0_seq1	scaffold667971.2;scaffold807948.2	HOM000001	gb|ABR16520.1| unknown [Picea sitchensis]
comp104107_c0_seq1		HOM000001	emb|CDP19163.1| unnamed protein product [Coffea canephora]
comp104154_c0_seq1	tscaffold353;scaffold901190	HOM000001	gb|AFG45722.1| hypothetical protein 0_12933_01, partial [Pinus taeda]
comp104203_c0_seq1	tscaffold3121;scaffold461818.1	HOM000001	gb|ADE77505.1| unknown [Picea sitchensis]
comp104308_c0_seq1	C32333406	HOM000001	gb|ADE77505.1| unknown [Picea sitchensis]
comp104575_c0_seq1	tscaffold8806	HOM000001	gb|KDP28504.1| hypothetical protein JCGZ_14275 [Jatropha curcas]
comp104677_c0_seq1	tscaffold7781	HOM000001	gb|ABK26521.1| unknown [Picea sitchensis]
comp104776_c0_seq1	scaffold27240.2	HOM000001	gb|ADE76509.1| unknown [Picea sitchensis]
comp105192_c0_seq1	tscaffold840;scaffold4214	HOM000001	emb|CBI27273.3| unnamed protein product [Vitis vinifera]
comp105678_c0_seq1	tscaffold3980;scaffold515660	HOM000001	gb|AFG47878.1| hypothetical protein 0_5528_01, partial [Pinus taeda] gb|AFG47881.1| hypothetical protein 0_5528_01, partial [Pinus taeda] gb|AFG47882.1| hypothetical protein 0_5528_01, partial [Pinus taeda]
comp105820_c0_seq1	scaffold202109	HOM000001	gb|ABR16520.1| unknown [Picea sitchensis]
comp105985_c0_seq1	tscaffold9010	HOM000001	ref|XP_003558631.1| PREDICTED: pentatricopeptide repeat-containing protein At2g22070-like [Brachypodium distachyon]
comp106101_c0_seq1	scaffold894332;scaffold98175	HOM000001	gb|AFB33718.1| hypothetical protein 2_9455_01, partial [Pinus cembra]
comp106125_c0_seq1	scaffold882899	HOM000001	emb|CBI27273.3| unnamed protein product [Vitis vinifera]
comp106133_c0_seq1	tscaffold1341;scaffold5514	HOM000001	ref|XP_002267613.1| PREDICTED: putative pentatricopeptide repeat-containing protein At1g68930 [Vitis vinifera] emb|CBI27415.3| unnamed protein product [Vitis vinifera]
comp106281_c0_seq1		HOM000001	ref|XP_004515953.1| PREDICTED: pentatricopeptide repeat-containing protein At1g34160-like [Cicer arietinum]
comp106418_c0_seq1	tscaffold416	HOM000001
comp106446_c0_seq1	tscaffold1180	HOM000001	emb|CBI39303.3| unnamed protein product [Vitis vinifera]
comp106447_c0_seq1	scaffold265950	HOM000001	gb|ABR17838.1| unknown [Picea sitchensis]
comp106555_c0_seq1	C32333406	HOM000001	gb|ADE76509.1| unknown [Picea sitchensis]
comp106804_c0_seq1		HOM000001
comp106869_c0_seq1	tscaffold789	HOM000001	emb|CAN63659.1| hypothetical protein VITISV_008415 [Vitis vinifera]
comp107003_c0_seq1	scaffold60428	HOM000001	gb|ABR16216.1| unknown [Picea sitchensis]
comp107214_c0_seq1	scaffold899738.1	HOM000001	ref|XP_008353470.1| PREDICTED: pentatricopeptide repeat-containing protein At2g22070-like [Malus domestica]
comp107251_c0_seq1	scaffold829055;scaffold3340	HOM000001	ref|XP_002267613.1| PREDICTED: putative pentatricopeptide repeat-containing protein At1g68930 [Vitis vinifera] emb|CBI27415.3| unnamed protein product [Vitis vinifera]
comp107291_c0_seq1	scaffold506813	HOM000001	ref|XP_006854886.1| hypothetical protein AMTR_s00439p00010860, partial [Amborella trichopoda] gb|ERN16353.1| hypothetical protein AMTR_s00439p00010860, partial [Amborella trichopoda]
comp107358_c0_seq1	tscaffold2256	HOM000001	gb|KCW53782.1| hypothetical protein EUGRSUZ_J03030 [Eucalyptus grandis]
comp107423_c0_seq1	tscaffold4184;scaffold2867	HOM000001	gb|AEW07722.1| hypothetical protein 0_9722_01, partial [Pinus radiata]
comp107539_c0_seq1		HOM000001	ref|XP_008375044.1| PREDICTED: pentatricopeptide repeat-containing protein At2g21090 [Malus domestica]
comp107614_c0_seq1	scaffold584378	HOM000001	ref|XP_007162601.1| hypothetical protein PHAVU_001G165000g [Phaseolus vulgaris] gb|ESW34595.1| hypothetical protein PHAVU_001G165000g [Phaseolus vulgaris]
comp107671_c0_seq1		HOM000001	ref|XP_006840276.1| hypothetical protein AMTR_s00045p00048330 [Amborella trichopoda] gb|ERN01951.1| hypothetical protein AMTR_s00045p00048330 [Amborella trichopoda]
comp107713_c0_seq1	tscaffold3572	HOM000001	gb|ABR16216.1| unknown [Picea sitchensis]
comp107941_c0_seq1	tscaffold4938	HOM000001	gb|ACE80804.1| pentatricopeptide repeat protein, partial [Cycas revoluta]
comp108011_c0_seq1	tscaffold1028	HOM000001	gb|ABK26521.1| unknown [Picea sitchensis]
comp108227_c0_seq1	tscaffold2222;scaffold835732.1	HOM000001	gb|AFG66680.1| hypothetical protein 0_14992_02, partial [Pinus taeda] gb|AFG66681.1| hypothetical protein 0_14992_02, partial [Pinus taeda] gb|AFG66682.1| hypothetical protein 0_14992_02, partial [Pinus taeda] gb|AFG66683.1| hypothetical protein 0_14992_02, partial [Pinus taeda]
comp108370_c0_seq1	tscaffold7598	HOM000001	gb|ADE76509.1| unknown [Picea sitchensis]
comp108565_c0_seq1	scaffold265860	HOM000001	gb|AFG66680.1| hypothetical protein 0_14992_02, partial [Pinus taeda] gb|AFG66681.1| hypothetical protein 0_14992_02, partial [Pinus taeda] gb|AFG66682.1| hypothetical protein 0_14992_02, partial [Pinus taeda] gb|AFG66683.1| hypothetical protein 0_14992_02, partial [Pinus taeda]
comp108874_c0_seq1	scaffold342769	HOM000001	ref|XP_004233816.1| PREDICTED: pentatricopeptide repeat-containing protein At4g13650-like [Solanum lycopersicum]
comp109336_c0_seq1		HOM000001	ref|XP_004301492.1| PREDICTED: pentatricopeptide repeat-containing protein At1g25360-like, partial [Fragaria vesca subsp. vesca]
comp109387_c0_seq1	tscaffold155	HOM000001	gb|KDO84746.1| hypothetical protein CISIN_1g0038681mg, partial [Citrus sinensis]
comp109590_c0_seq1	C32490122	HOM000001	gb|EAY82482.1| hypothetical protein OsI_37700 [Oryza sativa Indica Group]
comp109653_c0_seq1		HOM000001	gb|ADE77505.1| unknown [Picea sitchensis]
comp109846_c0_seq1	scaffold239351	HOM000001	gb|ADE77505.1| unknown [Picea sitchensis]
comp109877_c0_seq1	scaffold695666	HOM000001	gb|ABR17838.1| unknown [Picea sitchensis]
comp109900_c0_seq1	scaffold613343;scaffold474870	HOM000001	gb|ABR17838.1| unknown [Picea sitchensis]
comp110121_c0_seq1	scaffold526711	HOM000001	gb|ADE76772.1| unknown [Picea sitchensis]
comp110269_c0_seq1	scaffold534978	HOM000001	gb|AFG66680.1| hypothetical protein 0_14992_02, partial [Pinus taeda] gb|AFG66681.1| hypothetical protein 0_14992_02, partial [Pinus taeda] gb|AFG66682.1| hypothetical protein 0_14992_02, partial [Pinus taeda] gb|AFG66683.1| hypothetical protein 0_14992_02, partial [Pinus taeda]
comp110364_c0_seq1	tscaffold7136;scaffold4211	HOM000001	ref|XP_001754449.1| predicted protein [Physcomitrella patens] gb|EDQ80899.1| predicted protein [Physcomitrella patens]
comp110391_c0_seq1	tscaffold296	HOM000001	gb|ADE77588.1| unknown [Picea sitchensis]
comp110547_c0_seq1	tscaffold5216;scaffold799144.2	HOM000001	ref|XP_008240832.1| PREDICTED: putative pentatricopeptide repeat-containing protein At3g13770, mitochondrial [Prunus mume]
comp110620_c0_seq1	tscaffold7630	HOM000001	gb|AFG58299.1| hypothetical protein 0_9722_01, partial [Pinus taeda] gb|AFG58300.1| hypothetical protein 0_9722_01, partial [Pinus taeda] gb|AFG58301.1| hypothetical protein 0_9722_01, partial [Pinus taeda] gb|AFG58302.1| hypothetical protein 0_9722_01, partial [Pinus taeda] gb|AFG58303.1| hypothetical protein 0_9722_01, partial [Pinus taeda] gb|AFG58304.1| hypothetical protein 0_9722_01, partial…
comp110865_c0_seq1	tscaffold3453	HOM000001	gb|AFG66680.1| hypothetical protein 0_14992_02, partial [Pinus taeda] gb|AFG66681.1| hypothetical protein 0_14992_02, partial [Pinus taeda] gb|AFG66682.1| hypothetical protein 0_14992_02, partial [Pinus taeda] gb|AFG66683.1| hypothetical protein 0_14992_02, partial [Pinus taeda]
comp110875_c0_seq1	tscaffold2151;scaffold1317	HOM000001	gb|AFG70126.1| hypothetical protein 0_11486_01, partial [Pinus taeda]
comp110912_c0_seq1	tscaffold1028	HOM000001	gb|ABK26521.1| unknown [Picea sitchensis]
comp111476_c0_seq1	scaffold703311.2	HOM000001	gb|ACE80803.1| pentatricopeptide repeat protein, partial [Cycas revoluta]
comp111715_c0_seq1		HOM000001	gb|ADE77588.1| unknown [Picea sitchensis]
comp111845_c0_seq1		HOM000001	gb|AFG45724.1| hypothetical protein 0_12933_01, partial [Pinus taeda]
comp111903_c0_seq1		HOM000001
comp111964_c0_seq1	tscaffold691	HOM000001	gb|ADE77505.1| unknown [Picea sitchensis]
comp112110_c0_seq1	scaffold891044	HOM000001	gb|KDP37251.1| hypothetical protein JCGZ_06307 [Jatropha curcas]
comp112128_c0_seq1	tscaffold566	HOM000001	gb|AEW07833.1| hypothetical protein 0_12580_02, partial [Pinus radiata] gb|AFG68936.1| hypothetical protein 0_12580_02, partial [Pinus taeda] gb|AFG68937.1| hypothetical protein 0_12580_02, partial [Pinus taeda] gb|AFG68938.1| hypothetical protein 0_12580_02, partial [Pinus taeda] gb|AFG68939.1| hypothetical protein 0_12580_02, partial [Pinus taeda] gb|AFG68940.1| hypothetical protein 0_12580_02,…
comp112522_c0_seq1	tscaffold7511;scaffold198160.1	HOM000001	ref|XP_008347239.1| PREDICTED: pentatricopeptide repeat-containing protein At5g52850, chloroplastic-like [Malus domestica]
comp112754_c0_seq1	scaffold119113.2	HOM000001	gb|ABR16216.1| unknown [Picea sitchensis]
comp112799_c0_seq1	scaffold451056	HOM000001	gb|AFG47878.1| hypothetical protein 0_5528_01, partial [Pinus taeda] gb|AFG47881.1| hypothetical protein 0_5528_01, partial [Pinus taeda] gb|AFG47882.1| hypothetical protein 0_5528_01, partial [Pinus taeda]
comp113063_c0_seq1	tscaffold7409	HOM000001	gb|AFG66680.1| hypothetical protein 0_14992_02, partial [Pinus taeda] gb|AFG66681.1| hypothetical protein 0_14992_02, partial [Pinus taeda] gb|AFG66682.1| hypothetical protein 0_14992_02, partial [Pinus taeda] gb|AFG66683.1| hypothetical protein 0_14992_02, partial [Pinus taeda]
comp113224_c0_seq1	tscaffold4747;scaffold640616	HOM000001	gb|ADE76772.1| unknown [Picea sitchensis]
comp113321_c0_seq1	scaffold146881	HOM000001	gb|ADE76772.1| unknown [Picea sitchensis]
comp113359_c0_seq1		HOM000001	ref|XP_006296670.1| hypothetical protein CARUB_v10016279mg [Capsella rubella] gb|EOA29568.1| hypothetical protein CARUB_v10016279mg [Capsella rubella]
comp113444_c0_seq1	tscaffold7781	HOM000001	gb|ABR16520.1| unknown [Picea sitchensis]
comp113577_c0_seq1		HOM000001
comp113957_c0_seq1	scaffold382544.1	HOM000001	gb|AFG47878.1| hypothetical protein 0_5528_01, partial [Pinus taeda] gb|AFG47881.1| hypothetical protein 0_5528_01, partial [Pinus taeda] gb|AFG47882.1| hypothetical protein 0_5528_01, partial [Pinus taeda]
comp113975_c0_seq1	tscaffold6748;scaffold3340	HOM000001	gb|ACE80790.1| pentatricopeptide repeat protein, partial [Equisetum telmateia]
comp113979_c0_seq1	tscaffold9023	HOM000001	gb|EMT28838.1| hypothetical protein F775_05778 [Aegilops tauschii]
comp113983_c0_seq1		HOM000001	emb|CBI39775.3| unnamed protein product [Vitis vinifera]
comp114501_c0_seq1	scaffold89444.1	HOM000001	gb|AEW07833.1| hypothetical protein 0_12580_02, partial [Pinus radiata] gb|AFG68936.1| hypothetical protein 0_12580_02, partial [Pinus taeda] gb|AFG68937.1| hypothetical protein 0_12580_02, partial [Pinus taeda] gb|AFG68938.1| hypothetical protein 0_12580_02, partial [Pinus taeda] gb|AFG68939.1| hypothetical protein 0_12580_02, partial [Pinus taeda] gb|AFG68940.1| hypothetical protein 0_12580_02,…
comp114657_c0_seq1		HOM000001	ref|XP_004143404.1| PREDICTED: pentatricopeptide repeat-containing protein At2g21090-like [Cucumis sativus] ref|XP_004170190.1| PREDICTED: pentatricopeptide repeat-containing protein At2g21090-like [Cucumis sativus]
comp114700_c0_seq1	scaffold891044	HOM000001	gb|EXC54206.1| hypothetical protein L484_001394 [Morus notabilis]
comp114702_c0_seq1	scaffold33217.1	HOM000001	gb|AEW07722.1| hypothetical protein 0_9722_01, partial [Pinus radiata]
comp114824_c0_seq1	tscaffold3236;scaffold714	HOM000001	gb|ABR17838.1| unknown [Picea sitchensis]
comp114968_c0_seq1	scaffold904194	HOM000001	ref|XP_002986055.1| hypothetical protein SELMODRAFT_123379, partial [Selaginella moellendorffii] gb|EFJ12874.1| hypothetical protein SELMODRAFT_123379, partial [Selaginella moellendorffii]
comp114969_c0_seq1	tscaffold1777;scaffold566	HOM000001	gb|EPS68042.1| hypothetical protein M569_06731, partial [Genlisea aurea]
comp115006_c0_seq1	scaffold127732;scaffold723061.2	HOM000001	gb|ADE77588.1| unknown [Picea sitchensis]
comp115310_c0_seq1	scaffold851564	HOM000001	ref|XP_004231209.1| PREDICTED: pentatricopeptide repeat-containing protein At4g01030, mitochondrial-like [Solanum lycopersicum]
comp115338_c0_seq1	C32481206	HOM000001	gb|AFB33718.1| hypothetical protein 2_9455_01, partial [Pinus cembra]
comp115579_c0_seq1	scaffold737275.1;scaffold8476	HOM000001	gb|ADE76509.1| unknown [Picea sitchensis]
comp115590_c0_seq1	tscaffold5451	HOM000001	gb|KCW88334.1| hypothetical protein EUGRSUZ_A00723 [Eucalyptus grandis]
comp115655_c0_seq1	scaffold411399	HOM000001	gb|AFG66680.1| hypothetical protein 0_14992_02, partial [Pinus taeda] gb|AFG66681.1| hypothetical protein 0_14992_02, partial [Pinus taeda] gb|AFG66682.1| hypothetical protein 0_14992_02, partial [Pinus taeda] gb|AFG66683.1| hypothetical protein 0_14992_02, partial [Pinus taeda]
comp115832_c0_seq1	scaffold711772.2	HOM000001	gb|ACE80806.1| pentatricopeptide repeat protein, partial [Picea abies]
comp116125_c0_seq1	scaffold824976.2;scaffold6824	HOM000001	gb|ACE80803.1| pentatricopeptide repeat protein, partial [Cycas revoluta]
comp116131_c0_seq1	scaffold584378	HOM000001	gb|AFG58310.1| hypothetical protein 0_9722_01, partial [Pinus taeda]
comp116344_c0_seq1	scaffold737096.1	HOM000001	gb|AEW07833.1| hypothetical protein 0_12580_02, partial [Pinus radiata] gb|AFG68936.1| hypothetical protein 0_12580_02, partial [Pinus taeda] gb|AFG68937.1| hypothetical protein 0_12580_02, partial [Pinus taeda] gb|AFG68938.1| hypothetical protein 0_12580_02, partial [Pinus taeda] gb|AFG68939.1| hypothetical protein 0_12580_02, partial [Pinus taeda] gb|AFG68940.1| hypothetical protein 0_12580_02,…
comp116584_c0_seq1	scaffold385428	HOM000001	ref|XP_008338226.1| PREDICTED: pentatricopeptide repeat-containing protein At4g37170 [Malus domestica]
comp116628_c0_seq1	scaffold900236	HOM000001	ref|XP_001768535.1| predicted protein [Physcomitrella patens] gb|EDQ66686.1| predicted protein [Physcomitrella patens]
comp116634_c0_seq1	tscaffold4211	HOM000001	gb|ABR16520.1| unknown [Picea sitchensis]
comp116795_c0_seq1	scaffold94838	HOM000001	gb|ABR16520.1| unknown [Picea sitchensis]
comp116837_c0_seq1		HOM000001	ref|XP_002282081.2| PREDICTED: pentatricopeptide repeat-containing protein At2g20540-like [Vitis vinifera]
comp116937_c0_seq1	scaffold72249.1	HOM000001	gb|AFG47878.1| hypothetical protein 0_5528_01, partial [Pinus taeda] gb|AFG47881.1| hypothetical protein 0_5528_01, partial [Pinus taeda] gb|AFG47882.1| hypothetical protein 0_5528_01, partial [Pinus taeda]
comp116999_c0_seq1	tscaffold885;32460262	HOM000001	gb|ADE77505.1| unknown [Picea sitchensis]
comp117231_c0_seq1	scaffold276590;scaffold899738.1	HOM000001	gb|ABR16216.1| unknown [Picea sitchensis]
comp117313_c0_seq1	tscaffold416	HOM000001	gb|AFG61376.1| hypothetical protein 0_7614_01, partial [Pinus taeda]
comp117315_c0_seq1	scaffold297867.2;scaffold5370	HOM000001	gb|ADE77588.1| unknown [Picea sitchensis]
comp117377_c0_seq1	tscaffold5514	HOM000001	gb|ABR16520.1| unknown [Picea sitchensis]
comp117398_c0_seq1	tscaffold2404	HOM000001	gb|ADE76509.1| unknown [Picea sitchensis]
comp117513_c0_seq1	scaffold731760	HOM000001	gb|AFG45724.1| hypothetical protein 0_12933_01, partial [Pinus taeda]
comp117533_c0_seq1	scaffold874413	HOM000001	gb|AFB33718.1| hypothetical protein 2_9455_01, partial [Pinus cembra]
comp117740_c0_seq1	scaffold413444	HOM000001	gb|AFG66680.1| hypothetical protein 0_14992_02, partial [Pinus taeda] gb|AFG66681.1| hypothetical protein 0_14992_02, partial [Pinus taeda] gb|AFG66682.1| hypothetical protein 0_14992_02, partial [Pinus taeda] gb|AFG66683.1| hypothetical protein 0_14992_02, partial [Pinus taeda]
comp117909_c0_seq1	C32382094	HOM000001	ref|XP_004140846.1| PREDICTED: pentatricopeptide repeat-containing protein At3g29230-like [Cucumis sativus]
comp118154_c0_seq1		HOM000001	gb|ABR16216.1| unknown [Picea sitchensis]
comp118172_c0_seq1	scaffold40452.1;scaffold515046.2	HOM000001	ref|XP_006360955.1| PREDICTED: pentatricopeptide repeat-containing protein At1g04840-like isoform X1 [Solanum tuberosum] ref|XP_006360956.1| PREDICTED: pentatricopeptide repeat-containing protein At1g04840-like isoform X2 [Solanum tuberosum]
comp118275_c0_seq1	tscaffold1180	HOM000001	gb|ABR16520.1| unknown [Picea sitchensis]
comp118626_c0_seq1	tscaffold5216	HOM000001	ref|XP_008361143.1| PREDICTED: pentatricopeptide repeat-containing protein At4g18840-like [Malus domestica]
comp118769_c0_seq1	tscaffold714	HOM000001	gb|ABK26521.1| unknown [Picea sitchensis]
comp118819_c0_seq1	tscaffold3333	HOM000001	gb|AFG66680.1| hypothetical protein 0_14992_02, partial [Pinus taeda] gb|AFG66681.1| hypothetical protein 0_14992_02, partial [Pinus taeda] gb|AFG66682.1| hypothetical protein 0_14992_02, partial [Pinus taeda] gb|AFG66683.1| hypothetical protein 0_14992_02, partial [Pinus taeda]
comp118836_c0_seq1	tscaffold410	HOM000001	ref|XP_008223803.1| PREDICTED: pentatricopeptide repeat-containing protein At2g34400 [Prunus mume]
comp118932_c0_seq1	tscaffold6939	HOM000001	gb|AEP33745.1| chloroplast biogenesis 19, partial [Arabis hirsuta]
comp119201_c0_seq1		HOM000001	ref|XP_002891564.1| predicted protein [Arabidopsis lyrata subsp. lyrata] gb|EFH67823.1| predicted protein [Arabidopsis lyrata subsp. lyrata]
comp119218_c0_seq1	tscaffold2354	HOM000001	gb|AFG70124.1| hypothetical protein 0_11486_01, partial [Pinus taeda] gb|AFG70125.1| hypothetical protein 0_11486_01, partial [Pinus taeda] gb|AFG70127.1| hypothetical protein 0_11486_01, partial [Pinus taeda]
comp119260_c0_seq1	tscaffold691	HOM000001	gb|EPS65002.1| hypothetical protein M569_09774, partial [Genlisea aurea]
comp119359_c0_seq1	tscaffold8929	HOM000001	gb|ADE77588.1| unknown [Picea sitchensis]
comp119637_c0_seq1	scaffold101345	HOM000001	gb|KDP28679.1| hypothetical protein JCGZ_14450 [Jatropha curcas]
comp119821_c0_seq1	tscaffold7511;scaffold5520	HOM000001	gb|ABR16216.1| unknown [Picea sitchensis]
comp120030_c0_seq1	scaffold884259	HOM000001	ref|NP_179705.1| pentatricopeptide repeat-containing protein [Arabidopsis thaliana] sp|Q9SKQ4.1|PP167_ARATH RecName: Full=Pentatricopeptide repeat-containing protein At2g21090 [Arabidopsis thaliana] gb|AAD29807.1| unknown protein [Arabidopsis thaliana] gb|AEC07122.1| pentatricopeptide repeat-containing protein [Arabidopsis thaliana]
comp120078_c0_seq1	tscaffold5452	HOM000001	gb|KDO55742.1| hypothetical protein CISIN_1g043124mg [Citrus sinensis]
comp120577_c0_seq1	scaffold61392;scaffold16619.2	HOM000001	gb|AFG66680.1| hypothetical protein 0_14992_02, partial [Pinus taeda] gb|AFG66681.1| hypothetical protein 0_14992_02, partial [Pinus taeda] gb|AFG66682.1| hypothetical protein 0_14992_02, partial [Pinus taeda] gb|AFG66683.1| hypothetical protein 0_14992_02, partial [Pinus taeda]
comp121134_c0_seq1	scaffold663168	HOM000001	gb|ADE76772.1| unknown [Picea sitchensis]
comp121173_c0_seq1	scaffold564062.1;scaffold8377	HOM000001	gb|ABR17838.1| unknown [Picea sitchensis]
comp121304_c0_seq1		HOM000001	ref|XP_008444805.1| PREDICTED: pentatricopeptide repeat-containing protein At1g25360-like [Cucumis melo]
comp121324_c0_seq1	tscaffold4179	HOM000001	ref|XP_008383901.1| PREDICTED: pentatricopeptide repeat-containing protein At2g33760 [Malus domestica]
comp121366_c0_seq1		HOM000001	ref|XP_006841395.1| hypothetical protein AMTR_s00587p00011650, partial [Amborella trichopoda] gb|ERN03070.1| hypothetical protein AMTR_s00587p00011650, partial [Amborella trichopoda]
comp121523_c0_seq1	tscaffold9119	HOM000001	gb|ACE80804.1| pentatricopeptide repeat protein, partial [Cycas revoluta]
comp121561_c0_seq1	C32103968	HOM000001	gb|ABR16520.1| unknown [Picea sitchensis]
comp121705_c0_seq1		HOM000001	ref|XP_002519063.1| pentatricopeptide repeat-containing protein, putative [Ricinus communis] gb|EEF43274.1| pentatricopeptide repeat-containing protein, putative [Ricinus communis]
comp121746_c0_seq1	tscaffold2942	HOM000001	gb|ABR16216.1| unknown [Picea sitchensis]
comp121802_c0_seq1	C32454988	HOM000001	ref|XP_004955088.1| PREDICTED: pentatricopeptide repeat-containing protein At1g33350-like [Setaria italica]
comp121875_c0_seq1	tscaffold2867	HOM000001	gb|AFG58299.1| hypothetical protein 0_9722_01, partial [Pinus taeda] gb|AFG58300.1| hypothetical protein 0_9722_01, partial [Pinus taeda] gb|AFG58301.1| hypothetical protein 0_9722_01, partial [Pinus taeda] gb|AFG58302.1| hypothetical protein 0_9722_01, partial [Pinus taeda] gb|AFG58303.1| hypothetical protein 0_9722_01, partial [Pinus taeda] gb|AFG58304.1| hypothetical protein 0_9722_01, partial…
comp122023_c0_seq1		HOM000001	gb|AEU08451.1| pentatricopeptide repeat protein [Takakia lepidozioides]
comp122115_c0_seq1	tscaffold9119;scaffold186198	HOM000001	gb|ADE76772.1| unknown [Picea sitchensis]
comp122472_c0_seq1	scaffold73441	HOM000001	gb|ABR17838.1| unknown [Picea sitchensis]
comp122500_c0_seq1		HOM000001	gb|AFG70128.1| hypothetical protein 0_11486_01, partial [Pinus taeda]
comp122670_c0_seq1	tscaffold2814	HOM000001	gb|ABR16216.1| unknown [Picea sitchensis]
comp122767_c0_seq1		HOM000001	gb|ADE76772.1| unknown [Picea sitchensis]
comp123012_c0_seq1	scaffold887742	HOM000001	gb|AEW07833.1| hypothetical protein 0_12580_02, partial [Pinus radiata] gb|AFG68936.1| hypothetical protein 0_12580_02, partial [Pinus taeda] gb|AFG68937.1| hypothetical protein 0_12580_02, partial [Pinus taeda] gb|AFG68938.1| hypothetical protein 0_12580_02, partial [Pinus taeda] gb|AFG68939.1| hypothetical protein 0_12580_02, partial [Pinus taeda] gb|AFG68940.1| hypothetical protein 0_12580_02,…
comp123033_c0_seq1	scaffold829055;32503912	HOM000001	ref|XP_004161763.1| PREDICTED: uncharacterized LOC101222622 [Cucumis sativus]
comp123306_c0_seq1	scaffold411399	HOM000001	gb|ABK26521.1| unknown [Picea sitchensis]
comp123373_c0_seq1	tscaffold7298	HOM000001	emb|CBI21289.3| unnamed protein product [Vitis vinifera]
comp123381_c0_seq1	tscaffold7435;scaffold116696.2	HOM000001	gb|ABK26521.1| unknown [Picea sitchensis]
comp123666_c0_seq1	tscaffold2354	HOM000001	gb|ACE80804.1| pentatricopeptide repeat protein, partial [Cycas revoluta]
comp123812_c0_seq1	tscaffold8476	HOM000001	ref|XP_004306202.1| PREDICTED: pentatricopeptide repeat-containing protein At2g22070-like [Fragaria vesca subsp. vesca]
comp124213_c0_seq1	tscaffold7008	HOM000001	ref|XP_004295338.1| PREDICTED: pentatricopeptide repeat-containing protein At3g24000, mitochondrial-like [Fragaria vesca subsp. vesca]
comp124285_c0_seq1		HOM000001	gb|ABR16216.1| unknown [Picea sitchensis]
comp124372_c0_seq1	scaffold899824	HOM000001	ref|XP_002511804.1| pentatricopeptide repeat-containing protein, putative [Ricinus communis] gb|EEF50473.1| pentatricopeptide repeat-containing protein, putative [Ricinus communis]
comp124431_c0_seq1	tscaffold4466	HOM000001	gb|ABR16216.1| unknown [Picea sitchensis]
comp124608_c0_seq1	scaffold810251;scaffold159800	HOM000001	gb|AEW07833.1| hypothetical protein 0_12580_02, partial [Pinus radiata] gb|AFG68936.1| hypothetical protein 0_12580_02, partial [Pinus taeda] gb|AFG68937.1| hypothetical protein 0_12580_02, partial [Pinus taeda] gb|AFG68938.1| hypothetical protein 0_12580_02, partial [Pinus taeda] gb|AFG68939.1| hypothetical protein 0_12580_02, partial [Pinus taeda] gb|AFG68940.1| hypothetical protein 0_12580_02,…
comp124796_c0_seq1		HOM000001	gb|ABR17838.1| unknown [Picea sitchensis]
comp124917_c0_seq1	tscaffold3121;scaffold116696.2	HOM000001	gb|ABR16216.1| unknown [Picea sitchensis]
comp125565_c0_seq1	scaffold828788.2	HOM000001	ref|NP_001056652.2| Os06g0125600 [Oryza sativa Japonica Group] dbj|BAF18566.2| Os06g0125600 [Oryza sativa Japonica Group]
comp125744_c0_seq1	tscaffold9060	HOM000001	gb|ABR16216.1| unknown [Picea sitchensis]
comp126138_c0_seq1	scaffold535265	HOM000001	gb|AFG66680.1| hypothetical protein 0_14992_02, partial [Pinus taeda] gb|AFG66681.1| hypothetical protein 0_14992_02, partial [Pinus taeda] gb|AFG66682.1| hypothetical protein 0_14992_02, partial [Pinus taeda] gb|AFG66683.1| hypothetical protein 0_14992_02, partial [Pinus taeda]
comp126177_c0_seq1		HOM000001	ref|XP_004298429.1| PREDICTED: pentatricopeptide repeat-containing protein At2g02980-like [Fragaria vesca subsp. vesca]
comp126552_c0_seq1	C32481206;scaffold4170	HOM000001	ref|XP_006385618.1| hypothetical protein POPTR_0003s08690g [Populus trichocarpa] gb|ERP63415.1| hypothetical protein POPTR_0003s08690g [Populus trichocarpa]
comp126678_c0_seq1	scaffold575011	HOM000001	gb|ADE76772.1| unknown [Picea sitchensis]
comp126735_c0_seq1	tscaffold403;scaffold8512	HOM000001	gb|ADE77588.1| unknown [Picea sitchensis]
comp126794_c0_seq1	tscaffold7781	HOM000001	gb|ADE77588.1| unknown [Picea sitchensis]
comp126851_c0_seq1	scaffold881763	HOM000001	gb|EMT21127.1| hypothetical protein F775_09199 [Aegilops tauschii]
comp127283_c0_seq1	tscaffold8223	HOM000001	gb|ADE76509.1| unknown [Picea sitchensis]
comp127448_c0_seq1	tscaffold5208	HOM000001	gb|ADE76509.1| unknown [Picea sitchensis]
comp127748_c0_seq1	C18227449	HOM000001	emb|CBI20844.3| unnamed protein product [Vitis vinifera]
comp127778_c0_seq1	C32442164	HOM000001	gb|KDO63496.1| hypothetical protein CISIN_1g005512mg [Citrus sinensis]
comp128381_c0_seq1	tscaffold6939	HOM000001	emb|CDO99888.1| unnamed protein product [Coffea canephora]
comp128480_c0_seq1	tscaffold6346	HOM000001	ref|XP_006842500.1| hypothetical protein AMTR_s00077p00099870 [Amborella trichopoda] gb|ERN04175.1| hypothetical protein AMTR_s00077p00099870 [Amborella trichopoda]
comp128563_c0_seq1	tscaffold5994	HOM000001	gb|ABR16520.1| unknown [Picea sitchensis]
comp128711_c0_seq1		HOM000001	gb|ABR17838.1| unknown [Picea sitchensis]
comp129031_c0_seq1	tscaffold5497	HOM000001	gb|ACE80804.1| pentatricopeptide repeat protein, partial [Cycas revoluta]
comp129259_c0_seq1	scaffold697709	HOM000001	ref|XP_006347856.1| PREDICTED: pentatricopeptide repeat-containing protein At3g49170, chloroplastic-like [Solanum tuberosum]
comp129590_c0_seq1	C32428938;32353142	HOM000001	ref|XP_004498123.1| PREDICTED: LOW QUALITY PROTEIN: pentatricopeptide repeat-containing protein At2g35030, mitochondrial-like [Cicer arietinum]
comp129644_c0_seq1	tscaffold1180	HOM000001	gb|AFG58310.1| hypothetical protein 0_9722_01, partial [Pinus taeda]
comp129741_c0_seq1	C32502120	HOM000001	ref|XP_004976211.1| PREDICTED: putative pentatricopeptide repeat-containing protein At3g23330-like isoform X1 [Setaria italica] ref|XP_004976212.1| PREDICTED: putative pentatricopeptide repeat-containing protein At3g23330-like isoform X2 [Setaria italica]
comp129753_c0_seq1	scaffold882899	HOM000001	ref|XP_007045237.1| Tetratricopeptide repeat-like superfamily protein [Theobroma cacao] gb|EOY01069.1| Tetratricopeptide repeat-like superfamily protein [Theobroma cacao]
comp129763_c0_seq1	scaffold202109;scaffold4184	HOM000001	gb|ABR16520.1| unknown [Picea sitchensis]
comp129788_c0_seq1	C32260500	HOM000001
comp130188_c0_seq1	tscaffold3121;scaffold64736	HOM000001	gb|KCW64110.1| hypothetical protein EUGRSUZ_G01766, partial [Eucalyptus grandis]
comp130281_c0_seq1	scaffold685055	HOM000001	gb|ADE77588.1| unknown [Picea sitchensis]
comp130286_c0_seq1	tscaffold7401	HOM000001	gb|KDP37060.1| hypothetical protein JCGZ_06116 [Jatropha curcas]
comp130312_c0_seq1	tscaffold8086	HOM000001	gb|AEW07833.1| hypothetical protein 0_12580_02, partial [Pinus radiata] gb|AFG68936.1| hypothetical protein 0_12580_02, partial [Pinus taeda] gb|AFG68937.1| hypothetical protein 0_12580_02, partial [Pinus taeda] gb|AFG68938.1| hypothetical protein 0_12580_02, partial [Pinus taeda] gb|AFG68939.1| hypothetical protein 0_12580_02, partial [Pinus taeda] gb|AFG68940.1| hypothetical protein 0_12580_02,…
comp130448_c0_seq1		HOM000001	emb|CDP08457.1| unnamed protein product [Coffea canephora]
comp130452_c0_seq1		HOM000001	ref|XP_008462155.1| PREDICTED: pentatricopeptide repeat-containing protein At4g21065-like [Cucumis melo]
comp130653_c0_seq1	tscaffold6244	HOM000001	gb|AFW76423.1| hypothetical protein ZEAMMB73_944105 [Zea mays]
comp130677_c0_seq1	scaffold279993	HOM000001	gb|ADE76509.1| unknown [Picea sitchensis]
comp131083_c0_seq1	tscaffold7136	HOM000001	gb|ABR16520.1| unknown [Picea sitchensis]
comp131091_c0_seq1	tscaffold7781	HOM000001	gb|ADE76509.1| unknown [Picea sitchensis]
comp131164_c0_seq1		HOM000001
comp131428_c0_seq1	tscaffold6352	HOM000001	ref|XP_007203614.1| hypothetical protein PRUPE_ppa002292mg [Prunus persica] gb|EMJ04813.1| hypothetical protein PRUPE_ppa002292mg [Prunus persica]
comp131543_c0_seq1	C31944058	HOM000001	ref|XP_003630936.1| Pentatricopeptide repeat-containing protein [Medicago truncatula] gb|AET05412.1| PPR containing plant-like protein [Medicago truncatula]
comp131810_c0_seq1	scaffold535265	HOM000001	gb|ABR16520.1| unknown [Picea sitchensis]
comp131814_c0_seq1		HOM000001	gb|ABR17838.1| unknown [Picea sitchensis]
comp132005_c0_seq1	tscaffold5452	HOM000001	gb|ACE80804.1| pentatricopeptide repeat protein, partial [Cycas revoluta]
comp132038_c0_seq1	tscaffold691	HOM000001	gb|KDP28504.1| hypothetical protein JCGZ_14275 [Jatropha curcas]
comp132222_c0_seq1	tscaffold1158;scaffold810251	HOM000001	gb|AFG58299.1| hypothetical protein 0_9722_01, partial [Pinus taeda] gb|AFG58300.1| hypothetical protein 0_9722_01, partial [Pinus taeda] gb|AFG58301.1| hypothetical protein 0_9722_01, partial [Pinus taeda] gb|AFG58302.1| hypothetical protein 0_9722_01, partial [Pinus taeda] gb|AFG58303.1| hypothetical protein 0_9722_01, partial [Pinus taeda] gb|AFG58304.1| hypothetical protein 0_9722_01, partial…
comp132346_c0_seq1	tscaffold3235	HOM000001	gb|AFG55306.1| hypothetical protein 0_14503_01, partial [Pinus taeda]
comp132697_c0_seq1		HOM000001	ref|XP_006849876.1| hypothetical protein AMTR_s00022p00075660 [Amborella trichopoda] gb|ERN11457.1| hypothetical protein AMTR_s00022p00075660 [Amborella trichopoda]
comp132903_c0_seq1	tscaffold301	HOM000001	gb|ABR16520.1| unknown [Picea sitchensis]
comp132919_c0_seq1	tscaffold9010;scaffold7511	HOM000001	ref|XP_002511804.1| pentatricopeptide repeat-containing protein, putative [Ricinus communis] gb|EEF50473.1| pentatricopeptide repeat-containing protein, putative [Ricinus communis]
comp133114_c0_seq1	scaffold312005	HOM000001	ref|XP_002964227.1| hypothetical protein SELMODRAFT_81196 [Selaginella moellendorffii] gb|EFJ34560.1| hypothetical protein SELMODRAFT_81196 [Selaginella moellendorffii]
comp133298_c0_seq1	tscaffold8514	HOM000001	ref|XP_006849876.1| hypothetical protein AMTR_s00022p00075660 [Amborella trichopoda] gb|ERN11457.1| hypothetical protein AMTR_s00022p00075660 [Amborella trichopoda]
comp133801_c0_seq1	scaffold31215.2	HOM000001	gb|AFW58302.1| hypothetical protein ZEAMMB73_070872 [Zea mays]
comp133830_c0_seq1	tscaffold4184	HOM000001	gb|ADE76772.1| unknown [Picea sitchensis]
comp134108_c0_seq1	scaffold731760;scaffold281139	HOM000001	gb|ABR17838.1| unknown [Picea sitchensis]
comp134234_c0_seq1	tscaffold7781	HOM000001	gb|ADE77505.1| unknown [Picea sitchensis]
comp134240_c0_seq1	scaffold160879	HOM000001	gb|ADE76772.1| unknown [Picea sitchensis]
comp134571_c0_seq1	scaffold296229.2	HOM000001	gb|ADE76509.1| unknown [Picea sitchensis]
comp134578_c0_seq1	scaffold565735	HOM000001	gb|ADE76509.1| unknown [Picea sitchensis]
comp134591_c0_seq1		HOM000001	gb|ACE80806.1| pentatricopeptide repeat protein, partial [Picea abies]
comp134823_c0_seq1	tscaffold7630	HOM000001	gb|ABR16520.1| unknown [Picea sitchensis]
comp134997_c0_seq1		HOM000001	ref|XP_002319340.2| hypothetical protein POPTR_0013s09410g [Populus trichocarpa] gb|EEE95263.2| hypothetical protein POPTR_0013s09410g [Populus trichocarpa]
comp135059_c0_seq1	scaffold151519	HOM000001	ref|XP_006376475.1| hypothetical protein POPTR_0013s13330g, partial [Populus trichocarpa] gb|ERP54272.1| hypothetical protein POPTR_0013s13330g, partial [Populus trichocarpa]
comp135074_c0_seq1	tscaffold7737;scaffold780931	HOM000001	ref|XP_007203614.1| hypothetical protein PRUPE_ppa002292mg [Prunus persica] gb|EMJ04813.1| hypothetical protein PRUPE_ppa002292mg [Prunus persica]
comp135148_c0_seq1	tscaffold5216;scaffold565811	HOM000001	gb|AEW07833.1| hypothetical protein 0_12580_02, partial [Pinus radiata] gb|AFG68936.1| hypothetical protein 0_12580_02, partial [Pinus taeda] gb|AFG68937.1| hypothetical protein 0_12580_02, partial [Pinus taeda] gb|AFG68938.1| hypothetical protein 0_12580_02, partial [Pinus taeda] gb|AFG68939.1| hypothetical protein 0_12580_02, partial [Pinus taeda] gb|AFG68940.1| hypothetical protein 0_12580_02,…
comp135479_c0_seq1	tscaffold7401;scaffold3333	HOM000001	ref|XP_002463110.1| hypothetical protein SORBIDRAFT_02g037960 [Sorghum bicolor] gb|EER99631.1| hypothetical protein SORBIDRAFT_02g037960 [Sorghum bicolor]
comp135577_c0_seq1		HOM000001
comp135671_c0_seq1	tscaffold6451	HOM000001	gb|ADE76509.1| unknown [Picea sitchensis]
comp135920_c0_seq1	scaffold200316.1	HOM000001	gb|AFG65804.1| hypothetical protein 2_9455_01, partial [Pinus taeda] gb|AFG65805.1| hypothetical protein 2_9455_01, partial [Pinus taeda] gb|AFG65814.1| hypothetical protein 2_9455_01, partial [Pinus taeda]
comp135957_c0_seq1	tscaffold4184	HOM000001	ref|XP_006347856.1| PREDICTED: pentatricopeptide repeat-containing protein At3g49170, chloroplastic-like [Solanum tuberosum]
comp136068_c0_seq1	tscaffold8929	HOM000001	ref|XP_004154387.1| PREDICTED: pentatricopeptide repeat-containing protein At3g46790, chloroplastic-like [Cucumis sativus] ref|XP_004168248.1| PREDICTED: pentatricopeptide repeat-containing protein At3g46790, chloroplastic-like [Cucumis sativus]
comp136136_c0_seq1	tscaffold8156;scaffold2968	HOM000001	gb|AEW07782.1| hypothetical protein 0_11486_01, partial [Pinus radiata]
comp136197_c0_seq1	tscaffold2222	HOM000001	gb|AFG66680.1| hypothetical protein 0_14992_02, partial [Pinus taeda] gb|AFG66681.1| hypothetical protein 0_14992_02, partial [Pinus taeda] gb|AFG66682.1| hypothetical protein 0_14992_02, partial [Pinus taeda] gb|AFG66683.1| hypothetical protein 0_14992_02, partial [Pinus taeda]
comp136608_c0_seq1		HOM000001	gb|EYU39396.1| hypothetical protein MIMGU_mgv1a026743mg, partial [Erythranthe guttata]
comp136810_c0_seq1	scaffold358922.1	HOM000001	ref|XP_007019372.1| Pentatricopeptide repeat superfamily protein [Theobroma cacao] gb|EOY16597.1| Pentatricopeptide repeat superfamily protein [Theobroma cacao]
comp136907_c0_seq1	tscaffold6242;scaffold634506	HOM000001	gb|ABR16520.1| unknown [Picea sitchensis]
comp137018_c0_seq1	scaffold89054	HOM000001	gb|AFG66680.1| hypothetical protein 0_14992_02, partial [Pinus taeda] gb|AFG66681.1| hypothetical protein 0_14992_02, partial [Pinus taeda] gb|AFG66682.1| hypothetical protein 0_14992_02, partial [Pinus taeda] gb|AFG66683.1| hypothetical protein 0_14992_02, partial [Pinus taeda]
comp137039_c0_seq1	tscaffold8228	HOM000001	gb|ADE77588.1| unknown [Picea sitchensis]
comp137696_c0_seq1	scaffold122614	HOM000001	gb|ABR17838.1| unknown [Picea sitchensis]
comp137739_c0_seq1		HOM000001	gb|ABR17838.1| unknown [Picea sitchensis]
comp138002_c0_seq1	scaffold737096.1;scaffold6107	HOM000001	gb|AEW07722.1| hypothetical protein 0_9722_01, partial [Pinus radiata]
comp138264_c0_seq1	scaffold53813	HOM000001	gb|ABR16520.1| unknown [Picea sitchensis]
comp138858_c0_seq1	scaffold258624	HOM000001	gb|ABR16216.1| unknown [Picea sitchensis]
comp139135_c0_seq1	tscaffold3236	HOM000001	gb|AFG66680.1| hypothetical protein 0_14992_02, partial [Pinus taeda] gb|AFG66681.1| hypothetical protein 0_14992_02, partial [Pinus taeda] gb|AFG66682.1| hypothetical protein 0_14992_02, partial [Pinus taeda] gb|AFG66683.1| hypothetical protein 0_14992_02, partial [Pinus taeda]
comp139175_c0_seq1	tscaffold3121	HOM000001	gb|AEW07722.1| hypothetical protein 0_9722_01, partial [Pinus radiata]
comp139379_c0_seq1	scaffold116480.1	HOM000001	gb|AFG45722.1| hypothetical protein 0_12933_01, partial [Pinus taeda]
comp139800_c0_seq1	tscaffold2867	HOM000001	gb|ABK26521.1| unknown [Picea sitchensis]
comp139900_c0_seq1	tscaffold641	HOM000001	gb|ACE80806.1| pentatricopeptide repeat protein, partial [Picea abies]
comp140134_c0_seq1	tscaffold6190	HOM000001	gb|ADE77588.1| unknown [Picea sitchensis]
comp140141_c0_seq1	tscaffold3224;scaffold403	HOM000001	ref|XP_004298066.1| PREDICTED: pentatricopeptide repeat-containing protein At4g14820-like [Fragaria vesca subsp. vesca]
comp140282_c0_seq1	scaffold474870	HOM000001	gb|ABR17838.1| unknown [Picea sitchensis]
comp140438_c0_seq1	tscaffold1180	HOM000001	ref|XP_006844123.1| hypothetical protein AMTR_s00006p00257020 [Amborella trichopoda] gb|ERN05798.1| hypothetical protein AMTR_s00006p00257020 [Amborella trichopoda]
comp140546_c0_seq1	tscaffold8742	HOM000001	gb|KDP27367.1| hypothetical protein JCGZ_20191 [Jatropha curcas]
comp141271_c0_seq1	tscaffold2867	HOM000001	gb|ABR16520.1| unknown [Picea sitchensis]
comp141300_c0_seq1	tscaffold3333;32481206	HOM000001	gb|AFG66680.1| hypothetical protein 0_14992_02, partial [Pinus taeda] gb|AFG66681.1| hypothetical protein 0_14992_02, partial [Pinus taeda] gb|AFG66682.1| hypothetical protein 0_14992_02, partial [Pinus taeda] gb|AFG66683.1| hypothetical protein 0_14992_02, partial [Pinus taeda]
comp141460_c0_seq1		HOM000001	gb|ADE77588.1| unknown [Picea sitchensis]
comp141754_c0_seq1	tscaffold4914;31619546	HOM000001	gb|KEH40925.1| pentatricopeptide (PPR) repeat protein [Medicago truncatula]
comp142086_c0_seq1		HOM000001	gb|AFG66680.1| hypothetical protein 0_14992_02, partial [Pinus taeda] gb|AFG66681.1| hypothetical protein 0_14992_02, partial [Pinus taeda] gb|AFG66682.1| hypothetical protein 0_14992_02, partial [Pinus taeda] gb|AFG66683.1| hypothetical protein 0_14992_02, partial [Pinus taeda]
comp142182_c0_seq1	scaffold8320.2	HOM000001	gb|AEW07833.1| hypothetical protein 0_12580_02, partial [Pinus radiata] gb|AFG68936.1| hypothetical protein 0_12580_02, partial [Pinus taeda] gb|AFG68937.1| hypothetical protein 0_12580_02, partial [Pinus taeda] gb|AFG68938.1| hypothetical protein 0_12580_02, partial [Pinus taeda] gb|AFG68939.1| hypothetical protein 0_12580_02, partial [Pinus taeda] gb|AFG68940.1| hypothetical protein 0_12580_02,…
comp142316_c0_seq1	tscaffold5471;scaffold769162	HOM000001	ref|XP_006827817.1| hypothetical protein AMTR_s00009p00268260 [Amborella trichopoda] gb|ERM95233.1| hypothetical protein AMTR_s00009p00268260 [Amborella trichopoda]
comp142404_c0_seq1	scaffold43473	HOM000001	gb|ABR16216.1| unknown [Picea sitchensis]
comp142619_c0_seq1		HOM000001	gb|AEP33763.1| organelle transcript processing 82, partial [Isatis tinctoria]
comp143176_c0_seq1	scaffold593538	HOM000001	gb|AFG47878.1| hypothetical protein 0_5528_01, partial [Pinus taeda] gb|AFG47881.1| hypothetical protein 0_5528_01, partial [Pinus taeda] gb|AFG47882.1| hypothetical protein 0_5528_01, partial [Pinus taeda]
comp143448_c0_seq1	C32463456	HOM000001	gb|ADE76509.1| unknown [Picea sitchensis]
comp143558_c0_seq1	scaffold900236	HOM000001	gb|ABR17838.1| unknown [Picea sitchensis]
comp144166_c0_seq1	scaffold892329	HOM000001	gb|EXB75175.1| hypothetical protein L484_025954 [Morus notabilis]
comp144609_c0_seq1	scaffold265860	HOM000001	gb|AEW07833.1| hypothetical protein 0_12580_02, partial [Pinus radiata] gb|AFG68936.1| hypothetical protein 0_12580_02, partial [Pinus taeda] gb|AFG68937.1| hypothetical protein 0_12580_02, partial [Pinus taeda] gb|AFG68938.1| hypothetical protein 0_12580_02, partial [Pinus taeda] gb|AFG68939.1| hypothetical protein 0_12580_02, partial [Pinus taeda] gb|AFG68940.1| hypothetical protein 0_12580_02,…
comp144667_c0_seq1	scaffold282904;scaffold815623.2	HOM000001	gb|ADE77588.1| unknown [Picea sitchensis]
comp144865_c0_seq1		HOM000001	gb|ABK26521.1| unknown [Picea sitchensis]
comp145019_c0_seq1	scaffold89054	HOM000001	ref|XP_004986208.1| PREDICTED: pentatricopeptide repeat-containing protein At4g21300-like [Setaria italica]
comp145900_c0_seq1	C32243872	HOM000001	ref|XP_008373195.1| PREDICTED: pentatricopeptide repeat-containing protein At3g24000, mitochondrial [Malus domestica] ref|XP_008373196.1| PREDICTED: pentatricopeptide repeat-containing protein At3g24000, mitochondrial [Malus domestica] ref|XP_008373197.1| PREDICTED: pentatricopeptide repeat-containing protein At3g24000, mitochondrial [Malus domestica] ref|XP_008373198.1| PREDICTED: pentatricopept…
comp146262_c0_seq1	scaffold828788.2;scaffold4914	HOM000001	gb|AFG66680.1| hypothetical protein 0_14992_02, partial [Pinus taeda] gb|AFG66681.1| hypothetical protein 0_14992_02, partial [Pinus taeda] gb|AFG66682.1| hypothetical protein 0_14992_02, partial [Pinus taeda] gb|AFG66683.1| hypothetical protein 0_14992_02, partial [Pinus taeda]
comp146704_c0_seq1	scaffold145673	HOM000001	gb|ADE76509.1| unknown [Picea sitchensis]
comp146992_c0_seq1	scaffold492771	HOM000001	gb|AFG66680.1| hypothetical protein 0_14992_02, partial [Pinus taeda] gb|AFG66681.1| hypothetical protein 0_14992_02, partial [Pinus taeda] gb|AFG66682.1| hypothetical protein 0_14992_02, partial [Pinus taeda] gb|AFG66683.1| hypothetical protein 0_14992_02, partial [Pinus taeda]
comp147026_c0_seq1		HOM000001	ref|XP_008223823.1| PREDICTED: pentatricopeptide repeat-containing protein At5g59600 [Prunus mume]
comp147219_c0_seq1	C32103968;scaffold416	HOM000001	gb|ABK26521.1| unknown [Picea sitchensis]
comp147320_c0_seq1	scaffold35102.1;scaffold270938	HOM000001	gb|AFG70126.1| hypothetical protein 0_11486_01, partial [Pinus taeda]
comp147417_c0_seq1	C32563108;scaffold265950	HOM000001	gb|AEW07722.1| hypothetical protein 0_9722_01, partial [Pinus radiata]
comp147898_c0_seq1	tscaffold6503	HOM000001	ref|XP_006847522.1| hypothetical protein AMTR_s00014p00090010 [Amborella trichopoda] gb|ERN09103.1| hypothetical protein AMTR_s00014p00090010 [Amborella trichopoda]
comp148072_c0_seq1	tscaffold2151	HOM000001	ref|XP_002267613.1| PREDICTED: putative pentatricopeptide repeat-containing protein At1g68930 [Vitis vinifera] emb|CBI27415.3| unnamed protein product [Vitis vinifera]
comp148547_c0_seq1	tscaffold7737;scaffold8788	HOM000001	gb|AFG45720.1| hypothetical protein 0_12933_01, partial [Pinus taeda] gb|AFG45723.1| hypothetical protein 0_12933_01, partial [Pinus taeda] gb|AFG45725.1| hypothetical protein 0_12933_01, partial [Pinus taeda] gb|AFG45727.1| hypothetical protein 0_12933_01, partial [Pinus taeda] gb|AFG45728.1| hypothetical protein 0_12933_01, partial [Pinus taeda] gb|AFG45733.1| hypothetical protein 0_12933_01, p…
comp149521_c0_seq1	tscaffold410	HOM000001	gb|KCW47130.1| hypothetical protein EUGRSUZ_K00937 [Eucalyptus grandis]
comp149729_c0_seq1	scaffold239351	HOM000001	gb|ABK26521.1| unknown [Picea sitchensis]
comp150389_c0_seq1	scaffold475916	HOM000001	gb|AEW07833.1| hypothetical protein 0_12580_02, partial [Pinus radiata] gb|AFG68936.1| hypothetical protein 0_12580_02, partial [Pinus taeda] gb|AFG68937.1| hypothetical protein 0_12580_02, partial [Pinus taeda] gb|AFG68938.1| hypothetical protein 0_12580_02, partial [Pinus taeda] gb|AFG68939.1| hypothetical protein 0_12580_02, partial [Pinus taeda] gb|AFG68940.1| hypothetical protein 0_12580_02,…
comp150765_c0_seq1		HOM000001	gb|EAZ28751.1| hypothetical protein OsJ_12773 [Oryza sativa Japonica Group]
comp151098_c0_seq1	scaffold282904	HOM000001	ref|XP_006364114.1| PREDICTED: pentatricopeptide repeat-containing protein At3g16610-like [Solanum tuberosum]
comp151125_c0_seq1	tscaffold416	HOM000001	ref|XP_004961923.1| PREDICTED: pentatricopeptide repeat-containing protein At2g27610-like [Setaria italica]
comp151188_c0_seq1	tscaffold2151	HOM000001	gb|AEU08460.1| pentatricopeptide repeat protein [Takakia lepidozioides]
comp151372_c0_seq1	scaffold458818.1;32300236	HOM000001	gb|KDP20411.1| hypothetical protein JCGZ_06370 [Jatropha curcas]
comp151464_c0_seq1		HOM000001	gb|AFG45722.1| hypothetical protein 0_12933_01, partial [Pinus taeda]
comp151906_c0_seq1	scaffold754826	HOM000001	gb|ABR17838.1| unknown [Picea sitchensis]
comp151977_c0_seq1	scaffold279993;scaffold3542	HOM000001	gb|AFG55306.1| hypothetical protein 0_14503_01, partial [Pinus taeda]
comp152148_c0_seq1	tscaffold2867	HOM000001	ref|XP_008454056.1| PREDICTED: pentatricopeptide repeat-containing protein At4g37170 [Cucumis melo] ref|XP_008454057.1| PREDICTED: pentatricopeptide repeat-containing protein At4g37170 [Cucumis melo] ref|XP_008454058.1| PREDICTED: pentatricopeptide repeat-containing protein At4g37170 [Cucumis melo] ref|XP_008454059.1| PREDICTED: pentatricopeptide repeat-containing protein At4g37170 [Cucumis melo]
comp152469_c0_seq1	scaffold506813	HOM000001	ref|XP_007041899.1| Pentatricopeptide repeat (PPR-like) superfamily protein [Theobroma cacao] gb|EOX97730.1| Pentatricopeptide repeat (PPR-like) superfamily protein [Theobroma cacao]
comp152601_c0_seq1	scaffold60428;scaffold613343	HOM000001	ref|XP_004154387.1| PREDICTED: pentatricopeptide repeat-containing protein At3g46790, chloroplastic-like [Cucumis sativus] ref|XP_004168248.1| PREDICTED: pentatricopeptide repeat-containing protein At3g46790, chloroplastic-like [Cucumis sativus]
comp152665_c0_seq1	C32492460	HOM000001	gb|AFG66680.1| hypothetical protein 0_14992_02, partial [Pinus taeda] gb|AFG66681.1| hypothetical protein 0_14992_02, partial [Pinus taeda] gb|AFG66682.1| hypothetical protein 0_14992_02, partial [Pinus taeda] gb|AFG66683.1| hypothetical protein 0_14992_02, partial [Pinus taeda]
comp152841_c0_seq1	scaffold355148	HOM000001	ref|XP_002308737.1| pentatricopeptide repeat-containing family protein [Populus trichocarpa] gb|EEE92260.1| pentatricopeptide repeat-containing family protein [Populus trichocarpa]
comp152945_c0_seq1	scaffold121029;scaffold9065	HOM000001	gb|AEU08439.1| pentatricopeptide repeat protein [Takakia lepidozioides]
comp152978_c0_seq1	tscaffold156	HOM000001	gb|AFW76423.1| hypothetical protein ZEAMMB73_944105 [Zea mays]
comp153593_c0_seq1		HOM000001	gb|ADE76772.1| unknown [Picea sitchensis]
comp153831_c0_seq1	tscaffold6939;scaffold7737	HOM000001	gb|AEP33745.1| chloroplast biogenesis 19, partial [Arabis hirsuta]
comp154131_c0_seq1	tscaffold2151	HOM000001	ref|XP_002276333.1| PREDICTED: pentatricopeptide repeat-containing protein At1g11290-like [Vitis vinifera]
comp155253_c0_seq1	tscaffold3853	HOM000001	gb|ACN57765.1| At3g62890-like protein [Capsella grandiflora] gb|ACN57768.1| At3g62890-like protein [Capsella grandiflora] gb|ACN57769.1| At3g62890-like protein [Capsella grandiflora] gb|ACN57770.1| At3g62890-like protein [Capsella grandiflora] gb|ACN57771.1| At3g62890-like protein [Capsella grandiflora] gb|ACN57778.1| At3g62890-like protein [Capsella grandiflora] gb|ACN57780.1| At3g62890-like pro…
comp155407_c0_seq1	scaffold164821.3	HOM000001	gb|AEW07735.1| hypothetical protein 0_10195_01, partial [Pinus radiata] gb|AFG65218.1| hypothetical protein 0_10195_01, partial [Pinus taeda] gb|AFG65220.1| hypothetical protein 0_10195_01, partial [Pinus taeda] gb|AFG65221.1| hypothetical protein 0_10195_01, partial [Pinus taeda] gb|AFG65222.1| hypothetical protein 0_10195_01, partial [Pinus taeda] gb|AFG65223.1| hypothetical protein 0_10195_01,…
comp155470_c0_seq1	tscaffold1307	HOM000001	ref|NP_001060096.2| Os07g0578800 [Oryza sativa Japonica Group] dbj|BAF22010.2| Os07g0578800 [Oryza sativa Japonica Group]
comp155754_c0_seq1	tscaffold1072;scaffold853387	HOM000001	gb|ABR17838.1| unknown [Picea sitchensis]
comp155841_c0_seq1	tscaffold7435	HOM000001	gb|ADE76509.1| unknown [Picea sitchensis]
comp156191_c0_seq1	scaffold281139	HOM000001	gb|ABR16520.1| unknown [Picea sitchensis]
comp156253_c0_seq1	scaffold192282;scaffold901421	HOM000001	gb|AFG45721.1| hypothetical protein 0_12933_01, partial [Pinus taeda] gb|AFG45726.1| hypothetical protein 0_12933_01, partial [Pinus taeda] gb|AFG45730.1| hypothetical protein 0_12933_01, partial [Pinus taeda] gb|AFG45731.1| hypothetical protein 0_12933_01, partial [Pinus taeda] gb|AFG45732.1| hypothetical protein 0_12933_01, partial [Pinus taeda] gb|AFG45734.1| hypothetical protein 0_12933_01, p…
comp156817_c0_seq1	tscaffold3920	HOM000001	ref|XP_002447867.1| hypothetical protein SORBIDRAFT_06g017170 [Sorghum bicolor] gb|EES12195.1| hypothetical protein SORBIDRAFT_06g017170 [Sorghum bicolor]
comp156822_c0_seq1	scaffold52137.1	HOM000001	gb|ADE76772.1| unknown [Picea sitchensis]
comp156882_c0_seq1	scaffold165093;scaffold2354	HOM000001	ref|XP_007211106.1| hypothetical protein PRUPE_ppa024460mg, partial [Prunus persica] gb|EMJ12305.1| hypothetical protein PRUPE_ppa024460mg, partial [Prunus persica]
comp158073_c0_seq1	scaffold335494	HOM000001	gb|AFG70124.1| hypothetical protein 0_11486_01, partial [Pinus taeda] gb|AFG70125.1| hypothetical protein 0_11486_01, partial [Pinus taeda] gb|AFG70127.1| hypothetical protein 0_11486_01, partial [Pinus taeda]
comp158611_c0_seq1	scaffold882899	HOM000001	gb|AFG66680.1| hypothetical protein 0_14992_02, partial [Pinus taeda] gb|AFG66681.1| hypothetical protein 0_14992_02, partial [Pinus taeda] gb|AFG66682.1| hypothetical protein 0_14992_02, partial [Pinus taeda] gb|AFG66683.1| hypothetical protein 0_14992_02, partial [Pinus taeda]
comp158658_c0_seq1	scaffold855108.1	HOM000001	ref|XP_003537434.1| PREDICTED: pentatricopeptide repeat-containing protein At5g48910-like [Glycine max]
comp159196_c0_seq1		HOM000001	gb|ABR16216.1| unknown [Picea sitchensis]
comp159260_c0_seq1	C31695028	HOM000001	gb|ABR17838.1| unknown [Picea sitchensis]
comp159270_c0_seq1	tscaffold8788;scaffold7737	HOM000001	gb|AFG45722.1| hypothetical protein 0_12933_01, partial [Pinus taeda]
comp749_c0_seq1		HOM000002	ref|XP_006368502.1| hypothetical protein POPTR_0001s03540g [Populus trichocarpa] gb|ERP65071.1| hypothetical protein POPTR_0001s03540g [Populus trichocarpa]
comp1054_c0_seq1		HOM000002	ref|XP_006293587.1| hypothetical protein CARUB_v10022534mg [Capsella rubella] gb|EOA26485.1| hypothetical protein CARUB_v10022534mg [Capsella rubella]
comp1403_c0_seq1		HOM000002	ref|XP_002974795.1| hypothetical protein SELMODRAFT_33328, partial [Selaginella moellendorffii] gb|EFJ24315.1| hypothetical protein SELMODRAFT_33328, partial [Selaginella moellendorffii]
comp1655_c0_seq1		HOM000002	ref|XP_006438540.1| hypothetical protein CICLE_v10030933mg [Citrus clementina] gb|ESR51780.1| hypothetical protein CICLE_v10030933mg [Citrus clementina]
comp2004_c0_seq1		HOM000002	gb|ABR18395.1| unknown [Picea sitchensis]
comp2230_c0_seq1		HOM000002	gb|AEX12155.1| hypothetical protein 0_4808_01 [Pinus taeda] gb|AEX12156.1| hypothetical protein 0_4808_01 [Pinus taeda]
comp4058_c0_seq1		HOM000002	gb|EYU35754.1| hypothetical protein MIMGU_mgv1a023614mg [Erythranthe guttata]
comp4740_c0_seq1		HOM000002	dbj|BAM21552.1| hypothetical protein [Cryptomeria japonica]
comp6442_c0_seq1		HOM000002	ref|XP_008366930.1| PREDICTED: probable leucine-rich repeat receptor-like protein kinase At5g49770 [Malus domestica]
comp6769_c0_seq1		HOM000002	ref|XP_006853528.1| hypothetical protein AMTR_s00032p00226460 [Amborella trichopoda] gb|ERN14995.1| hypothetical protein AMTR_s00032p00226460 [Amborella trichopoda]
comp8296_c0_seq1		HOM000002	ref|XP_008375200.1| PREDICTED: LRR receptor-like serine/threonine-protein kinase GSO2 [Malus domestica]
comp9157_c0_seq1		HOM000002	ref|XP_006857039.1| hypothetical protein AMTR_s00065p00026770 [Amborella trichopoda] gb|ERN18506.1| hypothetical protein AMTR_s00065p00026770 [Amborella trichopoda]
comp9642_c0_seq1		HOM000002	ref|XP_004509039.1| PREDICTED: leucine-rich repeat receptor-like serine/threonine-protein kinase BAM1-like [Cicer arietinum]
comp10902_c0_seq1	scaffold774647	HOM000002	gb|AES92469.2| LRR receptor-like kinase family protein [Medicago truncatula]
comp11361_c0_seq1		HOM000002	ref|NP_001064193.1| Os10g0155800 [Oryza sativa Japonica Group] dbj|BAF26107.1| Os10g0155800, partial [Oryza sativa Japonica Group]
comp12448_c0_seq1		HOM000002	gb|KCW49960.1| hypothetical protein EUGRSUZ_K03420 [Eucalyptus grandis]
comp13671_c0_seq1	tscaffold5908	HOM000002	ref|XP_007047921.1| Leucine-rich repeat transmembrane protein kinase family protein isoform 2 [Theobroma cacao] gb|EOX92078.1| Leucine-rich repeat transmembrane protein kinase family protein isoform 2 [Theobroma cacao]
comp14091_c0_seq1	tscaffold8037	HOM000002	ref|XP_006842213.1| hypothetical protein AMTR_s00078p00176050 [Amborella trichopoda] gb|ERN03888.1| hypothetical protein AMTR_s00078p00176050 [Amborella trichopoda]
comp14219_c0_seq1		HOM000002	emb|CBI18495.3| unnamed protein product [Vitis vinifera]
comp14440_c0_seq2		HOM000002
comp14454_c0_seq1	scaffold528928	HOM000002	gb|KCW90258.1| hypothetical protein EUGRSUZ_A02410 [Eucalyptus grandis]
comp15055_c0_seq2		HOM000002
comp15439_c0_seq2	scaffold404999.1	HOM000002	ref|XP_006852580.1| hypothetical protein AMTR_s00021p00211960 [Amborella trichopoda] gb|ERN14047.1| hypothetical protein AMTR_s00021p00211960 [Amborella trichopoda]
comp15723_c0_seq1		HOM000002
comp16334_c0_seq1		HOM000002	gb|EMT12501.1| LRR receptor-like serine/threonine-protein kinase GSO2 [Aegilops tauschii]
comp16686_c0_seq1		HOM000002	ref|XP_006827421.1| hypothetical protein AMTR_s00009p00076890 [Amborella trichopoda] gb|ERM94837.1| hypothetical protein AMTR_s00009p00076890 [Amborella trichopoda]
comp17253_c0_seq1		HOM000002	ref|XP_006362454.1| PREDICTED: LRR receptor-like serine/threonine-protein kinase GSO2-like [Solanum tuberosum]
comp18098_c0_seq1	C32546560;scaffold106231.3	HOM000002	ref|XP_006827187.1| hypothetical protein AMTR_s00010p00257340 [Amborella trichopoda] gb|ERM94424.1| hypothetical protein AMTR_s00010p00257340 [Amborella trichopoda]
comp18153_c0_seq1		HOM000002	emb|CDP01940.1| unnamed protein product [Coffea canephora]
comp19693_c0_seq1		HOM000002	ref|XP_002984209.1| hypothetical protein SELMODRAFT_119860 [Selaginella moellendorffii] gb|EFJ14719.1| hypothetical protein SELMODRAFT_119860 [Selaginella moellendorffii]
comp19985_c0_seq1		HOM000002	gb|EXC01146.1| Receptor-like protein kinase HAIKU2 [Morus notabilis]
comp19991_c0_seq1		HOM000002
comp20617_c0_seq1	scaffold209533;scaffold680159.2	HOM000002	ref|XP_007037207.1| Leucine-rich repeat protein kinase family protein isoform 3, partial [Theobroma cacao] gb|EOY21708.1| Leucine-rich repeat protein kinase family protein isoform 3, partial [Theobroma cacao]
comp21500_c0_seq1	scaffold404999.1	HOM000002	gb|ABF73316.1| clavata-like receptor [Picea glauca]
comp21964_c0_seq2		HOM000002	ref|NP_174037.3| transmembrane receptors / ATP binding protein [Arabidopsis thaliana] gb|AEE30789.1| transmembrane receptors / ATP binding protein [Arabidopsis thaliana]
comp22047_c0_seq1		HOM000002	gb|EXC01146.1| Receptor-like protein kinase HAIKU2 [Morus notabilis]
comp22053_c0_seq1		HOM000002	ref|XP_006827187.1| hypothetical protein AMTR_s00010p00257340 [Amborella trichopoda] gb|ERM94424.1| hypothetical protein AMTR_s00010p00257340 [Amborella trichopoda]
comp22369_c0_seq1		HOM000002	gb|AFK44332.1| unknown [Medicago truncatula]
comp22550_c0_seq2		HOM000002	gb|ABR18395.1| unknown [Picea sitchensis]
comp22574_c0_seq1	tscaffold1783	HOM000002	gb|KCW90849.1| hypothetical protein EUGRSUZ_A02902 [Eucalyptus grandis]
comp23170_c0_seq1		HOM000002
comp23283_c1_seq1		HOM000002	gb|ABK26554.1| unknown [Picea sitchensis]
comp23848_c0_seq1		HOM000002	ref|XP_007037453.1| Leucine-rich repeat protein kinase family protein [Theobroma cacao] gb|EOY21954.1| Leucine-rich repeat protein kinase family protein [Theobroma cacao]
comp24838_c0_seq1		HOM000002	dbj|BAM21553.1| hypothetical protein, partial [Cryptomeria japonica]
comp25474_c0_seq1		HOM000002	emb|CBN79778.1| LRR-GTPase of the ROCO family, putative pseudogene [Ectocarpus siliculosus]
comp25771_c0_seq2		HOM000002	gb|ABR18395.1| unknown [Picea sitchensis]
comp25927_c0_seq1		HOM000002	ref|XP_006377415.1| hypothetical protein POPTR_0011s05710g [Populus trichocarpa] ref|XP_006377416.1| leucine-rich repeat receptor-like protein kinase [Populus trichocarpa] gb|ERP55212.1| hypothetical protein POPTR_0011s05710g [Populus trichocarpa] gb|ERP55213.1| leucine-rich repeat receptor-like protein kinase [Populus trichocarpa]
comp26536_c0_seq1		HOM000002	ref|XP_004967211.1| PREDICTED: putative receptor-like protein kinase At3g47110-like [Setaria italica]
comp26728_c0_seq1	C31685602	HOM000002	gb|AFG61831.1| hypothetical protein 0_12542_01, partial [Pinus taeda] gb|AFG61832.1| hypothetical protein 0_12542_01, partial [Pinus taeda] gb|AFG61833.1| hypothetical protein 0_12542_01, partial [Pinus taeda]
comp26745_c0_seq1		HOM000002	dbj|BAM21552.1| hypothetical protein [Cryptomeria japonica]
comp27140_c0_seq1	tscaffold7723	HOM000002	gb|AFW85538.1| putative leucine-rich repeat receptor-like protein kinase family protein [Zea mays]
comp27933_c0_seq1		HOM000002	gb|KDP33799.1| hypothetical protein JCGZ_07370 [Jatropha curcas]
comp28465_c0_seq1	tscaffold869	HOM000002	ref|XP_004488711.1| PREDICTED: leucine-rich repeat receptor-like serine/threonine-protein kinase At1g17230-like isoform X1 [Cicer arietinum]
comp28954_c0_seq1		HOM000002	gb|KCW49960.1| hypothetical protein EUGRSUZ_K03420 [Eucalyptus grandis]
comp29115_c0_seq1		HOM000002	gb|ABK26554.1| unknown [Picea sitchensis]
comp29320_c0_seq1		HOM000002	ref|XP_007224439.1| hypothetical protein PRUPE_ppa021898mg [Prunus persica] gb|EMJ25638.1| hypothetical protein PRUPE_ppa021898mg [Prunus persica]
comp29392_c0_seq1	scaffold9155.3	HOM000002	ref|XP_002981986.1| hypothetical protein SELMODRAFT_233841 [Selaginella moellendorffii] gb|EFJ17079.1| hypothetical protein SELMODRAFT_233841 [Selaginella moellendorffii]
comp29591_c0_seq1		HOM000002	ref|XP_002270207.2| PREDICTED: probable LRR receptor-like serine/threonine-protein kinase At3g47570-like [Vitis vinifera]
comp30001_c0_seq1	tscaffold5397	HOM000002	gb|ABR18056.1| unknown [Picea sitchensis]
comp30145_c0_seq1		HOM000002	ref|XP_006473956.1| PREDICTED: leucine-rich repeat receptor-like protein kinase TDR-like [Citrus sinensis]
comp31166_c0_seq1		HOM000002	ref|XP_002965556.1| hypothetical protein SELMODRAFT_84581 [Selaginella moellendorffii] gb|EFJ32976.1| hypothetical protein SELMODRAFT_84581 [Selaginella moellendorffii]
comp31169_c0_seq1		HOM000002	gb|KDO73636.1| hypothetical protein CISIN_1g0023492mg, partial [Citrus sinensis]
comp31296_c0_seq1	scaffold299615	HOM000002	ref|XP_007017699.1| Leucine-rich receptor-like protein kinase family protein [Theobroma cacao] gb|EOY14924.1| Leucine-rich receptor-like protein kinase family protein [Theobroma cacao]
comp32225_c0_seq4		HOM000002	emb|CAA54303.1| FIL2 [Antirrhinum majus]
comp32228_c0_seq1	scaffold641754.3	HOM000002	ref|XP_002265846.1| PREDICTED: probably inactive leucine-rich repeat receptor-like protein kinase At3g28040-like [Vitis vinifera]
comp32618_c0_seq1	tscaffold4160	HOM000002	ref|XP_004136412.1| PREDICTED: receptor-like protein kinase HAIKU2-like [Cucumis sativus] ref|XP_004165068.1| PREDICTED: receptor-like protein kinase HAIKU2-like [Cucumis sativus]
comp32642_c0_seq1		HOM000002	ref|XP_006358722.1| PREDICTED: LRR receptor-like serine/threonine-protein kinase GSO1-like [Solanum tuberosum]
comp32654_c0_seq1	scaffold904547	HOM000002	ref|XP_007026946.1| EF-TU receptor, putative [Theobroma cacao] gb|EOY07448.1| EF-TU receptor, putative [Theobroma cacao]
comp32727_c0_seq1	scaffold174205.1	HOM000002	gb|ABR18056.1| unknown [Picea sitchensis]
comp33369_c0_seq1		HOM000002
comp35140_c0_seq1		HOM000002
comp35240_c0_seq1		HOM000002	emb|CDP05584.1| unnamed protein product [Coffea canephora]
comp35272_c0_seq1	tscaffold4380	HOM000002	ref|XP_006858024.1| hypothetical protein AMTR_s00069p00198500 [Amborella trichopoda] gb|ERN19491.1| hypothetical protein AMTR_s00069p00198500 [Amborella trichopoda]
comp35795_c0_seq1		HOM000002	gb|ABF73316.1| clavata-like receptor [Picea glauca]
comp36398_c0_seq1		HOM000002	gb|KEH32872.1| LRR receptor-like kinase family protein [Medicago truncatula]
comp36433_c0_seq2	scaffold17469	HOM000002	ref|XP_007026946.1| EF-TU receptor, putative [Theobroma cacao] gb|EOY07448.1| EF-TU receptor, putative [Theobroma cacao]
comp36928_c0_seq1	tscaffold3985	HOM000002	gb|KDO36688.1| hypothetical protein CISIN_1g043902mg, partial [Citrus sinensis]
comp37623_c0_seq1		HOM000002	gb|KCW85028.1| hypothetical protein EUGRSUZ_B01867 [Eucalyptus grandis]
comp38329_c0_seq1		HOM000002	ref|XP_002964186.1| hypothetical protein SELMODRAFT_81794, partial [Selaginella moellendorffii] gb|EFJ34519.1| hypothetical protein SELMODRAFT_81794, partial [Selaginella moellendorffii]
comp38857_c0_seq1		HOM000002
comp39284_c0_seq2		HOM000002	ref|XP_003557615.1| PREDICTED: leucine-rich repeat receptor-like serine/threonine-protein kinase BAM1-like [Brachypodium distachyon]
comp39337_c0_seq2		HOM000002
comp39561_c0_seq1	tscaffold2711	HOM000002	ref|XP_006845860.1| hypothetical protein AMTR_s00154p00048010 [Amborella trichopoda] gb|ERN07535.1| hypothetical protein AMTR_s00154p00048010 [Amborella trichopoda]
comp40232_c0_seq2	scaffold668477	HOM000002	gb|ACN40493.1| unknown [Picea sitchensis]
comp40347_c0_seq1		HOM000002	gb|ABR18395.1| unknown [Picea sitchensis]
comp41146_c0_seq1	tscaffold4160	HOM000002	ref|XP_006852580.1| hypothetical protein AMTR_s00021p00211960 [Amborella trichopoda] gb|ERN14047.1| hypothetical protein AMTR_s00021p00211960 [Amborella trichopoda]
comp41633_c0_seq1	tscaffold2711	HOM000002	ref|XP_002279979.2| PREDICTED: LRR receptor-like serine/threonine-protein kinase RPK2-like [Vitis vinifera]
comp41772_c0_seq2	tscaffold3638	HOM000002
comp42023_c0_seq1	tscaffold7108	HOM000002	ref|XP_006603005.1| PREDICTED: inactive leucine-rich repeat receptor-like protein kinase CORYNE-like isoform X2 [Glycine max]
comp42431_c0_seq1	tscaffold869	HOM000002	ref|XP_004488711.1| PREDICTED: leucine-rich repeat receptor-like serine/threonine-protein kinase At1g17230-like isoform X1 [Cicer arietinum]
comp42586_c0_seq1		HOM000002	ref|NP_001149562.1| protein kinase APK1A [Zea mays] gb|ACG35841.1| protein kinase APK1A [Zea mays] gb|AFW72560.1| putative protein kinase superfamily protein [Zea mays]
comp42795_c0_seq1		HOM000002	dbj|BAM21552.1| hypothetical protein [Cryptomeria japonica]
comp43086_c0_seq2	tscaffold4338;scaffold8359	HOM000002	gb|AEP14546.1| clavata 1-like protein [Pinus pinaster] gb|AEP14547.1| clavata 1-like protein [Pinus pinaster]
comp43293_c0_seq2	scaffold80182;scaffold509769	HOM000002	ref|XP_006838718.1| hypothetical protein AMTR_s00002p00251780 [Amborella trichopoda] gb|ERN01287.1| hypothetical protein AMTR_s00002p00251780 [Amborella trichopoda]
comp43877_c0_seq1		HOM000002	ref|XP_001771678.1| predicted protein [Physcomitrella patens] gb|EDQ63461.1| predicted protein [Physcomitrella patens]
comp44133_c0_seq1		HOM000002	gb|ABR18056.1| unknown [Picea sitchensis]
comp44367_c0_seq2	scaffold208610	HOM000002	dbj|BAF79960.1| receptor-like kinase [Marchantia polymorpha]
comp44439_c0_seq2		HOM000002	gb|KDP38592.1| hypothetical protein JCGZ_04517 [Jatropha curcas]
comp44471_c0_seq1		HOM000002	ref|XP_007043701.1| HAESA-like 1 isoform 2 [Theobroma cacao] gb|EOX99532.1| HAESA-like 1 isoform 2 [Theobroma cacao]
comp45099_c0_seq2	scaffold266073	HOM000002	ref|XP_006849388.1| hypothetical protein AMTR_s00160p00017250 [Amborella trichopoda] gb|ERN10969.1| hypothetical protein AMTR_s00160p00017250 [Amborella trichopoda]
comp45638_c0_seq1	scaffold470167	HOM000002	ref|XP_002984340.1| hypothetical protein SELMODRAFT_120346 [Selaginella moellendorffii] gb|EFJ14390.1| hypothetical protein SELMODRAFT_120346 [Selaginella moellendorffii]
comp46496_c0_seq1	scaffold878626	HOM000002	ref|XP_006837045.1| hypothetical protein AMTR_s00110p00050600 [Amborella trichopoda] gb|ERM99898.1| hypothetical protein AMTR_s00110p00050600 [Amborella trichopoda]
comp46805_c0_seq2		HOM000002	ref|XP_007026946.1| EF-TU receptor, putative [Theobroma cacao] gb|EOY07448.1| EF-TU receptor, putative [Theobroma cacao]
comp47184_c0_seq2	scaffold440490	HOM000002	ref|XP_006853648.1| hypothetical protein AMTR_s00056p00090780 [Amborella trichopoda] gb|ERN15115.1| hypothetical protein AMTR_s00056p00090780 [Amborella trichopoda]
comp47825_c0_seq1	tscaffold7108	HOM000002	ref|XP_006603005.1| PREDICTED: inactive leucine-rich repeat receptor-like protein kinase CORYNE-like isoform X2 [Glycine max]
comp48064_c0_seq1		HOM000002	ref|XP_006849856.1| hypothetical protein AMTR_s00022p00058190 [Amborella trichopoda] gb|ERN11437.1| hypothetical protein AMTR_s00022p00058190 [Amborella trichopoda]
comp48153_c0_seq1	tscaffold4380	HOM000002	ref|XP_006858024.1| hypothetical protein AMTR_s00069p00198500 [Amborella trichopoda] gb|ERN19491.1| hypothetical protein AMTR_s00069p00198500 [Amborella trichopoda]
comp48837_c0_seq2	scaffold528928	HOM000002	gb|KDP21014.1| hypothetical protein JCGZ_21485 [Jatropha curcas]
comp48964_c0_seq2		HOM000002	ref|XP_002271262.2| PREDICTED: probable LRR receptor-like serine/threonine-protein kinase At3g47570-like [Vitis vinifera]
comp49169_c0_seq2		HOM000002
comp49712_c0_seq1	scaffold878626	HOM000002	ref|XP_006837045.1| hypothetical protein AMTR_s00110p00050600 [Amborella trichopoda] gb|ERM99898.1| hypothetical protein AMTR_s00110p00050600 [Amborella trichopoda]
comp49826_c0_seq2		HOM000002	ref|XP_006465519.1| PREDICTED: leucine-rich repeat receptor-like serine/threonine-protein kinase BAM2-like [Citrus sinensis]
comp51493_c0_seq2	scaffold20502	HOM000002	ref|XP_006849388.1| hypothetical protein AMTR_s00160p00017250 [Amborella trichopoda] gb|ERN10969.1| hypothetical protein AMTR_s00160p00017250 [Amborella trichopoda]
comp51697_c0_seq1	scaffold872084;scaffold729065	HOM000002	gb|ABF73316.1| clavata-like receptor [Picea glauca]
comp51885_c0_seq1	tscaffold869	HOM000002	ref|XP_006854255.1| hypothetical protein AMTR_s00039p00029750 [Amborella trichopoda] gb|ERN15722.1| hypothetical protein AMTR_s00039p00029750 [Amborella trichopoda]
comp53469_c0_seq1	scaffold339318	HOM000002	ref|XP_006838718.1| hypothetical protein AMTR_s00002p00251780 [Amborella trichopoda] gb|ERN01287.1| hypothetical protein AMTR_s00002p00251780 [Amborella trichopoda]
comp53998_c0_seq1	scaffold20502	HOM000002	ref|XP_006849388.1| hypothetical protein AMTR_s00160p00017250 [Amborella trichopoda] gb|ERN10969.1| hypothetical protein AMTR_s00160p00017250 [Amborella trichopoda]
comp54014_c0_seq1	scaffold17818.2	HOM000002	emb|CAN66422.1| hypothetical protein VITISV_007982 [Vitis vinifera]
comp54744_c0_seq2	scaffold833364	HOM000002	ref|XP_004136412.1| PREDICTED: receptor-like protein kinase HAIKU2-like [Cucumis sativus] ref|XP_004165068.1| PREDICTED: receptor-like protein kinase HAIKU2-like [Cucumis sativus]
comp56169_c0_seq3	tscaffold3494	HOM000002	gb|ABR16631.1| unknown [Picea sitchensis] gb|ABR17645.1| unknown [Picea sitchensis]
comp56466_c0_seq1	C32571366	HOM000002	gb|ABR17329.1| unknown [Picea sitchensis]
comp56744_c0_seq4	tscaffold3494	HOM000002	gb|ABR16631.1| unknown [Picea sitchensis] gb|ABR17645.1| unknown [Picea sitchensis]
comp56760_c0_seq1		HOM000002	ref|XP_006849856.1| hypothetical protein AMTR_s00022p00058190 [Amborella trichopoda] gb|ERN11437.1| hypothetical protein AMTR_s00022p00058190 [Amborella trichopoda]
comp56867_c0_seq1	scaffold482818.1	HOM000002	ref|XP_006852741.1| hypothetical protein AMTR_s00033p00104210 [Amborella trichopoda] gb|ERN14208.1| hypothetical protein AMTR_s00033p00104210 [Amborella trichopoda]
comp57179_c0_seq1		HOM000002	gb|ACN40873.1| unknown [Picea sitchensis]
comp57244_c0_seq1	C32571366	HOM000002	gb|ABR17329.1| unknown [Picea sitchensis]
comp57378_c0_seq2		HOM000002	gb|ACN40873.1| unknown [Picea sitchensis]
comp57394_c0_seq1	tscaffold6911	HOM000002	gb|ABF73316.1| clavata-like receptor [Picea glauca]
comp57643_c0_seq1	tscaffold4338	HOM000002	gb|AEP14546.1| clavata 1-like protein [Pinus pinaster] gb|AEP14547.1| clavata 1-like protein [Pinus pinaster]
comp57664_c0_seq3	tscaffold5379;scaffold8705	HOM000002	ref|XP_006852730.1| hypothetical protein AMTR_s00033p00083200 [Amborella trichopoda] gb|ERN14197.1| hypothetical protein AMTR_s00033p00083200 [Amborella trichopoda]
comp59165_c0_seq1		HOM000002	ref|XP_001774433.1| predicted protein [Physcomitrella patens] gb|EDQ60796.1| predicted protein [Physcomitrella patens]
comp60850_c0_seq1		HOM000002	gb|ABK21187.1| unknown [Picea sitchensis] gb|ACN40548.1| unknown [Picea sitchensis]
comp61129_c0_seq2	tscaffold731	HOM000002	ref|XP_006854236.1| hypothetical protein AMTR_s00048p00228530 [Amborella trichopoda] gb|ERN15703.1| hypothetical protein AMTR_s00048p00228530 [Amborella trichopoda]
comp61767_c0_seq1	scaffold903364;scaffold4321	HOM000002	ref|XP_008236898.1| PREDICTED: probable LRR receptor-like serine/threonine-protein kinase At2g16250 [Prunus mume] ref|XP_008236900.1| PREDICTED: probable LRR receptor-like serine/threonine-protein kinase At2g16250 [Prunus mume] ref|XP_008236901.1| PREDICTED: probable LRR receptor-like serine/threonine-protein kinase At2g16250 [Prunus mume]
comp61833_c1_seq1	tscaffold6911	HOM000002	gb|ABF73316.1| clavata-like receptor [Picea glauca]
comp62150_c0_seq2		HOM000002
comp62713_c0_seq1		HOM000002	ref|XP_008465122.1| PREDICTED: putative leucine-rich repeat receptor-like serine/threonine-protein kinase At2g24130 [Cucumis melo]
comp62899_c0_seq1	scaffold91686.2	HOM000002	gb|EXB38107.1| LRR receptor-like serine/threonine-protein kinase RPK2 [Morus notabilis]
comp63050_c0_seq4		HOM000002	gb|ABK21187.1| unknown [Picea sitchensis] gb|ACN40548.1| unknown [Picea sitchensis]
comp63964_c0_seq2	scaffold416358	HOM000002	gb|ABR18304.1| unknown [Picea sitchensis]
comp64210_c0_seq1	tscaffold8705	HOM000002	emb|CDP02660.1| unnamed protein product [Coffea canephora]
comp64512_c0_seq2	tscaffold1758	HOM000002	gb|KDP22440.1| hypothetical protein JCGZ_26271 [Jatropha curcas]
comp64542_c0_seq1	scaffold416358	HOM000002	gb|ABR18304.1| unknown [Picea sitchensis]
comp64607_c0_seq1	tscaffold4321;scaffold903364	HOM000002	ref|XP_008236898.1| PREDICTED: probable LRR receptor-like serine/threonine-protein kinase At2g16250 [Prunus mume] ref|XP_008236900.1| PREDICTED: probable LRR receptor-like serine/threonine-protein kinase At2g16250 [Prunus mume] ref|XP_008236901.1| PREDICTED: probable LRR receptor-like serine/threonine-protein kinase At2g16250 [Prunus mume]
comp64879_c0_seq1	scaffold91686.2	HOM000002	gb|EXB38107.1| LRR receptor-like serine/threonine-protein kinase RPK2 [Morus notabilis]
comp65493_c0_seq2		HOM000002	ref|XP_006849970.1| hypothetical protein AMTR_s00022p00151480 [Amborella trichopoda] gb|ERN11551.1| hypothetical protein AMTR_s00022p00151480 [Amborella trichopoda]
comp65827_c0_seq1	scaffold837460	HOM000002	ref|XP_006837045.1| hypothetical protein AMTR_s00110p00050600 [Amborella trichopoda] gb|ERM99898.1| hypothetical protein AMTR_s00110p00050600 [Amborella trichopoda]
comp66258_c0_seq1		HOM000002	ref|XP_003632918.1| PREDICTED: putative leucine-rich repeat receptor-like serine/threonine-protein kinase At2g24130-like [Vitis vinifera]
comp66278_c0_seq1	scaffold620088	HOM000002	ref|XP_002283604.2| PREDICTED: receptor-like protein kinase HAIKU2-like [Vitis vinifera]
comp66985_c0_seq1	tscaffold8879	HOM000002	ref|XP_007211360.1| hypothetical protein PRUPE_ppa002354mg [Prunus persica] gb|EMJ12559.1| hypothetical protein PRUPE_ppa002354mg [Prunus persica]
comp67067_c0_seq1	scaffold837460	HOM000002	ref|XP_006837045.1| hypothetical protein AMTR_s00110p00050600 [Amborella trichopoda] gb|ERM99898.1| hypothetical protein AMTR_s00110p00050600 [Amborella trichopoda]
comp67342_c0_seq2	tscaffold6705	HOM000002	ref|XP_007044708.1| Nsp-interacting kinase 3 isoform 1 [Theobroma cacao] gb|EOY00540.1| Nsp-interacting kinase 3 isoform 1 [Theobroma cacao]
comp67386_c0_seq3	tscaffold1758	HOM000002	gb|KDP22440.1| hypothetical protein JCGZ_26271 [Jatropha curcas]
comp67764_c0_seq1		HOM000002	emb|CAN71346.1| hypothetical protein VITISV_024251 [Vitis vinifera]
comp67876_c0_seq1	C32511502	HOM000002	gb|ABR16721.1| unknown [Picea sitchensis]
comp67951_c0_seq3	scaffold889646;scaffold792806	HOM000002	gb|AFG49194.1| hypothetical protein 0_5446_01, partial [Pinus taeda] gb|AFG49195.1| hypothetical protein 0_5446_01, partial [Pinus taeda]
comp68030_c0_seq2	tscaffold6705	HOM000002	ref|XP_007044708.1| Nsp-interacting kinase 3 isoform 1 [Theobroma cacao] gb|EOY00540.1| Nsp-interacting kinase 3 isoform 1 [Theobroma cacao]
comp68272_c0_seq1	tscaffold5379	HOM000002	ref|XP_003635561.1| PREDICTED: leucine-rich repeat receptor-like serine/threonine-protein kinase BAM1-like [Vitis vinifera]
comp68784_c0_seq1	tscaffold3624;scaffold486466.2	HOM000002	emb|CAC20842.1| receptor protein kinase [Pinus sylvestris]
comp68993_c0_seq1	scaffold904547	HOM000002	ref|XP_007026946.1| EF-TU receptor, putative [Theobroma cacao] gb|EOY07448.1| EF-TU receptor, putative [Theobroma cacao]
comp69307_c0_seq2	tscaffold8879	HOM000002	ref|XP_007211360.1| hypothetical protein PRUPE_ppa002354mg [Prunus persica] gb|EMJ12559.1| hypothetical protein PRUPE_ppa002354mg [Prunus persica]
comp69409_c0_seq12	tscaffold3638	HOM000002	ref|XP_006852741.1| hypothetical protein AMTR_s00033p00104210 [Amborella trichopoda] gb|ERN14208.1| hypothetical protein AMTR_s00033p00104210 [Amborella trichopoda]
comp69436_c0_seq27	scaffold592416	HOM000002
comp69448_c0_seq1	tscaffold5379	HOM000002	ref|XP_003635561.1| PREDICTED: leucine-rich repeat receptor-like serine/threonine-protein kinase BAM1-like [Vitis vinifera]
comp70267_c0_seq1	tscaffold7833;scaffold408532	HOM000002	ref|XP_006852741.1| hypothetical protein AMTR_s00033p00104210 [Amborella trichopoda] gb|ERN14208.1| hypothetical protein AMTR_s00033p00104210 [Amborella trichopoda]
comp70374_c0_seq1		HOM000002	ref|XP_007158093.1| hypothetical protein PHAVU_002G123500g [Phaseolus vulgaris] gb|ESW30087.1| hypothetical protein PHAVU_002G123500g [Phaseolus vulgaris]
comp70541_c0_seq1		HOM000002	emb|CAN71346.1| hypothetical protein VITISV_024251 [Vitis vinifera]
comp70804_c0_seq1	scaffold888368	HOM000002	emb|CAC20842.1| receptor protein kinase [Pinus sylvestris]
comp70887_c0_seq2	scaffold620088	HOM000002	ref|XP_002283604.2| PREDICTED: receptor-like protein kinase HAIKU2-like [Vitis vinifera]
comp71044_c0_seq1		HOM000002	gb|ABR18395.1| unknown [Picea sitchensis]
comp71260_c0_seq6		HOM000002	emb|CAN71346.1| hypothetical protein VITISV_024251 [Vitis vinifera]
comp71323_c0_seq1	tscaffold5379	HOM000002	ref|XP_006852730.1| hypothetical protein AMTR_s00033p00083200 [Amborella trichopoda] gb|ERN14197.1| hypothetical protein AMTR_s00033p00083200 [Amborella trichopoda]
comp71339_c0_seq6	tscaffold2003	HOM000002	ref|XP_006845564.1| hypothetical protein AMTR_s00019p00187900 [Amborella trichopoda] gb|ERN07239.1| hypothetical protein AMTR_s00019p00187900 [Amborella trichopoda]
comp71412_c0_seq2		HOM000002
comp71771_c0_seq4		HOM000002
comp71833_c0_seq3	scaffold252428.1	HOM000002	ref|XP_006378015.1| hypothetical protein POPTR_0011s17240g, partial [Populus trichocarpa] gb|ERP55812.1| hypothetical protein POPTR_0011s17240g, partial [Populus trichocarpa]
comp71882_c0_seq1	tscaffold1349;scaffold904547	HOM000002	dbj|BAM21552.1| hypothetical protein [Cryptomeria japonica]
comp72228_c0_seq2	C32366748	HOM000002	ref|XP_006852730.1| hypothetical protein AMTR_s00033p00083200 [Amborella trichopoda] gb|ERN14197.1| hypothetical protein AMTR_s00033p00083200 [Amborella trichopoda]
comp72367_c0_seq1	scaffold60232.2	HOM000002	gb|ABR18458.1| unknown [Picea sitchensis]
comp72403_c0_seq11	scaffold367147.1;scaffold367147.2	HOM000002	ref|XP_006845564.1| hypothetical protein AMTR_s00019p00187900 [Amborella trichopoda] gb|ERN07239.1| hypothetical protein AMTR_s00019p00187900 [Amborella trichopoda]
comp72554_c0_seq1	tscaffold2986	HOM000002	gb|ABF73316.1| clavata-like receptor [Picea glauca]
comp72563_c0_seq2	scaffold307287.1	HOM000002	ref|XP_002312487.1| leucine-rich repeat transmembrane protein kinase [Populus trichocarpa] gb|EEE89854.1| leucine-rich repeat transmembrane protein kinase [Populus trichocarpa]
comp72670_c0_seq1	scaffold60232.2	HOM000002	gb|ABR18458.1| unknown [Picea sitchensis]
comp72888_c0_seq4	scaffold307287.1	HOM000002	ref|XP_002312487.1| leucine-rich repeat transmembrane protein kinase [Populus trichocarpa] gb|EEE89854.1| leucine-rich repeat transmembrane protein kinase [Populus trichocarpa]
comp73338_c0_seq8		HOM000002
comp73917_c0_seq3		HOM000002	emb|CBI17238.3| unnamed protein product [Vitis vinifera]
comp73927_c0_seq15	tscaffold7833;scaffold140706.3	HOM000002	ref|XP_002325963.1| leucine-rich repeat transmembrane protein kinase [Populus trichocarpa] ref|XP_006371455.1| hypothetical protein POPTR_0019s10720g [Populus trichocarpa] ref|XP_006371456.1| hypothetical protein POPTR_0019s10720g [Populus trichocarpa] gb|EEF00345.1| leucine-rich repeat transmembrane protein kinase [Populus trichocarpa] gb|ERP49252.1| hypothetical protein POPTR_0019s10720g [Popul…
comp74209_c0_seq2		HOM000002	gb|KDP41950.1| hypothetical protein JCGZ_26968 [Jatropha curcas]
comp74430_c0_seq2	tscaffold3638	HOM000002	emb|CDP16506.1| unnamed protein product [Coffea canephora]
comp74464_c0_seq1	C32492780	HOM000002
comp74518_c0_seq3		HOM000002	ref|XP_002298417.2| hypothetical protein POPTR_0001s27000g [Populus trichocarpa] gb|EEE83222.2| hypothetical protein POPTR_0001s27000g [Populus trichocarpa]
comp76185_c0_seq1	C32305884	HOM000002	ref|XP_006837283.1| hypothetical protein AMTR_s00111p00013770 [Amborella trichopoda] gb|ERN00137.1| hypothetical protein AMTR_s00111p00013770 [Amborella trichopoda]
comp76367_c0_seq1		HOM000002	ref|XP_002970031.1| hypothetical protein SELMODRAFT_171048 [Selaginella moellendorffii] gb|EFJ29155.1| hypothetical protein SELMODRAFT_171048 [Selaginella moellendorffii]
comp76535_c0_seq1		HOM000002	gb|ABR18395.1| unknown [Picea sitchensis]
comp76672_c0_seq1	tscaffold5908	HOM000002	ref|XP_007047921.1| Leucine-rich repeat transmembrane protein kinase family protein isoform 2 [Theobroma cacao] gb|EOX92078.1| Leucine-rich repeat transmembrane protein kinase family protein isoform 2 [Theobroma cacao]
comp77240_c0_seq1	tscaffold3590	HOM000002	ref|XP_001773277.1| predicted protein [Physcomitrella patens] gb|EDQ61967.1| predicted protein [Physcomitrella patens]
comp77532_c0_seq1		HOM000002	ref|XP_006848052.1| hypothetical protein AMTR_s00029p00194940 [Amborella trichopoda] gb|ERN09633.1| hypothetical protein AMTR_s00029p00194940 [Amborella trichopoda]
comp77548_c0_seq1	scaffold615576	HOM000002	ref|XP_006837283.1| hypothetical protein AMTR_s00111p00013770 [Amborella trichopoda] gb|ERN00137.1| hypothetical protein AMTR_s00111p00013770 [Amborella trichopoda]
comp78556_c0_seq1	scaffold120780	HOM000002	gb|ACN40493.1| unknown [Picea sitchensis]
comp78647_c0_seq1	C32464878;scaffold2766.2	HOM000002	ref|XP_008369373.1| PREDICTED: probably inactive leucine-rich repeat receptor-like protein kinase At3g28040 [Malus domestica]
comp78706_c0_seq1	scaffold620088	HOM000002	ref|XP_006422685.1| hypothetical protein CICLE_v10027748mg [Citrus clementina] gb|ESR35925.1| hypothetical protein CICLE_v10027748mg [Citrus clementina]
comp79186_c0_seq1		HOM000002
comp79421_c0_seq1		HOM000002	gb|KDP35915.1| hypothetical protein JCGZ_09887 [Jatropha curcas]
comp79666_c0_seq1		HOM000002	emb|CAC20842.1| receptor protein kinase [Pinus sylvestris]
comp79726_c0_seq1		HOM000002	ref|XP_006416726.1| hypothetical protein EUTSA_v10006611mg [Eutrema salsugineum] gb|ESQ35079.1| hypothetical protein EUTSA_v10006611mg [Eutrema salsugineum]
comp79744_c0_seq1		HOM000002	emb|CDP06042.1| unnamed protein product [Coffea canephora]
comp80018_c0_seq1		HOM000002	ref|XP_002981986.1| hypothetical protein SELMODRAFT_233841 [Selaginella moellendorffii] gb|EFJ17079.1| hypothetical protein SELMODRAFT_233841 [Selaginella moellendorffii]
comp80157_c0_seq1	tscaffold3558	HOM000002	ref|XP_006343728.1| PREDICTED: putative leucine-rich repeat receptor-like serine/threonine-protein kinase At2g24130-like [Solanum tuberosum]
comp80603_c0_seq1		HOM000002	gb|ABR18056.1| unknown [Picea sitchensis]
comp80637_c0_seq1		HOM000002	gb|ABR18395.1| unknown [Picea sitchensis]
comp80665_c0_seq1		HOM000002
comp80830_c0_seq1	tscaffold1783	HOM000002	gb|KCW90849.1| hypothetical protein EUGRSUZ_A02902 [Eucalyptus grandis]
comp81001_c0_seq1		HOM000002	ref|XP_006478775.1| PREDICTED: LRR receptor-like serine/threonine-protein kinase FLS2-like [Citrus sinensis]
comp82127_c0_seq1	C32497294;scaffold432715.2	HOM000002	gb|AFG61831.1| hypothetical protein 0_12542_01, partial [Pinus taeda] gb|AFG61832.1| hypothetical protein 0_12542_01, partial [Pinus taeda] gb|AFG61833.1| hypothetical protein 0_12542_01, partial [Pinus taeda]
comp82933_c0_seq1		HOM000002
comp83230_c0_seq1		HOM000002	ref|XP_006844324.1| hypothetical protein AMTR_s00143p00086680 [Amborella trichopoda] gb|ERN05999.1| hypothetical protein AMTR_s00143p00086680 [Amborella trichopoda]
comp83451_c0_seq1	tscaffold2044	HOM000002	ref|XP_008337234.1| PREDICTED: probable LRR receptor-like serine/threonine-protein kinase At1g34110 [Malus domestica]
comp83577_c0_seq1		HOM000002	gb|KCW69145.1| hypothetical protein EUGRSUZ_F02681 [Eucalyptus grandis]
comp83621_c0_seq1	scaffold95851.2	HOM000002	ref|XP_004514284.1| PREDICTED: probable LRR receptor-like serine/threonine-protein kinase At5g48740-like [Cicer arietinum]
comp84050_c0_seq1	scaffold592416	HOM000002	ref|XP_007038631.1| Leucine-rich repeat transmembrane protein kinase, putative [Theobroma cacao] gb|EOY23132.1| Leucine-rich repeat transmembrane protein kinase, putative [Theobroma cacao]
comp84218_c0_seq1		HOM000002	ref|XP_006680779.1| hypothetical protein BATDEDRAFT_35649 [Batrachochytrium dendrobatidis JAM81] gb|EGF78476.1| hypothetical protein BATDEDRAFT_35649 [Batrachochytrium dendrobatidis JAM81]
comp84703_c0_seq1	tscaffold2320	HOM000002	gb|ABR18395.1| unknown [Picea sitchensis]
comp86729_c0_seq1	tscaffold2044	HOM000002	emb|CCM07274.1| Putative Receptor-like protein kinase 2 [Musa balbisiana]
comp87148_c0_seq1		HOM000002
comp87663_c0_seq1	C32552636	HOM000002	dbj|BAM21553.1| hypothetical protein, partial [Cryptomeria japonica]
comp87770_c0_seq1		HOM000002	ref|XP_004488225.1| PREDICTED: LRR receptor-like serine/threonine-protein kinase GSO1-like [Cicer arietinum]
comp87874_c0_seq1		HOM000002	gb|AEP14546.1| clavata 1-like protein [Pinus pinaster] gb|AEP14547.1| clavata 1-like protein [Pinus pinaster]
comp88049_c0_seq1		HOM000002	emb|CAC20842.1| receptor protein kinase [Pinus sylvestris]
comp88100_c0_seq1		HOM000002	dbj|BAM21552.1| hypothetical protein [Cryptomeria japonica]
comp88305_c0_seq1		HOM000002	gb|AEP14545.1| clavata 1-like protein [Pinus pinea]
comp88533_c0_seq1		HOM000002	gb|AEP14545.1| clavata 1-like protein [Pinus pinea]
comp88817_c0_seq1		HOM000002
comp89222_c0_seq1	scaffold592416	HOM000002	gb|KCW90729.1| hypothetical protein EUGRSUZ_A02805 [Eucalyptus grandis]
comp89621_c0_seq1		HOM000002	ref|XP_008455077.1| PREDICTED: receptor-like protein kinase HAIKU2 [Cucumis melo]
comp90299_c0_seq1		HOM000002	gb|KCW61025.1| hypothetical protein EUGRSUZ_H03785 [Eucalyptus grandis] gb|KCW61026.1| hypothetical protein EUGRSUZ_H03785 [Eucalyptus grandis]
comp90323_c0_seq1		HOM000002	ref|XP_006592942.1| PREDICTED: probable leucine-rich repeat receptor-like serine/threonine-protein kinase At3g14840-like [Glycine max]
comp90460_c0_seq1		HOM000002	ref|XP_007156102.1| hypothetical protein PHAVU_003G258800g [Phaseolus vulgaris] gb|ESW28096.1| hypothetical protein PHAVU_003G258800g [Phaseolus vulgaris]
comp91878_c0_seq1		HOM000002	gb|EYU34406.1| hypothetical protein MIMGU_mgv1a020846mg, partial [Erythranthe guttata]
comp91970_c0_seq1		HOM000002	ref|XP_004506721.1| PREDICTED: receptor-like protein 12-like [Cicer arietinum]
comp91994_c0_seq1		HOM000002	ref|XP_006362454.1| PREDICTED: LRR receptor-like serine/threonine-protein kinase GSO2-like [Solanum tuberosum]
comp93533_c0_seq1		HOM000002	gb|AEP14545.1| clavata 1-like protein [Pinus pinea]
comp94064_c0_seq1		HOM000002	gb|KCW77663.1| hypothetical protein EUGRSUZ_D01962 [Eucalyptus grandis]
comp94617_c0_seq1		HOM000002	gb|ABR18395.1| unknown [Picea sitchensis]
comp95166_c0_seq1		HOM000002	ref|XP_006836430.1| hypothetical protein AMTR_s00092p00162670 [Amborella trichopoda] gb|ERM99283.1| hypothetical protein AMTR_s00092p00162670 [Amborella trichopoda]
comp95191_c0_seq1		HOM000002	dbj|BAM21553.1| hypothetical protein, partial [Cryptomeria japonica]
comp95320_c0_seq1		HOM000002	gb|KCW56528.1| hypothetical protein EUGRSUZ_I02256 [Eucalyptus grandis]
comp95385_c0_seq1		HOM000002	emb|CBN75997.1| LRR-GTPase of the ROCO family [Ectocarpus siliculosus]
comp95858_c0_seq1		HOM000002	ref|XP_002512884.1| serine-threonine protein kinase, plant-type, putative [Ricinus communis] gb|EEF49387.1| serine-threonine protein kinase, plant-type, putative [Ricinus communis]
comp95980_c0_seq1		HOM000002	ref|XP_004496421.1| PREDICTED: probable LRR receptor-like serine/threonine-protein kinase At1g34110-like [Cicer arietinum]
comp96129_c0_seq1	scaffold328165	HOM000002	ref|XP_006597660.1| PREDICTED: probable LRR receptor-like serine/threonine-protein kinase At4g20940-like isoform X1 [Glycine max] ref|XP_006597661.1| PREDICTED: probable LRR receptor-like serine/threonine-protein kinase At4g20940-like isoform X2 [Glycine max] ref|XP_006597662.1| PREDICTED: probable LRR receptor-like serine/threonine-protein kinase At4g20940-like isoform X3 [Glycine max] ref|XP_00…
comp96611_c0_seq1		HOM000002	ref|XP_002978200.1| hypothetical protein SELMODRAFT_50240, partial [Selaginella moellendorffii] gb|EFJ20857.1| hypothetical protein SELMODRAFT_50240, partial [Selaginella moellendorffii]
comp96966_c0_seq1		HOM000002	dbj|BAM21553.1| hypothetical protein, partial [Cryptomeria japonica]
comp97124_c0_seq1		HOM000002	dbj|BAM21553.1| hypothetical protein, partial [Cryptomeria japonica]
comp97213_c0_seq1		HOM000002	emb|CDO99402.1| unnamed protein product [Coffea canephora]
comp97405_c0_seq1	scaffold328165	HOM000002	ref|XP_006854511.1| hypothetical protein AMTR_s00175p00060970 [Amborella trichopoda] gb|ERN15978.1| hypothetical protein AMTR_s00175p00060970 [Amborella trichopoda]
comp98327_c0_seq1		HOM000002	dbj|BAM21553.1| hypothetical protein, partial [Cryptomeria japonica]
comp98606_c0_seq1		HOM000002	ref|XP_008219745.1| PREDICTED: probable leucine-rich repeat receptor-like protein kinase At1g35710 [Prunus mume]
comp98690_c0_seq1		HOM000002	ref|XP_002512884.1| serine-threonine protein kinase, plant-type, putative [Ricinus communis] gb|EEF49387.1| serine-threonine protein kinase, plant-type, putative [Ricinus communis]
comp98789_c0_seq1		HOM000002	ref|XP_004952135.1| PREDICTED: leucine-rich repeat receptor-like protein kinase PXL2-like [Setaria italica]
comp99747_c0_seq1	scaffold592416	HOM000002	emb|CAN61953.1| hypothetical protein VITISV_015708 [Vitis vinifera]
comp100264_c0_seq1		HOM000002	ref|XP_002981986.1| hypothetical protein SELMODRAFT_233841 [Selaginella moellendorffii] gb|EFJ17079.1| hypothetical protein SELMODRAFT_233841 [Selaginella moellendorffii]
comp100650_c0_seq1		HOM000002	dbj|BAM21553.1| hypothetical protein, partial [Cryptomeria japonica]
comp102246_c0_seq1		HOM000002	ref|XP_002605082.1| hypothetical protein BRAFLDRAFT_85228 [Branchiostoma floridae] gb|EEN61092.1| hypothetical protein BRAFLDRAFT_85228 [Branchiostoma floridae]
comp102303_c0_seq1		HOM000002	ref|XP_003612525.1| Kinase-like protein [Medicago truncatula] gb|AES95483.1| LRR receptor-like kinase family protein [Medicago truncatula]
comp102576_c0_seq1		HOM000002	ref|XP_007143588.1| hypothetical protein PHAVU_007G084400g [Phaseolus vulgaris] gb|ESW15582.1| hypothetical protein PHAVU_007G084400g [Phaseolus vulgaris]
comp103767_c0_seq1		HOM000002	gb|ADE76066.1| unknown [Picea sitchensis]
comp105031_c0_seq1		HOM000002	ref|WP_030001613.1| hypothetical protein, partial [Marinimicrobia bacterium SCGC AAA003-E22]
comp105570_c0_seq1		HOM000002	gb|EMT11732.1| LRR receptor-like serine/threonine-protein kinase RCH1 [Aegilops tauschii]
comp106194_c0_seq1		HOM000002	emb|CAN80441.1| hypothetical protein VITISV_007245 [Vitis vinifera]
comp106213_c0_seq1		HOM000002	gb|EMT10973.1| Leucine-rich repeat receptor protein kinase EXS [Aegilops tauschii]
comp107088_c0_seq1		HOM000002	ref|XP_004306282.1| PREDICTED: protein TOO MANY MOUTHS-like [Fragaria vesca subsp. vesca]
comp107106_c0_seq1	scaffold852493;scaffold2466	HOM000002	ref|XP_002880782.1| hypothetical protein ARALYDRAFT_901383 [Arabidopsis lyrata subsp. lyrata] gb|EFH57041.1| hypothetical protein ARALYDRAFT_901383 [Arabidopsis lyrata subsp. lyrata]
comp107153_c0_seq1		HOM000002	ref|XP_006346907.1| PREDICTED: LRR receptor-like serine/threonine-protein kinase EFR-like [Solanum tuberosum]
comp109366_c0_seq1		HOM000002	ref|XP_007026946.1| EF-TU receptor, putative [Theobroma cacao] gb|EOY07448.1| EF-TU receptor, putative [Theobroma cacao]
comp109370_c0_seq1		HOM000002	ref|XP_006368235.1| hypothetical protein POPTR_0001s00820g [Populus trichocarpa] gb|ERP64804.1| hypothetical protein POPTR_0001s00820g [Populus trichocarpa]
comp109509_c0_seq1		HOM000002	emb|CBI25249.3| unnamed protein product [Vitis vinifera]
comp110362_c0_seq1		HOM000002	ref|XP_002891094.1| lectin protein kinase family protein [Arabidopsis lyrata subsp. lyrata] gb|EFH67353.1| lectin protein kinase family protein [Arabidopsis lyrata subsp. lyrata]
comp110824_c0_seq1		HOM000002	ref|XP_008370568.1| PREDICTED: probable LRR receptor-like serine/threonine-protein kinase At1g06840 [Malus domestica]
comp112963_c0_seq1		HOM000002	ref|WP_018052153.1| MULTISPECIES: hypothetical protein [Bacteria]
comp115092_c0_seq1	scaffold58992.1	HOM000002	dbj|BAM21552.1| hypothetical protein [Cryptomeria japonica]
comp115176_c0_seq1		HOM000002	emb|CDP17294.1| unnamed protein product [Coffea canephora]
comp115333_c0_seq1	scaffold394754.1;scaffold1961	HOM000002	gb|AFG49194.1| hypothetical protein 0_5446_01, partial [Pinus taeda] gb|AFG49195.1| hypothetical protein 0_5446_01, partial [Pinus taeda]
comp115541_c0_seq1		HOM000002	ref|XP_007138433.1| hypothetical protein PHAVU_009G208500g [Phaseolus vulgaris] gb|ESW10427.1| hypothetical protein PHAVU_009G208500g [Phaseolus vulgaris]
comp117390_c0_seq1		HOM000002	gb|ABR18395.1| unknown [Picea sitchensis]
comp117767_c0_seq1		HOM000002	gb|ADE76066.1| unknown [Picea sitchensis]
comp118778_c0_seq1		HOM000002	ref|XP_008339062.1| PREDICTED: probable leucine-rich repeat receptor-like protein kinase At1g35710 [Malus domestica]
comp118893_c0_seq1		HOM000002	ref|XP_002993357.1| hypothetical protein SELMODRAFT_431458 [Selaginella moellendorffii] gb|EFJ05542.1| hypothetical protein SELMODRAFT_431458 [Selaginella moellendorffii]
comp119956_c0_seq1		HOM000002	ref|XP_006384759.1| leucine-rich repeat transmembrane protein kinase [Populus trichocarpa] gb|ERP62556.1| leucine-rich repeat transmembrane protein kinase [Populus trichocarpa]
comp120770_c0_seq1		HOM000002	ref|XP_006826293.1| hypothetical protein AMTR_s00004p00063720 [Amborella trichopoda] gb|ERM93530.1| hypothetical protein AMTR_s00004p00063720 [Amborella trichopoda]
comp120871_c0_seq1	scaffold343932;scaffold209533	HOM000002	ref|XP_006838718.1| hypothetical protein AMTR_s00002p00251780 [Amborella trichopoda] gb|ERN01287.1| hypothetical protein AMTR_s00002p00251780 [Amborella trichopoda]
comp122867_c0_seq1		HOM000002	ref|XP_002992868.1| hypothetical protein SELMODRAFT_136102 [Selaginella moellendorffii] gb|EFJ06059.1| hypothetical protein SELMODRAFT_136102 [Selaginella moellendorffii]
comp125157_c0_seq1		HOM000002	dbj|BAM21552.1| hypothetical protein [Cryptomeria japonica]
comp125722_c0_seq1	scaffold179000	HOM000002	gb|ABK24841.1| unknown [Picea sitchensis]
comp126504_c0_seq1		HOM000002	emb|CBI30839.3| unnamed protein product [Vitis vinifera]
comp127919_c0_seq1		HOM000002	dbj|BAM21553.1| hypothetical protein, partial [Cryptomeria japonica]
comp128662_c0_seq1	scaffold535096.2	HOM000002	emb|CDP05348.1| unnamed protein product [Coffea canephora]
comp129121_c0_seq1		HOM000002	ref|XP_006855160.1| hypothetical protein AMTR_s00051p00071560 [Amborella trichopoda] gb|ERN16627.1| hypothetical protein AMTR_s00051p00071560 [Amborella trichopoda]
comp129431_c0_seq1		HOM000002	gb|ABR16721.1| unknown [Picea sitchensis]
comp130212_c0_seq1		HOM000002	ref|XP_006442652.1| hypothetical protein CICLE_v10023370mg, partial [Citrus clementina] gb|ESR55892.1| hypothetical protein CICLE_v10023370mg, partial [Citrus clementina]
comp131906_c0_seq1		HOM000002	ref|XP_002961203.1| hypothetical protein SELMODRAFT_164315 [Selaginella moellendorffii] gb|EFJ38742.1| hypothetical protein SELMODRAFT_164315 [Selaginella moellendorffii]
comp132343_c0_seq1		HOM000002	ref|XP_007149249.1| hypothetical protein PHAVU_005G054300g [Phaseolus vulgaris] gb|ESW21243.1| hypothetical protein PHAVU_005G054300g [Phaseolus vulgaris]
comp133012_c0_seq1		HOM000002	ref|XP_008339062.1| PREDICTED: probable leucine-rich repeat receptor-like protein kinase At1g35710 [Malus domestica]
comp133891_c0_seq1		HOM000002	emb|CAN67736.1| hypothetical protein VITISV_022720 [Vitis vinifera]
comp134937_c0_seq1		HOM000002	gb|ABR17803.1| unknown [Picea sitchensis]
comp135265_c0_seq1		HOM000002	ref|XP_002975820.1| hypothetical protein SELMODRAFT_103725 [Selaginella moellendorffii] gb|EFJ23449.1| hypothetical protein SELMODRAFT_103725 [Selaginella moellendorffii]
comp135269_c0_seq1		HOM000002	ref|XP_006600038.1| PREDICTED: LRR receptor-like serine/threonine-protein kinase GSO2-like [Glycine max]
comp135433_c0_seq1		HOM000002	gb|EXB50591.1| putative LRR receptor-like serine/threonine-protein kinase [Morus notabilis]
comp136368_c0_seq1		HOM000002	gb|ABW72739.1| flagellin-sensing 2-like protein [Eruca vesicaria]
comp136651_c0_seq1		HOM000002	ref|XP_006857039.1| hypothetical protein AMTR_s00065p00026770 [Amborella trichopoda] gb|ERN18506.1| hypothetical protein AMTR_s00065p00026770 [Amborella trichopoda]
comp139384_c0_seq1		HOM000002	gb|EPS70436.1| hypothetical protein M569_04317 [Genlisea aurea]
comp139697_c0_seq1		HOM000002	gb|KDP33799.1| hypothetical protein JCGZ_07370 [Jatropha curcas]
comp142140_c0_seq1		HOM000002	gb|KDP38712.1| hypothetical protein JCGZ_04065 [Jatropha curcas]
comp142372_c0_seq1		HOM000002	ref|XP_007158820.1| hypothetical protein PHAVU_002G184800g [Phaseolus vulgaris] gb|ESW30814.1| hypothetical protein PHAVU_002G184800g [Phaseolus vulgaris]
comp142600_c0_seq1		HOM000002	ref|XP_006432156.1| hypothetical protein CICLE_v10003396mg, partial [Citrus clementina] gb|ESR45396.1| hypothetical protein CICLE_v10003396mg, partial [Citrus clementina]
comp142974_c0_seq1		HOM000002	gb|ABR18056.1| unknown [Picea sitchensis]
comp143919_c0_seq1		HOM000002	ref|XP_006355906.1| PREDICTED: leucine-rich repeat receptor-like protein kinase PXL2-like [Solanum tuberosum]
comp144446_c0_seq1		HOM000002	gb|ABR18056.1| unknown [Picea sitchensis]
comp145862_c0_seq1		HOM000002	ref|XP_006849358.1| hypothetical protein AMTR_s03503p00002820 [Amborella trichopoda] gb|ERN10939.1| hypothetical protein AMTR_s03503p00002820 [Amborella trichopoda]
comp149110_c0_seq1		HOM000002	ref|WP_016255041.1| ATP binding protein [Indibacter alkaliphilus] gb|EOZ96875.1| ATP binding protein [Indibacter alkaliphilus LW1]
comp149195_c0_seq1		HOM000002	ref|XP_008347354.1| PREDICTED: probable LRR receptor-like serine/threonine-protein kinase At4g36180 [Malus domestica]
comp149438_c0_seq1		HOM000002	ref|XP_004137925.1| PREDICTED: putative receptor protein kinase ZmPK1-like [Cucumis sativus] ref|XP_004156656.1| PREDICTED: putative receptor protein kinase ZmPK1-like [Cucumis sativus]
comp149706_c0_seq1		HOM000002	gb|ABR18395.1| unknown [Picea sitchensis]
comp150911_c0_seq1		HOM000002	emb|CDP18443.1| unnamed protein product [Coffea canephora]
comp152077_c0_seq1	scaffold903557	HOM000002	gb|ADE77244.1| unknown [Picea sitchensis]
comp156028_c0_seq1		HOM000002	gb|ABK23006.1| unknown [Picea sitchensis]
comp156705_c0_seq1		HOM000002	ref|XP_006845564.1| hypothetical protein AMTR_s00019p00187900 [Amborella trichopoda] gb|ERN07239.1| hypothetical protein AMTR_s00019p00187900 [Amborella trichopoda]
comp158255_c0_seq1	scaffold592416	HOM000002	gb|KCW90729.1| hypothetical protein EUGRSUZ_A02805 [Eucalyptus grandis]
comp901_c0_seq1		HOM000003	ref|XP_002977337.1| hypothetical protein SELMODRAFT_107186 [Selaginella moellendorffii] gb|EFJ21341.1| hypothetical protein SELMODRAFT_107186 [Selaginella moellendorffii]
comp1797_c0_seq1		HOM000003	ref|XP_002313097.2| hypothetical protein POPTR_0009s10870g [Populus trichocarpa] gb|EEE87052.2| hypothetical protein POPTR_0009s10870g [Populus trichocarpa]
comp2306_c0_seq1	tscaffold851	HOM000003	ref|XP_002276453.1| PREDICTED: pentatricopeptide repeat-containing protein At5g65560 [Vitis vinifera] emb|CBI24780.3| unnamed protein product [Vitis vinifera]
comp2629_c0_seq1		HOM000003	ref|XP_003561096.1| PREDICTED: LOW QUALITY PROTEIN: pentatricopeptide repeat-containing protein At5g39710-like [Brachypodium distachyon]
comp2861_c0_seq1	scaffold896302.2	HOM000003	ref|XP_006828472.1| hypothetical protein AMTR_s00060p00144370 [Amborella trichopoda] gb|ERM95888.1| hypothetical protein AMTR_s00060p00144370 [Amborella trichopoda]
comp4559_c0_seq1	scaffold471885.1	HOM000003	ref|XP_003539071.1| PREDICTED: pentatricopeptide repeat-containing protein At4g01570-like [Glycine max]
comp4753_c0_seq2		HOM000003
comp4785_c0_seq1	tscaffold8612	HOM000003	ref|XP_007153868.1| hypothetical protein PHAVU_003G071600g [Phaseolus vulgaris] gb|ESW25862.1| hypothetical protein PHAVU_003G071600g [Phaseolus vulgaris]
comp5386_c0_seq1	scaffold100312.1	HOM000003	ref|XP_007032116.1| Pentatricopeptide repeat superfamily protein [Theobroma cacao] gb|EOY03042.1| Pentatricopeptide repeat superfamily protein [Theobroma cacao]
comp6389_c0_seq1		HOM000003	ref|XP_002307219.2| hypothetical protein POPTR_0005s10540g [Populus trichocarpa] gb|EEE94215.2| hypothetical protein POPTR_0005s10540g [Populus trichocarpa]
comp11210_c0_seq1	tscaffold4218	HOM000003	ref|XP_007138443.1| hypothetical protein PHAVU_009G209400g [Phaseolus vulgaris] gb|ESW10437.1| hypothetical protein PHAVU_009G209400g [Phaseolus vulgaris]
comp11865_c0_seq1		HOM000003
comp13172_c0_seq1		HOM000003	ref|XP_006480966.1| PREDICTED: pentatricopeptide repeat-containing protein At3g09060-like [Citrus sinensis]
comp13311_c0_seq1		HOM000003	ref|XP_004301520.1| PREDICTED: pentatricopeptide repeat-containing protein At5g64320, mitochondrial-like [Fragaria vesca subsp. vesca]
comp13522_c0_seq1		HOM000003
comp15669_c0_seq1	scaffold97875.1;scaffold810848	HOM000003	gb|ACU25592.1| pentatricopeptide repeat-containing protein [Tamonea boxiana]
comp15687_c0_seq1	C32556846	HOM000003	ref|XP_004498363.1| PREDICTED: pentatricopeptide repeat-containing protein At5g14080-like isoform X1 [Cicer arietinum]
comp16190_c0_seq1	tscaffold2888	HOM000003	ref|XP_007137425.1| hypothetical protein PHAVU_009G126100g [Phaseolus vulgaris] gb|ESW09419.1| hypothetical protein PHAVU_009G126100g [Phaseolus vulgaris]
comp16234_c0_seq1	tscaffold2888	HOM000003	ref|XP_006827343.1| hypothetical protein AMTR_s00011p00028960 [Amborella trichopoda] gb|ERM94580.1| hypothetical protein AMTR_s00011p00028960 [Amborella trichopoda]
comp16353_c0_seq1	scaffold851782.1	HOM000003	ref|XP_008241311.1| PREDICTED: pentatricopeptide repeat-containing protein At5g12100, mitochondrial [Prunus mume]
comp16396_c0_seq1	tscaffold851	HOM000003	ref|XP_002276453.1| PREDICTED: pentatricopeptide repeat-containing protein At5g65560 [Vitis vinifera] emb|CBI24780.3| unnamed protein product [Vitis vinifera]
comp16408_c0_seq1	scaffold887697.2	HOM000003	ref|XP_006840662.1| hypothetical protein AMTR_s00096p00019400 [Amborella trichopoda] gb|ERN02337.1| hypothetical protein AMTR_s00096p00019400 [Amborella trichopoda]
comp16726_c0_seq1	scaffold684424.1	HOM000003	emb|CDP20279.1| unnamed protein product [Coffea canephora]
comp17064_c0_seq1		HOM000003	ref|XP_002972555.1| hypothetical protein SELMODRAFT_97527, partial [Selaginella moellendorffii] gb|EFJ26641.1| hypothetical protein SELMODRAFT_97527, partial [Selaginella moellendorffii]
comp17597_c0_seq1		HOM000003
comp18548_c0_seq1	scaffold250080.2	HOM000003	ref|XP_008340122.1| PREDICTED: pentatricopeptide repeat-containing protein At1g13040, mitochondrial-like [Malus domestica]
comp18573_c0_seq1		HOM000003	ref|XP_008224890.1| PREDICTED: pentatricopeptide repeat-containing protein At3g13160, mitochondrial-like [Prunus mume]
comp19559_c0_seq1		HOM000003	ref|XP_002283237.1| PREDICTED: putative pentatricopeptide repeat-containing protein At1g53330-like [Vitis vinifera]
comp19825_c0_seq1		HOM000003	ref|XP_006838473.1| hypothetical protein AMTR_s00002p00150300 [Amborella trichopoda] gb|ERN01042.1| hypothetical protein AMTR_s00002p00150300 [Amborella trichopoda]
comp20009_c0_seq1		HOM000003	ref|XP_002962761.1| hypothetical protein SELMODRAFT_165305 [Selaginella moellendorffii] gb|EFJ36224.1| hypothetical protein SELMODRAFT_165305 [Selaginella moellendorffii]
comp20472_c0_seq1	scaffold896302.2	HOM000003	ref|XP_006828472.1| hypothetical protein AMTR_s00060p00144370 [Amborella trichopoda] gb|ERM95888.1| hypothetical protein AMTR_s00060p00144370 [Amborella trichopoda]
comp21012_c0_seq1	tscaffold4474	HOM000003	ref|XP_002986246.1| hypothetical protein SELMODRAFT_123660 [Selaginella moellendorffii] gb|EFJ12777.1| hypothetical protein SELMODRAFT_123660 [Selaginella moellendorffii]
comp21430_c0_seq1		HOM000003	ref|XP_008450352.1| PREDICTED: pentatricopeptide repeat-containing protein At5g01110 [Cucumis melo] ref|XP_008450353.1| PREDICTED: pentatricopeptide repeat-containing protein At5g01110 [Cucumis melo] ref|XP_008450354.1| PREDICTED: pentatricopeptide repeat-containing protein At5g01110 [Cucumis melo] ref|XP_008450355.1| PREDICTED: pentatricopeptide repeat-containing protein At5g01110 [Cucumis melo]
comp21946_c0_seq1		HOM000003	ref|XP_008231087.1| PREDICTED: pentatricopeptide repeat-containing protein At5g14080 isoform X1 [Prunus mume]
comp22166_c0_seq1		HOM000003
comp22197_c0_seq1	tscaffold1569	HOM000003	ref|XP_006839002.1| hypothetical protein AMTR_s00002p00271910 [Amborella trichopoda] gb|ERN01571.1| hypothetical protein AMTR_s00002p00271910 [Amborella trichopoda]
comp22682_c0_seq1	scaffold827422	HOM000003	ref|XP_003561950.1| PREDICTED: pentatricopeptide repeat-containing protein At5g65560-like [Brachypodium distachyon]
comp22853_c0_seq1		HOM000003	ref|XP_007014264.1| Pentatricopeptide repeat-containing protein, putative isoform 1 [Theobroma cacao] ref|XP_007014265.1| Pentatricopeptide repeat-containing protein, putative isoform 1 [Theobroma cacao] ref|XP_007014266.1| Pentatricopeptide repeat-containing protein, putative isoform 1 [Theobroma cacao] gb|EOY31883.1| Pentatricopeptide repeat-containing protein, putative isoform 1 [Theobroma cac…
comp22945_c0_seq1		HOM000003	ref|XP_006842526.1| hypothetical protein AMTR_s00077p00118560 [Amborella trichopoda] gb|ERN04201.1| hypothetical protein AMTR_s00077p00118560 [Amborella trichopoda]
comp23547_c0_seq1	scaffold839514	HOM000003	emb|CDO99490.1| unnamed protein product [Coffea canephora]
comp23701_c0_seq1	scaffold391906	HOM000003	ref|XP_006836595.1| hypothetical protein AMTR_s00131p00098210 [Amborella trichopoda] gb|ERM99448.1| hypothetical protein AMTR_s00131p00098210 [Amborella trichopoda]
comp24455_c0_seq1		HOM000003	ref|XP_006382722.1| helicase domain-containing family protein [Populus trichocarpa] gb|ERP60519.1| helicase domain-containing family protein [Populus trichocarpa]
comp25800_c0_seq2	scaffold9309.2	HOM000003	gb|EMT28089.1| hypothetical protein F775_12174 [Aegilops tauschii]
comp27451_c0_seq1	C31901772;scaffold900796	HOM000003	ref|XP_002532784.1| pentatricopeptide repeat-containing protein, putative [Ricinus communis] gb|EEF29603.1| pentatricopeptide repeat-containing protein, putative [Ricinus communis]
comp27811_c0_seq1	scaffold900946.2	HOM000003	ref|XP_007042371.1| Tetratricopeptide repeat (TPR)-like superfamily protein [Theobroma cacao] gb|EOX98202.1| Tetratricopeptide repeat (TPR)-like superfamily protein [Theobroma cacao]
comp29574_c0_seq1		HOM000003	ref|XP_006848380.1| hypothetical protein AMTR_s00013p00202120 [Amborella trichopoda] gb|ERN09961.1| hypothetical protein AMTR_s00013p00202120 [Amborella trichopoda]
comp29811_c0_seq1	scaffold682360	HOM000003	ref|XP_002986246.1| hypothetical protein SELMODRAFT_123660 [Selaginella moellendorffii] gb|EFJ12777.1| hypothetical protein SELMODRAFT_123660 [Selaginella moellendorffii]
comp30049_c0_seq1		HOM000003	ref|XP_006352838.1| PREDICTED: pentatricopeptide repeat-containing protein At5g46580, chloroplastic-like [Solanum tuberosum]
comp30624_c0_seq1		HOM000003	ref|XP_002314524.2| UDP-glucoronosyl/UDP-glucosyl transferase family protein [Populus trichocarpa] gb|EEF00695.2| UDP-glucoronosyl/UDP-glucosyl transferase family protein [Populus trichocarpa]
comp32483_c0_seq1		HOM000003	ref|XP_007152635.1| hypothetical protein PHAVU_004G146500g, partial [Phaseolus vulgaris] gb|ESW24629.1| hypothetical protein PHAVU_004G146500g, partial [Phaseolus vulgaris]
comp33051_c0_seq1	tscaffold7379	HOM000003	gb|KCW90922.1| hypothetical protein EUGRSUZ_A02953 [Eucalyptus grandis]
comp33199_c0_seq1	scaffold900946.2	HOM000003	ref|XP_006856168.1| hypothetical protein AMTR_s00059p00176060 [Amborella trichopoda] gb|ERN17635.1| hypothetical protein AMTR_s00059p00176060 [Amborella trichopoda]
comp33288_c0_seq1		HOM000003	ref|XP_006481766.1| PREDICTED: pentatricopeptide repeat-containing protein At2g36240-like [Citrus sinensis]
comp33290_c0_seq1	scaffold869562.2	HOM000003
comp34274_c0_seq2	scaffold192922	HOM000003	ref|XP_006840156.1| hypothetical protein AMTR_s00089p00070210 [Amborella trichopoda] gb|ERN01831.1| hypothetical protein AMTR_s00089p00070210 [Amborella trichopoda]
comp34326_c0_seq1	tscaffold6651	HOM000003	ref|XP_002532046.1| pentatricopeptide repeat-containing protein, putative [Ricinus communis] gb|EEF30336.1| pentatricopeptide repeat-containing protein, putative [Ricinus communis]
comp34670_c0_seq1		HOM000003	ref|XP_006386960.1| hypothetical protein POPTR_2670s002002g, partial [Populus trichocarpa] gb|ERP45874.1| hypothetical protein POPTR_2670s002002g, partial [Populus trichocarpa]
comp34764_c0_seq1	scaffold899916	HOM000003	ref|XP_006845699.1| hypothetical protein AMTR_s00019p00238660 [Amborella trichopoda] gb|ERN07374.1| hypothetical protein AMTR_s00019p00238660 [Amborella trichopoda]
comp35132_c0_seq1	scaffold253123.2	HOM000003	gb|KCW55237.1| hypothetical protein EUGRSUZ_I01171 [Eucalyptus grandis]
comp35248_c0_seq1	scaffold680983	HOM000003	ref|XP_006847803.1| hypothetical protein AMTR_s00029p00034550 [Amborella trichopoda] gb|ERN09384.1| hypothetical protein AMTR_s00029p00034550 [Amborella trichopoda]
comp35345_c0_seq1		HOM000003	gb|EPS67278.1| hypothetical protein M569_07494 [Genlisea aurea]
comp35599_c0_seq1		HOM000003	ref|XP_006472252.1| PREDICTED: pentatricopeptide repeat-containing protein At3g02650, mitochondrial-like isoform X2 [Citrus sinensis]
comp36190_c0_seq1	tscaffold2166	HOM000003	ref|XP_003632699.1| PREDICTED: pentatricopeptide repeat-containing protein At5g12100, mitochondrial-like [Vitis vinifera]
comp36291_c0_seq1	scaffold25620.3	HOM000003	emb|CBI40732.3| unnamed protein product [Vitis vinifera]
comp36402_c0_seq1	tscaffold6651	HOM000003	ref|XP_002532046.1| pentatricopeptide repeat-containing protein, putative [Ricinus communis] gb|EEF30336.1| pentatricopeptide repeat-containing protein, putative [Ricinus communis]
comp36808_c0_seq1	scaffold647981.3	HOM000003
comp38821_c0_seq1	scaffold888011	HOM000003
comp39147_c0_seq1	scaffold816457;32537658	HOM000003	ref|XP_003543970.1| PREDICTED: pentatricopeptide repeat-containing protein At1g22960, mitochondrial-like isoform X1 [Glycine max] ref|XP_006593783.1| PREDICTED: pentatricopeptide repeat-containing protein At1g22960, mitochondrial-like isoform X2 [Glycine max] ref|XP_006593784.1| PREDICTED: pentatricopeptide repeat-containing protein At1g22960, mitochondrial-like isoform X3 [Glycine max] ref|XP_00…
comp39287_c0_seq1	tscaffold5624	HOM000003	ref|XP_006838107.1| hypothetical protein AMTR_s00106p00044940 [Amborella trichopoda] gb|ERN00676.1| hypothetical protein AMTR_s00106p00044940 [Amborella trichopoda]
comp39308_c0_seq1	scaffold888011	HOM000003	ref|XP_006854920.1| hypothetical protein AMTR_s00052p00103370 [Amborella trichopoda] gb|ERN16387.1| hypothetical protein AMTR_s00052p00103370 [Amborella trichopoda]
comp39410_c0_seq4	tscaffold2544;scaffold754308	HOM000003	ref|XP_003520516.2| PREDICTED: pentatricopeptide repeat-containing protein At2g41720-like [Glycine max]
comp39595_c0_seq1	C31689112	HOM000003	ref|XP_006858658.1| hypothetical protein AMTR_s00066p00064040 [Amborella trichopoda] gb|ERN20125.1| hypothetical protein AMTR_s00066p00064040 [Amborella trichopoda]
comp39612_c0_seq1	scaffold410677	HOM000003	ref|XP_006847909.1| hypothetical protein AMTR_s00029p00111980 [Amborella trichopoda] gb|ERN09490.1| hypothetical protein AMTR_s00029p00111980 [Amborella trichopoda]
comp39716_c0_seq1		HOM000003	ref|XP_006854103.1| hypothetical protein AMTR_s00048p00141020 [Amborella trichopoda] gb|ERN15570.1| hypothetical protein AMTR_s00048p00141020 [Amborella trichopoda]
comp40564_c0_seq2		HOM000003	ref|XP_008466646.1| PREDICTED: putative pentatricopeptide repeat-containing protein At2g02150 [Cucumis melo] ref|XP_008466653.1| PREDICTED: putative pentatricopeptide repeat-containing protein At2g02150 [Cucumis melo] ref|XP_008466660.1| PREDICTED: putative pentatricopeptide repeat-containing protein At2g02150 [Cucumis melo] ref|XP_008466666.1| PREDICTED: putative pentatricopeptide repeat-contain…
comp40636_c0_seq1	scaffold274545.1	HOM000003	ref|XP_007010121.1| Pentatricopeptide repeat (PPR) superfamily protein [Theobroma cacao] gb|EOY18931.1| Pentatricopeptide repeat (PPR) superfamily protein [Theobroma cacao]
comp40659_c0_seq1	C32481194	HOM000003	ref|XP_007027377.1| Pentatricopeptide repeat superfamily protein, putative [Theobroma cacao] gb|EOY07879.1| Pentatricopeptide repeat superfamily protein, putative [Theobroma cacao]
comp41031_c0_seq1	C32111438	HOM000003	ref|XP_006847909.1| hypothetical protein AMTR_s00029p00111980 [Amborella trichopoda] gb|ERN09490.1| hypothetical protein AMTR_s00029p00111980 [Amborella trichopoda]
comp41108_c0_seq2	scaffold403498.1	HOM000003	ref|XP_006856440.1| hypothetical protein AMTR_s00047p00228510 [Amborella trichopoda] gb|ERN17907.1| hypothetical protein AMTR_s00047p00228510 [Amborella trichopoda]
comp41240_c0_seq1	scaffold197684	HOM000003	gb|ABK26193.1| unknown [Picea sitchensis]
comp41794_c0_seq2	scaffold881606.2	HOM000003	ref|XP_006838107.1| hypothetical protein AMTR_s00106p00044940 [Amborella trichopoda] gb|ERN00676.1| hypothetical protein AMTR_s00106p00044940 [Amborella trichopoda]
comp41997_c0_seq1	tscaffold8432	HOM000003	ref|XP_006827611.1| hypothetical protein AMTR_s00009p00241130 [Amborella trichopoda] gb|ERM95027.1| hypothetical protein AMTR_s00009p00241130 [Amborella trichopoda]
comp42080_c0_seq1	tscaffold6079	HOM000003	ref|XP_006854092.1| hypothetical protein AMTR_s00048p00132600 [Amborella trichopoda] gb|ERN15559.1| hypothetical protein AMTR_s00048p00132600 [Amborella trichopoda]
comp42401_c0_seq1		HOM000003	ref|XP_006850196.1| hypothetical protein AMTR_s00022p00248730 [Amborella trichopoda] gb|ERN11777.1| hypothetical protein AMTR_s00022p00248730 [Amborella trichopoda]
comp43051_c0_seq1		HOM000003	ref|XP_007039757.1| Tetratricopeptide repeat-like superfamily protein, putative isoform 1 [Theobroma cacao] ref|XP_007039758.1| Tetratricopeptide repeat-like superfamily protein, putative isoform 1 [Theobroma cacao] ref|XP_007039759.1| Tetratricopeptide repeat-like superfamily protein, putative isoform 1 [Theobroma cacao] ref|XP_007039760.1| Tetratricopeptide repeat-like superfamily protein, puta…
comp43638_c0_seq1	scaffold295053	HOM000003	ref|XP_006849942.1| hypothetical protein AMTR_s00022p00129420 [Amborella trichopoda] gb|ERN11523.1| hypothetical protein AMTR_s00022p00129420 [Amborella trichopoda]
comp44121_c0_seq1	tscaffold1569	HOM000003	ref|XP_006839002.1| hypothetical protein AMTR_s00002p00271910 [Amborella trichopoda] gb|ERN01571.1| hypothetical protein AMTR_s00002p00271910 [Amborella trichopoda]
comp44210_c0_seq2		HOM000003	ref|XP_008343256.1| PREDICTED: putative pentatricopeptide repeat-containing protein At1g09680 [Malus domestica]
comp44432_c0_seq1	tscaffold1133	HOM000003	ref|XP_002283327.1| PREDICTED: pentatricopeptide repeat-containing protein At4g31850, chloroplastic [Vitis vinifera] emb|CBI21147.3| unnamed protein product [Vitis vinifera]
comp44514_c0_seq2	tscaffold6079	HOM000003	ref|XP_006854092.1| hypothetical protein AMTR_s00048p00132600 [Amborella trichopoda] gb|ERN15559.1| hypothetical protein AMTR_s00048p00132600 [Amborella trichopoda]
comp45127_c0_seq1		HOM000003	ref|XP_004509010.1| PREDICTED: pentatricopeptide repeat-containing protein At5g46580, chloroplastic-like [Cicer arietinum]
comp45156_c0_seq4		HOM000003	ref|XP_004509597.1| PREDICTED: putative pentatricopeptide repeat-containing protein At3g16890, mitochondrial-like isoform X1 [Cicer arietinum] ref|XP_004509598.1| PREDICTED: putative pentatricopeptide repeat-containing protein At3g16890, mitochondrial-like isoform X2 [Cicer arietinum] ref|XP_004509599.1| PREDICTED: putative pentatricopeptide repeat-containing protein At3g16890, mitochondrial-like…
comp45304_c0_seq1		HOM000003	emb|CAN69960.1| hypothetical protein VITISV_032887 [Vitis vinifera]
comp45946_c0_seq1	C32537658;scaffold816457	HOM000003	ref|XP_003543970.1| PREDICTED: pentatricopeptide repeat-containing protein At1g22960, mitochondrial-like isoform X1 [Glycine max] ref|XP_006593783.1| PREDICTED: pentatricopeptide repeat-containing protein At1g22960, mitochondrial-like isoform X2 [Glycine max] ref|XP_006593784.1| PREDICTED: pentatricopeptide repeat-containing protein At1g22960, mitochondrial-like isoform X3 [Glycine max] ref|XP_00…
comp46470_c0_seq1	scaffold243237	HOM000003
comp46550_c0_seq5		HOM000003	ref|XP_006853432.1| hypothetical protein AMTR_s00032p00172780 [Amborella trichopoda] gb|ERN14899.1| hypothetical protein AMTR_s00032p00172780 [Amborella trichopoda]
comp46642_c0_seq1		HOM000003	ref|XP_006850196.1| hypothetical protein AMTR_s00022p00248730 [Amborella trichopoda] gb|ERN11777.1| hypothetical protein AMTR_s00022p00248730 [Amborella trichopoda]
comp46668_c0_seq2	tscaffold1639	HOM000003	ref|XP_006848380.1| hypothetical protein AMTR_s00013p00202120 [Amborella trichopoda] gb|ERN09961.1| hypothetical protein AMTR_s00013p00202120 [Amborella trichopoda]
comp47121_c0_seq1	scaffold39221.3	HOM000003	ref|XP_008344920.1| PREDICTED: pentatricopeptide repeat-containing protein At2g32630-like [Malus domestica]
comp47630_c0_seq6	C32481194	HOM000003	ref|XP_007027377.1| Pentatricopeptide repeat superfamily protein, putative [Theobroma cacao] gb|EOY07879.1| Pentatricopeptide repeat superfamily protein, putative [Theobroma cacao]
comp47982_c0_seq1		HOM000003	gb|ABR16388.1| unknown [Picea sitchensis]
comp48317_c0_seq1		HOM000003	ref|XP_006841227.1| hypothetical protein AMTR_s00135p00057260 [Amborella trichopoda] gb|ERN02902.1| hypothetical protein AMTR_s00135p00057260 [Amborella trichopoda]
comp49037_c0_seq1	tscaffold4314	HOM000003	ref|XP_002269471.1| PREDICTED: pentatricopeptide repeat-containing protein At5g02860 [Vitis vinifera]
comp49166_c0_seq1	scaffold396160	HOM000003	ref|XP_007206428.1| hypothetical protein PRUPE_ppa001926mg [Prunus persica] gb|EMJ07627.1| hypothetical protein PRUPE_ppa001926mg [Prunus persica]
comp49167_c0_seq2	tscaffold4314	HOM000003	ref|XP_008236415.1| PREDICTED: pentatricopeptide repeat-containing protein At5g02860 [Prunus mume]
comp49231_c0_seq1	scaffold243237	HOM000003
comp49844_c0_seq1		HOM000003
comp50303_c0_seq1		HOM000003	ref|XP_006283526.1| hypothetical protein CARUB_v10004577mg [Capsella rubella] gb|EOA16424.1| hypothetical protein CARUB_v10004577mg [Capsella rubella]
comp50798_c0_seq1	tscaffold3329	HOM000003	ref|XP_006856440.1| hypothetical protein AMTR_s00047p00228510 [Amborella trichopoda] gb|ERN17907.1| hypothetical protein AMTR_s00047p00228510 [Amborella trichopoda]
comp50845_c0_seq3	tscaffold4314	HOM000003	ref|XP_002269471.1| PREDICTED: pentatricopeptide repeat-containing protein At5g02860 [Vitis vinifera]
comp51518_c0_seq1	tscaffold504	HOM000003	gb|KDP35601.1| hypothetical protein JCGZ_09039 [Jatropha curcas]
comp51555_c0_seq1	tscaffold2293	HOM000003	ref|XP_006840527.1| hypothetical protein AMTR_s00045p00208290 [Amborella trichopoda] gb|ERN02202.1| hypothetical protein AMTR_s00045p00208290 [Amborella trichopoda]
comp52006_c0_seq10		HOM000003	gb|ADE76539.1| unknown [Picea sitchensis]
comp52846_c0_seq1	scaffold396160	HOM000003	ref|XP_007206428.1| hypothetical protein PRUPE_ppa001926mg [Prunus persica] gb|EMJ07627.1| hypothetical protein PRUPE_ppa001926mg [Prunus persica]
comp53559_c0_seq2		HOM000003	ref|XP_006341056.1| PREDICTED: pentatricopeptide repeat-containing protein At3g53700, chloroplastic-like [Solanum tuberosum]
comp53692_c0_seq1	scaffold162909.2	HOM000003	ref|XP_002308709.2| hypothetical protein POPTR_0006s28060g [Populus trichocarpa] gb|EEE92232.2| hypothetical protein POPTR_0006s28060g [Populus trichocarpa]
comp54081_c0_seq7	scaffold307117	HOM000003	gb|KDP42034.1| hypothetical protein JCGZ_03097 [Jatropha curcas]
comp54184_c0_seq2		HOM000003	ref|XP_002275491.1| PREDICTED: pentatricopeptide repeat-containing protein At3g61520, mitochondrial [Vitis vinifera] emb|CBI40408.3| unnamed protein product [Vitis vinifera]
comp54427_c0_seq1		HOM000003
comp55082_c0_seq3		HOM000003	ref|XP_002964758.1| hypothetical protein SELMODRAFT_82857 [Selaginella moellendorffii] gb|EFJ33596.1| hypothetical protein SELMODRAFT_82857 [Selaginella moellendorffii]
comp55148_c0_seq3	tscaffold6079	HOM000003	ref|XP_006854092.1| hypothetical protein AMTR_s00048p00132600 [Amborella trichopoda] gb|ERN15559.1| hypothetical protein AMTR_s00048p00132600 [Amborella trichopoda]
comp55511_c0_seq2	scaffold274397	HOM000003	ref|XP_006857744.1| hypothetical protein AMTR_s00061p00191420 [Amborella trichopoda] gb|ERN19211.1| hypothetical protein AMTR_s00061p00191420 [Amborella trichopoda]
comp55590_c0_seq1		HOM000003	emb|CAN69960.1| hypothetical protein VITISV_032887 [Vitis vinifera]
comp55596_c0_seq1		HOM000003	ref|XP_006853432.1| hypothetical protein AMTR_s00032p00172780 [Amborella trichopoda] gb|ERN14899.1| hypothetical protein AMTR_s00032p00172780 [Amborella trichopoda]
comp56016_c0_seq1	scaffold680401.1;scaffold157728	HOM000003	ref|XP_007037842.1| Pentatricopeptide repeat superfamily protein isoform 1 [Theobroma cacao] ref|XP_007037843.1| Pentatricopeptide repeat superfamily protein isoform 1 [Theobroma cacao] gb|EOY22343.1| Pentatricopeptide repeat superfamily protein isoform 1 [Theobroma cacao] gb|EOY22344.1| Pentatricopeptide repeat superfamily protein isoform 1 [Theobroma cacao]
comp56445_c0_seq2	tscaffold84	HOM000003	ref|XP_006853384.1| hypothetical protein AMTR_s00032p00136310 [Amborella trichopoda] gb|ERN14851.1| hypothetical protein AMTR_s00032p00136310 [Amborella trichopoda]
comp56935_c0_seq1	scaffold39221.3	HOM000003	ref|XP_008344920.1| PREDICTED: pentatricopeptide repeat-containing protein At2g32630-like [Malus domestica]
comp57036_c0_seq1	tscaffold4314	HOM000003	ref|XP_002269471.1| PREDICTED: pentatricopeptide repeat-containing protein At5g02860 [Vitis vinifera]
comp57159_c0_seq2	scaffold368332	HOM000003	ref|XP_004291211.1| PREDICTED: pentatricopeptide repeat-containing protein At5g25630-like [Fragaria vesca subsp. vesca]
comp57390_c0_seq1		HOM000003	ref|XP_002991129.1| hypothetical protein SELMODRAFT_236212 [Selaginella moellendorffii] gb|EFJ07775.1| hypothetical protein SELMODRAFT_236212 [Selaginella moellendorffii]
comp57423_c0_seq2		HOM000003	gb|ADE76539.1| unknown [Picea sitchensis]
comp58044_c0_seq4	scaffold887697.2	HOM000003
comp58605_c0_seq1	C32144776	HOM000003	ref|XP_006837037.1| hypothetical protein AMTR_s00110p00040270 [Amborella trichopoda] gb|ERM99890.1| hypothetical protein AMTR_s00110p00040270 [Amborella trichopoda]
comp59373_c0_seq1		HOM000003	gb|ABK24066.1| unknown [Picea sitchensis]
comp59433_c0_seq1		HOM000003	gb|ABK24066.1| unknown [Picea sitchensis]
comp59724_c0_seq2	tscaffold84	HOM000003	ref|XP_006853384.1| hypothetical protein AMTR_s00032p00136310 [Amborella trichopoda] gb|ERN14851.1| hypothetical protein AMTR_s00032p00136310 [Amborella trichopoda]
comp59910_c0_seq1		HOM000003	gb|ABK26762.1| unknown [Picea sitchensis]
comp60764_c0_seq1		HOM000003	ref|XP_006382719.1| pentatricopeptide repeat-containing family protein [Populus trichocarpa] gb|ERP60516.1| pentatricopeptide repeat-containing family protein [Populus trichocarpa]
comp60857_c0_seq1	scaffold585530	HOM000003	ref|XP_003634022.1| PREDICTED: pentatricopeptide repeat-containing protein At4g30825, chloroplastic-like [Vitis vinifera] emb|CBI38673.3| unnamed protein product [Vitis vinifera]
comp61016_c0_seq4	C32144776	HOM000003	ref|XP_006837037.1| hypothetical protein AMTR_s00110p00040270 [Amborella trichopoda] gb|ERM99890.1| hypothetical protein AMTR_s00110p00040270 [Amborella trichopoda]
comp61224_c0_seq5	tscaffold6036	HOM000003	ref|XP_006842657.1| hypothetical protein AMTR_s00077p00196020 [Amborella trichopoda] gb|ERN04332.1| hypothetical protein AMTR_s00077p00196020 [Amborella trichopoda]
comp61233_c0_seq6	tscaffold5624	HOM000003	ref|XP_002519901.1| pentatricopeptide repeat-containing protein, putative [Ricinus communis] gb|EEF42505.1| pentatricopeptide repeat-containing protein, putative [Ricinus communis]
comp61295_c0_seq1		HOM000003	gb|ABR16388.1| unknown [Picea sitchensis]
comp61348_c0_seq5	tscaffold504	HOM000003	gb|KDP35601.1| hypothetical protein JCGZ_09039 [Jatropha curcas]
comp61587_c0_seq1	tscaffold564	HOM000003	ref|XP_006851711.1| hypothetical protein AMTR_s00040p00209940 [Amborella trichopoda] gb|ERN13178.1| hypothetical protein AMTR_s00040p00209940 [Amborella trichopoda]
comp61624_c0_seq2	scaffold98301.2	HOM000003	ref|XP_004508810.1| PREDICTED: pentatricopeptide repeat-containing protein At1g74850, chloroplastic-like [Cicer arietinum]
comp62140_c0_seq1	scaffold364204.2	HOM000003	ref|XP_006858848.1| hypothetical protein AMTR_s00066p00184190 [Amborella trichopoda] gb|ERN20315.1| hypothetical protein AMTR_s00066p00184190 [Amborella trichopoda]
comp62204_c0_seq1		HOM000003	gb|ABK26762.1| unknown [Picea sitchensis]
comp62255_c0_seq1		HOM000003	ref|XP_008225154.1| PREDICTED: pentatricopeptide repeat-containing protein At5g46100 [Prunus mume]
comp62458_c0_seq1		HOM000003	gb|ADE76603.1| unknown [Picea sitchensis]
comp62507_c0_seq1	tscaffold4081	HOM000003	ref|XP_002271180.1| PREDICTED: pentatricopeptide repeat-containing protein At2g31400, chloroplastic [Vitis vinifera]
comp62610_c0_seq2	tscaffold5624	HOM000003	ref|XP_006432869.1| hypothetical protein CICLE_v10000274mg [Citrus clementina] ref|XP_006471629.1| PREDICTED: pentatricopeptide repeat-containing protein At4g19440, chloroplastic-like isoform X1 [Citrus sinensis] ref|XP_006471630.1| PREDICTED: pentatricopeptide repeat-containing protein At4g19440, chloroplastic-like isoform X2 [Citrus sinensis] gb|ESR46109.1| hypothetical protein CICLE_v10000274m…
comp63448_c0_seq1	tscaffold6036	HOM000003	ref|XP_002521455.1| pentatricopeptide repeat-containing protein, putative [Ricinus communis] gb|EEF40945.1| pentatricopeptide repeat-containing protein, putative [Ricinus communis]
comp64988_c0_seq2	tscaffold7379;scaffold380201	HOM000003	ref|XP_006878653.1| hypothetical protein AMTR_s00011p00265800 [Amborella trichopoda] gb|ERM94798.1| hypothetical protein AMTR_s00011p00265800 [Amborella trichopoda]
comp65036_c0_seq1		HOM000003	gb|ABR17050.1| unknown [Picea sitchensis] gb|ACN39850.1| unknown [Picea sitchensis]
comp65343_c0_seq3	scaffold585530	HOM000003	ref|XP_003634022.1| PREDICTED: pentatricopeptide repeat-containing protein At4g30825, chloroplastic-like [Vitis vinifera] emb|CBI38673.3| unnamed protein product [Vitis vinifera]
comp65539_c0_seq1	tscaffold5052	HOM000003	ref|XP_006854727.1| hypothetical protein AMTR_s00030p00239430 [Amborella trichopoda] gb|ERN16194.1| hypothetical protein AMTR_s00030p00239430 [Amborella trichopoda]
comp65963_c0_seq1	scaffold98301.2	HOM000003	ref|XP_004508810.1| PREDICTED: pentatricopeptide repeat-containing protein At1g74850, chloroplastic-like [Cicer arietinum]
comp66679_c0_seq1	tscaffold4081	HOM000003	gb|EXB28566.1| hypothetical protein L484_009725 [Morus notabilis]
comp67238_c0_seq4	tscaffold2062	HOM000003
comp67464_c0_seq1		HOM000003	gb|ABR17050.1| unknown [Picea sitchensis] gb|ACN39850.1| unknown [Picea sitchensis]
comp67536_c0_seq1		HOM000003	ref|XP_006830249.1| hypothetical protein AMTR_s00130p00090930 [Amborella trichopoda] gb|ERM97665.1| hypothetical protein AMTR_s00130p00090930 [Amborella trichopoda]
comp67543_c0_seq3		HOM000003	gb|ABR16388.1| unknown [Picea sitchensis]
comp67745_c0_seq1	tscaffold5424;scaffold86760.3	HOM000003	ref|XP_006850196.1| hypothetical protein AMTR_s00022p00248730 [Amborella trichopoda] gb|ERN11777.1| hypothetical protein AMTR_s00022p00248730 [Amborella trichopoda]
comp67863_c0_seq4		HOM000003	ref|XP_006830249.1| hypothetical protein AMTR_s00130p00090930 [Amborella trichopoda] gb|ERM97665.1| hypothetical protein AMTR_s00130p00090930 [Amborella trichopoda]
comp67898_c0_seq1	tscaffold4938;scaffold890029	HOM000003	ref|XP_002283327.1| PREDICTED: pentatricopeptide repeat-containing protein At4g31850, chloroplastic [Vitis vinifera] emb|CBI21147.3| unnamed protein product [Vitis vinifera]
comp69093_c0_seq1		HOM000003	ref|XP_006856874.1| hypothetical protein AMTR_s00055p00195550 [Amborella trichopoda] gb|ERN18341.1| hypothetical protein AMTR_s00055p00195550 [Amborella trichopoda]
comp69121_c0_seq1	tscaffold4474	HOM000003	ref|XP_002972555.1| hypothetical protein SELMODRAFT_97527, partial [Selaginella moellendorffii] gb|EFJ26641.1| hypothetical protein SELMODRAFT_97527, partial [Selaginella moellendorffii]
comp69141_c0_seq5	tscaffold5052	HOM000003	ref|XP_006854727.1| hypothetical protein AMTR_s00030p00239430 [Amborella trichopoda] gb|ERN16194.1| hypothetical protein AMTR_s00030p00239430 [Amborella trichopoda]
comp69961_c0_seq3	scaffold197684	HOM000003	gb|KCW50109.1| hypothetical protein EUGRSUZ_K03543 [Eucalyptus grandis]
comp70090_c0_seq1	scaffold364204.2	HOM000003	ref|XP_006858848.1| hypothetical protein AMTR_s00066p00184190 [Amborella trichopoda] gb|ERN20315.1| hypothetical protein AMTR_s00066p00184190 [Amborella trichopoda]
comp70265_c0_seq21	scaffold902071.2	HOM000003
comp70491_c0_seq16	scaffold902071.2	HOM000003
comp71171_c0_seq6	scaffold197684	HOM000003	gb|KCW50109.1| hypothetical protein EUGRSUZ_K03543 [Eucalyptus grandis]
comp71749_c0_seq1	C32573940	HOM000003	ref|XP_006836716.1| hypothetical protein AMTR_s00088p00119450 [Amborella trichopoda] gb|ERM99569.1| hypothetical protein AMTR_s00088p00119450 [Amborella trichopoda]
comp71760_c0_seq3	C32573940	HOM000003	ref|XP_006836716.1| hypothetical protein AMTR_s00088p00119450 [Amborella trichopoda] gb|ERM99569.1| hypothetical protein AMTR_s00088p00119450 [Amborella trichopoda]
comp72444_c0_seq1	scaffold499417.2	HOM000003	emb|CBI16176.3| unnamed protein product [Vitis vinifera]
comp72485_c0_seq1	tscaffold2062	HOM000003
comp72604_c0_seq3	scaffold86760.3;scaffold5424	HOM000003	ref|XP_006850196.1| hypothetical protein AMTR_s00022p00248730 [Amborella trichopoda] gb|ERN11777.1| hypothetical protein AMTR_s00022p00248730 [Amborella trichopoda]
comp73330_c0_seq6		HOM000003	ref|XP_002275491.1| PREDICTED: pentatricopeptide repeat-containing protein At3g61520, mitochondrial [Vitis vinifera] emb|CBI40408.3| unnamed protein product [Vitis vinifera]
comp73888_c1_seq2	tscaffold4474	HOM000003	ref|XP_006856874.1| hypothetical protein AMTR_s00055p00195550 [Amborella trichopoda] gb|ERN18341.1| hypothetical protein AMTR_s00055p00195550 [Amborella trichopoda]
comp76734_c0_seq1	scaffold892977.2	HOM000003	ref|XP_002266503.1| PREDICTED: pentatricopeptide repeat-containing protein At1g02060, chloroplastic-like [Vitis vinifera]
comp77011_c0_seq1		HOM000003	ref|XP_006856874.1| hypothetical protein AMTR_s00055p00195550 [Amborella trichopoda] gb|ERN18341.1| hypothetical protein AMTR_s00055p00195550 [Amborella trichopoda]
comp77091_c0_seq1	tscaffold1133	HOM000003	gb|KDO67437.1| hypothetical protein CISIN_1g048794mg [Citrus sinensis]
comp77260_c0_seq1		HOM000003	ref|XP_006848104.1| hypothetical protein AMTR_s00029p00214000 [Amborella trichopoda] gb|ERN09685.1| hypothetical protein AMTR_s00029p00214000 [Amborella trichopoda]
comp78095_c0_seq1		HOM000003	ref|XP_006838473.1| hypothetical protein AMTR_s00002p00150300 [Amborella trichopoda] gb|ERN01042.1| hypothetical protein AMTR_s00002p00150300 [Amborella trichopoda]
comp78143_c0_seq1	scaffold892977.2	HOM000003	ref|XP_006836847.1| hypothetical protein AMTR_s00099p00074160 [Amborella trichopoda] gb|ERM99700.1| hypothetical protein AMTR_s00099p00074160 [Amborella trichopoda]
comp78546_c0_seq1		HOM000003	ref|XP_002985064.1| hypothetical protein SELMODRAFT_424099 [Selaginella moellendorffii] gb|EFJ13939.1| hypothetical protein SELMODRAFT_424099 [Selaginella moellendorffii]
comp78815_c0_seq1	scaffold720003	HOM000003	emb|CBI36294.3| unnamed protein product [Vitis vinifera]
comp78897_c0_seq1		HOM000003	ref|XP_006481766.1| PREDICTED: pentatricopeptide repeat-containing protein At2g36240-like [Citrus sinensis]
comp79007_c0_seq1		HOM000003
comp79646_c0_seq1		HOM000003
comp79723_c0_seq1	scaffold9309.2	HOM000003	tpg|DAA42637.1| TPA: hypothetical protein ZEAMMB73_021738 [Zea mays]
comp79756_c0_seq1		HOM000003	ref|XP_006856874.1| hypothetical protein AMTR_s00055p00195550 [Amborella trichopoda] gb|ERN18341.1| hypothetical protein AMTR_s00055p00195550 [Amborella trichopoda]
comp80079_c0_seq1		HOM000003	emb|CDO99142.1| unnamed protein product [Coffea canephora]
comp80274_c0_seq1		HOM000003	ref|XP_002454820.1| hypothetical protein SORBIDRAFT_04g038070 [Sorghum bicolor] gb|EES07796.1| hypothetical protein SORBIDRAFT_04g038070 [Sorghum bicolor]
comp80941_c0_seq1		HOM000003
comp81076_c0_seq1		HOM000003	ref|XP_002521858.1| pentatricopeptide repeat-containing protein, putative [Ricinus communis] gb|EEF40494.1| pentatricopeptide repeat-containing protein, putative [Ricinus communis]
comp81084_c0_seq1	scaffold838954	HOM000003	ref|XP_006829770.1| hypothetical protein AMTR_s00119p00029960 [Amborella trichopoda] gb|ERM97186.1| hypothetical protein AMTR_s00119p00029960 [Amborella trichopoda]
comp81453_c0_seq1		HOM000003	ref|XP_006599383.1| PREDICTED: pentatricopeptide repeat-containing protein At1g12300, mitochondrial-like isoform X2 [Glycine max]
comp81680_c0_seq1	tscaffold2207;scaffold817525.2	HOM000003	ref|XP_006828862.1| hypothetical protein AMTR_s00001p00165480 [Amborella trichopoda] gb|ERM96278.1| hypothetical protein AMTR_s00001p00165480 [Amborella trichopoda]
comp82091_c0_seq1		HOM000003	emb|CBI22241.3| unnamed protein product [Vitis vinifera]
comp82475_c0_seq1	tscaffold4474	HOM000003	ref|XP_002977891.1| hypothetical protein SELMODRAFT_107819 [Selaginella moellendorffii] gb|EFJ21229.1| hypothetical protein SELMODRAFT_107819 [Selaginella moellendorffii]
comp82595_c0_seq1		HOM000003	ref|XP_006599383.1| PREDICTED: pentatricopeptide repeat-containing protein At1g12300, mitochondrial-like isoform X2 [Glycine max]
comp82788_c0_seq1	tscaffold4218	HOM000003	emb|CDO97115.1| unnamed protein product [Coffea canephora]
comp82868_c0_seq1	scaffold887697.2	HOM000003	ref|XP_006840662.1| hypothetical protein AMTR_s00096p00019400 [Amborella trichopoda] gb|ERN02337.1| hypothetical protein AMTR_s00096p00019400 [Amborella trichopoda]
comp82938_c0_seq1		HOM000003	ref|XP_006843235.1| hypothetical protein AMTR_s00080p00074320 [Amborella trichopoda] gb|ERN04910.1| hypothetical protein AMTR_s00080p00074320 [Amborella trichopoda]
comp84427_c0_seq1		HOM000003	gb|ACU25586.1| pentatricopeptide repeat-containing protein [Dipyrena glaberrima]
comp84692_c0_seq1	C30651622	HOM000003	ref|XP_006858635.1| hypothetical protein AMTR_s00066p00041260 [Amborella trichopoda] gb|ERN20102.1| hypothetical protein AMTR_s00066p00041260 [Amborella trichopoda]
comp85380_c0_seq1		HOM000003	ref|XP_008231087.1| PREDICTED: pentatricopeptide repeat-containing protein At5g14080 isoform X1 [Prunus mume]
comp85644_c0_seq1		HOM000003	ref|XP_004298529.1| PREDICTED: pentatricopeptide repeat-containing protein At5g61990, mitochondrial-like [Fragaria vesca subsp. vesca]
comp86053_c0_seq1		HOM000003	ref|XP_006855880.1| hypothetical protein AMTR_s00037p00138240 [Amborella trichopoda] gb|ERN17347.1| hypothetical protein AMTR_s00037p00138240 [Amborella trichopoda]
comp86083_c0_seq1		HOM000003	gb|EMT31160.1| hypothetical protein F775_22603 [Aegilops tauschii]
comp86368_c0_seq1	tscaffold1937	HOM000003	ref|XP_006854103.1| hypothetical protein AMTR_s00048p00141020 [Amborella trichopoda] gb|ERN15570.1| hypothetical protein AMTR_s00048p00141020 [Amborella trichopoda]
comp86624_c0_seq1	scaffold867269	HOM000003	ref|XP_006833205.1| hypothetical protein AMTR_s00072p00167120 [Amborella trichopoda] gb|ERM98483.1| hypothetical protein AMTR_s00072p00167120 [Amborella trichopoda]
comp86818_c0_seq1		HOM000003	ref|XP_002973723.1| hypothetical protein SELMODRAFT_99426 [Selaginella moellendorffii] gb|EFJ25383.1| hypothetical protein SELMODRAFT_99426 [Selaginella moellendorffii]
comp87904_c0_seq1	scaffold9309.2	HOM000003	ref|XP_006476606.1| PREDICTED: putative pentatricopeptide repeat-containing protein At1g74580-like isoform X1 [Citrus sinensis]
comp88329_c0_seq1		HOM000003	ref|XP_004243565.1| PREDICTED: pentatricopeptide repeat-containing protein At4g26680, mitochondrial-like [Solanum lycopersicum]
comp89109_c0_seq1	scaffold574638	HOM000003	ref|XP_003539071.1| PREDICTED: pentatricopeptide repeat-containing protein At4g01570-like [Glycine max]
comp89228_c0_seq1	scaffold896302.2	HOM000003	gb|EMT11842.1| hypothetical protein F775_08749 [Aegilops tauschii]
comp89231_c0_seq1		HOM000003	ref|XP_007214186.1| hypothetical protein PRUPE_ppa020045mg [Prunus persica] gb|EMJ15385.1| hypothetical protein PRUPE_ppa020045mg [Prunus persica]
comp91471_c0_seq1		HOM000003	gb|KCW90946.1| hypothetical protein EUGRSUZ_A02969 [Eucalyptus grandis]
comp91701_c0_seq1	scaffold450279.3	HOM000003	ref|XP_006837809.1| hypothetical protein AMTR_s00104p00122950 [Amborella trichopoda] gb|ERN00378.1| hypothetical protein AMTR_s00104p00122950 [Amborella trichopoda]
comp92343_c0_seq1	scaffold500468;scaffold246753	HOM000003	ref|XP_006854103.1| hypothetical protein AMTR_s00048p00141020 [Amborella trichopoda] gb|ERN15570.1| hypothetical protein AMTR_s00048p00141020 [Amborella trichopoda]
comp93513_c0_seq1	tscaffold2888	HOM000003	ref|XP_006833205.1| hypothetical protein AMTR_s00072p00167120 [Amborella trichopoda] gb|ERM98483.1| hypothetical protein AMTR_s00072p00167120 [Amborella trichopoda]
comp95323_c0_seq1	scaffold891293	HOM000003	ref|XP_006836351.1| hypothetical protein AMTR_s00092p00105940 [Amborella trichopoda] gb|ERM99204.1| hypothetical protein AMTR_s00092p00105940 [Amborella trichopoda]
comp96274_c0_seq1	scaffold482548	HOM000003	gb|EPS64106.1| hypothetical protein M569_10673, partial [Genlisea aurea]
comp96342_c0_seq1		HOM000003	gb|KDO58425.1| hypothetical protein CISIN_1g002387mg [Citrus sinensis]
comp96589_c0_seq1		HOM000003	ref|XP_006376536.1| hypothetical protein POPTR_0013s14620g, partial [Populus trichocarpa] gb|ERP54333.1| hypothetical protein POPTR_0013s14620g, partial [Populus trichocarpa]
comp96667_c0_seq1		HOM000003	ref|XP_007051704.1| Pentatricopeptide repeat superfamily protein, putative [Theobroma cacao] gb|EOX95861.1| Pentatricopeptide repeat superfamily protein, putative [Theobroma cacao]
comp96791_c0_seq1		HOM000003	ref|XP_006656649.1| PREDICTED: LOW QUALITY PROTEIN: pentatricopeptide repeat-containing protein At5g39710-like, partial [Oryza brachyantha]
comp97792_c0_seq1		HOM000003	gb|ETI21128.1| hypothetical protein G647_07472 [Cladophialophora carrionii CBS 160.54]
comp98427_c0_seq1	tscaffold5459;scaffold895386.2	HOM000003	ref|XP_007014264.1| Pentatricopeptide repeat-containing protein, putative isoform 1 [Theobroma cacao] ref|XP_007014265.1| Pentatricopeptide repeat-containing protein, putative isoform 1 [Theobroma cacao] ref|XP_007014266.1| Pentatricopeptide repeat-containing protein, putative isoform 1 [Theobroma cacao] gb|EOY31883.1| Pentatricopeptide repeat-containing protein, putative isoform 1 [Theobroma cac…
comp99070_c0_seq1		HOM000003	ref|XP_003633686.1| PREDICTED: putative pentatricopeptide repeat-containing protein At1g12700, mitochondrial-like [Vitis vinifera]
comp100207_c0_seq1	scaffold891293	HOM000003	ref|XP_006836351.1| hypothetical protein AMTR_s00092p00105940 [Amborella trichopoda] gb|ERM99204.1| hypothetical protein AMTR_s00092p00105940 [Amborella trichopoda]
comp102465_c0_seq1		HOM000003	ref|XP_003540737.1| PREDICTED: pentatricopeptide repeat-containing protein At1g07740, mitochondrial-like [Glycine max]
comp102747_c0_seq1	scaffold707591.1	HOM000003	ref|XP_002960290.1| hypothetical protein SELMODRAFT_73828 [Selaginella moellendorffii] gb|EFJ37829.1| hypothetical protein SELMODRAFT_73828 [Selaginella moellendorffii]
comp103866_c0_seq1	scaffold838954	HOM000003	ref|XP_006829770.1| hypothetical protein AMTR_s00119p00029960 [Amborella trichopoda] gb|ERM97186.1| hypothetical protein AMTR_s00119p00029960 [Amborella trichopoda]
comp103937_c0_seq1	scaffold62286	HOM000003	ref|XP_006849567.1| hypothetical protein AMTR_s00024p00183850 [Amborella trichopoda] gb|ERN11148.1| hypothetical protein AMTR_s00024p00183850 [Amborella trichopoda]
comp104330_c0_seq1	scaffold896302.2	HOM000003	ref|XP_006838158.1| hypothetical protein AMTR_s00106p00105070 [Amborella trichopoda] gb|ERN00727.1| hypothetical protein AMTR_s00106p00105070 [Amborella trichopoda]
comp105123_c0_seq1	scaffold551156	HOM000003	dbj|BAK01859.1| predicted protein [Hordeum vulgare subsp. vulgare]
comp105390_c0_seq1	tscaffold4474	HOM000003	ref|XP_002960858.1| hypothetical protein SELMODRAFT_75631 [Selaginella moellendorffii] gb|EFJ38397.1| hypothetical protein SELMODRAFT_75631 [Selaginella moellendorffii]
comp105756_c0_seq1	scaffold254630	HOM000003	ref|XP_002986246.1| hypothetical protein SELMODRAFT_123660 [Selaginella moellendorffii] gb|EFJ12777.1| hypothetical protein SELMODRAFT_123660 [Selaginella moellendorffii]
comp106165_c0_seq1		HOM000003	gb|AGZ20103.1| pentatricopeptide repeat-containing protein [Camellia sinensis]
comp106676_c0_seq1	scaffold827422	HOM000003	ref|XP_006448708.1| hypothetical protein CICLE_v10014445mg [Citrus clementina] gb|ESR61948.1| hypothetical protein CICLE_v10014445mg [Citrus clementina]
comp106802_c0_seq1		HOM000003	ref|XP_006836351.1| hypothetical protein AMTR_s00092p00105940 [Amborella trichopoda] gb|ERM99204.1| hypothetical protein AMTR_s00092p00105940 [Amborella trichopoda]
comp106939_c0_seq1		HOM000003	ref|XP_004249796.1| PREDICTED: pentatricopeptide repeat-containing protein At2g32630-like [Solanum lycopersicum]
comp107129_c0_seq1		HOM000003	ref|XP_004966750.1| PREDICTED: pentatricopeptide repeat-containing protein At5g39710-like [Setaria italica]
comp107565_c0_seq1	C30285400	HOM000003	gb|EYU42756.1| hypothetical protein MIMGU_mgv1a024236mg [Erythranthe guttata]
comp108078_c0_seq1	C31334550	HOM000003	ref|XP_002531431.1| pentatricopeptide repeat-containing protein, putative [Ricinus communis] gb|EEF30943.1| pentatricopeptide repeat-containing protein, putative [Ricinus communis]
comp108127_c0_seq1		HOM000003	gb|KDP28417.1| hypothetical protein JCGZ_14188 [Jatropha curcas]
comp108505_c0_seq1	scaffold891293	HOM000003	ref|XP_004485976.1| PREDICTED: pentatricopeptide repeat-containing protein At3g04760, chloroplastic-like [Cicer arietinum]
comp108938_c0_seq1		HOM000003	ref|XP_006849567.1| hypothetical protein AMTR_s00024p00183850 [Amborella trichopoda] gb|ERN11148.1| hypothetical protein AMTR_s00024p00183850 [Amborella trichopoda]
comp109352_c0_seq1		HOM000003	ref|XP_006848104.1| hypothetical protein AMTR_s00029p00214000 [Amborella trichopoda] gb|ERN09685.1| hypothetical protein AMTR_s00029p00214000 [Amborella trichopoda]
comp109703_c0_seq1	scaffold896302.2	HOM000003	ref|XP_006657060.1| PREDICTED: putative pentatricopeptide repeat-containing protein At2g02150-like [Oryza brachyantha]
comp109840_c0_seq1		HOM000003	ref|XP_006851747.1| hypothetical protein AMTR_s00040p00222820 [Amborella trichopoda] gb|ERN13214.1| hypothetical protein AMTR_s00040p00222820 [Amborella trichopoda]
comp110322_c0_seq1	scaffold205833	HOM000003	ref|XP_006855066.1| hypothetical protein AMTR_s00031p00119810 [Amborella trichopoda] gb|ERN16533.1| hypothetical protein AMTR_s00031p00119810 [Amborella trichopoda]
comp110668_c0_seq1		HOM000003	ref|XP_006848652.1| hypothetical protein AMTR_s00171p00059700 [Amborella trichopoda] gb|ERN10233.1| hypothetical protein AMTR_s00171p00059700 [Amborella trichopoda]
comp113494_c0_seq1		HOM000003	ref|XP_002273555.2| PREDICTED: pentatricopeptide repeat-containing protein At5g61990, mitochondrial-like [Vitis vinifera]
comp115003_c0_seq1	scaffold853465.2	HOM000003	ref|XP_006405601.1| hypothetical protein EUTSA_v10027654mg [Eutrema salsugineum] gb|ESQ47054.1| hypothetical protein EUTSA_v10027654mg [Eutrema salsugineum]
comp115808_c0_seq1		HOM000003	ref|XP_008228917.1| PREDICTED: pentatricopeptide repeat-containing protein At1g05670, mitochondrial [Prunus mume] ref|XP_008228918.1| PREDICTED: pentatricopeptide repeat-containing protein At1g05670, mitochondrial [Prunus mume] ref|XP_008228920.1| PREDICTED: pentatricopeptide repeat-containing protein At1g05670, mitochondrial [Prunus mume]
comp115835_c0_seq1		HOM000003	ref|XP_006850196.1| hypothetical protein AMTR_s00022p00248730 [Amborella trichopoda] gb|ERN11777.1| hypothetical protein AMTR_s00022p00248730 [Amborella trichopoda]
comp119417_c0_seq1	scaffold889844	HOM000003	emb|CDP09058.1| unnamed protein product [Coffea canephora]
comp119790_c0_seq1	scaffold853465.2	HOM000003	ref|XP_006843108.1| hypothetical protein AMTR_s00140p00073970 [Amborella trichopoda] gb|ERN04783.1| hypothetical protein AMTR_s00140p00073970 [Amborella trichopoda]
comp120400_c0_seq1		HOM000003	gb|EXC05160.1| hypothetical protein L484_003966 [Morus notabilis]
comp121703_c0_seq1	scaffold226153	HOM000003	ref|XP_007016541.1| Tetratricopeptide repeat-like superfamily protein [Theobroma cacao] gb|EOY34160.1| Tetratricopeptide repeat-like superfamily protein [Theobroma cacao]
comp121779_c0_seq1	scaffold445791	HOM000003	ref|XP_006846180.1| hypothetical protein AMTR_s00012p00207670 [Amborella trichopoda] gb|ERN07855.1| hypothetical protein AMTR_s00012p00207670 [Amborella trichopoda]
comp122228_c0_seq1	scaffold891293	HOM000003	ref|XP_006836351.1| hypothetical protein AMTR_s00092p00105940 [Amborella trichopoda] gb|ERM99204.1| hypothetical protein AMTR_s00092p00105940 [Amborella trichopoda]
comp126894_c0_seq1	scaffold636555	HOM000003	ref|XP_008369674.1| PREDICTED: pentatricopeptide repeat-containing protein At5g46680 [Malus domestica]
comp128211_c0_seq1	tscaffold4725	HOM000003	ref|XP_008450332.1| PREDICTED: pentatricopeptide repeat-containing protein At4g28010 [Cucumis melo] ref|XP_008450333.1| PREDICTED: pentatricopeptide repeat-containing protein At4g28010 [Cucumis melo] ref|XP_008450334.1| PREDICTED: pentatricopeptide repeat-containing protein At4g28010 [Cucumis melo] ref|XP_008450335.1| PREDICTED: pentatricopeptide repeat-containing protein At4g28010 [Cucumis melo]…
comp129218_c0_seq1		HOM000003	gb|EYU45778.1| hypothetical protein MIMGU_mgv1a023474mg [Erythranthe guttata]
comp129479_c0_seq1	scaffold902115.2	HOM000003	ref|XP_003600424.1| Pentatricopeptide repeat-containing protein [Medicago truncatula] gb|AES70675.1| pentatricopeptide (PPR) repeat protein [Medicago truncatula]
comp129691_c0_seq1		HOM000003	ref|XP_006843931.1| hypothetical protein AMTR_s00006p00023030 [Amborella trichopoda] gb|ERN05606.1| hypothetical protein AMTR_s00006p00023030 [Amborella trichopoda]
comp130259_c0_seq1		HOM000003	ref|XP_001777347.1| predicted protein [Physcomitrella patens] gb|EDQ57877.1| predicted protein [Physcomitrella patens]
comp130954_c0_seq1	scaffold9309.2	HOM000003	ref|XP_006439598.1| hypothetical protein CICLE_v10018977mg [Citrus clementina] gb|ESR52838.1| hypothetical protein CICLE_v10018977mg [Citrus clementina]
comp132807_c0_seq1		HOM000003	ref|XP_002268680.2| PREDICTED: pentatricopeptide repeat-containing protein At1g05670, mitochondrial-like [Vitis vinifera]
comp135079_c0_seq1		HOM000003	gb|AHX42043.1| pentatricopeptide repeat-containing protein 11, partial [Campanula scabrella]
comp136294_c0_seq1		HOM000003	ref|XP_006829560.1| hypothetical protein AMTR_s00074p00175610 [Amborella trichopoda] gb|ERM96976.1| hypothetical protein AMTR_s00074p00175610 [Amborella trichopoda]
comp137810_c0_seq1		HOM000003	gb|KCW52696.1| hypothetical protein EUGRSUZ_J02064 [Eucalyptus grandis]
comp138594_c0_seq1	C32262746	HOM000003	gb|KCW51038.1| hypothetical protein EUGRSUZ_J00651, partial [Eucalyptus grandis]
comp138720_c0_seq1		HOM000003	ref|XP_002891705.1| pentatricopeptide repeat-containing protein [Arabidopsis lyrata subsp. lyrata] gb|EFH67964.1| pentatricopeptide repeat-containing protein [Arabidopsis lyrata subsp. lyrata]
comp144245_c0_seq1	scaffold192922	HOM000003	emb|CBI22241.3| unnamed protein product [Vitis vinifera]
comp145807_c0_seq1		HOM000003	ref|XP_008371122.1| PREDICTED: pentatricopeptide repeat-containing protein At4g21170 [Malus domestica]
comp148118_c0_seq1		HOM000003	ref|XP_006423060.1| hypothetical protein CICLE_v10028118mg [Citrus clementina] gb|ESR36300.1| hypothetical protein CICLE_v10028118mg [Citrus clementina]
comp149147_c0_seq1		HOM000003	ref|XP_007154119.1| hypothetical protein PHAVU_003G092000g [Phaseolus vulgaris] ref|XP_007154120.1| hypothetical protein PHAVU_003G092000g [Phaseolus vulgaris] gb|ESW26113.1| hypothetical protein PHAVU_003G092000g [Phaseolus vulgaris] gb|ESW26114.1| hypothetical protein PHAVU_003G092000g [Phaseolus vulgaris]
comp149549_c0_seq1		HOM000003	gb|AHX42043.1| pentatricopeptide repeat-containing protein 11, partial [Campanula scabrella]
comp150227_c0_seq1	tscaffold2105	HOM000003	ref|XP_002263038.1| PREDICTED: putative pentatricopeptide repeat-containing protein At1g12700, mitochondrial-like [Vitis vinifera]
comp150802_c0_seq1	tscaffold1611	HOM000003	emb|CAN61637.1| hypothetical protein VITISV_008458 [Vitis vinifera]
comp151500_c0_seq1		HOM000003	ref|XP_007204201.1| hypothetical protein PRUPE_ppa003538mg [Prunus persica] gb|EMJ05400.1| hypothetical protein PRUPE_ppa003538mg [Prunus persica]
comp153246_c0_seq1		HOM000003	ref|XP_007140367.1| hypothetical protein PHAVU_008G105900g [Phaseolus vulgaris] ref|XP_007140368.1| hypothetical protein PHAVU_008G105900g [Phaseolus vulgaris] ref|XP_007140369.1| hypothetical protein PHAVU_008G105900g [Phaseolus vulgaris] gb|ESW12361.1| hypothetical protein PHAVU_008G105900g [Phaseolus vulgaris] gb|ESW12362.1| hypothetical protein PHAVU_008G105900g [Phaseolus vulgaris] gb|ESW123…
comp155374_c0_seq1		HOM000003	ref|XP_002532893.1| pentatricopeptide repeat-containing protein, putative [Ricinus communis] gb|EEF29498.1| pentatricopeptide repeat-containing protein, putative [Ricinus communis]
comp6579_c0_seq1		HOM000004	ref|NP_001064013.1| Os10g0101000 [Oryza sativa Japonica Group] gb|AAL73562.1|AC079632_6 Putative receptor-like protein kinase [Oryza sativa Japonica Group] gb|AAM08636.1|AC108883_9 Putative receptor-like protein kinase [Oryza sativa Japonica Group] gb|AAP51745.1| Protein kinase domain containing protein, expressed [Oryza sativa Japonica Group] dbj|BAF25927.1| Os10g0101000 [Oryza sativa Japonica G…
comp8393_c0_seq1		HOM000004	dbj|BAB10356.1| Ser/Thr protein kinase-like protein [Arabidopsis thaliana]
comp9697_c0_seq1		HOM000004	gb|AEP14546.1| clavata 1-like protein [Pinus pinaster] gb|AEP14547.1| clavata 1-like protein [Pinus pinaster]
comp12222_c0_seq1	scaffold424907	HOM000004	ref|XP_006409926.1| hypothetical protein EUTSA_v10016722mg [Eutrema salsugineum] gb|ESQ51379.1| hypothetical protein EUTSA_v10016722mg [Eutrema salsugineum]
comp12433_c0_seq1	tscaffold1294	HOM000004	gb|ABK24429.1| unknown [Picea sitchensis]
comp12602_c0_seq1	scaffold339952.1;scaffold424907	HOM000004	ref|XP_006409926.1| hypothetical protein EUTSA_v10016722mg [Eutrema salsugineum] gb|ESQ51379.1| hypothetical protein EUTSA_v10016722mg [Eutrema salsugineum]
comp13399_c0_seq1	C32562240	HOM000004	ref|XP_002979486.1| hypothetical protein SELMODRAFT_110762, partial [Selaginella moellendorffii] gb|EFJ19375.1| hypothetical protein SELMODRAFT_110762, partial [Selaginella moellendorffii]
comp13768_c0_seq1		HOM000004
comp14277_c0_seq1	scaffold263436	HOM000004	gb|ADE76633.1| unknown [Picea sitchensis]
comp16347_c0_seq1	scaffold717610	HOM000004	gb|EXC00257.1| Receptor-like serine/threonine-protein kinase [Morus notabilis]
comp17280_c0_seq1	scaffold98784.3	HOM000004	ref|XP_006848186.1| hypothetical protein AMTR_s00029p00237920 [Amborella trichopoda] gb|ERN09767.1| hypothetical protein AMTR_s00029p00237920 [Amborella trichopoda]
comp19313_c0_seq1		HOM000004	gb|ACF81555.1| unknown [Zea mays]
comp19347_c0_seq1	scaffold833364	HOM000004	ref|XP_006664774.1| PREDICTED: receptor-like protein kinase HSL1-like [Oryza brachyantha]
comp20075_c0_seq1	C32423578	HOM000004	ref|XP_003551180.1| PREDICTED: serine/threonine-protein kinase PBS1-like isoform X1 [Glycine max]
comp22169_c0_seq1	C32562240	HOM000004	ref|XP_002979486.1| hypothetical protein SELMODRAFT_110762, partial [Selaginella moellendorffii] gb|EFJ19375.1| hypothetical protein SELMODRAFT_110762, partial [Selaginella moellendorffii]
comp23104_c0_seq1	scaffold717610	HOM000004	ref|XP_002876474.1| kinase family protein [Arabidopsis lyrata subsp. lyrata] gb|EFH52733.1| kinase family protein [Arabidopsis lyrata subsp. lyrata]
comp24967_c0_seq1	tscaffold7499	HOM000004
comp25067_c0_seq1	tscaffold1294	HOM000004	gb|ABK24429.1| unknown [Picea sitchensis]
comp25424_c0_seq1	scaffold66117.1	HOM000004
comp25627_c0_seq1	tscaffold3619	HOM000004	gb|ABR16311.1| unknown [Picea sitchensis]
comp25755_c0_seq1		HOM000004	gb|AEW07463.1| hypothetical protein 0_2165_01, partial [Pinus radiata] gb|AFG57082.1| hypothetical protein 0_2165_01, partial [Pinus taeda] gb|AFG57083.1| hypothetical protein 0_2165_01, partial [Pinus taeda] gb|AFG57084.1| hypothetical protein 0_2165_01, partial [Pinus taeda] gb|AFG57085.1| hypothetical protein 0_2165_01, partial [Pinus taeda] gb|AFG57087.1| hypothetical protein 0_2165_01, parti…
comp26870_c0_seq1		HOM000004	emb|CBI29199.3| unnamed protein product [Vitis vinifera]
comp27016_c0_seq1		HOM000004	ref|XP_006853698.1| hypothetical protein AMTR_s00056p00141500 [Amborella trichopoda] gb|ERN15165.1| hypothetical protein AMTR_s00056p00141500 [Amborella trichopoda]
comp27595_c0_seq1	tscaffold7526	HOM000004	gb|ABR16274.1| unknown [Picea sitchensis] gb|ACN40564.1| unknown [Picea sitchensis]
comp27609_c0_seq1	tscaffold7526	HOM000004	gb|ABR16274.1| unknown [Picea sitchensis] gb|ACN40564.1| unknown [Picea sitchensis]
comp28821_c0_seq1	C32502084	HOM000004	gb|ADE76438.1| unknown [Picea sitchensis]
comp32515_c0_seq1	scaffold891449	HOM000004	ref|XP_006848777.1| hypothetical protein AMTR_s00026p00089830 [Amborella trichopoda] gb|ERN10358.1| hypothetical protein AMTR_s00026p00089830 [Amborella trichopoda]
comp32778_c0_seq2	scaffold66117.1	HOM000004
comp33202_c0_seq1	scaffold717610	HOM000004	ref|XP_002979859.1| hypothetical protein SELMODRAFT_111388 [Selaginella moellendorffii] gb|EFJ19261.1| hypothetical protein SELMODRAFT_111388 [Selaginella moellendorffii]
comp35300_c0_seq1		HOM000004	gb|ACN39873.1| unknown [Picea sitchensis]
comp37051_c0_seq1	tscaffold7315	HOM000004	gb|KCW61080.1| hypothetical protein EUGRSUZ_H03856 [Eucalyptus grandis]
comp37163_c0_seq1	scaffold424907	HOM000004	ref|XP_002283701.1| PREDICTED: protein kinase APK1A, chloroplastic [Vitis vinifera] emb|CBI31685.3| unnamed protein product [Vitis vinifera]
comp38967_c0_seq2	tscaffold6325	HOM000004	gb|ABR17823.1| unknown [Picea sitchensis]
comp39128_c0_seq1	scaffold538544	HOM000004	gb|ADE77381.1| unknown [Picea sitchensis]
comp40031_c0_seq3		HOM000004	gb|ADE76438.1| unknown [Picea sitchensis]
comp40297_c0_seq1	tscaffold8037	HOM000004	dbj|BAF79943.1| receptor-like kinase [Marchantia polymorpha]
comp40328_c0_seq1		HOM000004
comp40336_c0_seq1	tscaffold104	HOM000004	gb|AFG51956.1| hypothetical protein 2_5961_01, partial [Pinus taeda] gb|AFG51967.1| hypothetical protein 2_5961_01, partial [Pinus taeda]
comp40538_c0_seq1	tscaffold747	HOM000004
comp40597_c0_seq1	tscaffold4160	HOM000004	ref|XP_004238044.1| PREDICTED: receptor-like protein kinase HSL1-like [Solanum lycopersicum]
comp41227_c0_seq2	scaffold208610	HOM000004	dbj|BAF79960.1| receptor-like kinase [Marchantia polymorpha]
comp41526_c0_seq1		HOM000004
comp41582_c0_seq1	tscaffold381	HOM000004	ref|XP_002960238.1| hypothetical protein SELMODRAFT_139490 [Selaginella moellendorffii] gb|EFJ37777.1| hypothetical protein SELMODRAFT_139490 [Selaginella moellendorffii]
comp42246_c0_seq1	scaffold424907	HOM000004	ref|XP_002283701.1| PREDICTED: protein kinase APK1A, chloroplastic [Vitis vinifera] emb|CBI31685.3| unnamed protein product [Vitis vinifera]
comp42322_c0_seq1	scaffold891449	HOM000004	gb|ADE76438.1| unknown [Picea sitchensis]
comp42724_c0_seq1	scaffold287518	HOM000004	ref|XP_006845116.1| hypothetical protein AMTR_s00005p00184950 [Amborella trichopoda] gb|ERN06791.1| hypothetical protein AMTR_s00005p00184950 [Amborella trichopoda]
comp42896_c0_seq1	scaffold668477	HOM000004	gb|ACN39777.1| unknown [Picea sitchensis]
comp43034_c0_seq1	tscaffold4947	HOM000004	emb|CAN80735.1| hypothetical protein VITISV_015252 [Vitis vinifera]
comp43387_c0_seq2	tscaffold1469	HOM000004	emb|CBI36053.3| unnamed protein product [Vitis vinifera]
comp43403_c0_seq1	scaffold538544	HOM000004	gb|ADE75753.1| unknown [Picea sitchensis]
comp43566_c0_seq2	tscaffold4160	HOM000004	ref|XP_004238044.1| PREDICTED: receptor-like protein kinase HSL1-like [Solanum lycopersicum]
comp43719_c0_seq1	scaffold538544	HOM000004	gb|ADE77381.1| unknown [Picea sitchensis]
comp43956_c0_seq2	tscaffold3619	HOM000004	gb|ABR16311.1| unknown [Picea sitchensis]
comp44350_c0_seq1		HOM000004	gb|ACN39873.1| unknown [Picea sitchensis]
comp44503_c0_seq1	tscaffold3619	HOM000004
comp44693_c0_seq2	tscaffold2044	HOM000004	gb|KDO83833.1| hypothetical protein CISIN_1g037946mg, partial [Citrus sinensis]
comp44851_c0_seq1	tscaffold7419	HOM000004	ref|XP_002510192.1| Serine/threonine-protein kinase PBS1, putative [Ricinus communis] gb|EEF52379.1| Serine/threonine-protein kinase PBS1, putative [Ricinus communis]
comp44983_c0_seq1	tscaffold3587	HOM000004	ref|XP_008438820.1| PREDICTED: serine/threonine-protein kinase PBS1 [Cucumis melo]
comp45840_c0_seq2	scaffold5422	HOM000004
comp45850_c0_seq1		HOM000004	ref|XP_002962278.1| hypothetical protein SELMODRAFT_76873, partial [Selaginella moellendorffii] gb|EFJ37538.1| hypothetical protein SELMODRAFT_76873, partial [Selaginella moellendorffii]
comp45873_c0_seq1	tscaffold1325;scaffold9151	HOM000004	ref|XP_002270987.2| PREDICTED: proline-rich receptor-like protein kinase PERK13-like [Vitis vinifera]
comp45921_c0_seq1	tscaffold7419	HOM000004	ref|XP_002510192.1| Serine/threonine-protein kinase PBS1, putative [Ricinus communis] gb|EEF52379.1| Serine/threonine-protein kinase PBS1, putative [Ricinus communis]
comp46494_c0_seq1	tscaffold2062	HOM000004	gb|ADE75729.1| unknown [Picea sitchensis]
comp46539_c0_seq1	tscaffold3587	HOM000004	ref|XP_002304664.2| Serine/threonine-protein kinase PBS1 [Populus trichocarpa] gb|EEE79643.2| Serine/threonine-protein kinase PBS1 [Populus trichocarpa]
comp46708_c0_seq1	tscaffold3619	HOM000004	gb|ABR16311.1| unknown [Picea sitchensis]
comp47812_c0_seq1	tscaffold1469	HOM000004	emb|CBI36053.3| unnamed protein product [Vitis vinifera]
comp47917_c0_seq2	tscaffold6050	HOM000004
comp48053_c0_seq2	scaffold66117.1	HOM000004	ref|XP_006424836.1| hypothetical protein CICLE_v10028570mg [Citrus clementina] ref|XP_006424837.1| hypothetical protein CICLE_v10028570mg [Citrus clementina] ref|XP_006488335.1| PREDICTED: protein kinase APK1B, chloroplastic-like [Citrus sinensis] gb|ESR38076.1| hypothetical protein CICLE_v10028570mg [Citrus clementina] gb|ESR38077.1| hypothetical protein CICLE_v10028570mg [Citrus clementina]
comp48310_c0_seq1	tscaffold3587	HOM000004	ref|XP_002304664.2| Serine/threonine-protein kinase PBS1 [Populus trichocarpa] gb|EEE79643.2| Serine/threonine-protein kinase PBS1 [Populus trichocarpa]
comp48438_c0_seq1	scaffold538544	HOM000004	gb|ADE75753.1| unknown [Picea sitchensis]
comp48511_c0_seq2	C32429278;32423578	HOM000004	ref|XP_003551180.1| PREDICTED: serine/threonine-protein kinase PBS1-like isoform X1 [Glycine max]
comp49309_c0_seq1	tscaffold1469	HOM000004	emb|CBI36053.3| unnamed protein product [Vitis vinifera]
comp49506_c0_seq3	tscaffold6325	HOM000004	gb|ABR17823.1| unknown [Picea sitchensis]
comp50058_c0_seq6	scaffold362972.1	HOM000004	ref|XP_006845001.1| hypothetical protein AMTR_s00058p00199870 [Amborella trichopoda] gb|ERN06676.1| hypothetical protein AMTR_s00058p00199870 [Amborella trichopoda]
comp50098_c0_seq2	tscaffold747	HOM000004	gb|ADE76472.1| unknown [Picea sitchensis]
comp50490_c0_seq1	scaffold287518	HOM000004	ref|XP_006845116.1| hypothetical protein AMTR_s00005p00184950 [Amborella trichopoda] gb|ERN06791.1| hypothetical protein AMTR_s00005p00184950 [Amborella trichopoda]
comp51114_c0_seq1	C32423578;32429278	HOM000004	ref|XP_003551180.1| PREDICTED: serine/threonine-protein kinase PBS1-like isoform X1 [Glycine max]
comp51434_c0_seq1		HOM000004
comp51552_c0_seq1	tscaffold2062	HOM000004	gb|ADE75729.1| unknown [Picea sitchensis]
comp51645_c0_seq2	scaffold790625	HOM000004	gb|ADE76150.1| unknown [Picea sitchensis]
comp51893_c0_seq3	tscaffold3619	HOM000004	gb|ABR16311.1| unknown [Picea sitchensis]
comp52417_c0_seq1	tscaffold747	HOM000004	gb|ADE76472.1| unknown [Picea sitchensis]
comp54054_c0_seq1	tscaffold104;scaffold185568.4	HOM000004	gb|ABR16273.1| unknown [Picea sitchensis]
comp54058_c0_seq3	scaffold66117.1	HOM000004	gb|KDP21209.1| hypothetical protein JCGZ_21680 [Jatropha curcas]
comp54387_c0_seq1		HOM000004	ref|XP_006829313.1| hypothetical protein AMTR_s00202p00019370 [Amborella trichopoda] gb|ERM96729.1| hypothetical protein AMTR_s00202p00019370 [Amborella trichopoda]
comp54464_c0_seq2	scaffold592416	HOM000004	dbj|BAF79943.1| receptor-like kinase [Marchantia polymorpha]
comp54765_c0_seq1	tscaffold747	HOM000004	gb|KDO75116.1| hypothetical protein CISIN_1g0099331mg, partial [Citrus sinensis] gb|KDO75117.1| hypothetical protein CISIN_1g0099331mg, partial [Citrus sinensis] gb|KDO75118.1| hypothetical protein CISIN_1g0099331mg, partial [Citrus sinensis]
comp55298_c0_seq1	tscaffold714	HOM000004	ref|XP_002283598.1| PREDICTED: probable receptor-like protein kinase At5g47070-like [Vitis vinifera]
comp55507_c0_seq1	scaffold670931.2	HOM000004	ref|XP_007220609.1| hypothetical protein PRUPE_ppa001538mg [Prunus persica] gb|EMJ21808.1| hypothetical protein PRUPE_ppa001538mg [Prunus persica]
comp55530_c0_seq2		HOM000004	ref|XP_006856619.1| hypothetical protein AMTR_s00046p00225460 [Amborella trichopoda] gb|ERN18086.1| hypothetical protein AMTR_s00046p00225460 [Amborella trichopoda]
comp55594_c0_seq3	scaffold511781	HOM000004	ref|XP_002280107.1| PREDICTED: inactive protein kinase SELMODRAFT_444075 isoform 2 [Vitis vinifera]
comp56694_c0_seq1	scaffold681850;scaffold714	HOM000004	ref|XP_007205192.1| hypothetical protein PRUPE_ppa005670mg [Prunus persica] gb|EMJ06391.1| hypothetical protein PRUPE_ppa005670mg [Prunus persica]
comp56715_c0_seq2		HOM000004	gb|AEP14546.1| clavata 1-like protein [Pinus pinaster] gb|AEP14547.1| clavata 1-like protein [Pinus pinaster]
comp56739_c0_seq2	tscaffold2271	HOM000004	ref|XP_002962278.1| hypothetical protein SELMODRAFT_76873, partial [Selaginella moellendorffii] gb|EFJ37538.1| hypothetical protein SELMODRAFT_76873, partial [Selaginella moellendorffii]
comp56877_c0_seq2	C32243626;scaffold6708	HOM000004	dbj|BAF79943.1| receptor-like kinase [Marchantia polymorpha]
comp57071_c0_seq2	tscaffold3587	HOM000004	ref|XP_008438820.1| PREDICTED: serine/threonine-protein kinase PBS1 [Cucumis melo]
comp57540_c0_seq1		HOM000004
comp57560_c0_seq4	tscaffold4287	HOM000004	gb|KDO86975.1| hypothetical protein CISIN_1g004869mg [Citrus sinensis]
comp57682_c0_seq7	scaffold328892.2;scaffold511781	HOM000004	ref|XP_002280107.1| PREDICTED: inactive protein kinase SELMODRAFT_444075 isoform 2 [Vitis vinifera]
comp57976_c0_seq1	scaffold185568.4;scaffold104	HOM000004	gb|ABR16273.1| unknown [Picea sitchensis]
comp58391_c0_seq1		HOM000004	gb|AEP14546.1| clavata 1-like protein [Pinus pinaster] gb|AEP14547.1| clavata 1-like protein [Pinus pinaster]
comp58704_c0_seq1	tscaffold714;scaffold681850	HOM000004	ref|XP_007205192.1| hypothetical protein PRUPE_ppa005670mg [Prunus persica] gb|EMJ06391.1| hypothetical protein PRUPE_ppa005670mg [Prunus persica]
comp59402_c0_seq1		HOM000004	ref|XP_007011884.1| Kinase family protein / peptidoglycan-binding LysM domain-containing protein [Theobroma cacao] gb|EOY29503.1| Kinase family protein / peptidoglycan-binding LysM domain-containing protein [Theobroma cacao]
comp59828_c0_seq1	scaffold670931.2	HOM000004	ref|XP_007220609.1| hypothetical protein PRUPE_ppa001538mg [Prunus persica] gb|EMJ21808.1| hypothetical protein PRUPE_ppa001538mg [Prunus persica]
comp61037_c0_seq1		HOM000004	ref|XP_007011884.1| Kinase family protein / peptidoglycan-binding LysM domain-containing protein [Theobroma cacao] gb|EOY29503.1| Kinase family protein / peptidoglycan-binding LysM domain-containing protein [Theobroma cacao]
comp61079_c0_seq1	tscaffold8037	HOM000004	ref|XP_002278935.2| PREDICTED: systemin receptor SR160-like [Vitis vinifera]
comp61257_c0_seq1	scaffold433729	HOM000004	gb|ADE76150.1| unknown [Picea sitchensis]
comp62078_c1_seq4	scaffold362972.1	HOM000004	ref|XP_006845001.1| hypothetical protein AMTR_s00058p00199870 [Amborella trichopoda] gb|ERN06676.1| hypothetical protein AMTR_s00058p00199870 [Amborella trichopoda]
comp62555_c0_seq3	tscaffold9151;scaffold1325	HOM000004	ref|XP_002270987.2| PREDICTED: proline-rich receptor-like protein kinase PERK13-like [Vitis vinifera]
comp62634_c0_seq3	tscaffold747	HOM000004	gb|KCW61080.1| hypothetical protein EUGRSUZ_H03856 [Eucalyptus grandis]
comp62820_c0_seq2	C32101852	HOM000004	ref|XP_006856200.1| hypothetical protein AMTR_s00059p00192290 [Amborella trichopoda] gb|ERN17667.1| hypothetical protein AMTR_s00059p00192290 [Amborella trichopoda]
comp62844_c0_seq2	tscaffold7315	HOM000004	gb|KCW61080.1| hypothetical protein EUGRSUZ_H03856 [Eucalyptus grandis]
comp62948_c0_seq1	tscaffold3587	HOM000004	ref|XP_002315530.2| hypothetical protein POPTR_0010s02190g [Populus trichocarpa] gb|EEF01701.2| hypothetical protein POPTR_0010s02190g [Populus trichocarpa]
comp63041_c1_seq2	scaffold890840	HOM000004	ref|XP_002282863.1| PREDICTED: probable serine/threonine-protein kinase At1g01540-like [Vitis vinifera]
comp63122_c0_seq5	tscaffold5262	HOM000004
comp63498_c0_seq2	tscaffold6526	HOM000004	ref|XP_006829313.1| hypothetical protein AMTR_s00202p00019370 [Amborella trichopoda] gb|ERM96729.1| hypothetical protein AMTR_s00202p00019370 [Amborella trichopoda]
comp63627_c0_seq1	tscaffold1469	HOM000004	ref|XP_008228420.1| PREDICTED: lysM domain receptor-like kinase 3 [Prunus mume]
comp64416_c0_seq1	tscaffold3587	HOM000004	ref|XP_002315530.2| hypothetical protein POPTR_0010s02190g [Populus trichocarpa] gb|EEF01701.2| hypothetical protein POPTR_0010s02190g [Populus trichocarpa]
comp64734_c0_seq1	tscaffold4287	HOM000004	gb|KDO86975.1| hypothetical protein CISIN_1g004869mg [Citrus sinensis]
comp65097_c0_seq6	tscaffold8176	HOM000004	ref|XP_002978933.1| hypothetical protein SELMODRAFT_177358 [Selaginella moellendorffii] gb|EFJ19890.1| hypothetical protein SELMODRAFT_177358 [Selaginella moellendorffii]
comp65112_c0_seq1	scaffold861068	HOM000004	ref|XP_008244895.1| PREDICTED: probable receptor-like protein kinase At3g55450 [Prunus mume]
comp65481_c0_seq3	C32101852	HOM000004	ref|XP_006856200.1| hypothetical protein AMTR_s00059p00192290 [Amborella trichopoda] gb|ERN17667.1| hypothetical protein AMTR_s00059p00192290 [Amborella trichopoda]
comp65517_c0_seq3	scaffold904109.2	HOM000004	emb|CAN65734.1| hypothetical protein VITISV_037750 [Vitis vinifera]
comp65985_c1_seq1	scaffold16096.1	HOM000004	ref|XP_008458519.1| PREDICTED: receptor-like cytosolic serine/threonine-protein kinase RBK2 [Cucumis melo]
comp66253_c0_seq2	scaffold861068	HOM000004	ref|XP_008244895.1| PREDICTED: probable receptor-like protein kinase At3g55450 [Prunus mume]
comp66318_c0_seq1	tscaffold1168	HOM000004	ref|XP_002979859.1| hypothetical protein SELMODRAFT_111388 [Selaginella moellendorffii] gb|EFJ19261.1| hypothetical protein SELMODRAFT_111388 [Selaginella moellendorffii]
comp66423_c0_seq3	tscaffold5757	HOM000004	ref|XP_006840315.1| hypothetical protein AMTR_s00045p00078520 [Amborella trichopoda] gb|ERN01990.1| hypothetical protein AMTR_s00045p00078520 [Amborella trichopoda]
comp66760_c0_seq2	scaffold11754;scaffold904109.2	HOM000004	emb|CAN65734.1| hypothetical protein VITISV_037750 [Vitis vinifera]
comp66794_c0_seq1	tscaffold6325	HOM000004	gb|ABR17823.1| unknown [Picea sitchensis]
comp66798_c0_seq1	tscaffold714	HOM000004	ref|XP_002283598.1| PREDICTED: probable receptor-like protein kinase At5g47070-like [Vitis vinifera]
comp66934_c0_seq7	tscaffold7686	HOM000004	dbj|BAF79934.1| receptor-like kinase [Marchantia polymorpha]
comp67331_c0_seq5	tscaffold5262	HOM000004	ref|XP_007042448.1| Kinase superfamily protein isoform 2, partial [Theobroma cacao] gb|EOX98279.1| Kinase superfamily protein isoform 2, partial [Theobroma cacao]
comp67470_c0_seq1	tscaffold1168	HOM000004	ref|XP_002979859.1| hypothetical protein SELMODRAFT_111388 [Selaginella moellendorffii] gb|EFJ19261.1| hypothetical protein SELMODRAFT_111388 [Selaginella moellendorffii]
comp67477_c0_seq6	tscaffold7686	HOM000004	dbj|BAF79934.1| receptor-like kinase [Marchantia polymorpha]
comp67735_c0_seq3	tscaffold7526	HOM000004	gb|ABR16274.1| unknown [Picea sitchensis] gb|ACN40564.1| unknown [Picea sitchensis]
comp68027_c0_seq1	tscaffold7526	HOM000004	gb|ABR16274.1| unknown [Picea sitchensis] gb|ACN40564.1| unknown [Picea sitchensis]
comp68130_c0_seq1	tscaffold8148;scaffold902076.2	HOM000004	ref|XP_006826847.1| hypothetical protein AMTR_s00010p00106530 [Amborella trichopoda] gb|ERM94084.1| hypothetical protein AMTR_s00010p00106530 [Amborella trichopoda]
comp68331_c0_seq1	tscaffold6548	HOM000004	ref|XP_006829313.1| hypothetical protein AMTR_s00202p00019370 [Amborella trichopoda] gb|ERM96729.1| hypothetical protein AMTR_s00202p00019370 [Amborella trichopoda]
comp68409_c0_seq1	tscaffold6325	HOM000004	gb|ABR17823.1| unknown [Picea sitchensis]
comp68795_c0_seq1		HOM000004	ref|XP_006846805.1| hypothetical protein AMTR_s00148p00069790 [Amborella trichopoda] gb|ERN08386.1| hypothetical protein AMTR_s00148p00069790 [Amborella trichopoda]
comp68844_c0_seq2	scaffold16096.1	HOM000004	ref|XP_008458519.1| PREDICTED: receptor-like cytosolic serine/threonine-protein kinase RBK2 [Cucumis melo]
comp69603_c0_seq1	tscaffold5757	HOM000004	gb|ABK24686.1| unknown [Picea sitchensis]
comp69789_c0_seq1	tscaffold8148	HOM000004	ref|XP_006826847.1| hypothetical protein AMTR_s00010p00106530 [Amborella trichopoda] gb|ERM94084.1| hypothetical protein AMTR_s00010p00106530 [Amborella trichopoda]
comp69836_c0_seq1	tscaffold3619	HOM000004	gb|ABR18367.1| unknown [Picea sitchensis] gb|ABR18465.1| unknown [Picea sitchensis]
comp71272_c0_seq4	tscaffold1168	HOM000004	ref|XP_002979859.1| hypothetical protein SELMODRAFT_111388 [Selaginella moellendorffii] gb|EFJ19261.1| hypothetical protein SELMODRAFT_111388 [Selaginella moellendorffii]
comp71363_c0_seq1	tscaffold3619	HOM000004	gb|ABR18367.1| unknown [Picea sitchensis] gb|ABR18465.1| unknown [Picea sitchensis]
comp72080_c0_seq2		HOM000004	ref|XP_006846805.1| hypothetical protein AMTR_s00148p00069790 [Amborella trichopoda] gb|ERN08386.1| hypothetical protein AMTR_s00148p00069790 [Amborella trichopoda]
comp72689_c0_seq1	tscaffold5638	HOM000004	gb|EYU33875.1| hypothetical protein MIMGU_mgv1a002066mg [Erythranthe guttata]
comp73146_c0_seq21	tscaffold4860	HOM000004	ref|XP_006853832.1| hypothetical protein AMTR_s00036p00055660 [Amborella trichopoda] gb|ERN15299.1| hypothetical protein AMTR_s00036p00055660 [Amborella trichopoda]
comp73180_c0_seq1	scaffold273767	HOM000004	ref|XP_006829313.1| hypothetical protein AMTR_s00202p00019370 [Amborella trichopoda] gb|ERM96729.1| hypothetical protein AMTR_s00202p00019370 [Amborella trichopoda]
comp73528_c0_seq4	tscaffold4126	HOM000004	gb|EXB57535.1| putative receptor-like protein kinase [Morus notabilis]
comp73528_c1_seq1	tscaffold4126	HOM000004	gb|EXB57535.1| putative receptor-like protein kinase [Morus notabilis]
comp73713_c0_seq1	tscaffold4860	HOM000004	ref|XP_006853832.1| hypothetical protein AMTR_s00036p00055660 [Amborella trichopoda] gb|ERN15299.1| hypothetical protein AMTR_s00036p00055660 [Amborella trichopoda]
comp75239_c0_seq1	scaffold263436	HOM000004	gb|ADE76633.1| unknown [Picea sitchensis]
comp75597_c0_seq1		HOM000004
comp76755_c0_seq1		HOM000004	gb|KDP21809.1| hypothetical protein JCGZ_00596 [Jatropha curcas]
comp77009_c0_seq1		HOM000004	gb|ADE76161.1| unknown [Picea sitchensis]
comp77422_c0_seq1		HOM000004	gb|ADE76161.1| unknown [Picea sitchensis]
comp77506_c0_seq1	scaffold202464	HOM000004	ref|XP_006842554.1| hypothetical protein AMTR_s00077p00138840 [Amborella trichopoda] gb|ERN04229.1| hypothetical protein AMTR_s00077p00138840 [Amborella trichopoda]
comp78371_c0_seq1		HOM000004	gb|EXB88494.1| Serine/threonine-protein kinase PBS1 [Morus notabilis]
comp79474_c0_seq1		HOM000004	dbj|BAM21554.1| hypothetical protein [Cryptomeria japonica]
comp79884_c0_seq1	tscaffold5906	HOM000004	ref|XP_007146952.1| hypothetical protein PHAVU_006G084400g [Phaseolus vulgaris] gb|ESW18946.1| hypothetical protein PHAVU_006G084400g [Phaseolus vulgaris]
comp81462_c0_seq1		HOM000004	ref|XP_007137016.1| hypothetical protein PHAVU_009G092900g [Phaseolus vulgaris] gb|ESW09010.1| hypothetical protein PHAVU_009G092900g [Phaseolus vulgaris]
comp83465_c0_seq1	tscaffold2044	HOM000004	emb|CAC20842.1| receptor protein kinase [Pinus sylvestris]
comp85061_c0_seq1		HOM000004	ref|XP_002966230.1| hypothetical protein SELMODRAFT_25022, partial [Selaginella moellendorffii] gb|EFJ32257.1| hypothetical protein SELMODRAFT_25022, partial [Selaginella moellendorffii]
comp85278_c0_seq1	scaffold866020	HOM000004	gb|ABR18424.1| unknown [Picea sitchensis]
comp85562_c0_seq1		HOM000004	ref|XP_007026893.1| S-locus lectin protein kinase family protein, putative [Theobroma cacao] gb|EOY07395.1| S-locus lectin protein kinase family protein, putative [Theobroma cacao]
comp89149_c0_seq1	tscaffold4177;scaffold288993	HOM000004	emb|CDP16952.1| unnamed protein product [Coffea canephora]
comp94137_c0_seq1	scaffold717610	HOM000004	gb|EXC00257.1| Receptor-like serine/threonine-protein kinase [Morus notabilis]
comp96029_c0_seq1	C32502084	HOM000004	gb|ADE76438.1| unknown [Picea sitchensis]
comp107425_c0_seq1		HOM000004	emb|CBI15883.3| unnamed protein product [Vitis vinifera]
comp110452_c0_seq1		HOM000004	ref|XP_002979177.1| hypothetical protein SELMODRAFT_30648, partial [Selaginella moellendorffii] gb|EFJ19585.1| hypothetical protein SELMODRAFT_30648, partial [Selaginella moellendorffii]
comp111045_c0_seq1		HOM000004	gb|EYU43124.1| hypothetical protein MIMGU_mgv1a020205mg [Erythranthe guttata]
comp123177_c0_seq1		HOM000004	ref|XP_002447172.1| hypothetical protein SORBIDRAFT_06g029760 [Sorghum bicolor] gb|EES11500.1| hypothetical protein SORBIDRAFT_06g029760 [Sorghum bicolor]
comp131092_c0_seq1		HOM000004	ref|XP_002534539.1| kinase, putative [Ricinus communis] gb|EEF27843.1| kinase, putative [Ricinus communis]
comp131276_c0_seq1		HOM000004	gb|ACN40370.1| unknown [Picea sitchensis]
comp136617_c0_seq1		HOM000004	emb|CBI14998.3| unnamed protein product [Vitis vinifera]
comp146714_c0_seq1		HOM000004	ref|XP_004953249.1| PREDICTED: L-type lectin-domain containing receptor kinase IV.2-like [Setaria italica]
comp146760_c0_seq1		HOM000004	gb|KDO58876.1| hypothetical protein CISIN_1g040242mg, partial [Citrus sinensis]
comp152336_c0_seq1		HOM000004	ref|XP_004167692.1| PREDICTED: proline-rich receptor-like protein kinase PERK8-like [Cucumis sativus]
comp4542_c0_seq1		HOM000005	ref|XP_002871298.1| hypothetical protein ARALYDRAFT_487632 [Arabidopsis lyrata subsp. lyrata] gb|EFH47557.1| hypothetical protein ARALYDRAFT_487632 [Arabidopsis lyrata subsp. lyrata]
comp8370_c0_seq1		HOM000005	gb|ADE75681.1| unknown [Picea sitchensis]
comp11375_c0_seq1		HOM000005	gb|AID54875.1| cytochrome P450 CYP4G26 [Helicoverpa armigera]
comp11838_c0_seq1		HOM000005
comp12193_c0_seq1	scaffold457702	HOM000005	gb|ABK24553.1| unknown [Picea sitchensis]
comp12712_c0_seq1		HOM000005	gb|AGO03790.1| costunolide [Tanacetum cinerariifolium]
comp13532_c0_seq1		HOM000005	gb|ACM89788.1| cytochrome P450 monooxygenase CYP736B [Vitis arizonica x Vitis rupestris] gb|ACN89833.1| cytochrome P450 monooxygenase CYP736B [Vitis arizonica x Vitis rupestris]
comp13795_c0_seq1		HOM000005	gb|ABK24553.1| unknown [Picea sitchensis]
comp13888_c0_seq1		HOM000005	gb|KDO59983.1| hypothetical protein CISIN_1g038070mg, partial [Citrus sinensis]
comp14279_c0_seq1		HOM000005	gb|ACN40859.1| unknown [Picea sitchensis]
comp14403_c0_seq1	tscaffold7224	HOM000005	gb|AEW07665.1| hypothetical protein 0_8472_02, partial [Pinus radiata]
comp15544_c0_seq1	scaffold865358	HOM000005	gb|KDO44149.1| hypothetical protein CISIN_1g037793mg, partial [Citrus sinensis]
comp15942_c0_seq1	C32565270	HOM000005	gb|ABR16821.1| unknown [Picea sitchensis]
comp16171_c0_seq1	C32243036	HOM000005
comp16501_c0_seq2		HOM000005	ref|XP_006849711.1| hypothetical protein AMTR_s00024p00242680 [Amborella trichopoda] gb|ERN11292.1| hypothetical protein AMTR_s00024p00242680 [Amborella trichopoda]
comp17411_c0_seq1		HOM000005	gb|ABR16435.1| unknown [Picea sitchensis]
comp17548_c0_seq2	C32267932	HOM000005	gb|ACN40389.1| unknown [Picea sitchensis]
comp17605_c0_seq1		HOM000005	ref|XP_008388825.1| PREDICTED: flavonoid 3'-monooxygenase-like [Malus domestica]
comp18492_c0_seq1		HOM000005	ref|XP_006858796.1| hypothetical protein AMTR_s00066p00165020 [Amborella trichopoda] gb|ERN20263.1| hypothetical protein AMTR_s00066p00165020 [Amborella trichopoda]
comp18864_c0_seq1	scaffold903839	HOM000005	gb|ACN40389.1| unknown [Picea sitchensis]
comp18972_c0_seq1		HOM000005	ref|XP_006830473.1| hypothetical protein AMTR_s05472p00006060, partial [Amborella trichopoda] gb|ERM97889.1| hypothetical protein AMTR_s05472p00006060, partial [Amborella trichopoda]
comp19272_c0_seq1		HOM000005	ref|XP_006838067.1| hypothetical protein AMTR_s00091p00167660 [Amborella trichopoda] gb|ERN00636.1| hypothetical protein AMTR_s00091p00167660 [Amborella trichopoda]
comp19606_c0_seq1		HOM000005	gb|AFG61947.1| hypothetical protein 2_9900_01, partial [Pinus taeda] gb|AFG61948.1| hypothetical protein 2_9900_01, partial [Pinus taeda] gb|AFG61949.1| hypothetical protein 2_9900_01, partial [Pinus taeda] gb|AFG61950.1| hypothetical protein 2_9900_01, partial [Pinus taeda]
comp21200_c0_seq1	tscaffold7818	HOM000005	gb|ABR16112.1| unknown [Picea sitchensis]
comp21974_c0_seq1		HOM000005	gb|ABR16112.1| unknown [Picea sitchensis]
comp22540_c0_seq1		HOM000005	ref|XP_006853009.1| hypothetical protein AMTR_s00174p00032480, partial [Amborella trichopoda] gb|ERN14476.1| hypothetical protein AMTR_s00174p00032480, partial [Amborella trichopoda]
comp23790_c0_seq1		HOM000005	gb|ACN40389.1| unknown [Picea sitchensis]
comp23901_c0_seq1	scaffold343259	HOM000005	ref|XP_004233564.1| PREDICTED: premnaspirodiene oxygenase-like [Solanum lycopersicum]
comp24751_c0_seq1		HOM000005	gb|AAM78208.1| putative flavonoid 3',5'-hydroxylase [Gossypioides kirkii]
comp25049_c0_seq1		HOM000005	dbj|BAH89260.1| putative flavonoid 3'5'-hydroxylase fragment [Diospyros kaki]
comp25178_c0_seq1		HOM000005
comp25946_c0_seq1		HOM000005	gb|ACN39836.1| unknown [Picea sitchensis]
comp26079_c0_seq2	tscaffold8139	HOM000005	ref|XP_007036494.1| Cytochrome P450 [Theobroma cacao] gb|EOY20995.1| Cytochrome P450 [Theobroma cacao]
comp26445_c0_seq1		HOM000005	gb|ACN40859.1| unknown [Picea sitchensis]
comp26522_c0_seq1		HOM000005	gb|ADE76383.1| unknown [Picea sitchensis]
comp28589_c0_seq1		HOM000005
comp29356_c0_seq1	C31001254;scaffold826268	HOM000005	gb|ABR16655.1| unknown [Picea sitchensis]
comp29453_c0_seq1	C31732326	HOM000005	gb|AFG62973.1| hypothetical protein 0_8472_02, partial [Pinus taeda]
comp29814_c0_seq1	tscaffold1622	HOM000005	gb|ABR16655.1| unknown [Picea sitchensis]
comp30345_c0_seq1		HOM000005	gb|ACN40653.1| unknown [Picea sitchensis]
comp30509_c0_seq1		HOM000005	ref|XP_002264473.1| PREDICTED: cytochrome P450 82C4-like [Vitis vinifera]
comp31069_c0_seq1	scaffold457702	HOM000005	gb|ABK24553.1| unknown [Picea sitchensis]
comp31533_c0_seq1		HOM000005	gb|ACN40653.1| unknown [Picea sitchensis]
comp31901_c0_seq1		HOM000005	gb|AHZ31753.1| flavonoid 3'-hydroxylase [Viola x wittrockiana]
comp31909_c0_seq1		HOM000005	ref|XP_007017413.1| Cytochrome P450 [Theobroma cacao] gb|EOY14638.1| Cytochrome P450 [Theobroma cacao]
comp32824_c0_seq1		HOM000005	ref|XP_004299092.1| PREDICTED: cytochrome P450 93A1-like [Fragaria vesca subsp. vesca]
comp33143_c0_seq1		HOM000005	ref|XP_006830473.1| hypothetical protein AMTR_s05472p00006060, partial [Amborella trichopoda] gb|ERM97889.1| hypothetical protein AMTR_s05472p00006060, partial [Amborella trichopoda]
comp33151_c0_seq1		HOM000005	ref|XP_006858796.1| hypothetical protein AMTR_s00066p00165020 [Amborella trichopoda] gb|ERN20263.1| hypothetical protein AMTR_s00066p00165020 [Amborella trichopoda]
comp33213_c0_seq1		HOM000005	ref|XP_006853508.1| hypothetical protein AMTR_s00032p00219670 [Amborella trichopoda] gb|ERN14975.1| hypothetical protein AMTR_s00032p00219670 [Amborella trichopoda]
comp34035_c0_seq1	C32423976	HOM000005	emb|CAN65790.1| hypothetical protein VITISV_042049 [Vitis vinifera]
comp34641_c0_seq1		HOM000005	ref|XP_003534174.2| PREDICTED: cytochrome P450 750A1-like [Glycine max]
comp34695_c0_seq1	scaffold438295	HOM000005	gb|ACN39836.1| unknown [Picea sitchensis]
comp34949_c0_seq1		HOM000005	gb|ACN39836.1| unknown [Picea sitchensis]
comp34990_c0_seq1		HOM000005	gb|ACN39836.1| unknown [Picea sitchensis]
comp35089_c0_seq1		HOM000005
comp36118_c0_seq1		HOM000005	gb|ACN40653.1| unknown [Picea sitchensis]
comp36950_c0_seq1		HOM000005	gb|ADE76383.1| unknown [Picea sitchensis]
comp37500_c0_seq1		HOM000005	dbj|BAH89260.1| putative flavonoid 3'5'-hydroxylase fragment [Diospyros kaki]
comp37536_c0_seq1		HOM000005
comp39281_c0_seq1		HOM000005	ref|XP_006850107.1| hypothetical protein AMTR_s00022p00225170 [Amborella trichopoda] gb|ERN11688.1| hypothetical protein AMTR_s00022p00225170 [Amborella trichopoda]
comp39326_c0_seq1		HOM000005	gb|AHH92929.1| cytochrome P450 CYP6AE51, partial [Lymantria dispar]
comp39769_c0_seq1		HOM000005	gb|ACY06905.1| flavonoid 3'-hydroxylase [Gossypium hirsutum]
comp43258_c0_seq1		HOM000005	gb|ACN39836.1| unknown [Picea sitchensis]
comp43393_c0_seq1	C32423976	HOM000005	emb|CAN65790.1| hypothetical protein VITISV_042049 [Vitis vinifera]
comp43705_c0_seq1		HOM000005	ref|XP_007203477.1| hypothetical protein PRUPE_ppa022312mg [Prunus persica] gb|EMJ04676.1| hypothetical protein PRUPE_ppa022312mg [Prunus persica]
comp43917_c0_seq1		HOM000005	gb|ADE75682.1| unknown [Picea sitchensis]
comp44742_c0_seq1	C32082478	HOM000005	gb|ADE77659.1| unknown [Picea sitchensis]
comp45201_c0_seq1	C32082478	HOM000005	gb|ADE77659.1| unknown [Picea sitchensis]
comp45754_c0_seq1	scaffold363113	HOM000005	ref|XP_006358817.1| PREDICTED: geraniol 8-hydroxylase-like [Solanum tuberosum]
comp46885_c0_seq1		HOM000005	gb|ADE75682.1| unknown [Picea sitchensis]
comp47024_c0_seq1		HOM000005	gb|ACN40653.1| unknown [Picea sitchensis]
comp47186_c0_seq1	tscaffold8557	HOM000005	gb|ACN40859.1| unknown [Picea sitchensis]
comp47806_c0_seq2		HOM000005	gb|ADE76383.1| unknown [Picea sitchensis]
comp47828_c0_seq2		HOM000005	ref|XP_006858796.1| hypothetical protein AMTR_s00066p00165020 [Amborella trichopoda] gb|ERN20263.1| hypothetical protein AMTR_s00066p00165020 [Amborella trichopoda]
comp48397_c0_seq1	tscaffold3224;scaffold409187	HOM000005	ref|XP_004307039.1| PREDICTED: cytochrome P450 77A3-like [Fragaria vesca subsp. vesca]
comp49151_c0_seq2		HOM000005	ref|XP_002323294.1| hypothetical protein POPTR_0016s05030g [Populus trichocarpa] gb|EEF05055.1| hypothetical protein POPTR_0016s05030g [Populus trichocarpa]
comp49325_c0_seq1	scaffold878328	HOM000005	gb|ABR17519.1| unknown [Picea sitchensis]
comp49487_c0_seq1		HOM000005	gb|ADE76383.1| unknown [Picea sitchensis]
comp49643_c0_seq1	scaffold879198	HOM000005	gb|ABR17519.1| unknown [Picea sitchensis]
comp49724_c0_seq1		HOM000005	gb|AHH92929.1| cytochrome P450 CYP6AE51, partial [Lymantria dispar]
comp49730_c0_seq1		HOM000005	gb|AFG61947.1| hypothetical protein 2_9900_01, partial [Pinus taeda] gb|AFG61948.1| hypothetical protein 2_9900_01, partial [Pinus taeda] gb|AFG61949.1| hypothetical protein 2_9900_01, partial [Pinus taeda] gb|AFG61950.1| hypothetical protein 2_9900_01, partial [Pinus taeda]
comp50174_c0_seq4	scaffold425377	HOM000005	gb|ACN40653.1| unknown [Picea sitchensis]
comp50198_c0_seq1	tscaffold8557	HOM000005	gb|ACN40859.1| unknown [Picea sitchensis]
comp51921_c0_seq2		HOM000005	gb|ADE76383.1| unknown [Picea sitchensis]
comp52008_c0_seq1		HOM000005	gb|ABR17122.1| unknown [Picea sitchensis]
comp52143_c0_seq1		HOM000005	sp|O65012.1|C78A4_PINRA RecName: Full=Cytochrome P450 78A4 gb|AAC05148.1| cytochrome P450 [Pinus radiata]
comp52673_c0_seq2		HOM000005	ref|XP_006858801.1| hypothetical protein AMTR_s00066p00166330 [Amborella trichopoda] gb|ERN20268.1| hypothetical protein AMTR_s00066p00166330 [Amborella trichopoda]
comp52845_c0_seq1		HOM000005	ref|XP_006431671.1| hypothetical protein CICLE_v10002486mg [Citrus clementina] gb|ESR44911.1| hypothetical protein CICLE_v10002486mg [Citrus clementina] gb|KDO43358.1| hypothetical protein CISIN_1g028420mg [Citrus sinensis]
comp53027_c0_seq3		HOM000005	gb|ACN40653.1| unknown [Picea sitchensis]
comp53390_c0_seq3		HOM000005	gb|ACN40653.1| unknown [Picea sitchensis]
comp54229_c0_seq1		HOM000005	gb|AFG61947.1| hypothetical protein 2_9900_01, partial [Pinus taeda] gb|AFG61948.1| hypothetical protein 2_9900_01, partial [Pinus taeda] gb|AFG61949.1| hypothetical protein 2_9900_01, partial [Pinus taeda] gb|AFG61950.1| hypothetical protein 2_9900_01, partial [Pinus taeda]
comp54542_c0_seq1		HOM000005	gb|ABR17122.1| unknown [Picea sitchensis]
comp54797_c0_seq6	tscaffold2055	HOM000005	gb|ACN40653.1| unknown [Picea sitchensis]
comp54874_c0_seq1		HOM000005	sp|B1NF19.1|C719D_ARGME RecName: Full=(S)-stylopine synthase; Short=STS; AltName: Full=Cytochrome P450 719A13 gb|ABR14721.1| stylopine synthase [Argemone mexicana]
comp55078_c0_seq1	scaffold409187;scaffold3224	HOM000005	ref|XP_004307039.1| PREDICTED: cytochrome P450 77A3-like [Fragaria vesca subsp. vesca]
comp55765_c0_seq2		HOM000005	gb|EXC17810.1| Cytochrome P450 76C4 [Morus notabilis]
comp56040_c0_seq2		HOM000005	gb|ABK25352.1| unknown [Picea sitchensis]
comp56051_c0_seq1		HOM000005	ref|XP_007152788.1| hypothetical protein PHAVU_004G159700g [Phaseolus vulgaris] gb|ESW24782.1| hypothetical protein PHAVU_004G159700g [Phaseolus vulgaris]
comp56067_c0_seq1		HOM000005	gb|AGJ03150.1| valencene oxidase [Callitropsis nootkatensis]
comp56389_c0_seq1		HOM000005	gb|AGC29953.1| CYP719A23 [Sinopodophyllum hexandrum]
comp56692_c0_seq1	tscaffold1622	HOM000005	gb|ABR17519.1| unknown [Picea sitchensis]
comp56724_c0_seq1		HOM000005	sp|O65012.1|C78A4_PINRA RecName: Full=Cytochrome P450 78A4 gb|AAC05148.1| cytochrome P450 [Pinus radiata]
comp56855_c0_seq1		HOM000005	sp|Q50EK4.1|C75A1_PINTA RecName: Full=Cytochrome P450 750A1; AltName: Full=Cytochrome P450 CYPC gb|AAX07433.1| cytochrome P450 CYPC [Pinus taeda]
comp57452_c0_seq1	tscaffold3734;scaffold2753	HOM000005	gb|ABK25352.1| unknown [Picea sitchensis]
comp57803_c0_seq1	scaffold425377	HOM000005	gb|ACN39836.1| unknown [Picea sitchensis]
comp57842_c0_seq1	tscaffold4434	HOM000005	gb|ABR16821.1| unknown [Picea sitchensis]
comp58052_c0_seq1		HOM000005	gb|ABR16821.1| unknown [Picea sitchensis]
comp58108_c0_seq3	scaffold425377	HOM000005	gb|ACN39836.1| unknown [Picea sitchensis]
comp58439_c0_seq2		HOM000005	gb|ADE76383.1| unknown [Picea sitchensis]
comp58544_c0_seq1	tscaffold813	HOM000005	sp|O65012.1|C78A4_PINRA RecName: Full=Cytochrome P450 78A4 gb|AAC05148.1| cytochrome P450 [Pinus radiata]
comp58844_c0_seq5		HOM000005	ref|XP_002277107.1| PREDICTED: cytochrome P450 93A1 [Vitis vinifera]
comp58988_c0_seq1	tscaffold3535	HOM000005	gb|ABK24537.1| unknown [Picea sitchensis]
comp59015_c0_seq1	tscaffold3535	HOM000005	gb|ABK24537.1| unknown [Picea sitchensis]
comp59041_c1_seq5		HOM000005	ref|XP_007017403.1| Cytochrome P450, family 82, subfamily C, polypeptide 4 [Theobroma cacao] gb|EOY14628.1| Cytochrome P450, family 82, subfamily C, polypeptide 4 [Theobroma cacao]
comp59095_c0_seq1		HOM000005	gb|KDO40427.1| hypothetical protein CISIN_1g042142mg, partial [Citrus sinensis]
comp59107_c0_seq7		HOM000005
comp59142_c0_seq1	tscaffold2568	HOM000005	gb|ABR17519.1| unknown [Picea sitchensis]
comp59188_c0_seq1	tscaffold1420	HOM000005	gb|AFX98061.1| cinnamate 4-hydroxylase [Cunninghamia lanceolata]
comp59190_c0_seq1	tscaffold1420	HOM000005	gb|AFX98061.1| cinnamate 4-hydroxylase [Cunninghamia lanceolata]
comp59465_c0_seq2		HOM000005	ref|XP_007152788.1| hypothetical protein PHAVU_004G159700g [Phaseolus vulgaris] gb|ESW24782.1| hypothetical protein PHAVU_004G159700g [Phaseolus vulgaris]
comp59904_c0_seq3	tscaffold979;scaffold813	HOM000005	sp|O65012.1|C78A4_PINRA RecName: Full=Cytochrome P450 78A4 gb|AAC05148.1| cytochrome P450 [Pinus radiata]
comp60418_c0_seq1	tscaffold5861	HOM000005	gb|ACN40555.1| unknown [Picea sitchensis]
comp60546_c0_seq1	scaffold154255	HOM000005	gb|ACN40555.1| unknown [Picea sitchensis]
comp60714_c0_seq1		HOM000005	ref|XP_006858796.1| hypothetical protein AMTR_s00066p00165020 [Amborella trichopoda] gb|ERN20263.1| hypothetical protein AMTR_s00066p00165020 [Amborella trichopoda]
comp60993_c0_seq1		HOM000005	sp|Q50EK4.1|C75A1_PINTA RecName: Full=Cytochrome P450 750A1; AltName: Full=Cytochrome P450 CYPC gb|AAX07433.1| cytochrome P450 CYPC [Pinus taeda]
comp61313_c0_seq1	tscaffold1619	HOM000005	gb|ACN40359.1| unknown [Picea sitchensis]
comp61388_c0_seq1	tscaffold1619	HOM000005	gb|ACN40359.1| unknown [Picea sitchensis]
comp62167_c0_seq3		HOM000005	gb|AFK49477.1| unknown [Lotus japonicus]
comp62175_c0_seq3		HOM000005	gb|AFK49477.1| unknown [Lotus japonicus]
comp62504_c0_seq1		HOM000005	gb|ABR16821.1| unknown [Picea sitchensis]
comp62519_c0_seq1	tscaffold1019	HOM000005	gb|ABR17519.1| unknown [Picea sitchensis]
comp62700_c0_seq1		HOM000005	gb|ADE76383.1| unknown [Picea sitchensis]
comp63109_c0_seq1	tscaffold1420	HOM000005	ref|XP_002266142.1| PREDICTED: trans-cinnamate 4-monooxygenase [Vitis vinifera]
comp63538_c0_seq1	tscaffold1420	HOM000005	ref|XP_002266142.1| PREDICTED: trans-cinnamate 4-monooxygenase [Vitis vinifera]
comp63580_c0_seq1	tscaffold7224	HOM000005	ref|XP_006428070.1| hypothetical protein CICLE_v10026966mg [Citrus clementina] ref|XP_006493870.1| PREDICTED: cytochrome P450 71A1-like [Citrus sinensis] gb|ESR41310.1| hypothetical protein CICLE_v10026966mg [Citrus clementina]
comp65428_c0_seq2	tscaffold6747	HOM000005	ref|XP_004155597.1| PREDICTED: cytochrome P450 77A1-like [Cucumis sativus]
comp65501_c0_seq2	scaffold551167	HOM000005	ref|XP_002966737.1| hypothetical protein SELMODRAFT_168443 [Selaginella moellendorffii] gb|EFJ32764.1| hypothetical protein SELMODRAFT_168443 [Selaginella moellendorffii]
comp65509_c0_seq3	tscaffold5694	HOM000005	gb|ACN40653.1| unknown [Picea sitchensis]
comp67166_c0_seq1		HOM000005	ref|XP_006858796.1| hypothetical protein AMTR_s00066p00165020 [Amborella trichopoda] gb|ERN20263.1| hypothetical protein AMTR_s00066p00165020 [Amborella trichopoda]
comp67277_c0_seq1		HOM000005	gb|ABR17519.1| unknown [Picea sitchensis]
comp67379_c0_seq3	scaffold859697.1	HOM000005	gb|ACN40389.1| unknown [Picea sitchensis]
comp67441_c0_seq1	tscaffold1512	HOM000005	gb|ADE76383.1| unknown [Picea sitchensis]
comp68297_c0_seq1		HOM000005	ref|XP_006828882.1| hypothetical protein AMTR_s00001p00181860 [Amborella trichopoda] gb|ERM96298.1| hypothetical protein AMTR_s00001p00181860 [Amborella trichopoda]
comp68297_c1_seq1		HOM000005	gb|AFG50750.1| hypothetical protein 0_14418_02, partial [Pinus taeda] gb|AFG50751.1| hypothetical protein 0_14418_02, partial [Pinus taeda] gb|AFG50752.1| hypothetical protein 0_14418_02, partial [Pinus taeda] gb|AFG50754.1| hypothetical protein 0_14418_02, partial [Pinus taeda] gb|AFG50755.1| hypothetical protein 0_14418_02, partial [Pinus taeda] gb|AFG50756.1| hypothetical protein 0_14418_02, p…
comp68360_c0_seq5	C32419514;scaffold251238	HOM000005	gb|ACN40389.1| unknown [Picea sitchensis]
comp68603_c0_seq1		HOM000005	gb|ABR16821.1| unknown [Picea sitchensis]
comp68607_c0_seq1		HOM000005	ref|XP_006828882.1| hypothetical protein AMTR_s00001p00181860 [Amborella trichopoda] gb|ERM96298.1| hypothetical protein AMTR_s00001p00181860 [Amborella trichopoda]
comp68679_c0_seq2	tscaffold5753	HOM000005	gb|ADE76383.1| unknown [Picea sitchensis]
comp68727_c0_seq2		HOM000005
comp68972_c0_seq1	tscaffold7224	HOM000005	gb|ACM89789.1| cytochrome P450 monooxygenase CYP736B [Vitis arizonica x Vitis rupestris] gb|ACN89832.1| cytochrome P450 monooxygenase CYP736B [Vitis arizonica x Vitis rupestris]
comp69011_c0_seq1	tscaffold6747	HOM000005	ref|XP_004134754.1| PREDICTED: cytochrome P450 77A1-like [Cucumis sativus]
comp69267_c0_seq2	tscaffold370	HOM000005	gb|ABR17519.1| unknown [Picea sitchensis]
comp69935_c0_seq1		HOM000005	ref|XP_006858796.1| hypothetical protein AMTR_s00066p00165020 [Amborella trichopoda] gb|ERN20263.1| hypothetical protein AMTR_s00066p00165020 [Amborella trichopoda]
comp70155_c0_seq1	scaffold551167	HOM000005	ref|XP_002966737.1| hypothetical protein SELMODRAFT_168443 [Selaginella moellendorffii] gb|EFJ32764.1| hypothetical protein SELMODRAFT_168443 [Selaginella moellendorffii]
comp70308_c0_seq1	tscaffold1512	HOM000005	gb|ACN40389.1| unknown [Picea sitchensis]
comp70650_c0_seq3	tscaffold5753	HOM000005	gb|ADE76383.1| unknown [Picea sitchensis]
comp71454_c0_seq4		HOM000005	gb|ABR17519.1| unknown [Picea sitchensis]
comp72276_c0_seq3		HOM000005
comp72447_c0_seq3	tscaffold7224	HOM000005	gb|ACM89789.1| cytochrome P450 monooxygenase CYP736B [Vitis arizonica x Vitis rupestris] gb|ACN89832.1| cytochrome P450 monooxygenase CYP736B [Vitis arizonica x Vitis rupestris]
comp72638_c0_seq3		HOM000005	ref|XP_006858796.1| hypothetical protein AMTR_s00066p00165020 [Amborella trichopoda] gb|ERN20263.1| hypothetical protein AMTR_s00066p00165020 [Amborella trichopoda]
comp72777_c0_seq1		HOM000005
comp73126_c0_seq3		HOM000005	ref|XP_006851423.1| hypothetical protein AMTR_s00040p00085270 [Amborella trichopoda] gb|ERN13004.1| hypothetical protein AMTR_s00040p00085270 [Amborella trichopoda]
comp73662_c0_seq1		HOM000005	ref|XP_006858796.1| hypothetical protein AMTR_s00066p00165020 [Amborella trichopoda] gb|ERN20263.1| hypothetical protein AMTR_s00066p00165020 [Amborella trichopoda]
comp73670_c0_seq11		HOM000005	ref|XP_008440668.1| PREDICTED: cytochrome P450 CYP736A12-like [Cucumis melo]
comp73836_c0_seq1		HOM000005	gb|ABR16435.1| unknown [Picea sitchensis]
comp73894_c0_seq1	scaffold80139	HOM000005	gb|AFX98060.1| p-coumarate 3-hydroxylase [Cunninghamia lanceolata]
comp74149_c0_seq1	tscaffold8557	HOM000005	gb|ADE76383.1| unknown [Picea sitchensis]
comp74225_c0_seq1	C31225324	HOM000005	gb|ABK24553.1| unknown [Picea sitchensis]
comp74227_c0_seq2		HOM000005	ref|XP_006858796.1| hypothetical protein AMTR_s00066p00165020 [Amborella trichopoda] gb|ERN20263.1| hypothetical protein AMTR_s00066p00165020 [Amborella trichopoda]
comp74286_c1_seq2	tscaffold8557	HOM000005	gb|ADE76383.1| unknown [Picea sitchensis]
comp74319_c0_seq3	scaffold457702	HOM000005	gb|ABK24553.1| unknown [Picea sitchensis]
comp74476_c0_seq9	tscaffold2407	HOM000005	gb|ABR17519.1| unknown [Picea sitchensis]
comp74553_c0_seq1		HOM000005	gb|ABR17519.1| unknown [Picea sitchensis]
comp75451_c0_seq1		HOM000005
comp75616_c0_seq1		HOM000005
comp75825_c0_seq1		HOM000005	gb|ABK24553.1| unknown [Picea sitchensis]
comp76479_c0_seq1		HOM000005	emb|CAN72749.1| hypothetical protein VITISV_004418 [Vitis vinifera]
comp77233_c0_seq1		HOM000005	ref|XP_004252822.1| PREDICTED: isoflavone 2'-hydroxylase-like [Solanum lycopersicum]
comp77629_c0_seq1		HOM000005	ref|XP_006830473.1| hypothetical protein AMTR_s05472p00006060, partial [Amborella trichopoda] gb|ERM97889.1| hypothetical protein AMTR_s05472p00006060, partial [Amborella trichopoda]
comp78346_c0_seq1	scaffold474377.1	HOM000005	ref|XP_004143568.1| PREDICTED: cytochrome P450 71A1-like [Cucumis sativus]
comp78478_c0_seq1		HOM000005	ref|XP_008393761.1| PREDICTED: cytochrome P450 81D11-like [Malus domestica]
comp79383_c0_seq1		HOM000005	emb|CBI35858.3| unnamed protein product [Vitis vinifera]
comp79461_c0_seq1	scaffold154097	HOM000005	emb|CBI19440.3| unnamed protein product [Vitis vinifera]
comp80295_c0_seq1		HOM000005
comp80369_c0_seq1		HOM000005	ref|XP_006849709.1| hypothetical protein AMTR_s00024p00242390 [Amborella trichopoda] gb|ERN11290.1| hypothetical protein AMTR_s00024p00242390 [Amborella trichopoda]
comp80450_c0_seq1		HOM000005	gb|KCW54385.1| hypothetical protein EUGRSUZ_I00337 [Eucalyptus grandis]
comp80961_c0_seq1		HOM000005	emb|CBI35858.3| unnamed protein product [Vitis vinifera]
comp81347_c0_seq1		HOM000005	gb|ACN39836.1| unknown [Picea sitchensis]
comp81499_c0_seq1	C31732326	HOM000005	sp|Q50EK4.1|C75A1_PINTA RecName: Full=Cytochrome P450 750A1; AltName: Full=Cytochrome P450 CYPC gb|AAX07433.1| cytochrome P450 CYPC [Pinus taeda]
comp82469_c0_seq1	scaffold903839	HOM000005	gb|ACN40389.1| unknown [Picea sitchensis]
comp82576_c0_seq1	tscaffold3578	HOM000005	gb|ADE75682.1| unknown [Picea sitchensis]
comp82796_c0_seq1		HOM000005	gb|ACN40749.1| unknown [Picea sitchensis]
comp82975_c0_seq1		HOM000005	ref|XP_003534174.2| PREDICTED: cytochrome P450 750A1-like [Glycine max]
comp83063_c0_seq1	C32565270	HOM000005	gb|ABR16821.1| unknown [Picea sitchensis]
comp83456_c0_seq1		HOM000005
comp86310_c0_seq1		HOM000005	ref|XP_002510131.1| cytochrome P450, putative [Ricinus communis] gb|EEF52318.1| cytochrome P450, putative [Ricinus communis]
comp87246_c0_seq1		HOM000005	ref|XP_008440668.1| PREDICTED: cytochrome P450 CYP736A12-like [Cucumis melo]
comp87398_c0_seq1		HOM000005	ref|XP_004955502.1| PREDICTED: flavonoid 3'-monooxygenase-like [Setaria italica]
comp87672_c0_seq1		HOM000005	ref|XP_007223263.1| hypothetical protein PRUPE_ppa004464mg [Prunus persica] gb|EMJ24462.1| hypothetical protein PRUPE_ppa004464mg [Prunus persica]
comp87687_c0_seq1	tscaffold6270	HOM000005	gb|EXB94994.1| Cytochrome P450 76C1 [Morus notabilis]
comp88826_c0_seq1		HOM000005	ref|XP_006435895.1| hypothetical protein CICLE_v10031217mg [Citrus clementina] gb|ESR49135.1| hypothetical protein CICLE_v10031217mg [Citrus clementina]
comp91204_c0_seq1		HOM000005	gb|ABR17913.1| unknown [Picea sitchensis]
comp92040_c0_seq1		HOM000005	emb|CBI19607.3| unnamed protein product [Vitis vinifera]
comp92811_c0_seq1		HOM000005	gb|ACN39836.1| unknown [Picea sitchensis]
comp94660_c0_seq1		HOM000005	gb|AID54877.1| cytochrome P450 CYP4G9 [Helicoverpa armigera]
comp95228_c0_seq1	tscaffold6120	HOM000005	gb|ACN39836.1| unknown [Picea sitchensis]
comp96448_c0_seq1	scaffold281228	HOM000005	gb|AEX12403.1| hypothetical protein 0_9919_01 [Pinus taeda]
comp97082_c0_seq2	tscaffold179	HOM000005	gb|AFG61947.1| hypothetical protein 2_9900_01, partial [Pinus taeda] gb|AFG61948.1| hypothetical protein 2_9900_01, partial [Pinus taeda] gb|AFG61949.1| hypothetical protein 2_9900_01, partial [Pinus taeda] gb|AFG61950.1| hypothetical protein 2_9900_01, partial [Pinus taeda]
comp98739_c0_seq1		HOM000005	gb|AFK39641.1| unknown [Lotus japonicus]
comp99323_c0_seq1		HOM000005
comp99985_c0_seq1	scaffold672243	HOM000005	gb|ACN39836.1| unknown [Picea sitchensis]
comp101696_c0_seq1		HOM000005	gb|AID54877.1| cytochrome P450 CYP4G9 [Helicoverpa armigera]
comp103670_c0_seq1		HOM000005	gb|ABR16435.1| unknown [Picea sitchensis]
comp104207_c0_seq1	tscaffold7224	HOM000005	gb|AEW07664.1| hypothetical protein 0_8472_01, partial [Pinus radiata]
comp108365_c0_seq1		HOM000005
comp108939_c0_seq1		HOM000005	gb|AID54853.1| cytochrome P450 CYP304F1 [Helicoverpa armigera]
comp110482_c0_seq1		HOM000005	gb|ABR17519.1| unknown [Picea sitchensis]
comp111178_c0_seq1		HOM000005	ref|XP_006349946.1| PREDICTED: cytochrome P450 82C2-like [Solanum tuberosum]
comp113115_c0_seq1		HOM000005	gb|AID54856.1| cytochrome P450 CYP307A1 [Helicoverpa armigera]
comp113334_c0_seq1	C32414020	HOM000005	gb|ADE75681.1| unknown [Picea sitchensis]
comp113533_c0_seq1		HOM000005	gb|ABR16112.1| unknown [Picea sitchensis]
comp114637_c0_seq1		HOM000005	ref|XP_006358817.1| PREDICTED: geraniol 8-hydroxylase-like [Solanum tuberosum]
comp115236_c0_seq1		HOM000005	ref|XP_008391365.1| PREDICTED: cytochrome P450 71A25-like [Malus domestica]
comp118762_c0_seq1		HOM000005	emb|CAN65890.1| hypothetical protein VITISV_018868 [Vitis vinifera]
comp121146_c0_seq1		HOM000005	gb|EPS59511.1| hypothetical protein M569_15290 [Genlisea aurea]
comp121442_c0_seq1		HOM000005	ref|XP_006436412.1| hypothetical protein CICLE_v10031266mg [Citrus clementina] gb|ESR49652.1| hypothetical protein CICLE_v10031266mg [Citrus clementina]
comp123205_c0_seq1		HOM000005	ref|XP_007703438.1| hypothetical protein COCSADRAFT_202450 [Bipolaris sorokiniana ND90Pr] gb|EMD61120.1| hypothetical protein COCSADRAFT_202450 [Bipolaris sorokiniana ND90Pr]
comp124355_c0_seq1		HOM000005	dbj|BAN66313.1| cytochrome P450 315A1 [Mamestra brassicae]
comp125892_c0_seq1		HOM000005	ref|XP_006858802.1| hypothetical protein AMTR_s00066p00166580 [Amborella trichopoda] gb|ERN20269.1| hypothetical protein AMTR_s00066p00166580 [Amborella trichopoda]
comp126895_c0_seq1		HOM000005	ref|XP_007739659.1| hypothetical protein A1O5_00850 [Cladophialophora psammophila CBS 110553] gb|EXJ76342.1| hypothetical protein A1O5_00850 [Cladophialophora psammophila CBS 110553]
comp127130_c0_seq1	tscaffold1344	HOM000005	gb|AFG61947.1| hypothetical protein 2_9900_01, partial [Pinus taeda] gb|AFG61948.1| hypothetical protein 2_9900_01, partial [Pinus taeda] gb|AFG61949.1| hypothetical protein 2_9900_01, partial [Pinus taeda] gb|AFG61950.1| hypothetical protein 2_9900_01, partial [Pinus taeda]
comp127173_c0_seq1	C30761144	HOM000005	ref|XP_004135500.1| PREDICTED: cytochrome P450 71B37-like [Cucumis sativus] ref|XP_004159704.1| PREDICTED: cytochrome P450 71B37-like [Cucumis sativus]
comp127624_c0_seq1		HOM000005	ref|XP_003632533.1| PREDICTED: LOW QUALITY PROTEIN: cytochrome P450 71A1-like [Vitis vinifera]
comp130464_c0_seq1		HOM000005	gb|KDP38430.1| hypothetical protein JCGZ_04355 [Jatropha curcas]
comp131344_c0_seq1		HOM000005	ref|XP_002283235.1| PREDICTED: isoflavone 2'-hydroxylase [Vitis vinifera]
comp132063_c0_seq1		HOM000005	ref|XP_006858802.1| hypothetical protein AMTR_s00066p00166580 [Amborella trichopoda] gb|ERN20269.1| hypothetical protein AMTR_s00066p00166580 [Amborella trichopoda]
comp134717_c0_seq1	C32538274	HOM000005	gb|ABR16112.1| unknown [Picea sitchensis]
comp135020_c0_seq1		HOM000005	gb|ABR16112.1| unknown [Picea sitchensis]
comp135193_c0_seq1	C31501056	HOM000005	gb|ABR16112.1| unknown [Picea sitchensis]
comp137014_c0_seq1		HOM000005	gb|KEF56726.1| hypothetical protein A1O9_06916 [Exophiala aquamarina CBS 119918]
comp141780_c0_seq1		HOM000005
comp141788_c0_seq1		HOM000005	gb|ABR16435.1| unknown [Picea sitchensis]
comp147710_c0_seq1		HOM000005	gb|AID54869.1| cytochrome P450 CYP341D1 [Helicoverpa armigera]
comp153054_c0_seq1		HOM000005	gb|ACM45975.1| cytochrome P450 CYP306A1 [Spodoptera littoralis]
comp154530_c0_seq1		HOM000005	gb|ACN40653.1| unknown [Picea sitchensis]
comp155639_c0_seq1		HOM000005	gb|ADE75681.1| unknown [Picea sitchensis]
comp229_c0_seq1		HOM000006	ref|XP_004155429.1| PREDICTED: LOW QUALITY PROTEIN: L-type lectin-domain containing receptor kinase IX.1-like [Cucumis sativus]
comp11044_c0_seq1	tscaffold3164	HOM000006	gb|AFG61831.1| hypothetical protein 0_12542_01, partial [Pinus taeda] gb|AFG61832.1| hypothetical protein 0_12542_01, partial [Pinus taeda] gb|AFG61833.1| hypothetical protein 0_12542_01, partial [Pinus taeda]
comp11302_c0_seq1		HOM000006	gb|AEW08311.1| hypothetical protein 2_6183_01, partial [Pinus radiata] gb|AFG65666.1| hypothetical protein 2_6183_01, partial [Pinus taeda] gb|AFG65667.1| hypothetical protein 2_6183_01, partial [Pinus taeda] gb|AFG65668.1| hypothetical protein 2_6183_01, partial [Pinus taeda] gb|AFG65669.1| hypothetical protein 2_6183_01, partial [Pinus taeda] gb|AFG65670.1| hypothetical protein 2_6183_01, parti…
comp18643_c0_seq1		HOM000006	ref|XP_004504576.1| PREDICTED: putative cysteine-rich receptor-like protein kinase 35-like isoform X2 [Cicer arietinum]
comp19742_c0_seq1		HOM000006
comp20036_c0_seq1		HOM000006	emb|CDP14929.1| unnamed protein product [Coffea canephora]
comp21233_c0_seq2	scaffold746147	HOM000006
comp22363_c0_seq1		HOM000006	gb|ABK22830.1| unknown [Picea sitchensis]
comp23511_c0_seq1		HOM000006	ref|XP_002527233.1| kinase, putative [Ricinus communis] gb|EEF35159.1| kinase, putative [Ricinus communis]
comp23981_c0_seq1	tscaffold2062	HOM000006	gb|ADE75729.1| unknown [Picea sitchensis]
comp27997_c0_seq1		HOM000006	gb|KCW70840.1| hypothetical protein EUGRSUZ_F03981, partial [Eucalyptus grandis]
comp28679_c0_seq1	C32483410	HOM000006	gb|ABK22830.1| unknown [Picea sitchensis]
comp28795_c0_seq2	scaffold746147	HOM000006	gb|ABK22830.1| unknown [Picea sitchensis]
comp29128_c0_seq1		HOM000006
comp36650_c0_seq1	tscaffold1868	HOM000006	ref|XP_004297467.1| PREDICTED: cysteine-rich receptor-like protein kinase 10-like [Fragaria vesca subsp. vesca]
comp36729_c0_seq1		HOM000006	ref|XP_007043425.1| S-locus lectin protein kinase family protein, putative isoform 2 [Theobroma cacao] gb|EOX99256.1| S-locus lectin protein kinase family protein, putative isoform 2 [Theobroma cacao]
comp37885_c0_seq1		HOM000006	ref|XP_007024474.1| Receptor-like protein kinase-related family protein [Theobroma cacao] gb|EOY27096.1| Receptor-like protein kinase-related family protein [Theobroma cacao]
comp37992_c0_seq1	scaffold734982	HOM000006	ref|XP_006845360.1| hypothetical protein AMTR_s00019p00022080 [Amborella trichopoda] gb|ERN07035.1| hypothetical protein AMTR_s00019p00022080 [Amborella trichopoda]
comp40182_c0_seq1	tscaffold1868	HOM000006	gb|KCW64553.1| hypothetical protein EUGRSUZ_G02158 [Eucalyptus grandis]
comp45126_c0_seq1		HOM000006	ref|XP_002512743.1| serine-threonine protein kinase, plant-type, putative [Ricinus communis] gb|EEF49246.1| serine-threonine protein kinase, plant-type, putative [Ricinus communis]
comp48278_c0_seq1		HOM000006	ref|XP_007043425.1| S-locus lectin protein kinase family protein, putative isoform 2 [Theobroma cacao] gb|EOX99256.1| S-locus lectin protein kinase family protein, putative isoform 2 [Theobroma cacao]
comp49249_c0_seq2	tscaffold6050	HOM000006	gb|ADE76150.1| unknown [Picea sitchensis]
comp52681_c0_seq2		HOM000006	gb|KEH40489.1| receptor-like kinase plant-like protein, putative [Medicago truncatula]
comp53635_c0_seq1		HOM000006
comp55224_c0_seq1	scaffold352474.1	HOM000006	ref|XP_006847775.1| hypothetical protein AMTR_s00162p00056910 [Amborella trichopoda] gb|ERN09356.1| hypothetical protein AMTR_s00162p00056910 [Amborella trichopoda]
comp57237_c0_seq2	tscaffold8031;scaffold165414	HOM000006	gb|ABK22830.1| unknown [Picea sitchensis]
comp58163_c0_seq1		HOM000006
comp58595_c0_seq2		HOM000006	ref|XP_006856952.1| hypothetical protein AMTR_s01216p00000700 [Amborella trichopoda] gb|ERN18419.1| hypothetical protein AMTR_s01216p00000700 [Amborella trichopoda]
comp59115_c0_seq1		HOM000006	ref|XP_003547530.2| PREDICTED: probable receptor-like protein kinase At1g11050-like [Glycine max]
comp59470_c0_seq1	scaffold165414	HOM000006	gb|ABK22830.1| unknown [Picea sitchensis]
comp60592_c0_seq1		HOM000006	ref|XP_007043425.1| S-locus lectin protein kinase family protein, putative isoform 2 [Theobroma cacao] gb|EOX99256.1| S-locus lectin protein kinase family protein, putative isoform 2 [Theobroma cacao]
comp63655_c0_seq1	tscaffold1237	HOM000006	ref|XP_004496789.1| PREDICTED: cysteine-rich receptor-like protein kinase 10-like isoform X2 [Cicer arietinum]
comp63776_c0_seq5	tscaffold1237	HOM000006	ref|XP_004496789.1| PREDICTED: cysteine-rich receptor-like protein kinase 10-like isoform X2 [Cicer arietinum]
comp65368_c0_seq1	scaffold876250.2	HOM000006	gb|ABK25075.1| unknown [Picea sitchensis]
comp69357_c0_seq1	scaffold904758	HOM000006	gb|ABR17803.1| unknown [Picea sitchensis]
comp69601_c0_seq2	tscaffold695	HOM000006	ref|XP_006606898.1| PREDICTED: cysteine-rich receptor-like protein kinase 26-like [Glycine max]
comp69787_c0_seq2		HOM000006	ref|XP_002510756.1| kinase, putative [Ricinus communis] gb|EEF52943.1| kinase, putative [Ricinus communis]
comp71151_c0_seq3	scaffold904758	HOM000006	gb|ABR17803.1| unknown [Picea sitchensis]
comp71202_c0_seq27	tscaffold1328;scaffold846517	HOM000006	ref|XP_006413566.1| hypothetical protein EUTSA_v10024631mg [Eutrema salsugineum] gb|ESQ55019.1| hypothetical protein EUTSA_v10024631mg [Eutrema salsugineum]
comp71420_c0_seq6	tscaffold61	HOM000006	ref|XP_004297467.1| PREDICTED: cysteine-rich receptor-like protein kinase 10-like [Fragaria vesca subsp. vesca]
comp71488_c0_seq13	C32483410;scaffold1328	HOM000006	gb|EXB90894.1| Cysteine-rich receptor-like protein kinase 10 [Morus notabilis]
comp71776_c0_seq13	tscaffold695	HOM000006
comp73249_c0_seq1		HOM000006	ref|XP_006849862.1| hypothetical protein AMTR_s00022p00063350 [Amborella trichopoda] gb|ERN11443.1| hypothetical protein AMTR_s00022p00063350 [Amborella trichopoda]
comp77180_c0_seq1		HOM000006	ref|XP_004513556.1| PREDICTED: G-type lectin S-receptor-like serine/threonine-protein kinase At2g19130-like [Cicer arietinum]
comp78878_c0_seq1		HOM000006	gb|KDP45259.1| hypothetical protein JCGZ_15124 [Jatropha curcas]
comp78879_c0_seq1		HOM000006	ref|NP_001235152.1| S-locus lectin protein kinase family protein precursor [Glycine max] gb|ACM89542.1| S-locus lectin protein kinase family protein [Glycine max] gb|ACM89606.1| S-locus lectin protein kinase family protein [Glycine max]
comp79181_c0_seq1	tscaffold2062	HOM000006	gb|ADE75729.1| unknown [Picea sitchensis]
comp80060_c0_seq1		HOM000006	gb|ABR17803.1| unknown [Picea sitchensis]
comp82380_c0_seq1		HOM000006
comp84843_c0_seq1		HOM000006	ref|XP_006856583.1| hypothetical protein AMTR_s00046p00199100 [Amborella trichopoda] gb|ERN18050.1| hypothetical protein AMTR_s00046p00199100 [Amborella trichopoda]
comp85988_c0_seq1		HOM000006	gb|ABR16490.1| unknown [Picea sitchensis]
comp86339_c0_seq1		HOM000006	gb|ADG38575.1| AT3G49670-like protein [Neslia paniculata]
comp88065_c0_seq1	tscaffold8821	HOM000006	ref|XP_001762450.1| predicted protein [Physcomitrella patens] gb|EDQ72573.1| predicted protein [Physcomitrella patens]
comp88457_c0_seq1	scaffold408097	HOM000006	gb|ABK22830.1| unknown [Picea sitchensis]
comp89633_c0_seq1	C32293910;scaffold370786	HOM000006	gb|ABK22830.1| unknown [Picea sitchensis]
comp90032_c0_seq1		HOM000006
comp92188_c0_seq1	tscaffold6820;scaffold29794	HOM000006	gb|KDO40379.1| hypothetical protein CISIN_1g0034891mg, partial [Citrus sinensis]
comp95623_c0_seq1		HOM000006	ref|XP_003567188.1| PREDICTED: uncharacterized protein LOC100821396 [Brachypodium distachyon]
comp95688_c0_seq1	scaffold823004	HOM000006	ref|XP_007212975.1| hypothetical protein PRUPE_ppa022461mg, partial [Prunus persica] gb|EMJ14174.1| hypothetical protein PRUPE_ppa022461mg, partial [Prunus persica]
comp96708_c0_seq1	C32523310	HOM000006	gb|EMT26328.1| Putative LRR receptor-like serine/threonine-protein kinase [Aegilops tauschii]
comp98066_c0_seq1	scaffold878668	HOM000006	ref|XP_004297467.1| PREDICTED: cysteine-rich receptor-like protein kinase 10-like [Fragaria vesca subsp. vesca]
comp99943_c0_seq1		HOM000006	gb|ABR17803.1| unknown [Picea sitchensis]
comp100559_c0_seq1	tscaffold2720	HOM000006	ref|XP_006469213.1| PREDICTED: cysteine-rich receptor-like protein kinase 10-like [Citrus sinensis]
comp100840_c0_seq1	scaffold13125	HOM000006	gb|ABK22830.1| unknown [Picea sitchensis]
comp101198_c0_seq1		HOM000006	gb|AAT96701.1| putative receptor-like protein kinase 3 [Musa acuminata]
comp102777_c0_seq1		HOM000006	emb|CBI35559.3| unnamed protein product [Vitis vinifera]
comp111994_c0_seq1		HOM000006	ref|XP_003633280.1| PREDICTED: G-type lectin S-receptor-like serine/threonine-protein kinase SD2-5-like [Vitis vinifera]
comp112765_c0_seq1		HOM000006	ref|NP_001059426.2| Os07g0302100 [Oryza sativa Japonica Group] gb|EAZ27654.1| hypothetical protein OsJ_11599 [Oryza sativa Japonica Group] dbj|BAF21340.2| Os07g0302100 [Oryza sativa Japonica Group]
comp113443_c0_seq1		HOM000006	gb|ACN40370.1| unknown [Picea sitchensis]
comp115206_c0_seq1	tscaffold7354	HOM000006	gb|AFG61831.1| hypothetical protein 0_12542_01, partial [Pinus taeda] gb|AFG61832.1| hypothetical protein 0_12542_01, partial [Pinus taeda] gb|AFG61833.1| hypothetical protein 0_12542_01, partial [Pinus taeda]
comp127935_c0_seq1		HOM000006	gb|KDO86236.1| hypothetical protein CISIN_1g044374mg, partial [Citrus sinensis]
comp128243_c0_seq1		HOM000006	gb|ADE77244.1| unknown [Picea sitchensis]
comp130143_c0_seq1		HOM000006	gb|ABK22830.1| unknown [Picea sitchensis]
comp132190_c0_seq1		HOM000006	gb|EAZ18684.1| hypothetical protein OsJ_34205 [Oryza sativa Japonica Group]
comp136504_c0_seq1	tscaffold5194	HOM000006	gb|EYU32506.1| hypothetical protein MIMGU_mgv1a025150mg [Erythranthe guttata]
comp140112_c0_seq1		HOM000006	ref|XP_008245612.1| PREDICTED: G-type lectin S-receptor-like serine/threonine-protein kinase At2g19130 [Prunus mume]
[truncated: 146,868 more rows]
