# Supplementary material for: De Novo Transcriptome Assembly and Characterization for the Widespread and Stress-Tolerant Conifer Platycladus orientalis
Source: PLoS One. 2016 Feb 16;11(2):e0148985. doi: 10.1371/journal.pone.0148985 (PMC4755536; doi:10.1371/journal.pone.0148985)
Supplement: S9 File — (XLSX) [file pone.0148985.s011.xlsx]

## Sheet: Sheet1
Sequence_ID	GO_ID	GO_name	GO_namespace
comp62963_c0_seq1	GO:0016310	phosphorylation	biological_process
comp62963_c0_seq1	GO:0005524	ATP binding	molecular_function
comp62963_c0_seq1	GO:0016301	kinase activity	molecular_function
comp62963_c0_seq1	GO:0009165	nucleotide biosynthetic process	biological_process
comp62963_c0_seq1	GO:0006139	nucleobase-containing compound metabolic process	biological_process
comp62963_c0_seq1	GO:0005737	cytoplasm	cellular_component
comp62963_c0_seq1	GO:0004017	adenylate kinase activity	molecular_function
comp62963_c0_seq1	GO:0019205	nucleobase-containing compound kinase activity	molecular_function
comp62963_c0_seq1	GO:0046939	nucleotide phosphorylation	biological_process
comp62963_c0_seq1	GO:0000166	nucleotide binding	molecular_function
comp62963_c0_seq1	GO:0009536	plastid	cellular_component
comp62963_c0_seq1	GO:0019201	nucleotide kinase activity	molecular_function
comp62963_c0_seq1	GO:0016776	phosphotransferase activity, phosphate group as acceptor	molecular_function
comp62963_c0_seq1	GO:0016740	transferase activity	molecular_function
comp62963_c0_seq1	GO:0009507	chloroplast	cellular_component
comp52492_c0_seq1	GO:0016020	membrane	cellular_component
comp52492_c0_seq1	GO:0006810	transport	biological_process
comp52492_c0_seq1	GO:0005484	SNAP receptor activity	molecular_function
comp52492_c0_seq1	GO:0042147	retrograde transport, endosome to Golgi	biological_process
comp52492_c0_seq1	GO:0005801	cis-Golgi network	cellular_component
comp52492_c0_seq1	GO:0016192	vesicle-mediated transport	biological_process
comp52492_c0_seq1	GO:0000139	Golgi membrane	cellular_component
comp52492_c0_seq1	GO:0005794	Golgi apparatus	cellular_component
comp52492_c0_seq1	GO:0016021	integral to membrane	cellular_component
comp52492_c0_seq1	GO:0006888	ER to Golgi vesicle-mediated transport	biological_process
comp52492_c0_seq1	GO:0015031	protein transport	biological_process
comp38917_c0_seq1	GO:0018106	peptidyl-histidine phosphorylation	biological_process
comp38917_c0_seq1	GO:0016020	membrane	cellular_component
comp38917_c0_seq1	GO:0016310	phosphorylation	biological_process
comp38917_c0_seq1	GO:0007165	signal transduction	biological_process
comp38917_c0_seq1	GO:0005524	ATP binding	molecular_function
comp38917_c0_seq1	GO:0006355	regulation of transcription, DNA-dependent	biological_process
comp38917_c0_seq1	GO:0004673	protein histidine kinase activity	molecular_function
comp38917_c0_seq1	GO:0000155	two-component sensor activity	molecular_function
comp38917_c0_seq1	GO:0000160	two-component signal transduction system (phosphorelay)	biological_process
comp38917_c0_seq1	GO:0004871	signal transducer activity	molecular_function
comp38917_c0_seq1	GO:0000156	two-component response regulator activity	molecular_function
comp38917_c0_seq1	GO:0016772	transferase activity, transferring phosphorus-containing groups	molecular_function
comp103320_c0_seq1	GO:0046872	metal ion binding	molecular_function
comp103320_c0_seq1	GO:0008270	zinc ion binding	molecular_function
comp94055_c0_seq1	GO:0005840	ribosome	cellular_component
comp94055_c0_seq1	GO:0030529	ribonucleoprotein complex	cellular_component
comp94055_c0_seq1	GO:0006412	translation	biological_process
comp94055_c0_seq1	GO:0005622	intracellular	cellular_component
comp94055_c0_seq1	GO:0003735	structural constituent of ribosome	molecular_function
comp94055_c0_seq1	GO:0005737	cytoplasm	cellular_component
comp87150_c0_seq1	GO:0016874	ligase activity	molecular_function
comp145358_c0_seq1	GO:0032440	2-alkenal reductase [NAD(P)] activity	molecular_function
comp145358_c0_seq1	GO:0020037	heme binding	molecular_function
comp145358_c0_seq1	GO:0055114	oxidation-reduction process	biological_process
comp145358_c0_seq1	GO:0016491	oxidoreductase activity	molecular_function
comp45554_c0_seq2	GO:0003964	RNA-directed DNA polymerase activity	molecular_function
comp45554_c0_seq2	GO:0015074	DNA integration	biological_process
comp45554_c0_seq2	GO:0003723	RNA binding	molecular_function
comp45554_c0_seq2	GO:0003677	DNA binding	molecular_function
comp45554_c0_seq2	GO:0008270	zinc ion binding	molecular_function
comp45554_c0_seq2	GO:0006278	RNA-dependent DNA replication	biological_process
comp45554_c0_seq2	GO:0003676	nucleic acid binding	molecular_function
comp95503_c0_seq1	GO:0006508	proteolysis	biological_process
comp95503_c0_seq1	GO:0004190	aspartic-type endopeptidase activity	molecular_function
comp123775_c0_seq1	GO:0005840	ribosome	cellular_component
comp123775_c0_seq1	GO:0030529	ribonucleoprotein complex	cellular_component
comp123775_c0_seq1	GO:0000166	nucleotide binding	molecular_function
comp123775_c0_seq1	GO:0006412	translation	biological_process
comp123775_c0_seq1	GO:0005622	intracellular	cellular_component
comp123775_c0_seq1	GO:0003735	structural constituent of ribosome	molecular_function
comp156582_c0_seq1	GO:0006457	protein folding	biological_process
comp156582_c0_seq1	GO:0005783	endoplasmic reticulum	cellular_component
comp156582_c0_seq1	GO:0016055	Wnt receptor signaling pathway	biological_process
comp56533_c0_seq1	GO:0008374	O-acyltransferase activity	molecular_function
comp56533_c0_seq1	GO:0006629	lipid metabolic process	biological_process
comp77995_c0_seq1	GO:0016020	membrane	cellular_component
comp77995_c0_seq1	GO:0005216	ion channel activity	molecular_function
comp77995_c0_seq1	GO:0016021	integral to membrane	cellular_component
comp77995_c0_seq1	GO:0006811	ion transport	biological_process
comp60500_c0_seq3	GO:0055085	transmembrane transport	biological_process
comp60500_c0_seq3	GO:0016021	integral to membrane	cellular_component
comp87629_c0_seq1	GO:0016757	transferase activity, transferring glycosyl groups	molecular_function
comp87629_c0_seq1	GO:0008152	metabolic process	biological_process
comp87629_c0_seq1	GO:0050403	trans-zeatin O-beta-D-glucosyltransferase activity	molecular_function
comp87629_c0_seq1	GO:0050404	zeatin O-beta-D-xylosyltransferase activity	molecular_function
comp87629_c0_seq1	GO:0016758	transferase activity, transferring hexosyl groups	molecular_function
comp87629_c0_seq1	GO:0050505	hydroquinone glucosyltransferase activity	molecular_function
comp87629_c0_seq1	GO:0016740	transferase activity	molecular_function
comp62136_c0_seq1	GO:0016787	hydrolase activity	molecular_function
comp62136_c0_seq1	GO:0008152	metabolic process	biological_process
comp62136_c0_seq1	GO:0003824	catalytic activity	molecular_function
comp33531_c0_seq1	GO:0005856	cytoskeleton	cellular_component
comp33531_c0_seq1	GO:0005524	ATP binding	molecular_function
comp33531_c0_seq1	GO:0000166	nucleotide binding	molecular_function
comp33531_c0_seq1	GO:0005737	cytoplasm	cellular_component
comp86147_c0_seq1	GO:0015671	oxygen transport	biological_process
comp86147_c0_seq1	GO:0006810	transport	biological_process
comp86147_c0_seq1	GO:0005615	extracellular space	cellular_component
comp86147_c0_seq1	GO:0045735	nutrient reservoir activity	molecular_function
comp86147_c0_seq1	GO:0005576	extracellular region	cellular_component
comp86147_c0_seq1	GO:0005344	oxygen transporter activity	molecular_function
comp46624_c0_seq1	GO:0010181	FMN binding	molecular_function
comp46624_c0_seq1	GO:0005506	iron ion binding	molecular_function
comp46624_c0_seq1	GO:0055114	oxidation-reduction process	biological_process
comp46624_c0_seq1	GO:0016491	oxidoreductase activity	molecular_function
comp71061_c0_seq1	GO:0004252	serine-type endopeptidase activity	molecular_function
comp71061_c0_seq1	GO:0016787	hydrolase activity	molecular_function
comp71061_c0_seq1	GO:0008233	peptidase activity	molecular_function
comp71061_c0_seq1	GO:0006508	proteolysis	biological_process
comp71061_c0_seq1	GO:0042802	identical protein binding	molecular_function
comp71061_c0_seq1	GO:0043086	negative regulation of catalytic activity	biological_process
comp71061_c0_seq1	GO:0008236	serine-type peptidase activity	molecular_function
comp47712_c0_seq2	GO:0005488	binding	molecular_function
comp47712_c0_seq2	GO:0016874	ligase activity	molecular_function
comp48709_c0_seq1	GO:0030276	clathrin binding	molecular_function
comp48709_c0_seq1	GO:0048268	clathrin coat assembly	biological_process
comp48709_c0_seq1	GO:0005545	1-phosphatidylinositol binding	molecular_function
comp48709_c0_seq1	GO:0030118	clathrin coat	cellular_component
comp48709_c0_seq1	GO:0005543	phospholipid binding	molecular_function
comp110737_c0_seq1	GO:0015074	DNA integration	biological_process
comp110737_c0_seq1	GO:0003677	DNA binding	molecular_function
comp110737_c0_seq1	GO:0008233	peptidase activity	molecular_function
comp110737_c0_seq1	GO:0016779	nucleotidyltransferase activity	molecular_function
comp110737_c0_seq1	GO:0004518	nuclease activity	molecular_function
comp110737_c0_seq1	GO:0004190	aspartic-type endopeptidase activity	molecular_function
comp110737_c0_seq1	GO:0003676	nucleic acid binding	molecular_function
comp110737_c0_seq1	GO:0003964	RNA-directed DNA polymerase activity	molecular_function
comp110737_c0_seq1	GO:0046872	metal ion binding	molecular_function
comp110737_c0_seq1	GO:0016787	hydrolase activity	molecular_function
comp110737_c0_seq1	GO:0008270	zinc ion binding	molecular_function
comp110737_c0_seq1	GO:0016740	transferase activity	molecular_function
comp110737_c0_seq1	GO:0004519	endonuclease activity	molecular_function
comp70058_c0_seq2	GO:0004872	receptor activity	molecular_function
comp70058_c0_seq2	GO:0009734	auxin mediated signaling pathway	biological_process
comp70058_c0_seq2	GO:0000822	inositol hexakisphosphate binding	molecular_function
comp44688_c0_seq1	GO:0009734	auxin mediated signaling pathway	biological_process
comp57583_c0_seq4	GO:0005524	ATP binding	molecular_function
comp57583_c0_seq4	GO:0004674	protein serine/threonine kinase activity	molecular_function
comp57583_c0_seq4	GO:0004672	protein kinase activity	molecular_function
comp57583_c0_seq4	GO:0000166	nucleotide binding	molecular_function
comp57583_c0_seq4	GO:0006468	protein phosphorylation	biological_process
comp57583_c0_seq4	GO:0016772	transferase activity, transferring phosphorus-containing groups	molecular_function
comp136350_c0_seq1	GO:0008152	metabolic process	biological_process
comp136350_c0_seq1	GO:0003824	catalytic activity	molecular_function
comp136350_c0_seq1	GO:0055114	oxidation-reduction process	biological_process
comp136350_c0_seq1	GO:0018580	nitronate monooxygenase activity	molecular_function
comp143184_c0_seq1	GO:0004553	hydrolase activity, hydrolyzing O-glycosyl compounds	molecular_function
comp143184_c0_seq1	GO:0005975	carbohydrate metabolic process	biological_process
comp143184_c0_seq1	GO:0003824	catalytic activity	molecular_function
comp143184_c0_seq1	GO:0004560	alpha-L-fucosidase activity	molecular_function
comp68049_c0_seq1	GO:0008615	pyridoxine biosynthetic process	biological_process
comp68049_c0_seq1	GO:0042823	pyridoxal phosphate biosynthetic process	biological_process
comp68049_c0_seq1	GO:0008152	metabolic process	biological_process
comp68049_c0_seq1	GO:0006950	response to stress	biological_process
comp68049_c0_seq1	GO:0003824	catalytic activity	molecular_function
comp89853_c0_seq1	GO:0005634	nucleus	cellular_component
comp89853_c0_seq1	GO:0003723	RNA binding	molecular_function
comp89853_c0_seq1	GO:0008168	methyltransferase activity	molecular_function
comp89853_c0_seq1	GO:0006364	rRNA processing	biological_process
comp89853_c0_seq1	GO:0042254	ribosome biogenesis	biological_process
comp89853_c0_seq1	GO:0005730	nucleolus	cellular_component
comp89853_c0_seq1	GO:0070037	rRNA (pseudouridine) methyltransferase activity	molecular_function
comp89853_c0_seq1	GO:0016740	transferase activity	molecular_function
comp89853_c0_seq1	GO:0032259	methylation	biological_process
comp89853_c0_seq1	GO:0019843	rRNA binding	molecular_function
comp8746_c0_seq1	GO:0016757	transferase activity, transferring glycosyl groups	molecular_function
comp8746_c0_seq1	GO:0008152	metabolic process	biological_process
comp8746_c0_seq1	GO:0016758	transferase activity, transferring hexosyl groups	molecular_function
comp8746_c0_seq1	GO:0016740	transferase activity	molecular_function
comp46822_c0_seq4	GO:0005575	cellular_component	cellular_component
comp46822_c0_seq4	GO:0004000	adenosine deaminase activity	molecular_function
comp46822_c0_seq4	GO:0009117	nucleotide metabolic process	biological_process
comp46822_c0_seq4	GO:0003674	molecular_function	molecular_function
comp46822_c0_seq4	GO:0019239	deaminase activity	molecular_function
comp46822_c0_seq4	GO:0046872	metal ion binding	molecular_function
comp46822_c0_seq4	GO:0016787	hydrolase activity	molecular_function
comp46822_c0_seq4	GO:0009168	purine ribonucleoside monophosphate biosynthetic process	biological_process
comp46822_c0_seq4	GO:0008150	biological_process	biological_process
comp159502_c0_seq1	GO:0016209	antioxidant activity	molecular_function
comp159502_c0_seq1	GO:0005634	nucleus	cellular_component
comp159502_c0_seq1	GO:0004601	peroxidase activity	molecular_function
comp159502_c0_seq1	GO:0055114	oxidation-reduction process	biological_process
comp159502_c0_seq1	GO:0051920	peroxiredoxin activity	molecular_function
comp159502_c0_seq1	GO:0016491	oxidoreductase activity	molecular_function
comp131082_c0_seq1	GO:0046872	metal ion binding	molecular_function
comp131082_c0_seq1	GO:0008270	zinc ion binding	molecular_function
comp59866_c0_seq1	GO:0005634	nucleus	cellular_component
comp59866_c0_seq1	GO:0008469	histone-arginine N-methyltransferase activity	molecular_function
comp59866_c0_seq1	GO:0006355	regulation of transcription, DNA-dependent	biological_process
comp59866_c0_seq1	GO:0008168	methyltransferase activity	molecular_function
comp59866_c0_seq1	GO:0006351	transcription, DNA-dependent	biological_process
comp59866_c0_seq1	GO:0005737	cytoplasm	cellular_component
comp59866_c0_seq1	GO:0018216	peptidyl-arginine methylation	biological_process
comp59866_c0_seq1	GO:0034969	histone arginine methylation	biological_process
comp59866_c0_seq1	GO:0016740	transferase activity	molecular_function
comp59866_c0_seq1	GO:0035243	protein-arginine omega-N symmetric methyltransferase activity	molecular_function
comp59866_c0_seq1	GO:0019918	peptidyl-arginine methylation, to symmetrical-dimethyl arginine	biological_process
comp59866_c0_seq1	GO:0032259	methylation	biological_process
comp59866_c0_seq1	GO:0016568	chromatin modification	biological_process
comp59866_c0_seq1	GO:0000387	spliceosomal snRNP assembly	biological_process
comp56122_c0_seq1	GO:0009536	plastid	cellular_component
comp56122_c0_seq1	GO:0009507	chloroplast	cellular_component
comp128156_c0_seq1	GO:0046872	metal ion binding	molecular_function
comp128156_c0_seq1	GO:0008270	zinc ion binding	molecular_function
comp87145_c0_seq1	GO:0016020	membrane	cellular_component
comp87145_c0_seq1	GO:0005783	endoplasmic reticulum	cellular_component
comp87145_c0_seq1	GO:0055114	oxidation-reduction process	biological_process
comp87145_c0_seq1	GO:0016717	oxidoreductase activity, acting on paired donors, with oxidation of a pair of donors resulting in the reduction of molecular oxygen to two molecules of water	molecular_function
comp87145_c0_seq1	GO:0016021	integral to membrane	cellular_component
comp87145_c0_seq1	GO:0005789	endoplasmic reticulum membrane	cellular_component
comp87145_c0_seq1	GO:0006633	fatty acid biosynthetic process	biological_process
comp87145_c0_seq1	GO:0006629	lipid metabolic process	biological_process
comp87145_c0_seq1	GO:0008610	lipid biosynthetic process	biological_process
comp87145_c0_seq1	GO:0016491	oxidoreductase activity	molecular_function
comp75705_c0_seq1	GO:0016020	membrane	cellular_component
comp75705_c0_seq1	GO:0055085	transmembrane transport	biological_process
comp47281_c0_seq1	GO:0003677	DNA binding	molecular_function
comp47281_c0_seq1	GO:0003713	transcription coactivator activity	molecular_function
comp47281_c0_seq1	GO:0006355	regulation of transcription, DNA-dependent	biological_process
comp47281_c0_seq1	GO:0005488	binding	molecular_function
comp65039_c0_seq2	GO:0008270	zinc ion binding	molecular_function
comp154576_c0_seq1	GO:0015074	DNA integration	biological_process
comp154576_c0_seq1	GO:0005634	nucleus	cellular_component
comp154576_c0_seq1	GO:0003723	RNA binding	molecular_function
comp154576_c0_seq1	GO:0003677	DNA binding	molecular_function
comp154576_c0_seq1	GO:0004190	aspartic-type endopeptidase activity	molecular_function
comp154576_c0_seq1	GO:0003676	nucleic acid binding	molecular_function
comp154576_c0_seq1	GO:0003964	RNA-directed DNA polymerase activity	molecular_function
comp154576_c0_seq1	GO:0046872	metal ion binding	molecular_function
comp154576_c0_seq1	GO:0006508	proteolysis	biological_process
comp154576_c0_seq1	GO:0008270	zinc ion binding	molecular_function
comp154576_c0_seq1	GO:0006278	RNA-dependent DNA replication	biological_process
comp45409_c0_seq1	GO:0005618	cell wall	cellular_component
comp45409_c0_seq1	GO:0005576	extracellular region	cellular_component
comp45409_c0_seq1	GO:0005737	cytoplasm	cellular_component
comp58808_c0_seq2	GO:0005634	nucleus	cellular_component
comp58808_c0_seq2	GO:0003677	DNA binding	molecular_function
comp58808_c0_seq2	GO:0043565	sequence-specific DNA binding	molecular_function
comp58808_c0_seq2	GO:0005622	intracellular	cellular_component
comp99231_c0_seq1	GO:0016020	membrane	cellular_component
comp99231_c0_seq1	GO:0005759	mitochondrial matrix	cellular_component
comp99231_c0_seq1	GO:0016769	transferase activity, transferring nitrogenous groups	molecular_function
comp99231_c0_seq1	GO:0019550	glutamate catabolic process to aspartate	biological_process
comp99231_c0_seq1	GO:0006532	aspartate biosynthetic process	biological_process
comp99231_c0_seq1	GO:0006869	lipid transport	biological_process
comp99231_c0_seq1	GO:0005737	cytoplasm	cellular_component
comp99231_c0_seq1	GO:0045471	response to ethanol	biological_process
comp99231_c0_seq1	GO:0006107	oxaloacetate metabolic process	biological_process
comp99231_c0_seq1	GO:0009058	biosynthetic process	biological_process
comp99231_c0_seq1	GO:0005739	mitochondrion	cellular_component
comp99231_c0_seq1	GO:0030170	pyridoxal phosphate binding	molecular_function
comp99231_c0_seq1	GO:0005886	plasma membrane	cellular_component
comp99231_c0_seq1	GO:0006457	protein folding	biological_process
comp99231_c0_seq1	GO:0006810	transport	biological_process
comp99231_c0_seq1	GO:0015908	fatty acid transport	biological_process
comp99231_c0_seq1	GO:0006531	aspartate metabolic process	biological_process
comp99231_c0_seq1	GO:0006520	cellular amino acid metabolic process	biological_process
comp99231_c0_seq1	GO:0019551	glutamate catabolic process to 2-oxoglutarate	biological_process
comp99231_c0_seq1	GO:0003824	catalytic activity	molecular_function
comp99231_c0_seq1	GO:0004069	L-aspartate:2-oxoglutarate aminotransferase activity	molecular_function
comp99231_c0_seq1	GO:0006533	aspartate catabolic process	biological_process
comp99231_c0_seq1	GO:0006536	glutamate metabolic process	biological_process
comp99231_c0_seq1	GO:0008483	transaminase activity	molecular_function
comp99231_c0_seq1	GO:0006103	2-oxoglutarate metabolic process	biological_process
comp99231_c0_seq1	GO:0005743	mitochondrial inner membrane	cellular_component
comp99231_c0_seq1	GO:0016740	transferase activity	molecular_function
comp38695_c0_seq1	GO:0015074	DNA integration	biological_process
comp38695_c0_seq1	GO:0003964	RNA-directed DNA polymerase activity	molecular_function
comp38695_c0_seq1	GO:0003723	RNA binding	molecular_function
comp38695_c0_seq1	GO:0003677	DNA binding	molecular_function
comp38695_c0_seq1	GO:0008270	zinc ion binding	molecular_function
comp38695_c0_seq1	GO:0006278	RNA-dependent DNA replication	biological_process
comp38695_c0_seq1	GO:0003676	nucleic acid binding	molecular_function
comp67277_c0_seq1	GO:0009055	electron carrier activity	molecular_function
comp67277_c0_seq1	GO:0020037	heme binding	molecular_function
comp67277_c0_seq1	GO:0005506	iron ion binding	molecular_function
comp67277_c0_seq1	GO:0055114	oxidation-reduction process	biological_process
comp67277_c0_seq1	GO:0016705	oxidoreductase activity, acting on paired donors, with incorporation or reduction of molecular oxygen	molecular_function
comp67277_c0_seq1	GO:0046872	metal ion binding	molecular_function
comp67277_c0_seq1	GO:0070330	aromatase activity	molecular_function
comp67277_c0_seq1	GO:0004497	monooxygenase activity	molecular_function
comp67277_c0_seq1	GO:0016491	oxidoreductase activity	molecular_function
comp99819_c0_seq1	GO:0044419	interspecies interaction between organisms	biological_process
comp18606_c0_seq1	GO:0005488	binding	molecular_function
comp100267_c0_seq1	GO:0005634	nucleus	cellular_component
comp100267_c0_seq1	GO:0051301	cell division	biological_process
comp100267_c0_seq1	GO:0005516	calmodulin binding	molecular_function
comp100267_c0_seq1	GO:0007049	cell cycle	biological_process
comp100267_c0_seq1	GO:0005737	cytoplasm	cellular_component
comp100267_c0_seq1	GO:0007067	mitosis	biological_process
comp69388_c0_seq11	GO:0005634	nucleus	cellular_component
comp69388_c0_seq11	GO:0006355	regulation of transcription, DNA-dependent	biological_process
comp83524_c0_seq1	GO:0003964	RNA-directed DNA polymerase activity	molecular_function
comp83524_c0_seq1	GO:0003723	RNA binding	molecular_function
comp83524_c0_seq1	GO:0006278	RNA-dependent DNA replication	biological_process
comp83524_c0_seq1	GO:0004519	endonuclease activity	molecular_function
comp3901_c0_seq1	GO:0043169	cation binding	molecular_function
comp3901_c0_seq1	GO:0004553	hydrolase activity, hydrolyzing O-glycosyl compounds	molecular_function
comp3901_c0_seq1	GO:0005975	carbohydrate metabolic process	biological_process
comp3901_c0_seq1	GO:0003824	catalytic activity	molecular_function
comp100840_c0_seq1	GO:0007165	signal transduction	biological_process
comp100840_c0_seq1	GO:0005524	ATP binding	molecular_function
comp100840_c0_seq1	GO:0006468	protein phosphorylation	biological_process
comp100840_c0_seq1	GO:0006915	apoptotic process	biological_process
comp100840_c0_seq1	GO:0031224	intrinsic to membrane	cellular_component
comp100840_c0_seq1	GO:0004674	protein serine/threonine kinase activity	molecular_function
comp100840_c0_seq1	GO:0004672	protein kinase activity	molecular_function
comp100840_c0_seq1	GO:0000166	nucleotide binding	molecular_function
comp100840_c0_seq1	GO:0004888	transmembrane signaling receptor activity	molecular_function
comp100840_c0_seq1	GO:0045087	innate immune response	biological_process
comp100840_c0_seq1	GO:0016772	transferase activity, transferring phosphorus-containing groups	molecular_function
comp50951_c0_seq1	GO:0016020	membrane	cellular_component
comp50951_c0_seq1	GO:0006810	transport	biological_process
comp50951_c0_seq1	GO:0020037	heme binding	molecular_function
comp50951_c0_seq1	GO:0005783	endoplasmic reticulum	cellular_component
comp50951_c0_seq1	GO:0005506	iron ion binding	molecular_function
comp50951_c0_seq1	GO:0004768	stearoyl-CoA 9-desaturase activity	molecular_function
comp50951_c0_seq1	GO:0055114	oxidation-reduction process	biological_process
comp50951_c0_seq1	GO:0016717	oxidoreductase activity, acting on paired donors, with oxidation of a pair of donors resulting in the reduction of molecular oxygen to two molecules of water	molecular_function
comp50951_c0_seq1	GO:0046872	metal ion binding	molecular_function
comp50951_c0_seq1	GO:0022900	electron transport chain	biological_process
comp50951_c0_seq1	GO:0016021	integral to membrane	cellular_component
comp50951_c0_seq1	GO:0006633	fatty acid biosynthetic process	biological_process
comp50951_c0_seq1	GO:0016491	oxidoreductase activity	molecular_function
comp50951_c0_seq1	GO:0006629	lipid metabolic process	biological_process
comp50951_c0_seq1	GO:0008610	lipid biosynthetic process	biological_process
comp101651_c0_seq1	GO:0005524	ATP binding	molecular_function
comp101651_c0_seq1	GO:0004674	protein serine/threonine kinase activity	molecular_function
comp101651_c0_seq1	GO:0004672	protein kinase activity	molecular_function
comp101651_c0_seq1	GO:0000166	nucleotide binding	molecular_function
comp101651_c0_seq1	GO:0006468	protein phosphorylation	biological_process
comp101651_c0_seq1	GO:0016772	transferase activity, transferring phosphorus-containing groups	molecular_function
comp55287_c0_seq1	GO:0016757	transferase activity, transferring glycosyl groups	molecular_function
comp55287_c0_seq1	GO:0016740	transferase activity	molecular_function
comp43293_c0_seq2	GO:0016020	membrane	cellular_component
comp43293_c0_seq2	GO:0016310	phosphorylation	biological_process
comp43293_c0_seq2	GO:0004709	MAP kinase kinase kinase activity	molecular_function
comp43293_c0_seq2	GO:0005524	ATP binding	molecular_function
comp43293_c0_seq2	GO:0016301	kinase activity	molecular_function
comp43293_c0_seq2	GO:0004872	receptor activity	molecular_function
comp43293_c0_seq2	GO:0006468	protein phosphorylation	biological_process
comp43293_c0_seq2	GO:0004674	protein serine/threonine kinase activity	molecular_function
comp43293_c0_seq2	GO:0000166	nucleotide binding	molecular_function
comp43293_c0_seq2	GO:0004672	protein kinase activity	molecular_function
comp43293_c0_seq2	GO:0016021	integral to membrane	cellular_component
comp43293_c0_seq2	GO:0016740	transferase activity	molecular_function
comp43293_c0_seq2	GO:0016772	transferase activity, transferring phosphorus-containing groups	molecular_function
comp137164_c0_seq1	GO:0031224	intrinsic to membrane	cellular_component
comp137164_c0_seq1	GO:0007165	signal transduction	biological_process
comp137164_c0_seq1	GO:0005524	ATP binding	molecular_function
comp137164_c0_seq1	GO:0006952	defense response	biological_process
comp137164_c0_seq1	GO:0000166	nucleotide binding	molecular_function
comp137164_c0_seq1	GO:0017111	nucleoside-triphosphatase activity	molecular_function
comp137164_c0_seq1	GO:0004888	transmembrane signaling receptor activity	molecular_function
comp137164_c0_seq1	GO:0045087	innate immune response	biological_process
comp137164_c0_seq1	GO:0006915	apoptotic process	biological_process
comp147097_c0_seq1	GO:0046872	metal ion binding	molecular_function
comp147097_c0_seq1	GO:0055114	oxidation-reduction process	biological_process
comp147097_c0_seq1	GO:0016491	oxidoreductase activity	molecular_function
comp65090_c0_seq6	GO:0032549	ribonucleoside binding	molecular_function
comp65090_c0_seq6	GO:0005634	nucleus	cellular_component
comp65090_c0_seq6	GO:0003677	DNA binding	molecular_function
comp65090_c0_seq6	GO:0016779	nucleotidyltransferase activity	molecular_function
comp65090_c0_seq6	GO:0006351	transcription, DNA-dependent	biological_process
comp65090_c0_seq6	GO:0003899	DNA-directed RNA polymerase activity	molecular_function
comp65090_c0_seq6	GO:0046872	metal ion binding	molecular_function
comp65090_c0_seq6	GO:0008270	zinc ion binding	molecular_function
comp65090_c0_seq6	GO:0016740	transferase activity	molecular_function
comp19653_c0_seq1	GO:0006810	transport	biological_process
comp19653_c0_seq1	GO:0055085	transmembrane transport	biological_process
comp19653_c0_seq1	GO:0005524	ATP binding	molecular_function
comp19653_c0_seq1	GO:0042626	ATPase activity, coupled to transmembrane movement of substances	molecular_function
comp19653_c0_seq1	GO:0016787	hydrolase activity	molecular_function
comp19653_c0_seq1	GO:0016021	integral to membrane	cellular_component
comp19653_c0_seq1	GO:0006200	ATP catabolic process	biological_process
comp19653_c0_seq1	GO:0008559	xenobiotic-transporting ATPase activity	molecular_function
comp19653_c0_seq1	GO:0016887	ATPase activity	molecular_function
comp146813_c0_seq1	GO:0006120	mitochondrial electron transport, NADH to ubiquinone	biological_process
comp146813_c0_seq1	GO:0005747	mitochondrial respiratory chain complex I	cellular_component
comp146813_c0_seq1	GO:0051082	unfolded protein binding	molecular_function
comp146813_c0_seq1	GO:0005739	mitochondrion	cellular_component
comp146813_c0_seq1	GO:0006461	protein complex assembly	biological_process
comp74129_c0_seq61	GO:0070588	calcium ion transmembrane transport	biological_process
comp74129_c0_seq61	GO:0016020	membrane	cellular_component
comp74129_c0_seq61	GO:0015662	ATPase activity, coupled to transmembrane movement of ions, phosphorylative mechanism	molecular_function
comp74129_c0_seq61	GO:0008152	metabolic process	biological_process
comp74129_c0_seq61	GO:0005524	ATP binding	molecular_function
comp74129_c0_seq61	GO:0005388	calcium-transporting ATPase activity	molecular_function
comp74129_c0_seq61	GO:0006812	cation transport	biological_process
comp74129_c0_seq61	GO:0003824	catalytic activity	molecular_function
comp74129_c0_seq61	GO:0006754	ATP biosynthetic process	biological_process
comp74129_c0_seq61	GO:0046872	metal ion binding	molecular_function
comp74129_c0_seq61	GO:0016820	hydrolase activity, acting on acid anhydrides, catalyzing transmembrane movement of substances	molecular_function
comp74129_c0_seq61	GO:0016787	hydrolase activity	molecular_function
comp74129_c0_seq61	GO:0000166	nucleotide binding	molecular_function
comp74129_c0_seq61	GO:0016021	integral to membrane	cellular_component
comp150215_c0_seq1	GO:0005634	nucleus	cellular_component
comp150215_c0_seq1	GO:0000502	proteasome complex	cellular_component
comp150215_c0_seq1	GO:0005524	ATP binding	molecular_function
comp150215_c0_seq1	GO:0030163	protein catabolic process	biological_process
comp150215_c0_seq1	GO:0005737	cytoplasm	cellular_component
comp150215_c0_seq1	GO:0051437	positive regulation of ubiquitin-protein ligase activity involved in mitotic cell cycle	biological_process
comp150215_c0_seq1	GO:0051436	negative regulation of ubiquitin-protein ligase activity involved in mitotic cell cycle	biological_process
comp150215_c0_seq1	GO:0016787	hydrolase activity	molecular_function
comp150215_c0_seq1	GO:0031145	anaphase-promoting complex-dependent proteasomal ubiquitin-dependent protein catabolic process	biological_process
comp150215_c0_seq1	GO:0000166	nucleotide binding	molecular_function
comp150215_c0_seq1	GO:0017111	nucleoside-triphosphatase activity	molecular_function
comp40795_c0_seq1	GO:0016310	phosphorylation	biological_process
comp40795_c0_seq1	GO:0004709	MAP kinase kinase kinase activity	molecular_function
comp40795_c0_seq1	GO:0005524	ATP binding	molecular_function
comp40795_c0_seq1	GO:0016301	kinase activity	molecular_function
comp40795_c0_seq1	GO:0006468	protein phosphorylation	biological_process
comp40795_c0_seq1	GO:0004674	protein serine/threonine kinase activity	molecular_function
comp40795_c0_seq1	GO:0000166	nucleotide binding	molecular_function
comp40795_c0_seq1	GO:0004672	protein kinase activity	molecular_function
comp40795_c0_seq1	GO:0016740	transferase activity	molecular_function
comp40795_c0_seq1	GO:0016772	transferase activity, transferring phosphorus-containing groups	molecular_function
comp150170_c0_seq1	GO:0005575	cellular_component	cellular_component
comp150170_c0_seq1	GO:0003674	molecular_function	molecular_function
comp150170_c0_seq1	GO:0008150	biological_process	biological_process
comp121252_c0_seq1	GO:0046872	metal ion binding	molecular_function
comp121252_c0_seq1	GO:0030435	sporulation resulting in formation of a cellular spore	biological_process
comp121252_c0_seq1	GO:0008270	zinc ion binding	molecular_function
comp121252_c0_seq1	GO:0005737	cytoplasm	cellular_component
comp60014_c0_seq1	GO:0005575	cellular_component	cellular_component
comp60014_c0_seq1	GO:0016620	oxidoreductase activity, acting on the aldehyde or oxo group of donors, NAD or NADP as acceptor	molecular_function
comp60014_c0_seq1	GO:0006081	cellular aldehyde metabolic process	biological_process
comp60014_c0_seq1	GO:0008152	metabolic process	biological_process
comp60014_c0_seq1	GO:0006950	response to stress	biological_process
comp60014_c0_seq1	GO:0055114	oxidation-reduction process	biological_process
comp60014_c0_seq1	GO:0004029	aldehyde dehydrogenase (NAD) activity	molecular_function
comp60014_c0_seq1	GO:0016491	oxidoreductase activity	molecular_function
comp86486_c0_seq1	GO:0000287	magnesium ion binding	molecular_function
comp86486_c0_seq1	GO:0005524	ATP binding	molecular_function
comp86486_c0_seq1	GO:0006730	one-carbon metabolic process	biological_process
comp86486_c0_seq1	GO:0005737	cytoplasm	cellular_component
comp86486_c0_seq1	GO:0046872	metal ion binding	molecular_function
comp86486_c0_seq1	GO:0000166	nucleotide binding	molecular_function
comp86486_c0_seq1	GO:0004478	methionine adenosyltransferase activity	molecular_function
comp86486_c0_seq1	GO:0016740	transferase activity	molecular_function
comp86486_c0_seq1	GO:0006556	S-adenosylmethionine biosynthetic process	biological_process
comp45010_c0_seq1	GO:0015074	DNA integration	biological_process
comp45010_c0_seq1	GO:0003677	DNA binding	molecular_function
comp45010_c0_seq1	GO:0003723	RNA binding	molecular_function
comp45010_c0_seq1	GO:0016779	nucleotidyltransferase activity	molecular_function
comp45010_c0_seq1	GO:0003676	nucleic acid binding	molecular_function
comp45010_c0_seq1	GO:0003964	RNA-directed DNA polymerase activity	molecular_function
comp45010_c0_seq1	GO:0046872	metal ion binding	molecular_function
comp45010_c0_seq1	GO:0008270	zinc ion binding	molecular_function
comp45010_c0_seq1	GO:0016740	transferase activity	molecular_function
comp45010_c0_seq1	GO:0005739	mitochondrion	cellular_component
comp45010_c0_seq1	GO:0006278	RNA-dependent DNA replication	biological_process
comp48757_c0_seq2	GO:0016757	transferase activity, transferring glycosyl groups	molecular_function
comp48757_c0_seq2	GO:0008152	metabolic process	biological_process
comp48757_c0_seq2	GO:0016758	transferase activity, transferring hexosyl groups	molecular_function
comp48757_c0_seq2	GO:0016740	transferase activity	molecular_function
comp76348_c0_seq1	GO:0005524	ATP binding	molecular_function
comp76348_c0_seq1	GO:0004674	protein serine/threonine kinase activity	molecular_function
comp76348_c0_seq1	GO:0004672	protein kinase activity	molecular_function
comp76348_c0_seq1	GO:0006468	protein phosphorylation	biological_process
comp76348_c0_seq1	GO:0016772	transferase activity, transferring phosphorus-containing groups	molecular_function
comp71283_c0_seq1	GO:0016021	integral to membrane	cellular_component
comp9109_c0_seq1	GO:0045261	proton-transporting ATP synthase complex, catalytic core F(1)	cellular_component
comp9109_c0_seq1	GO:0016020	membrane	cellular_component
comp9109_c0_seq1	GO:0006810	transport	biological_process
comp9109_c0_seq1	GO:0006811	ion transport	biological_process
comp9109_c0_seq1	GO:0006754	ATP biosynthetic process	biological_process
comp9109_c0_seq1	GO:0015986	ATP synthesis coupled proton transport	biological_process
comp9109_c0_seq1	GO:0016787	hydrolase activity	molecular_function
comp9109_c0_seq1	GO:0005743	mitochondrial inner membrane	cellular_component
comp9109_c0_seq1	GO:0005739	mitochondrion	cellular_component
comp9109_c0_seq1	GO:0015992	proton transport	biological_process
comp9109_c0_seq1	GO:0046961	proton-transporting ATPase activity, rotational mechanism	molecular_function
comp9109_c0_seq1	GO:0046933	hydrogen ion transporting ATP synthase activity, rotational mechanism	molecular_function
comp51693_c0_seq2	GO:0005524	ATP binding	molecular_function
comp51693_c0_seq2	GO:0006952	defense response	biological_process
comp51693_c0_seq2	GO:0006915	apoptotic process	biological_process
comp143111_c0_seq1	GO:0006397	mRNA processing	biological_process
comp143111_c0_seq1	GO:0046872	metal ion binding	molecular_function
comp143111_c0_seq1	GO:0003723	RNA binding	molecular_function
comp143111_c0_seq1	GO:0000166	nucleotide binding	molecular_function
comp143111_c0_seq1	GO:0008270	zinc ion binding	molecular_function
comp143111_c0_seq1	GO:0003676	nucleic acid binding	molecular_function
comp27290_c0_seq1	GO:0005634	nucleus	cellular_component
comp27290_c0_seq1	GO:0003677	DNA binding	molecular_function
comp27290_c0_seq1	GO:0006260	DNA replication	biological_process
comp27290_c0_seq1	GO:0016779	nucleotidyltransferase activity	molecular_function
comp27290_c0_seq1	GO:0006139	nucleobase-containing compound metabolic process	biological_process
comp27290_c0_seq1	GO:0003676	nucleic acid binding	molecular_function
comp27290_c0_seq1	GO:0046872	metal ion binding	molecular_function
comp27290_c0_seq1	GO:0003887	DNA-directed DNA polymerase activity	molecular_function
comp27290_c0_seq1	GO:0000166	nucleotide binding	molecular_function
comp27290_c0_seq1	GO:0008270	zinc ion binding	molecular_function
comp27290_c0_seq1	GO:0016740	transferase activity	molecular_function
comp77410_c0_seq1	GO:0008152	metabolic process	biological_process
comp77410_c0_seq1	GO:0008168	methyltransferase activity	molecular_function
comp77410_c0_seq1	GO:0032259	methylation	biological_process
comp65619_c0_seq1	GO:0006281	DNA repair	biological_process
comp65619_c0_seq1	GO:0005622	intracellular	cellular_component
comp65619_c0_seq1	GO:0004518	nuclease activity	molecular_function
comp39576_c0_seq1	GO:0006184	GTP catabolic process	biological_process
comp39576_c0_seq1	GO:0003746	translation elongation factor activity	molecular_function
comp39576_c0_seq1	GO:0006414	translational elongation	biological_process
comp39576_c0_seq1	GO:0005737	cytoplasm	cellular_component
comp39576_c0_seq1	GO:0003924	GTPase activity	molecular_function
comp39576_c0_seq1	GO:0000166	nucleotide binding	molecular_function
comp39576_c0_seq1	GO:0006412	translation	biological_process
comp39576_c0_seq1	GO:0005525	GTP binding	molecular_function
comp41418_c0_seq1	GO:0005856	cytoskeleton	cellular_component
comp41418_c0_seq1	GO:0005524	ATP binding	molecular_function
comp41418_c0_seq1	GO:0000166	nucleotide binding	molecular_function
comp41418_c0_seq1	GO:0005737	cytoplasm	cellular_component
comp35064_c0_seq2	GO:0016787	hydrolase activity	molecular_function
comp128698_c0_seq1	GO:0008152	metabolic process	biological_process
comp128698_c0_seq1	GO:0044237	cellular metabolic process	biological_process
comp128698_c0_seq1	GO:0003824	catalytic activity	molecular_function
comp128698_c0_seq1	GO:0005488	binding	molecular_function
comp128698_c0_seq1	GO:0055114	oxidation-reduction process	biological_process
comp128698_c0_seq1	GO:0050662	coenzyme binding	molecular_function
comp128698_c0_seq1	GO:0016491	oxidoreductase activity	molecular_function
comp150127_c0_seq1	GO:0008289	lipid binding	molecular_function
comp150127_c0_seq1	GO:0007165	signal transduction	biological_process
comp150127_c0_seq1	GO:0006869	lipid transport	biological_process
comp150127_c0_seq1	GO:0005576	extracellular region	cellular_component
comp150127_c0_seq1	GO:0042157	lipoprotein metabolic process	biological_process
comp75344_c0_seq1	GO:0033179	proton-transporting V-type ATPase, V0 domain	cellular_component
comp75344_c0_seq1	GO:0016020	membrane	cellular_component
comp75344_c0_seq1	GO:0006810	transport	biological_process
comp75344_c0_seq1	GO:0006811	ion transport	biological_process
comp75344_c0_seq1	GO:0005773	vacuole	cellular_component
comp75344_c0_seq1	GO:0005774	vacuolar membrane	cellular_component
comp75344_c0_seq1	GO:0015986	ATP synthesis coupled proton transport	biological_process
comp75344_c0_seq1	GO:0015991	ATP hydrolysis coupled proton transport	biological_process
comp75344_c0_seq1	GO:0045263	proton-transporting ATP synthase complex, coupling factor F(o)	cellular_component
comp75344_c0_seq1	GO:0016021	integral to membrane	cellular_component
comp75344_c0_seq1	GO:0033177	proton-transporting two-sector ATPase complex, proton-transporting domain	cellular_component
comp75344_c0_seq1	GO:0015078	hydrogen ion transmembrane transporter activity	molecular_function
comp75344_c0_seq1	GO:0015992	proton transport	biological_process
comp78722_c0_seq1	GO:0016020	membrane	cellular_component
comp78722_c0_seq1	GO:0006694	steroid biosynthetic process	biological_process
comp78722_c0_seq1	GO:0003958	NADPH-hemoprotein reductase activity	molecular_function
comp78722_c0_seq1	GO:0016126	sterol biosynthetic process	biological_process
comp78722_c0_seq1	GO:0005792	microsome	cellular_component
comp78722_c0_seq1	GO:0005783	endoplasmic reticulum	cellular_component
comp78722_c0_seq1	GO:0005506	iron ion binding	molecular_function
comp78722_c0_seq1	GO:0055114	oxidation-reduction process	biological_process
comp78722_c0_seq1	GO:0010181	FMN binding	molecular_function
comp78722_c0_seq1	GO:0016021	integral to membrane	cellular_component
comp78722_c0_seq1	GO:0005789	endoplasmic reticulum membrane	cellular_component
comp78722_c0_seq1	GO:0005886	plasma membrane	cellular_component
comp78722_c0_seq1	GO:0016491	oxidoreductase activity	molecular_function
comp78722_c0_seq1	GO:0008610	lipid biosynthetic process	biological_process
comp9619_c0_seq1	GO:0005488	binding	molecular_function
comp62022_c0_seq1	GO:0006950	response to stress	biological_process
comp5708_c0_seq1	GO:0005840	ribosome	cellular_component
comp5708_c0_seq1	GO:0006412	translation	biological_process
comp5708_c0_seq1	GO:0005622	intracellular	cellular_component
comp5708_c0_seq1	GO:0003735	structural constituent of ribosome	molecular_function
comp55218_c0_seq1	GO:0006979	response to oxidative stress	biological_process
comp55218_c0_seq1	GO:0020037	heme binding	molecular_function
comp55218_c0_seq1	GO:0016688	L-ascorbate peroxidase activity	molecular_function
comp55218_c0_seq1	GO:0004601	peroxidase activity	molecular_function
comp55218_c0_seq1	GO:0055114	oxidation-reduction process	biological_process
comp55218_c0_seq1	GO:0016491	oxidoreductase activity	molecular_function
comp55706_c0_seq1	GO:0005634	nucleus	cellular_component
comp55706_c0_seq1	GO:0008180	signalosome	cellular_component
comp55706_c0_seq1	GO:0005737	cytoplasm	cellular_component
comp55706_c0_seq1	GO:0005488	binding	molecular_function
comp72604_c0_seq3	GO:0005488	binding	molecular_function
comp40768_c0_seq3	GO:0006396	RNA processing	biological_process
comp40768_c0_seq3	GO:0003723	RNA binding	molecular_function
comp40768_c0_seq3	GO:0019079	viral genome replication	biological_process
comp40768_c0_seq3	GO:0005524	ATP binding	molecular_function
comp40768_c0_seq3	GO:0008168	methyltransferase activity	molecular_function
comp40768_c0_seq3	GO:0019028	viral capsid	cellular_component
comp40768_c0_seq3	GO:0004386	helicase activity	molecular_function
comp40768_c0_seq3	GO:0003968	RNA-directed RNA polymerase activity	molecular_function
comp40768_c0_seq3	GO:0019012	virion	cellular_component
comp40768_c0_seq3	GO:0080009	mRNA methylation	biological_process
comp40768_c0_seq3	GO:0032774	RNA biosynthetic process	biological_process
comp40768_c0_seq3	GO:0008174	mRNA methyltransferase activity	molecular_function
comp40768_c0_seq3	GO:0000166	nucleotide binding	molecular_function
comp40768_c0_seq3	GO:0032259	methylation	biological_process
comp40768_c0_seq3	GO:0008152	metabolic process	biological_process
comp40768_c0_seq3	GO:0016779	nucleotidyltransferase activity	molecular_function
comp40768_c0_seq3	GO:0006351	transcription, DNA-dependent	biological_process
comp40768_c0_seq3	GO:0003824	catalytic activity	molecular_function
comp40768_c0_seq3	GO:0016032	viral reproduction	biological_process
comp40768_c0_seq3	GO:0016740	transferase activity	molecular_function
comp40768_c0_seq3	GO:0005198	structural molecule activity	molecular_function
comp56761_c0_seq1	GO:0005856	cytoskeleton	cellular_component
comp56761_c0_seq1	GO:0005815	microtubule organizing center	cellular_component
comp56761_c0_seq1	GO:0000922	spindle pole	cellular_component
comp56761_c0_seq1	GO:0000226	microtubule cytoskeleton organization	biological_process
comp56761_c0_seq1	GO:0005874	microtubule	cellular_component
comp56761_c0_seq1	GO:0005737	cytoplasm	cellular_component
comp95711_c0_seq1	GO:0008152	metabolic process	biological_process
comp95711_c0_seq1	GO:0003824	catalytic activity	molecular_function
comp95711_c0_seq1	GO:0008033	tRNA processing	biological_process
comp95711_c0_seq1	GO:0031071	cysteine desulfurase activity	molecular_function
comp95711_c0_seq1	GO:0006534	cysteine metabolic process	biological_process
comp95711_c0_seq1	GO:0005739	mitochondrion	cellular_component
comp95711_c0_seq1	GO:0016740	transferase activity	molecular_function
comp95711_c0_seq1	GO:0030170	pyridoxal phosphate binding	molecular_function
comp87295_c0_seq1	GO:0006184	GTP catabolic process	biological_process
comp87295_c0_seq1	GO:0005525	GTP binding	molecular_function
comp87295_c0_seq1	GO:0003924	GTPase activity	molecular_function
comp93575_c0_seq1	GO:0004364	glutathione transferase activity	molecular_function
comp93575_c0_seq1	GO:0008152	metabolic process	biological_process
comp93575_c0_seq1	GO:0016740	transferase activity	molecular_function
comp93575_c0_seq1	GO:0005737	cytoplasm	cellular_component
comp54170_c0_seq1	GO:0005634	nucleus	cellular_component
comp54170_c0_seq1	GO:0006355	regulation of transcription, DNA-dependent	biological_process
comp50300_c0_seq1	GO:0016872	intramolecular lyase activity	molecular_function
comp50300_c0_seq1	GO:0042398	cellular modified amino acid biosynthetic process	biological_process
comp50300_c0_seq1	GO:0045430	chalcone isomerase activity	molecular_function
comp50300_c0_seq1	GO:0009813	flavonoid biosynthetic process	biological_process
comp97707_c0_seq1	GO:0032440	2-alkenal reductase [NAD(P)] activity	molecular_function
comp97707_c0_seq1	GO:0016020	membrane	cellular_component
comp97707_c0_seq1	GO:0016310	phosphorylation	biological_process
comp97707_c0_seq1	GO:0005524	ATP binding	molecular_function
comp97707_c0_seq1	GO:0016301	kinase activity	molecular_function
comp97707_c0_seq1	GO:0006468	protein phosphorylation	biological_process
comp97707_c0_seq1	GO:0055114	oxidation-reduction process	biological_process
comp97707_c0_seq1	GO:0004674	protein serine/threonine kinase activity	molecular_function
comp97707_c0_seq1	GO:0000166	nucleotide binding	molecular_function
comp97707_c0_seq1	GO:0004672	protein kinase activity	molecular_function
comp97707_c0_seq1	GO:0016021	integral to membrane	cellular_component
comp97707_c0_seq1	GO:0016740	transferase activity	molecular_function
comp97707_c0_seq1	GO:0016772	transferase activity, transferring phosphorus-containing groups	molecular_function
comp97707_c0_seq1	GO:0016491	oxidoreductase activity	molecular_function
comp97707_c0_seq1	GO:0004714	transmembrane receptor protein tyrosine kinase activity	molecular_function
comp42524_c0_seq1	GO:0005840	ribosome	cellular_component
comp42524_c0_seq1	GO:0046872	metal ion binding	molecular_function
comp42524_c0_seq1	GO:0030529	ribonucleoprotein complex	cellular_component
comp42524_c0_seq1	GO:0006412	translation	biological_process
comp42524_c0_seq1	GO:0005622	intracellular	cellular_component
comp42524_c0_seq1	GO:0003735	structural constituent of ribosome	molecular_function
comp148719_c0_seq1	GO:0005788	endoplasmic reticulum lumen	cellular_component
comp148719_c0_seq1	GO:0005783	endoplasmic reticulum	cellular_component
comp148719_c0_seq1	GO:0033018	sarcoplasmic reticulum lumen	cellular_component
comp148719_c0_seq1	GO:0005509	calcium ion binding	molecular_function
comp148719_c0_seq1	GO:0005576	extracellular region	cellular_component
comp148719_c0_seq1	GO:0042470	melanosome	cellular_component
comp148719_c0_seq1	GO:0016529	sarcoplasmic reticulum	cellular_component
comp57813_c0_seq2	GO:0006457	protein folding	biological_process
comp57813_c0_seq2	GO:0003755	peptidyl-prolyl cis-trans isomerase activity	molecular_function
comp57813_c0_seq2	GO:0016853	isomerase activity	molecular_function
comp57813_c0_seq2	GO:0000413	protein peptidyl-prolyl isomerization	biological_process
comp70980_c0_seq6	GO:0000166	nucleotide binding	molecular_function
comp70980_c0_seq6	GO:0008270	zinc ion binding	molecular_function
comp70980_c0_seq6	GO:0003676	nucleic acid binding	molecular_function
comp89949_c0_seq1	GO:0016020	membrane	cellular_component
comp49756_c0_seq2	GO:0005634	nucleus	cellular_component
comp49756_c0_seq2	GO:0003677	DNA binding	molecular_function
comp49756_c0_seq2	GO:0006355	regulation of transcription, DNA-dependent	biological_process
comp49756_c0_seq2	GO:0043565	sequence-specific DNA binding	molecular_function
comp49756_c0_seq2	GO:0006351	transcription, DNA-dependent	biological_process
comp49756_c0_seq2	GO:0003700	sequence-specific DNA binding transcription factor activity	molecular_function
comp7660_c0_seq1	GO:0016831	carboxy-lyase activity	molecular_function
comp7660_c0_seq1	GO:0046872	metal ion binding	molecular_function
comp7660_c0_seq1	GO:0016829	lyase activity	molecular_function
comp7660_c0_seq1	GO:0045735	nutrient reservoir activity	molecular_function
comp7660_c0_seq1	GO:0005737	cytoplasm	cellular_component
comp7660_c0_seq1	GO:0046564	oxalate decarboxylase activity	molecular_function
comp13206_c0_seq1	GO:0004032	alditol:NADP+ 1-oxidoreductase activity	molecular_function
comp13206_c0_seq1	GO:0005737	cytoplasm	cellular_component
comp13206_c0_seq1	GO:0055114	oxidation-reduction process	biological_process
comp13206_c0_seq1	GO:0016491	oxidoreductase activity	molecular_function
comp43169_c0_seq2	GO:0005634	nucleus	cellular_component
comp43169_c0_seq2	GO:0003677	DNA binding	molecular_function
comp43169_c0_seq2	GO:0006260	DNA replication	biological_process
comp43169_c0_seq2	GO:0003676	nucleic acid binding	molecular_function
comp152198_c0_seq1	GO:0016787	hydrolase activity	molecular_function
comp152198_c0_seq1	GO:0008152	metabolic process	biological_process
comp152198_c0_seq1	GO:0003824	catalytic activity	molecular_function
comp32918_c0_seq1	GO:0016020	membrane	cellular_component
comp32918_c0_seq1	GO:0006810	transport	biological_process
comp32918_c0_seq1	GO:0055085	transmembrane transport	biological_process
comp32918_c0_seq1	GO:0016021	integral to membrane	cellular_component
comp32918_c0_seq1	GO:0005743	mitochondrial inner membrane	cellular_component
comp32918_c0_seq1	GO:0005488	binding	molecular_function
comp70635_c0_seq5	GO:0006886	intracellular protein transport	biological_process
comp70635_c0_seq5	GO:0030131	clathrin adaptor complex	cellular_component
comp70635_c0_seq5	GO:0016192	vesicle-mediated transport	biological_process
comp57383_c0_seq1	GO:0016706	oxidoreductase activity, acting on paired donors, with incorporation or reduction of molecular oxygen, 2-oxoglutarate as one donor, and incorporation of one atom each of oxygen into both donors	molecular_function
comp57383_c0_seq1	GO:0005506	iron ion binding	molecular_function
comp57383_c0_seq1	GO:0055114	oxidation-reduction process	biological_process
comp57383_c0_seq1	GO:0016491	oxidoreductase activity	molecular_function
comp7949_c0_seq1	GO:0015074	DNA integration	biological_process
comp7949_c0_seq1	GO:0003964	RNA-directed DNA polymerase activity	molecular_function
comp7949_c0_seq1	GO:0005634	nucleus	cellular_component
comp7949_c0_seq1	GO:0003677	DNA binding	molecular_function
comp7949_c0_seq1	GO:0003723	RNA binding	molecular_function
comp7949_c0_seq1	GO:0006278	RNA-dependent DNA replication	biological_process
comp7949_c0_seq1	GO:0003676	nucleic acid binding	molecular_function
comp37609_c0_seq2	GO:0003964	RNA-directed DNA polymerase activity	molecular_function
comp37609_c0_seq2	GO:0015074	DNA integration	biological_process
comp37609_c0_seq2	GO:0003723	RNA binding	molecular_function
comp37609_c0_seq2	GO:0003677	DNA binding	molecular_function
comp37609_c0_seq2	GO:0008270	zinc ion binding	molecular_function
comp37609_c0_seq2	GO:0006278	RNA-dependent DNA replication	biological_process
comp37609_c0_seq2	GO:0003676	nucleic acid binding	molecular_function
comp63346_c0_seq2	GO:0017176	phosphatidylinositol N-acetylglucosaminyltransferase activity	molecular_function
comp77391_c0_seq1	GO:0031224	intrinsic to membrane	cellular_component
comp77391_c0_seq1	GO:0007165	signal transduction	biological_process
comp77391_c0_seq1	GO:0005524	ATP binding	molecular_function
comp77391_c0_seq1	GO:0006952	defense response	biological_process
comp77391_c0_seq1	GO:0000166	nucleotide binding	molecular_function
comp77391_c0_seq1	GO:0017111	nucleoside-triphosphatase activity	molecular_function
comp77391_c0_seq1	GO:0004888	transmembrane signaling receptor activity	molecular_function
comp77391_c0_seq1	GO:0045087	innate immune response	biological_process
comp77391_c0_seq1	GO:0006915	apoptotic process	biological_process
comp72339_c0_seq42	GO:0005524	ATP binding	molecular_function
comp72339_c0_seq42	GO:0004674	protein serine/threonine kinase activity	molecular_function
comp72339_c0_seq42	GO:0000166	nucleotide binding	molecular_function
comp72339_c0_seq42	GO:0004672	protein kinase activity	molecular_function
comp72339_c0_seq42	GO:0006468	protein phosphorylation	biological_process
comp72339_c0_seq42	GO:0016740	transferase activity	molecular_function
comp72339_c0_seq42	GO:0016772	transferase activity, transferring phosphorus-containing groups	molecular_function
comp51059_c0_seq1	GO:0005634	nucleus	cellular_component
comp51059_c0_seq1	GO:0008180	signalosome	cellular_component
comp51059_c0_seq1	GO:0005737	cytoplasm	cellular_component
comp144857_c0_seq1	GO:0003964	RNA-directed DNA polymerase activity	molecular_function
comp144857_c0_seq1	GO:0015074	DNA integration	biological_process
comp144857_c0_seq1	GO:0003723	RNA binding	molecular_function
comp144857_c0_seq1	GO:0003677	DNA binding	molecular_function
comp144857_c0_seq1	GO:0004523	ribonuclease H activity	molecular_function
comp144857_c0_seq1	GO:0006278	RNA-dependent DNA replication	biological_process
comp144857_c0_seq1	GO:0003676	nucleic acid binding	molecular_function
comp112723_c0_seq1	GO:0016787	hydrolase activity	molecular_function
comp112723_c0_seq1	GO:0016788	hydrolase activity, acting on ester bonds	molecular_function
comp112723_c0_seq1	GO:0006629	lipid metabolic process	biological_process
comp32126_c0_seq1	GO:0005488	binding	molecular_function
comp45096_c0_seq1	GO:0008270	zinc ion binding	molecular_function
comp45096_c0_seq1	GO:0055114	oxidation-reduction process	biological_process
comp45096_c0_seq1	GO:0005488	binding	molecular_function
comp45096_c0_seq1	GO:0016491	oxidoreductase activity	molecular_function
comp77285_c0_seq1	GO:0005524	ATP binding	molecular_function
comp77285_c0_seq1	GO:0004674	protein serine/threonine kinase activity	molecular_function
comp77285_c0_seq1	GO:0004672	protein kinase activity	molecular_function
comp77285_c0_seq1	GO:0000166	nucleotide binding	molecular_function
comp77285_c0_seq1	GO:0006468	protein phosphorylation	biological_process
comp77285_c0_seq1	GO:0016772	transferase activity, transferring phosphorus-containing groups	molecular_function
comp45216_c0_seq3	GO:0015074	DNA integration	biological_process
comp45216_c0_seq3	GO:0003677	DNA binding	molecular_function
comp45216_c0_seq3	GO:0008233	peptidase activity	molecular_function
comp45216_c0_seq3	GO:0016779	nucleotidyltransferase activity	molecular_function
comp45216_c0_seq3	GO:0004518	nuclease activity	molecular_function
comp45216_c0_seq3	GO:0004190	aspartic-type endopeptidase activity	molecular_function
comp45216_c0_seq3	GO:0003676	nucleic acid binding	molecular_function
comp45216_c0_seq3	GO:0003964	RNA-directed DNA polymerase activity	molecular_function
comp45216_c0_seq3	GO:0046872	metal ion binding	molecular_function
comp45216_c0_seq3	GO:0016787	hydrolase activity	molecular_function
comp45216_c0_seq3	GO:0008270	zinc ion binding	molecular_function
comp45216_c0_seq3	GO:0016740	transferase activity	molecular_function
comp45216_c0_seq3	GO:0004519	endonuclease activity	molecular_function
comp150675_c0_seq1	GO:0009734	auxin mediated signaling pathway	biological_process
comp123396_c0_seq1	GO:0016020	membrane	cellular_component
comp123396_c0_seq1	GO:0016021	integral to membrane	cellular_component
comp123396_c0_seq1	GO:0055114	oxidation-reduction process	biological_process
comp123396_c0_seq1	GO:0016117	carotenoid biosynthetic process	biological_process
comp123396_c0_seq1	GO:0016491	oxidoreductase activity	molecular_function
comp123396_c0_seq1	GO:0015995	chlorophyll biosynthetic process	biological_process
comp123396_c0_seq1	GO:0015979	photosynthesis	biological_process
comp93938_c0_seq1	GO:0016853	isomerase activity	molecular_function
comp93938_c0_seq1	GO:0045454	cell redox homeostasis	biological_process
comp77050_c0_seq1	GO:0005634	nucleus	cellular_component
comp77050_c0_seq1	GO:0005509	calcium ion binding	molecular_function
comp77050_c0_seq1	GO:0005737	cytoplasm	cellular_component
comp41357_c0_seq1	GO:0016310	phosphorylation	biological_process
comp41357_c0_seq1	GO:0005524	ATP binding	molecular_function
comp41357_c0_seq1	GO:0016301	kinase activity	molecular_function
comp41357_c0_seq1	GO:0006094	gluconeogenesis	biological_process
comp41357_c0_seq1	GO:0005737	cytoplasm	cellular_component
comp41357_c0_seq1	GO:0004611	phosphoenolpyruvate carboxykinase activity	molecular_function
comp41357_c0_seq1	GO:0016831	carboxy-lyase activity	molecular_function
comp41357_c0_seq1	GO:0016829	lyase activity	molecular_function
comp41357_c0_seq1	GO:0000166	nucleotide binding	molecular_function
comp41357_c0_seq1	GO:0004612	phosphoenolpyruvate carboxykinase (ATP) activity	molecular_function
comp41357_c0_seq1	GO:0017076	purine nucleotide binding	molecular_function
comp62842_c0_seq4	GO:0003677	DNA binding	molecular_function
comp62842_c0_seq4	GO:0006355	regulation of transcription, DNA-dependent	biological_process
comp62842_c0_seq4	GO:0016788	hydrolase activity, acting on ester bonds	molecular_function
comp71979_c0_seq1	GO:0004664	prephenate dehydratase activity	molecular_function
comp71979_c0_seq1	GO:0016829	lyase activity	molecular_function
comp71979_c0_seq1	GO:0009094	L-phenylalanine biosynthetic process	biological_process
comp71979_c0_seq1	GO:0047769	arogenate dehydratase activity	molecular_function
comp61364_c0_seq2	GO:0003676	nucleic acid binding	molecular_function
comp15914_c0_seq1	GO:0004252	serine-type endopeptidase activity	molecular_function
comp15914_c0_seq1	GO:0008233	peptidase activity	molecular_function
comp15914_c0_seq1	GO:0042802	identical protein binding	molecular_function
comp15914_c0_seq1	GO:0008236	serine-type peptidase activity	molecular_function
comp15914_c0_seq1	GO:0006508	proteolysis	biological_process
comp15914_c0_seq1	GO:0016787	hydrolase activity	molecular_function
comp15914_c0_seq1	GO:0005576	extracellular region	cellular_component
comp15914_c0_seq1	GO:0043086	negative regulation of catalytic activity	biological_process
comp156669_c0_seq1	GO:0005524	ATP binding	molecular_function
comp156669_c0_seq1	GO:0004674	protein serine/threonine kinase activity	molecular_function
comp156669_c0_seq1	GO:0004672	protein kinase activity	molecular_function
comp156669_c0_seq1	GO:0000166	nucleotide binding	molecular_function
comp156669_c0_seq1	GO:0006468	protein phosphorylation	biological_process
comp156669_c0_seq1	GO:0016772	transferase activity, transferring phosphorus-containing groups	molecular_function
comp75090_c0_seq1	GO:0005840	ribosome	cellular_component
comp75090_c0_seq1	GO:0005622	intracellular	cellular_component
comp75090_c0_seq1	GO:0006414	translational elongation	biological_process
comp75090_c0_seq1	GO:0000028	ribosomal small subunit assembly	biological_process
comp75090_c0_seq1	GO:0030529	ribonucleoprotein complex	cellular_component
comp75090_c0_seq1	GO:0006412	translation	biological_process
comp75090_c0_seq1	GO:0003735	structural constituent of ribosome	molecular_function
comp75090_c0_seq1	GO:0022627	cytosolic small ribosomal subunit	cellular_component
comp81145_c0_seq1	GO:0032549	ribonucleoside binding	molecular_function
comp81145_c0_seq1	GO:0005634	nucleus	cellular_component
comp81145_c0_seq1	GO:0003677	DNA binding	molecular_function
comp81145_c0_seq1	GO:0016779	nucleotidyltransferase activity	molecular_function
comp81145_c0_seq1	GO:0006351	transcription, DNA-dependent	biological_process
comp81145_c0_seq1	GO:0003899	DNA-directed RNA polymerase activity	molecular_function
comp81145_c0_seq1	GO:0046872	metal ion binding	molecular_function
comp81145_c0_seq1	GO:0016740	transferase activity	molecular_function
comp63840_c0_seq3	GO:0016020	membrane	cellular_component
comp63840_c0_seq3	GO:0009055	electron carrier activity	molecular_function
comp63840_c0_seq3	GO:0005783	endoplasmic reticulum	cellular_component
comp63840_c0_seq3	GO:0020037	heme binding	molecular_function
comp63840_c0_seq3	GO:0005506	iron ion binding	molecular_function
comp63840_c0_seq3	GO:0055114	oxidation-reduction process	biological_process
comp63840_c0_seq3	GO:0016705	oxidoreductase activity, acting on paired donors, with incorporation or reduction of molecular oxygen	molecular_function
comp63840_c0_seq3	GO:0046872	metal ion binding	molecular_function
comp63840_c0_seq3	GO:0016021	integral to membrane	cellular_component
comp63840_c0_seq3	GO:0005789	endoplasmic reticulum membrane	cellular_component
comp63840_c0_seq3	GO:0004497	monooxygenase activity	molecular_function
comp63840_c0_seq3	GO:0016491	oxidoreductase activity	molecular_function
comp132025_c0_seq1	GO:0005634	nucleus	cellular_component
comp132025_c0_seq1	GO:0003677	DNA binding	molecular_function
comp132025_c0_seq1	GO:0006355	regulation of transcription, DNA-dependent	biological_process
comp132025_c0_seq1	GO:0043565	sequence-specific DNA binding	molecular_function
comp132025_c0_seq1	GO:0006351	transcription, DNA-dependent	biological_process
comp132025_c0_seq1	GO:0003700	sequence-specific DNA binding transcription factor activity	molecular_function
comp60393_c0_seq1	GO:0009055	electron carrier activity	molecular_function
comp60393_c0_seq1	GO:0018658	salicylate 1-monooxygenase activity	molecular_function
comp60393_c0_seq1	GO:0008152	metabolic process	biological_process
comp60393_c0_seq1	GO:0004497	monooxygenase activity	molecular_function
comp60393_c0_seq1	GO:0055114	oxidation-reduction process	biological_process
comp60393_c0_seq1	GO:0016491	oxidoreductase activity	molecular_function
comp151542_c0_seq1	GO:0015074	DNA integration	biological_process
comp151542_c0_seq1	GO:0005634	nucleus	cellular_component
comp151542_c0_seq1	GO:0003723	RNA binding	molecular_function
comp151542_c0_seq1	GO:0003677	DNA binding	molecular_function
comp151542_c0_seq1	GO:0003676	nucleic acid binding	molecular_function
comp151542_c0_seq1	GO:0003964	RNA-directed DNA polymerase activity	molecular_function
comp151542_c0_seq1	GO:0008270	zinc ion binding	molecular_function
comp151542_c0_seq1	GO:0006278	RNA-dependent DNA replication	biological_process
comp51785_c0_seq1	GO:0016020	membrane	cellular_component
comp51785_c0_seq1	GO:0009055	electron carrier activity	molecular_function
comp51785_c0_seq1	GO:0020037	heme binding	molecular_function
comp51785_c0_seq1	GO:0050598	taxane 13-alpha-hydroxylase activity	molecular_function
comp51785_c0_seq1	GO:0005506	iron ion binding	molecular_function
comp51785_c0_seq1	GO:0050597	taxane 10-beta-hydroxylase activity	molecular_function
comp51785_c0_seq1	GO:0055114	oxidation-reduction process	biological_process
comp51785_c0_seq1	GO:0042617	paclitaxel biosynthetic process	biological_process
comp51785_c0_seq1	GO:0016705	oxidoreductase activity, acting on paired donors, with incorporation or reduction of molecular oxygen	molecular_function
comp51785_c0_seq1	GO:0046872	metal ion binding	molecular_function
comp51785_c0_seq1	GO:0016021	integral to membrane	cellular_component
comp51785_c0_seq1	GO:0050604	taxadiene 5-alpha-hydroxylase activity	molecular_function
comp51785_c0_seq1	GO:0004497	monooxygenase activity	molecular_function
comp51785_c0_seq1	GO:0016491	oxidoreductase activity	molecular_function
comp128665_c0_seq1	GO:0016020	membrane	cellular_component
comp128665_c0_seq1	GO:0008152	metabolic process	biological_process
comp128665_c0_seq1	GO:0003824	catalytic activity	molecular_function
comp62883_c0_seq1	GO:0016787	hydrolase activity	molecular_function
comp62883_c0_seq1	GO:0004806	triglyceride lipase activity	molecular_function
comp62883_c0_seq1	GO:0006629	lipid metabolic process	biological_process
comp19324_c0_seq1	GO:0005524	ATP binding	molecular_function
comp19324_c0_seq1	GO:0006952	defense response	biological_process
comp19324_c0_seq1	GO:0006915	apoptotic process	biological_process
comp70057_c0_seq3	GO:0016020	membrane	cellular_component
comp70057_c0_seq3	GO:0009877	nodulation	biological_process
comp70057_c0_seq3	GO:0046481	digalactosyldiacylglycerol synthase activity	molecular_function
comp70057_c0_seq3	GO:0043661	peribacteroid membrane	cellular_component
comp70057_c0_seq3	GO:0016757	transferase activity, transferring glycosyl groups	molecular_function
comp70057_c0_seq3	GO:0009058	biosynthetic process	biological_process
comp70057_c0_seq3	GO:0009527	plastid outer membrane	cellular_component
comp70057_c0_seq3	GO:0009536	plastid	cellular_component
comp70057_c0_seq3	GO:0009707	chloroplast outer membrane	cellular_component
comp70057_c0_seq3	GO:0016740	transferase activity	molecular_function
comp70057_c0_seq3	GO:0009507	chloroplast	cellular_component
comp88090_c0_seq1	GO:0006979	response to oxidative stress	biological_process
comp88090_c0_seq1	GO:0020037	heme binding	molecular_function
comp88090_c0_seq1	GO:0004601	peroxidase activity	molecular_function
comp88090_c0_seq1	GO:0055114	oxidation-reduction process	biological_process
comp151789_c0_seq1	GO:0046872	metal ion binding	molecular_function
comp151789_c0_seq1	GO:0008270	zinc ion binding	molecular_function
comp107831_c0_seq1	GO:0016787	hydrolase activity	molecular_function
comp107831_c0_seq1	GO:0003993	acid phosphatase activity	molecular_function
comp74472_c0_seq3	GO:0000166	nucleotide binding	molecular_function
comp70447_c0_seq2	GO:0016020	membrane	cellular_component
comp70447_c0_seq2	GO:0008375	acetylglucosaminyltransferase activity	molecular_function
comp76412_c0_seq1	GO:0043169	cation binding	molecular_function
comp76412_c0_seq1	GO:0004553	hydrolase activity, hydrolyzing O-glycosyl compounds	molecular_function
comp76412_c0_seq1	GO:0016787	hydrolase activity	molecular_function
comp76412_c0_seq1	GO:0005975	carbohydrate metabolic process	biological_process
comp76412_c0_seq1	GO:0003824	catalytic activity	molecular_function
comp66495_c0_seq2	GO:0008152	metabolic process	biological_process
comp66495_c0_seq2	GO:0055114	oxidation-reduction process	biological_process
comp66495_c0_seq2	GO:0016491	oxidoreductase activity	molecular_function
comp139782_c0_seq1	GO:0016020	membrane	cellular_component
comp157274_c0_seq1	GO:0008299	isoprenoid biosynthetic process	biological_process
comp157274_c0_seq1	GO:0016616	oxidoreductase activity, acting on the CH-OH group of donors, NAD or NADP as acceptor	molecular_function
comp157274_c0_seq1	GO:0015936	coenzyme A metabolic process	biological_process
comp157274_c0_seq1	GO:0055114	oxidation-reduction process	biological_process
comp157274_c0_seq1	GO:0050661	NADP binding	molecular_function
comp157274_c0_seq1	GO:0004420	hydroxymethylglutaryl-CoA reductase (NADPH) activity	molecular_function
comp157274_c0_seq1	GO:0016021	integral to membrane	cellular_component
comp157274_c0_seq1	GO:0016491	oxidoreductase activity	molecular_function
comp157274_c0_seq1	GO:0050662	coenzyme binding	molecular_function
comp69191_c0_seq2	GO:0006541	glutamine metabolic process	biological_process
comp69191_c0_seq2	GO:0005524	ATP binding	molecular_function
comp69191_c0_seq2	GO:0006221	pyrimidine nucleotide biosynthetic process	biological_process
comp69191_c0_seq2	GO:0000166	nucleotide binding	molecular_function
comp69191_c0_seq2	GO:0016874	ligase activity	molecular_function
comp69191_c0_seq2	GO:0003883	CTP synthase activity	molecular_function
comp101636_c0_seq1	GO:0016020	membrane	cellular_component
comp101636_c0_seq1	GO:0016310	phosphorylation	biological_process
comp101636_c0_seq1	GO:0005524	ATP binding	molecular_function
comp101636_c0_seq1	GO:0016301	kinase activity	molecular_function
comp101636_c0_seq1	GO:0004872	receptor activity	molecular_function
comp101636_c0_seq1	GO:0005529	carbohydrate binding	molecular_function
comp101636_c0_seq1	GO:0006468	protein phosphorylation	biological_process
comp101636_c0_seq1	GO:0004674	protein serine/threonine kinase activity	molecular_function
comp101636_c0_seq1	GO:0000166	nucleotide binding	molecular_function
comp101636_c0_seq1	GO:0004672	protein kinase activity	molecular_function
comp101636_c0_seq1	GO:0016021	integral to membrane	cellular_component
comp101636_c0_seq1	GO:0048544	recognition of pollen	biological_process
comp101636_c0_seq1	GO:0016740	transferase activity	molecular_function
comp101636_c0_seq1	GO:0016772	transferase activity, transferring phosphorus-containing groups	molecular_function
comp57344_c0_seq2	GO:0005634	nucleus	cellular_component
comp57344_c0_seq2	GO:0003677	DNA binding	molecular_function
comp57344_c0_seq2	GO:0006355	regulation of transcription, DNA-dependent	biological_process
comp57344_c0_seq2	GO:0006351	transcription, DNA-dependent	biological_process
comp57344_c0_seq2	GO:0003700	sequence-specific DNA binding transcription factor activity	molecular_function
comp55812_c0_seq1	GO:0016020	membrane	cellular_component
comp55812_c0_seq1	GO:0016021	integral to membrane	cellular_component
comp55812_c0_seq1	GO:0005886	plasma membrane	cellular_component
comp61695_c0_seq1	GO:0009734	auxin mediated signaling pathway	biological_process
comp37051_c0_seq1	GO:0016310	phosphorylation	biological_process
comp37051_c0_seq1	GO:0004715	non-membrane spanning protein tyrosine kinase activity	molecular_function
comp37051_c0_seq1	GO:0005524	ATP binding	molecular_function
comp37051_c0_seq1	GO:0016301	kinase activity	molecular_function
comp37051_c0_seq1	GO:0004872	receptor activity	molecular_function
comp37051_c0_seq1	GO:0006468	protein phosphorylation	biological_process
comp37051_c0_seq1	GO:0004674	protein serine/threonine kinase activity	molecular_function
comp37051_c0_seq1	GO:0000166	nucleotide binding	molecular_function
comp37051_c0_seq1	GO:0004672	protein kinase activity	molecular_function
comp37051_c0_seq1	GO:0016740	transferase activity	molecular_function
comp37051_c0_seq1	GO:0016772	transferase activity, transferring phosphorus-containing groups	molecular_function
comp87574_c0_seq1	GO:0005524	ATP binding	molecular_function
comp87574_c0_seq1	GO:0055114	oxidation-reduction process	biological_process
comp87574_c0_seq1	GO:0005737	cytoplasm	cellular_component
comp87574_c0_seq1	GO:0006734	NADH metabolic process	biological_process
comp87574_c0_seq1	GO:0070403	NAD+ binding	molecular_function
comp87574_c0_seq1	GO:0000166	nucleotide binding	molecular_function
comp87574_c0_seq1	GO:0005829	cytosol	cellular_component
comp87574_c0_seq1	GO:0006735	NADH regeneration	biological_process
comp87574_c0_seq1	GO:0048037	cofactor binding	molecular_function
comp87574_c0_seq1	GO:0016491	oxidoreductase activity	molecular_function
comp87574_c0_seq1	GO:0016616	oxidoreductase activity, acting on the CH-OH group of donors, NAD or NADP as acceptor	molecular_function
comp87574_c0_seq1	GO:0008152	metabolic process	biological_process
comp87574_c0_seq1	GO:0042426	choline catabolic process	biological_process
comp87574_c0_seq1	GO:0051287	NAD binding	molecular_function
comp87574_c0_seq1	GO:0005488	binding	molecular_function
comp87574_c0_seq1	GO:0042803	protein homodimerization activity	molecular_function
comp87574_c0_seq1	GO:0015946	methanol oxidation	biological_process
comp87574_c0_seq1	GO:0030416	methylamine metabolic process	biological_process
comp87574_c0_seq1	GO:0042183	formate catabolic process	biological_process
comp87574_c0_seq1	GO:0008863	formate dehydrogenase (NAD+) activity	molecular_function
comp61229_c0_seq4	GO:0008152	metabolic process	biological_process
comp61229_c0_seq4	GO:0003824	catalytic activity	molecular_function
comp13188_c0_seq1	GO:0005488	binding	molecular_function
comp6610_c0_seq1	GO:0006281	DNA repair	biological_process
comp6610_c0_seq1	GO:0005524	ATP binding	molecular_function
comp6610_c0_seq1	GO:0006298	mismatch repair	biological_process
comp6610_c0_seq1	GO:0030983	mismatched DNA binding	molecular_function
comp6610_c0_seq1	GO:0005622	intracellular	cellular_component
comp6610_c0_seq1	GO:0004518	nuclease activity	molecular_function
comp133563_c0_seq1	GO:0000287	magnesium ion binding	molecular_function
comp133563_c0_seq1	GO:0005634	nucleus	cellular_component
comp133563_c0_seq1	GO:0003677	DNA binding	molecular_function
comp133563_c0_seq1	GO:0006281	DNA repair	biological_process
comp133563_c0_seq1	GO:0006260	DNA replication	biological_process
comp133563_c0_seq1	GO:0016779	nucleotidyltransferase activity	molecular_function
comp133563_c0_seq1	GO:0005622	intracellular	cellular_component
comp133563_c0_seq1	GO:0046872	metal ion binding	molecular_function
comp133563_c0_seq1	GO:0003887	DNA-directed DNA polymerase activity	molecular_function
comp133563_c0_seq1	GO:0003684	damaged DNA binding	molecular_function
comp133563_c0_seq1	GO:0016740	transferase activity	molecular_function
comp133563_c0_seq1	GO:0006974	response to DNA damage stimulus	biological_process
comp44963_c0_seq1	GO:0046677	response to antibiotic	biological_process
comp44963_c0_seq1	GO:0030655	beta-lactam antibiotic catabolic process	biological_process
comp44963_c0_seq1	GO:0016787	hydrolase activity	molecular_function
comp44963_c0_seq1	GO:0008800	beta-lactamase activity	molecular_function
comp124240_c0_seq1	GO:0003964	RNA-directed DNA polymerase activity	molecular_function
comp124240_c0_seq1	GO:0015074	DNA integration	biological_process
comp124240_c0_seq1	GO:0003723	RNA binding	molecular_function
comp124240_c0_seq1	GO:0003677	DNA binding	molecular_function
comp124240_c0_seq1	GO:0004523	ribonuclease H activity	molecular_function
comp124240_c0_seq1	GO:0005622	intracellular	cellular_component
comp124240_c0_seq1	GO:0006278	RNA-dependent DNA replication	biological_process
comp124240_c0_seq1	GO:0003676	nucleic acid binding	molecular_function
comp135185_c0_seq1	GO:0008152	metabolic process	biological_process
comp135185_c0_seq1	GO:0004556	alpha-amylase activity	molecular_function
comp135185_c0_seq1	GO:0003824	catalytic activity	molecular_function
comp135185_c0_seq1	GO:0016798	hydrolase activity, acting on glycosyl bonds	molecular_function
comp135185_c0_seq1	GO:0046872	metal ion binding	molecular_function
comp135185_c0_seq1	GO:0043169	cation binding	molecular_function
comp135185_c0_seq1	GO:0004553	hydrolase activity, hydrolyzing O-glycosyl compounds	molecular_function
comp135185_c0_seq1	GO:0033927	glucan 1,4-alpha-maltohexaosidase activity	molecular_function
comp135185_c0_seq1	GO:0016787	hydrolase activity	molecular_function
comp135185_c0_seq1	GO:0005509	calcium ion binding	molecular_function
comp135185_c0_seq1	GO:0005576	extracellular region	cellular_component
comp135185_c0_seq1	GO:0005975	carbohydrate metabolic process	biological_process
comp67887_c0_seq2	GO:0006950	response to stress	biological_process
comp67887_c0_seq2	GO:0005488	binding	molecular_function
comp4677_c0_seq1	GO:0016020	membrane	cellular_component
comp4677_c0_seq1	GO:0051537	2 iron, 2 sulfur cluster binding	molecular_function
comp4677_c0_seq1	GO:0051536	iron-sulfur cluster binding	molecular_function
comp4677_c0_seq1	GO:0004325	ferrochelatase activity	molecular_function
comp4677_c0_seq1	GO:0006783	heme biosynthetic process	biological_process
comp4677_c0_seq1	GO:0006779	porphyrin-containing compound biosynthetic process	biological_process
comp4677_c0_seq1	GO:0016829	lyase activity	molecular_function
comp4677_c0_seq1	GO:0046872	metal ion binding	molecular_function
comp4677_c0_seq1	GO:0005743	mitochondrial inner membrane	cellular_component
comp4677_c0_seq1	GO:0005739	mitochondrion	cellular_component
comp15157_c0_seq1	GO:0016020	membrane	cellular_component
comp15157_c0_seq1	GO:0016651	oxidoreductase activity, acting on NADH or NADPH	molecular_function
comp15157_c0_seq1	GO:0005506	iron ion binding	molecular_function
comp15157_c0_seq1	GO:0055114	oxidation-reduction process	biological_process
comp15157_c0_seq1	GO:0005747	mitochondrial respiratory chain complex I	cellular_component
comp15157_c0_seq1	GO:0019684	photosynthesis, light reaction	biological_process
comp15157_c0_seq1	GO:0051539	4 iron, 4 sulfur cluster binding	molecular_function
comp15157_c0_seq1	GO:0005739	mitochondrion	cellular_component
comp15157_c0_seq1	GO:0008137	NADH dehydrogenase (ubiquinone) activity	molecular_function
comp15157_c0_seq1	GO:0016491	oxidoreductase activity	molecular_function
comp15157_c0_seq1	GO:0009055	electron carrier activity	molecular_function
comp15157_c0_seq1	GO:0006810	transport	biological_process
comp15157_c0_seq1	GO:0032981	mitochondrial respiratory chain complex I assembly	biological_process
comp15157_c0_seq1	GO:0003954	NADH dehydrogenase activity	molecular_function
comp15157_c0_seq1	GO:0051536	iron-sulfur cluster binding	molecular_function
comp15157_c0_seq1	GO:0006979	response to oxidative stress	biological_process
comp15157_c0_seq1	GO:0046872	metal ion binding	molecular_function
comp15157_c0_seq1	GO:0022900	electron transport chain	biological_process
comp15157_c0_seq1	GO:0005743	mitochondrial inner membrane	cellular_component
comp15157_c0_seq1	GO:0070469	respiratory chain	cellular_component
comp69490_c0_seq1	GO:0006184	GTP catabolic process	biological_process
comp69490_c0_seq1	GO:0000166	nucleotide binding	molecular_function
comp69490_c0_seq1	GO:0005525	GTP binding	molecular_function
comp69490_c0_seq1	GO:0003924	GTPase activity	molecular_function
comp48557_c0_seq1	GO:0005856	cytoskeleton	cellular_component
comp48557_c0_seq1	GO:0005524	ATP binding	molecular_function
comp48557_c0_seq1	GO:0000166	nucleotide binding	molecular_function
comp48557_c0_seq1	GO:0005737	cytoplasm	cellular_component
comp38717_c0_seq1	GO:0006270	DNA-dependent DNA replication initiation	biological_process
comp86327_c0_seq1	GO:0016020	membrane	cellular_component
comp86327_c0_seq1	GO:0009055	electron carrier activity	molecular_function
comp86327_c0_seq1	GO:0006810	transport	biological_process
comp86327_c0_seq1	GO:0022900	electron transport chain	biological_process
comp86327_c0_seq1	GO:0046872	metal ion binding	molecular_function
comp86327_c0_seq1	GO:0022904	respiratory electron transport chain	biological_process
comp86327_c0_seq1	GO:0005743	mitochondrial inner membrane	cellular_component
comp86327_c0_seq1	GO:0016021	integral to membrane	cellular_component
comp86327_c0_seq1	GO:0070469	respiratory chain	cellular_component
comp86327_c0_seq1	GO:0005739	mitochondrion	cellular_component
comp86327_c0_seq1	GO:0016491	oxidoreductase activity	molecular_function
comp27063_c0_seq1	GO:0006979	response to oxidative stress	biological_process
comp27063_c0_seq1	GO:0020037	heme binding	molecular_function
comp27063_c0_seq1	GO:0004601	peroxidase activity	molecular_function
comp27063_c0_seq1	GO:0055114	oxidation-reduction process	biological_process
comp52278_c0_seq1	GO:0016853	isomerase activity	molecular_function
comp52278_c0_seq1	GO:0044237	cellular metabolic process	biological_process
comp52278_c0_seq1	GO:0006012	galactose metabolic process	biological_process
comp52278_c0_seq1	GO:0003824	catalytic activity	molecular_function
comp52278_c0_seq1	GO:0005488	binding	molecular_function
comp52278_c0_seq1	GO:0003978	UDP-glucose 4-epimerase activity	molecular_function
comp52278_c0_seq1	GO:0050662	coenzyme binding	molecular_function
comp83581_c0_seq1	GO:0018890	cyanamide metabolic process	biological_process
comp83581_c0_seq1	GO:0008152	metabolic process	biological_process
comp83581_c0_seq1	GO:0003824	catalytic activity	molecular_function
comp83581_c0_seq1	GO:0016829	lyase activity	molecular_function
comp83581_c0_seq1	GO:0046872	metal ion binding	molecular_function
comp83581_c0_seq1	GO:0008081	phosphoric diester hydrolase activity	molecular_function
comp83581_c0_seq1	GO:0018820	cyanamide hydratase activity	molecular_function
comp83581_c0_seq1	GO:0008270	zinc ion binding	molecular_function
comp38247_c0_seq1	GO:0005840	ribosome	cellular_component
comp38247_c0_seq1	GO:0030529	ribonucleoprotein complex	cellular_component
comp38247_c0_seq1	GO:0006412	translation	biological_process
comp38247_c0_seq1	GO:0005622	intracellular	cellular_component
comp38247_c0_seq1	GO:0003735	structural constituent of ribosome	molecular_function
comp37191_c0_seq1	GO:0005840	ribosome	cellular_component
comp37191_c0_seq1	GO:0003723	RNA binding	molecular_function
comp37191_c0_seq1	GO:0005524	ATP binding	molecular_function
comp37191_c0_seq1	GO:0004363	glutathione synthase activity	molecular_function
comp37191_c0_seq1	GO:0005622	intracellular	cellular_component
comp37191_c0_seq1	GO:0000166	nucleotide binding	molecular_function
comp37191_c0_seq1	GO:0030529	ribonucleoprotein complex	cellular_component
comp37191_c0_seq1	GO:0006412	translation	biological_process
comp37191_c0_seq1	GO:0003735	structural constituent of ribosome	molecular_function
comp37191_c0_seq1	GO:0006750	glutathione biosynthetic process	biological_process
comp37191_c0_seq1	GO:0019843	rRNA binding	molecular_function
comp70237_c0_seq1	GO:0006915	apoptotic process	biological_process
comp14589_c0_seq1	GO:0006950	response to stress	biological_process
comp14589_c0_seq1	GO:0004602	glutathione peroxidase activity	molecular_function
comp14589_c0_seq1	GO:0005737	cytoplasm	cellular_component
comp14589_c0_seq1	GO:0055114	oxidation-reduction process	biological_process
comp14589_c0_seq1	GO:0006979	response to oxidative stress	biological_process
comp14589_c0_seq1	GO:0047066	phospholipid-hydroperoxide glutathione peroxidase activity	molecular_function
comp14589_c0_seq1	GO:0004601	peroxidase activity	molecular_function
comp14589_c0_seq1	GO:0016491	oxidoreductase activity	molecular_function
comp153714_c0_seq1	GO:0010466	negative regulation of peptidase activity	biological_process
comp153714_c0_seq1	GO:0004867	serine-type endopeptidase inhibitor activity	molecular_function
comp153714_c0_seq1	GO:0005737	cytoplasm	cellular_component
comp153714_c0_seq1	GO:0030414	peptidase inhibitor activity	molecular_function
comp46510_c0_seq1	GO:0006810	transport	biological_process
comp46510_c0_seq1	GO:0005622	intracellular	cellular_component
comp46510_c0_seq1	GO:0015031	protein transport	biological_process
comp46510_c0_seq1	GO:0005737	cytoplasm	cellular_component
comp57004_c0_seq1	GO:0016772	transferase activity, transferring phosphorus-containing groups	molecular_function
comp39836_c0_seq3	GO:0005634	nucleus	cellular_component
comp39836_c0_seq3	GO:0003677	DNA binding	molecular_function
comp39836_c0_seq3	GO:0006355	regulation of transcription, DNA-dependent	biological_process
comp39836_c0_seq3	GO:0043565	sequence-specific DNA binding	molecular_function
comp39836_c0_seq3	GO:0006351	transcription, DNA-dependent	biological_process
comp39836_c0_seq3	GO:0003700	sequence-specific DNA binding transcription factor activity	molecular_function
comp70672_c0_seq1	GO:0032781	positive regulation of ATPase activity	biological_process
comp70672_c0_seq1	GO:0001671	ATPase activator activity	molecular_function
comp70672_c0_seq1	GO:0006950	response to stress	biological_process
comp70672_c0_seq1	GO:0051087	chaperone binding	molecular_function
comp70672_c0_seq1	GO:0005737	cytoplasm	cellular_component
comp10686_c0_seq1	GO:0016757	transferase activity, transferring glycosyl groups	molecular_function
comp10686_c0_seq1	GO:0008152	metabolic process	biological_process
comp10686_c0_seq1	GO:0016758	transferase activity, transferring hexosyl groups	molecular_function
comp10686_c0_seq1	GO:0016740	transferase activity	molecular_function
comp134240_c0_seq1	GO:0005488	binding	molecular_function
comp106491_c0_seq1	GO:0005856	cytoskeleton	cellular_component
comp106491_c0_seq1	GO:0005874	microtubule	cellular_component
comp106491_c0_seq1	GO:0006412	translation	biological_process
comp106491_c0_seq1	GO:0005737	cytoplasm	cellular_component
comp147563_c0_seq1	GO:0005524	ATP binding	molecular_function
comp147563_c0_seq1	GO:0004815	aspartate-tRNA ligase activity	molecular_function
comp147563_c0_seq1	GO:0005737	cytoplasm	cellular_component
comp147563_c0_seq1	GO:0016874	ligase activity	molecular_function
comp147563_c0_seq1	GO:0003676	nucleic acid binding	molecular_function
comp147563_c0_seq1	GO:0006422	aspartyl-tRNA aminoacylation	biological_process
comp147563_c0_seq1	GO:0000166	nucleotide binding	molecular_function
comp147563_c0_seq1	GO:0006418	tRNA aminoacylation for protein translation	biological_process
comp147563_c0_seq1	GO:0006412	translation	biological_process
comp147563_c0_seq1	GO:0004812	aminoacyl-tRNA ligase activity	molecular_function
comp87512_c0_seq1	GO:0006950	response to stress	biological_process
comp87512_c0_seq1	GO:0009698	phenylpropanoid metabolic process	biological_process
comp87512_c0_seq1	GO:0055114	oxidation-reduction process	biological_process
comp87512_c0_seq1	GO:0005737	cytoplasm	cellular_component
comp87512_c0_seq1	GO:0005488	binding	molecular_function
comp87512_c0_seq1	GO:0016491	oxidoreductase activity	molecular_function
comp78318_c0_seq1	GO:0008152	metabolic process	biological_process
comp78318_c0_seq1	GO:0003824	catalytic activity	molecular_function
comp133391_c0_seq1	GO:0005542	folic acid binding	molecular_function
comp133391_c0_seq1	GO:0005524	ATP binding	molecular_function
comp133391_c0_seq1	GO:0000166	nucleotide binding	molecular_function
comp133391_c0_seq1	GO:0046653	tetrahydrofolate metabolic process	biological_process
comp133391_c0_seq1	GO:0030272	5-formyltetrahydrofolate cyclo-ligase activity	molecular_function
comp133391_c0_seq1	GO:0005737	cytoplasm	cellular_component
comp133391_c0_seq1	GO:0016874	ligase activity	molecular_function
comp133391_c0_seq1	GO:0009396	folic acid-containing compound biosynthetic process	biological_process
comp83506_c0_seq1	GO:0005840	ribosome	cellular_component
comp83506_c0_seq1	GO:0030529	ribonucleoprotein complex	cellular_component
comp83506_c0_seq1	GO:0006412	translation	biological_process
comp83506_c0_seq1	GO:0005622	intracellular	cellular_component
comp83506_c0_seq1	GO:0003735	structural constituent of ribosome	molecular_function
comp150811_c0_seq1	GO:0016020	membrane	cellular_component
comp150811_c0_seq1	GO:0008654	phospholipid biosynthetic process	biological_process
comp150811_c0_seq1	GO:0004608	phosphatidylethanolamine N-methyltransferase activity	molecular_function
comp150811_c0_seq1	GO:0008168	methyltransferase activity	molecular_function
comp150811_c0_seq1	GO:0016021	integral to membrane	cellular_component
comp150811_c0_seq1	GO:0016740	transferase activity	molecular_function
comp150811_c0_seq1	GO:0032259	methylation	biological_process
comp30029_c0_seq1	GO:0005524	ATP binding	molecular_function
comp30029_c0_seq1	GO:0006952	defense response	biological_process
comp30029_c0_seq1	GO:0006915	apoptotic process	biological_process
comp67644_c0_seq2	GO:0005634	nucleus	cellular_component
comp67644_c0_seq2	GO:0003677	DNA binding	molecular_function
comp67644_c0_seq2	GO:0006355	regulation of transcription, DNA-dependent	biological_process
comp106542_c0_seq1	GO:0016020	membrane	cellular_component
comp106542_c0_seq1	GO:0010008	endosome membrane	cellular_component
comp106542_c0_seq1	GO:0005856	cytoskeleton	cellular_component
comp106542_c0_seq1	GO:0005737	cytoplasm	cellular_component
comp106542_c0_seq1	GO:0003779	actin binding	molecular_function
comp106542_c0_seq1	GO:0005768	endosome	cellular_component
comp106542_c0_seq1	GO:0030479	actin cortical patch	cellular_component
comp106542_c0_seq1	GO:0005509	calcium ion binding	molecular_function
comp106542_c0_seq1	GO:0006897	endocytosis	biological_process
comp106542_c0_seq1	GO:0005886	plasma membrane	cellular_component
comp65896_c0_seq2	GO:0008152	metabolic process	biological_process
comp65896_c0_seq2	GO:0003824	catalytic activity	molecular_function
comp53586_c0_seq7	GO:0006397	mRNA processing	biological_process
comp53586_c0_seq7	GO:0005737	cytoplasm	cellular_component
comp53586_c0_seq7	GO:0004045	aminoacyl-tRNA hydrolase activity	molecular_function
comp53586_c0_seq7	GO:0016787	hydrolase activity	molecular_function
comp53586_c0_seq7	GO:0030529	ribonucleoprotein complex	cellular_component
comp53586_c0_seq7	GO:0006412	translation	biological_process
comp53586_c0_seq7	GO:0008380	RNA splicing	biological_process
comp53586_c0_seq7	GO:0009536	plastid	cellular_component
comp53586_c0_seq7	GO:0009570	chloroplast stroma	cellular_component
comp53586_c0_seq7	GO:0009507	chloroplast	cellular_component
comp49411_c0_seq1	GO:0030246	carbohydrate binding	molecular_function
comp49411_c0_seq1	GO:0047938	glucose-6-phosphate 1-epimerase activity	molecular_function
comp49411_c0_seq1	GO:0016853	isomerase activity	molecular_function
comp49411_c0_seq1	GO:0005975	carbohydrate metabolic process	biological_process
comp49411_c0_seq1	GO:0003824	catalytic activity	molecular_function
comp61086_c0_seq6	GO:0005840	ribosome	cellular_component
comp61086_c0_seq6	GO:0030529	ribonucleoprotein complex	cellular_component
comp61086_c0_seq6	GO:0006412	translation	biological_process
comp61086_c0_seq6	GO:0005622	intracellular	cellular_component
comp61086_c0_seq6	GO:0003735	structural constituent of ribosome	molecular_function
comp79249_c0_seq1	GO:0006810	transport	biological_process
comp79249_c0_seq1	GO:0007264	small GTPase mediated signal transduction	biological_process
comp79249_c0_seq1	GO:0005794	Golgi apparatus	cellular_component
comp79249_c0_seq1	GO:0000166	nucleotide binding	molecular_function
comp79249_c0_seq1	GO:0005622	intracellular	cellular_component
comp79249_c0_seq1	GO:0005525	GTP binding	molecular_function
comp79249_c0_seq1	GO:0015031	protein transport	biological_process
comp79249_c0_seq1	GO:0016192	vesicle-mediated transport	biological_process
comp105479_c0_seq1	GO:0006561	proline biosynthetic process	biological_process
comp105479_c0_seq1	GO:0016616	oxidoreductase activity, acting on the CH-OH group of donors, NAD or NADP as acceptor	molecular_function
comp105479_c0_seq1	GO:0008652	cellular amino acid biosynthetic process	biological_process
comp105479_c0_seq1	GO:0005737	cytoplasm	cellular_component
comp105479_c0_seq1	GO:0055114	oxidation-reduction process	biological_process
comp105479_c0_seq1	GO:0005488	binding	molecular_function
comp105479_c0_seq1	GO:0004735	pyrroline-5-carboxylate reductase activity	molecular_function
comp105479_c0_seq1	GO:0016491	oxidoreductase activity	molecular_function
comp61662_c0_seq1	GO:0008915	lipid-A-disaccharide synthase activity	molecular_function
comp61662_c0_seq1	GO:0009245	lipid A biosynthetic process	biological_process
comp45498_c0_seq1	GO:0016757	transferase activity, transferring glycosyl groups	molecular_function
comp45498_c0_seq1	GO:0008152	metabolic process	biological_process
comp45498_c0_seq1	GO:0016758	transferase activity, transferring hexosyl groups	molecular_function
comp45498_c0_seq1	GO:0016740	transferase activity	molecular_function
comp59997_c0_seq1	GO:0004316	3-oxoacyl-[acyl-carrier-protein] reductase (NADPH) activity	molecular_function
comp59997_c0_seq1	GO:0008152	metabolic process	biological_process
comp59997_c0_seq1	GO:0055114	oxidation-reduction process	biological_process
comp59997_c0_seq1	GO:0005488	binding	molecular_function
comp59997_c0_seq1	GO:0016491	oxidoreductase activity	molecular_function
comp72010_c0_seq1	GO:0016020	membrane	cellular_component
comp152036_c0_seq1	GO:0006546	glycine catabolic process	biological_process
comp152036_c0_seq1	GO:0008483	transaminase activity	molecular_function
comp152036_c0_seq1	GO:0004047	aminomethyltransferase activity	molecular_function
comp152036_c0_seq1	GO:0016740	transferase activity	molecular_function
comp152036_c0_seq1	GO:0055114	oxidation-reduction process	biological_process
comp152036_c0_seq1	GO:0005737	cytoplasm	cellular_component
comp152036_c0_seq1	GO:0016491	oxidoreductase activity	molecular_function
comp59355_c0_seq2	GO:0016310	phosphorylation	biological_process
comp59355_c0_seq2	GO:0008152	metabolic process	biological_process
comp59355_c0_seq2	GO:0005524	ATP binding	molecular_function
comp59355_c0_seq2	GO:0004849	uridine kinase activity	molecular_function
comp59355_c0_seq2	GO:0016301	kinase activity	molecular_function
comp59355_c0_seq2	GO:0016773	phosphotransferase activity, alcohol group as acceptor	molecular_function
comp59355_c0_seq2	GO:0005737	cytoplasm	cellular_component
comp59355_c0_seq2	GO:0006222	UMP biosynthetic process	biological_process
comp59355_c0_seq2	GO:0000166	nucleotide binding	molecular_function
comp59355_c0_seq2	GO:0016740	transferase activity	molecular_function
comp59355_c0_seq2	GO:0006796	phosphate-containing compound metabolic process	biological_process
comp62692_c0_seq2	GO:0008168	methyltransferase activity	molecular_function
comp62692_c0_seq2	GO:0008276	protein methyltransferase activity	molecular_function
comp62692_c0_seq2	GO:0006479	protein methylation	biological_process
comp62692_c0_seq2	GO:0005737	cytoplasm	cellular_component
comp62692_c0_seq2	GO:0032259	methylation	biological_process
comp62692_c0_seq2	GO:0003676	nucleic acid binding	molecular_function
comp63712_c0_seq1	GO:0006979	response to oxidative stress	biological_process
comp63712_c0_seq1	GO:0046872	metal ion binding	molecular_function
comp63712_c0_seq1	GO:0020037	heme binding	molecular_function
comp63712_c0_seq1	GO:0004096	catalase activity	molecular_function
comp63712_c0_seq1	GO:0004601	peroxidase activity	molecular_function
comp63712_c0_seq1	GO:0042744	hydrogen peroxide catabolic process	biological_process
comp63712_c0_seq1	GO:0055114	oxidation-reduction process	biological_process
comp63712_c0_seq1	GO:0016491	oxidoreductase activity	molecular_function
comp59666_c0_seq7	GO:0006396	RNA processing	biological_process
comp59666_c0_seq7	GO:0003723	RNA binding	molecular_function
comp59666_c0_seq7	GO:0001510	RNA methylation	biological_process
comp59666_c0_seq7	GO:0008173	RNA methyltransferase activity	molecular_function
comp12770_c0_seq1	GO:0005488	binding	molecular_function
comp74816_c0_seq1	GO:0006810	transport	biological_process
comp74816_c0_seq1	GO:0009055	electron carrier activity	molecular_function
comp74816_c0_seq1	GO:0046872	metal ion binding	molecular_function
comp74816_c0_seq1	GO:0022900	electron transport chain	biological_process
comp74816_c0_seq1	GO:0005507	copper ion binding	molecular_function
comp69099_c0_seq1	GO:0009055	electron carrier activity	molecular_function
comp69099_c0_seq1	GO:0046872	metal ion binding	molecular_function
comp69099_c0_seq1	GO:0008270	zinc ion binding	molecular_function
comp55211_c0_seq1	GO:0004045	aminoacyl-tRNA hydrolase activity	molecular_function
comp21134_c0_seq1	GO:0005759	mitochondrial matrix	cellular_component
comp21134_c0_seq1	GO:0006457	protein folding	biological_process
comp21134_c0_seq1	GO:0005524	ATP binding	molecular_function
comp21134_c0_seq1	GO:0006950	response to stress	biological_process
comp21134_c0_seq1	GO:0005737	cytoplasm	cellular_component
comp21134_c0_seq1	GO:0044267	cellular protein metabolic process	biological_process
comp21134_c0_seq1	GO:0000166	nucleotide binding	molecular_function
comp21134_c0_seq1	GO:0005739	mitochondrion	cellular_component
comp21134_c0_seq1	GO:0042026	protein refolding	biological_process
comp152841_c0_seq1	GO:0005488	binding	molecular_function
comp67226_c0_seq1	GO:0005488	binding	molecular_function
comp28875_c0_seq1	GO:0005488	binding	molecular_function
comp79870_c0_seq1	GO:0016020	membrane	cellular_component
comp79870_c0_seq1	GO:0006810	transport	biological_process
comp79870_c0_seq1	GO:0055085	transmembrane transport	biological_process
comp79870_c0_seq1	GO:0016021	integral to membrane	cellular_component
comp79870_c0_seq1	GO:0005743	mitochondrial inner membrane	cellular_component
comp79870_c0_seq1	GO:0005739	mitochondrion	cellular_component
comp79870_c0_seq1	GO:0015031	protein transport	biological_process
comp36093_c0_seq1	GO:0008152	metabolic process	biological_process
comp36093_c0_seq1	GO:0018548	pentaerythritol trinitrate reductase activity	molecular_function
comp36093_c0_seq1	GO:0003824	catalytic activity	molecular_function
comp36093_c0_seq1	GO:0055114	oxidation-reduction process	biological_process
comp36093_c0_seq1	GO:0052690	trichloro-p-hydroquinone reductive dehalogenase activity	molecular_function
comp36093_c0_seq1	GO:0010181	FMN binding	molecular_function
comp36093_c0_seq1	GO:0003959	NADPH dehydrogenase activity	molecular_function
comp36093_c0_seq1	GO:0016491	oxidoreductase activity	molecular_function
comp49228_c0_seq1	GO:0016021	integral to membrane	cellular_component
comp46296_c0_seq1	GO:0016020	membrane	cellular_component
comp46296_c0_seq1	GO:0006810	transport	biological_process
comp46296_c0_seq1	GO:0016787	hydrolase activity	molecular_function
comp46296_c0_seq1	GO:0000166	nucleotide binding	molecular_function
comp46296_c0_seq1	GO:0007264	small GTPase mediated signal transduction	biological_process
comp46296_c0_seq1	GO:0005525	GTP binding	molecular_function
comp46296_c0_seq1	GO:0015031	protein transport	biological_process
comp46296_c0_seq1	GO:0005886	plasma membrane	cellular_component
comp62248_c0_seq2	GO:0045786	negative regulation of cell cycle	biological_process
comp62248_c0_seq2	GO:0005737	cytoplasm	cellular_component
comp62248_c0_seq2	GO:0055114	oxidation-reduction process	biological_process
comp62248_c0_seq2	GO:0007179	transforming growth factor beta receptor signaling pathway	biological_process
comp62248_c0_seq2	GO:0070403	NAD+ binding	molecular_function
comp62248_c0_seq2	GO:0006631	fatty acid metabolic process	biological_process
comp62248_c0_seq2	GO:0008270	zinc ion binding	molecular_function
comp62248_c0_seq2	GO:0016404	15-hydroxyprostaglandin dehydrogenase (NAD+) activity	molecular_function
comp62248_c0_seq2	GO:0016491	oxidoreductase activity	molecular_function
comp62248_c0_seq2	GO:0004957	prostaglandin E receptor activity	molecular_function
comp62248_c0_seq2	GO:0005634	nucleus	cellular_component
comp62248_c0_seq2	GO:0007565	female pregnancy	biological_process
comp62248_c0_seq2	GO:0008152	metabolic process	biological_process
comp62248_c0_seq2	GO:0051287	NAD binding	molecular_function
comp62248_c0_seq2	GO:0003824	catalytic activity	molecular_function
comp62248_c0_seq2	GO:0005488	binding	molecular_function
comp62248_c0_seq2	GO:0006693	prostaglandin metabolic process	biological_process
comp62248_c0_seq2	GO:0007567	parturition	biological_process
comp62248_c0_seq2	GO:0003960	NADPH:quinone reductase activity	molecular_function
comp62248_c0_seq2	GO:0006629	lipid metabolic process	biological_process
comp41742_c0_seq2	GO:0004733	pyridoxamine-phosphate oxidase activity	molecular_function
comp41742_c0_seq2	GO:0010181	FMN binding	molecular_function
comp41742_c0_seq2	GO:0055114	oxidation-reduction process	biological_process
comp41742_c0_seq2	GO:0016491	oxidoreductase activity	molecular_function
comp14609_c0_seq1	GO:0016020	membrane	cellular_component
comp14609_c0_seq1	GO:0006810	transport	biological_process
comp14609_c0_seq1	GO:0016787	hydrolase activity	molecular_function
comp14609_c0_seq1	GO:0000166	nucleotide binding	molecular_function
comp14609_c0_seq1	GO:0007264	small GTPase mediated signal transduction	biological_process
comp14609_c0_seq1	GO:0005525	GTP binding	molecular_function
comp14609_c0_seq1	GO:0015031	protein transport	biological_process
comp14609_c0_seq1	GO:0005886	plasma membrane	cellular_component
comp48452_c0_seq3	GO:0046872	metal ion binding	molecular_function
comp48452_c0_seq3	GO:0016787	hydrolase activity	molecular_function
comp48452_c0_seq3	GO:0004721	phosphoprotein phosphatase activity	molecular_function
comp86689_c0_seq1	GO:0003964	RNA-directed DNA polymerase activity	molecular_function
comp86689_c0_seq1	GO:0003723	RNA binding	molecular_function
comp86689_c0_seq1	GO:0006278	RNA-dependent DNA replication	biological_process
comp113253_c0_seq1	GO:0005488	binding	molecular_function
comp62774_c0_seq2	GO:0016020	membrane	cellular_component
comp62774_c0_seq2	GO:0005509	calcium ion binding	molecular_function
comp62774_c0_seq2	GO:0004571	mannosyl-oligosaccharide 1,2-alpha-mannosidase activity	molecular_function
comp69701_c0_seq2	GO:0046872	metal ion binding	molecular_function
comp69701_c0_seq2	GO:0032786	positive regulation of DNA-dependent transcription, elongation	biological_process
comp69701_c0_seq2	GO:0005634	nucleus	cellular_component
comp69701_c0_seq2	GO:0006355	regulation of transcription, DNA-dependent	biological_process
comp69701_c0_seq2	GO:0008270	zinc ion binding	molecular_function
comp69701_c0_seq2	GO:0006351	transcription, DNA-dependent	biological_process
comp125768_c0_seq1	GO:0008152	metabolic process	biological_process
comp125768_c0_seq1	GO:0003824	catalytic activity	molecular_function
comp125768_c0_seq1	GO:0016798	hydrolase activity, acting on glycosyl bonds	molecular_function
comp125768_c0_seq1	GO:0043169	cation binding	molecular_function
comp125768_c0_seq1	GO:0004553	hydrolase activity, hydrolyzing O-glycosyl compounds	molecular_function
comp125768_c0_seq1	GO:0016787	hydrolase activity	molecular_function
comp125768_c0_seq1	GO:0030245	cellulose catabolic process	biological_process
comp125768_c0_seq1	GO:0000272	polysaccharide catabolic process	biological_process
comp125768_c0_seq1	GO:0005576	extracellular region	cellular_component
comp125768_c0_seq1	GO:0005975	carbohydrate metabolic process	biological_process
comp125768_c0_seq1	GO:0008810	cellulase activity	molecular_function
comp21503_c0_seq1	GO:0005634	nucleus	cellular_component
comp21503_c0_seq1	GO:0003677	DNA binding	molecular_function
comp21503_c0_seq1	GO:0006281	DNA repair	biological_process
comp21503_c0_seq1	GO:0006334	nucleosome assembly	biological_process
comp21503_c0_seq1	GO:0005694	chromosome	cellular_component
comp21503_c0_seq1	GO:0006974	response to DNA damage stimulus	biological_process
comp21503_c0_seq1	GO:0000786	nucleosome	cellular_component
comp51276_c0_seq1	GO:0005856	cytoskeleton	cellular_component
comp51276_c0_seq1	GO:0005874	microtubule	cellular_component
comp51276_c0_seq1	GO:0005524	ATP binding	molecular_function
comp51276_c0_seq1	GO:0005737	cytoplasm	cellular_component
comp51276_c0_seq1	GO:0016787	hydrolase activity	molecular_function
comp51276_c0_seq1	GO:0000166	nucleotide binding	molecular_function
comp51276_c0_seq1	GO:0008568	microtubule-severing ATPase activity	molecular_function
comp51276_c0_seq1	GO:0017111	nucleoside-triphosphatase activity	molecular_function
comp44513_c0_seq1	GO:0005634	nucleus	cellular_component
comp44513_c0_seq1	GO:0006355	regulation of transcription, DNA-dependent	biological_process
comp81091_c0_seq1	GO:0016020	membrane	cellular_component
comp81091_c0_seq1	GO:0020037	heme binding	molecular_function
comp81091_c0_seq1	GO:0005783	endoplasmic reticulum	cellular_component
comp81091_c0_seq1	GO:0005506	iron ion binding	molecular_function
comp81091_c0_seq1	GO:0055114	oxidation-reduction process	biological_process
comp81091_c0_seq1	GO:0046872	metal ion binding	molecular_function
comp81091_c0_seq1	GO:0006665	sphingolipid metabolic process	biological_process
comp81091_c0_seq1	GO:0016021	integral to membrane	cellular_component
comp81091_c0_seq1	GO:0006633	fatty acid biosynthetic process	biological_process
comp81091_c0_seq1	GO:0016491	oxidoreductase activity	molecular_function
comp131470_c0_seq1	GO:0006260	DNA replication	biological_process
comp131470_c0_seq1	GO:0046914	transition metal ion binding	molecular_function
comp131470_c0_seq1	GO:0005737	cytoplasm	cellular_component
comp131470_c0_seq1	GO:0055114	oxidation-reduction process	biological_process
comp131470_c0_seq1	GO:0004748	ribonucleoside-diphosphate reductase activity, thioredoxin disulfide as acceptor	molecular_function
comp131470_c0_seq1	GO:0046872	metal ion binding	molecular_function
comp131470_c0_seq1	GO:0009186	deoxyribonucleoside diphosphate metabolic process	biological_process
comp131470_c0_seq1	GO:0016491	oxidoreductase activity	molecular_function
comp118816_c0_seq1	GO:0043169	cation binding	molecular_function
comp118816_c0_seq1	GO:0016787	hydrolase activity	molecular_function
comp118816_c0_seq1	GO:0008152	metabolic process	biological_process
comp118816_c0_seq1	GO:0005975	carbohydrate metabolic process	biological_process
comp118816_c0_seq1	GO:0000272	polysaccharide catabolic process	biological_process
comp118816_c0_seq1	GO:0016161	beta-amylase activity	molecular_function
comp118816_c0_seq1	GO:0003824	catalytic activity	molecular_function
comp118816_c0_seq1	GO:0016798	hydrolase activity, acting on glycosyl bonds	molecular_function
comp129717_c0_seq1	GO:0003964	RNA-directed DNA polymerase activity	molecular_function
comp129717_c0_seq1	GO:0015074	DNA integration	biological_process
comp129717_c0_seq1	GO:0003723	RNA binding	molecular_function
comp129717_c0_seq1	GO:0003677	DNA binding	molecular_function
comp129717_c0_seq1	GO:0006278	RNA-dependent DNA replication	biological_process
comp129717_c0_seq1	GO:0003676	nucleic acid binding	molecular_function
comp137807_c0_seq1	GO:0031593	polyubiquitin binding	molecular_function
comp137807_c0_seq1	GO:0004134	4-alpha-glucanotransferase activity	molecular_function
comp137807_c0_seq1	GO:0016234	inclusion body	cellular_component
comp137807_c0_seq1	GO:0005737	cytoplasm	cellular_component
comp137807_c0_seq1	GO:0005977	glycogen metabolic process	biological_process
comp137807_c0_seq1	GO:0016787	hydrolase activity	molecular_function
comp137807_c0_seq1	GO:0005975	carbohydrate metabolic process	biological_process
comp137807_c0_seq1	GO:0005634	nucleus	cellular_component
comp137807_c0_seq1	GO:0008152	metabolic process	biological_process
comp137807_c0_seq1	GO:0030247	polysaccharide binding	molecular_function
comp137807_c0_seq1	GO:0003824	catalytic activity	molecular_function
comp137807_c0_seq1	GO:0016798	hydrolase activity, acting on glycosyl bonds	molecular_function
comp137807_c0_seq1	GO:0004135	amylo-alpha-1,6-glucosidase activity	molecular_function
comp137807_c0_seq1	GO:0043169	cation binding	molecular_function
comp137807_c0_seq1	GO:0005978	glycogen biosynthetic process	biological_process
comp137807_c0_seq1	GO:0016757	transferase activity, transferring glycosyl groups	molecular_function
comp137807_c0_seq1	GO:0016740	transferase activity	molecular_function
comp137807_c0_seq1	GO:0004133	glycogen debranching enzyme activity	molecular_function
comp7054_c0_seq1	GO:0016788	hydrolase activity, acting on ester bonds	molecular_function
comp46415_c0_seq1	GO:0000287	magnesium ion binding	molecular_function
comp46415_c0_seq1	GO:0016310	phosphorylation	biological_process
comp46415_c0_seq1	GO:0005524	ATP binding	molecular_function
comp46415_c0_seq1	GO:0004743	pyruvate kinase activity	molecular_function
comp46415_c0_seq1	GO:0016301	kinase activity	molecular_function
comp46415_c0_seq1	GO:0006096	glycolysis	biological_process
comp46415_c0_seq1	GO:0003824	catalytic activity	molecular_function
comp46415_c0_seq1	GO:0030955	potassium ion binding	molecular_function
comp46415_c0_seq1	GO:0046872	metal ion binding	molecular_function
comp46415_c0_seq1	GO:0000166	nucleotide binding	molecular_function
comp46415_c0_seq1	GO:0009536	plastid	cellular_component
comp46415_c0_seq1	GO:0016740	transferase activity	molecular_function
comp46415_c0_seq1	GO:0009507	chloroplast	cellular_component
comp138426_c0_seq1	GO:0016020	membrane	cellular_component
comp138426_c0_seq1	GO:0003824	catalytic activity	molecular_function
comp138426_c0_seq1	GO:0031225	anchored to membrane	cellular_component
comp138426_c0_seq1	GO:0007047	cellular cell wall organization	biological_process
comp138426_c0_seq1	GO:0042973	glucan endo-1,3-beta-D-glucosidase activity	molecular_function
comp138426_c0_seq1	GO:0004553	hydrolase activity, hydrolyzing O-glycosyl compounds	molecular_function
comp138426_c0_seq1	GO:0043169	cation binding	molecular_function
comp138426_c0_seq1	GO:0005618	cell wall	cellular_component
comp138426_c0_seq1	GO:0016787	hydrolase activity	molecular_function
comp138426_c0_seq1	GO:0000272	polysaccharide catabolic process	biological_process
comp138426_c0_seq1	GO:0005576	extracellular region	cellular_component
comp138426_c0_seq1	GO:0005975	carbohydrate metabolic process	biological_process
comp138426_c0_seq1	GO:0005886	plasma membrane	cellular_component
comp66906_c0_seq3	GO:0005524	ATP binding	molecular_function
comp66906_c0_seq3	GO:0004674	protein serine/threonine kinase activity	molecular_function
comp66906_c0_seq3	GO:0004672	protein kinase activity	molecular_function
comp66906_c0_seq3	GO:0006468	protein phosphorylation	biological_process
comp66906_c0_seq3	GO:0016772	transferase activity, transferring phosphorus-containing groups	molecular_function
comp71701_c0_seq2	GO:0016020	membrane	cellular_component
comp71701_c0_seq2	GO:0005524	ATP binding	molecular_function
comp71701_c0_seq2	GO:0004672	protein kinase activity	molecular_function
comp71701_c0_seq2	GO:0016021	integral to membrane	cellular_component
comp71701_c0_seq2	GO:0006468	protein phosphorylation	biological_process
comp71701_c0_seq2	GO:0055114	oxidation-reduction process	biological_process
comp71701_c0_seq2	GO:0016491	oxidoreductase activity	molecular_function
comp71701_c0_seq2	GO:0016772	transferase activity, transferring phosphorus-containing groups	molecular_function
comp63948_c0_seq1	GO:0009058	biosynthetic process	biological_process
comp63948_c0_seq1	GO:0016779	nucleotidyltransferase activity	molecular_function
comp63948_c0_seq1	GO:0003824	catalytic activity	molecular_function
comp129019_c0_seq1	GO:0015074	DNA integration	biological_process
comp129019_c0_seq1	GO:0003723	RNA binding	molecular_function
comp129019_c0_seq1	GO:0003677	DNA binding	molecular_function
comp129019_c0_seq1	GO:0004523	ribonuclease H activity	molecular_function
comp129019_c0_seq1	GO:0004190	aspartic-type endopeptidase activity	molecular_function
comp129019_c0_seq1	GO:0003676	nucleic acid binding	molecular_function
comp129019_c0_seq1	GO:0003964	RNA-directed DNA polymerase activity	molecular_function
comp129019_c0_seq1	GO:0006508	proteolysis	biological_process
comp129019_c0_seq1	GO:0006278	RNA-dependent DNA replication	biological_process
comp86164_c0_seq1	GO:0046872	metal ion binding	molecular_function
comp86164_c0_seq1	GO:0016226	iron-sulfur cluster assembly	biological_process
comp86164_c0_seq1	GO:0005739	mitochondrion	cellular_component
comp86164_c0_seq1	GO:0005198	structural molecule activity	molecular_function
comp86164_c0_seq1	GO:0051536	iron-sulfur cluster binding	molecular_function
comp49786_c0_seq1	GO:0006457	protein folding	biological_process
comp49786_c0_seq1	GO:0051082	unfolded protein binding	molecular_function
comp49786_c0_seq1	GO:0031072	heat shock protein binding	molecular_function
comp3965_c0_seq1	GO:0016020	membrane	cellular_component
comp3965_c0_seq1	GO:0016192	vesicle-mediated transport	biological_process
comp3965_c0_seq1	GO:0055038	recycling endosome membrane	cellular_component
comp3965_c0_seq1	GO:0007264	small GTPase mediated signal transduction	biological_process
comp3965_c0_seq1	GO:0000166	nucleotide binding	molecular_function
comp3965_c0_seq1	GO:0031175	neuron projection development	biological_process
comp3965_c0_seq1	GO:0005739	mitochondrion	cellular_component
comp3965_c0_seq1	GO:0055037	recycling endosome	cellular_component
comp3965_c0_seq1	GO:0015031	protein transport	biological_process
comp3965_c0_seq1	GO:0005886	plasma membrane	cellular_component
comp3965_c0_seq1	GO:0006810	transport	biological_process
comp3965_c0_seq1	GO:0072659	protein localization in plasma membrane	biological_process
comp3965_c0_seq1	GO:0006184	GTP catabolic process	biological_process
comp3965_c0_seq1	GO:0000910	cytokinesis	biological_process
comp3965_c0_seq1	GO:0005802	trans-Golgi network	cellular_component
comp3965_c0_seq1	GO:0003924	GTPase activity	molecular_function
comp3965_c0_seq1	GO:0005768	endosome	cellular_component
comp3965_c0_seq1	GO:0032154	cleavage furrow	cellular_component
comp3965_c0_seq1	GO:0005525	GTP binding	molecular_function
comp3965_c0_seq1	GO:0007049	cell cycle	biological_process
comp31580_c0_seq2	GO:0046901	tetrahydrofolylpolyglutamate biosynthetic process	biological_process
comp31580_c0_seq2	GO:0005524	ATP binding	molecular_function
comp31580_c0_seq2	GO:0008360	regulation of cell shape	biological_process
comp31580_c0_seq2	GO:0005737	cytoplasm	cellular_component
comp31580_c0_seq2	GO:0005488	binding	molecular_function
comp31580_c0_seq2	GO:0016874	ligase activity	molecular_function
comp31580_c0_seq2	GO:0009396	folic acid-containing compound biosynthetic process	biological_process
comp31580_c0_seq2	GO:0009252	peptidoglycan biosynthetic process	biological_process
comp31580_c0_seq2	GO:0004326	tetrahydrofolylpolyglutamate synthase activity	molecular_function
comp31580_c0_seq2	GO:0009058	biosynthetic process	biological_process
comp31580_c0_seq2	GO:0051301	cell division	biological_process
comp31580_c0_seq2	GO:0008764	UDP-N-acetylmuramoylalanine-D-glutamate ligase activity	molecular_function
comp55763_c0_seq1	GO:0016020	membrane	cellular_component
comp55763_c0_seq1	GO:0046862	chromoplast membrane	cellular_component
comp55763_c0_seq1	GO:0009509	chromoplast	cellular_component
comp55763_c0_seq1	GO:0055114	oxidation-reduction process	biological_process
comp55763_c0_seq1	GO:0016705	oxidoreductase activity, acting on paired donors, with incorporation or reduction of molecular oxygen	molecular_function
comp55763_c0_seq1	GO:0009536	plastid	cellular_component
comp55763_c0_seq1	GO:0016117	carotenoid biosynthetic process	biological_process
comp55763_c0_seq1	GO:0009507	chloroplast	cellular_component
comp55763_c0_seq1	GO:0016491	oxidoreductase activity	molecular_function
comp55763_c0_seq1	GO:0031969	chloroplast membrane	cellular_component
comp159803_c0_seq1	GO:0016020	membrane	cellular_component
comp159803_c0_seq1	GO:0008565	protein transporter activity	molecular_function
comp159803_c0_seq1	GO:0016021	integral to membrane	cellular_component
comp159803_c0_seq1	GO:0005743	mitochondrial inner membrane	cellular_component
comp159803_c0_seq1	GO:0015031	protein transport	biological_process
comp156592_c0_seq1	GO:0005488	binding	molecular_function
comp20294_c0_seq1	GO:0005488	binding	molecular_function
comp50380_c0_seq1	GO:0008152	metabolic process	biological_process
comp50380_c0_seq1	GO:0003824	catalytic activity	molecular_function
comp50380_c0_seq1	GO:0055114	oxidation-reduction process	biological_process
comp50380_c0_seq1	GO:0006979	response to oxidative stress	biological_process
comp50380_c0_seq1	GO:0004096	catalase activity	molecular_function
comp50380_c0_seq1	GO:0048037	cofactor binding	molecular_function
comp50380_c0_seq1	GO:0016740	transferase activity	molecular_function
comp50380_c0_seq1	GO:0000036	ACP phosphopantetheine attachment site binding involved in fatty acid biosynthetic process	molecular_function
comp50380_c0_seq1	GO:0016491	oxidoreductase activity	molecular_function
comp38790_c0_seq1	GO:0045735	nutrient reservoir activity	molecular_function
comp38790_c0_seq1	GO:0042735	protein body	cellular_component
comp38790_c0_seq1	GO:0051259	protein oligomerization	biological_process
comp115933_c0_seq1	GO:0016614	oxidoreductase activity, acting on CH-OH group of donors	molecular_function
comp115933_c0_seq1	GO:0016020	membrane	cellular_component
comp115933_c0_seq1	GO:0008762	UDP-N-acetylmuramate dehydrogenase activity	molecular_function
comp115933_c0_seq1	GO:0003885	D-arabinono-1,4-lactone oxidase activity	molecular_function
comp115933_c0_seq1	GO:0050660	flavin adenine dinucleotide binding	molecular_function
comp115933_c0_seq1	GO:0003824	catalytic activity	molecular_function
comp115933_c0_seq1	GO:0055114	oxidation-reduction process	biological_process
comp115933_c0_seq1	GO:0016491	oxidoreductase activity	molecular_function
comp80230_c0_seq1	GO:0016020	membrane	cellular_component
comp80230_c0_seq1	GO:0006810	transport	biological_process
comp80230_c0_seq1	GO:0006857	oligopeptide transport	biological_process
comp80230_c0_seq1	GO:0016021	integral to membrane	cellular_component
comp80230_c0_seq1	GO:0005215	transporter activity	molecular_function
comp65420_c0_seq1	GO:0005634	nucleus	cellular_component
comp65420_c0_seq1	GO:0003677	DNA binding	molecular_function
comp65420_c0_seq1	GO:0006355	regulation of transcription, DNA-dependent	biological_process
comp83139_c0_seq1	GO:0016829	lyase activity	molecular_function
comp83139_c0_seq1	GO:0008615	pyridoxine biosynthetic process	biological_process
comp83139_c0_seq1	GO:0042823	pyridoxal phosphate biosynthetic process	biological_process
comp83139_c0_seq1	GO:0008152	metabolic process	biological_process
comp83139_c0_seq1	GO:0003824	catalytic activity	molecular_function
comp99690_c0_seq1	GO:0016747	transferase activity, transferring acyl groups other than amino-acyl groups	molecular_function
comp132323_c0_seq1	GO:0006397	mRNA processing	biological_process
comp132323_c0_seq1	GO:0005634	nucleus	cellular_component
comp132323_c0_seq1	GO:0005524	ATP binding	molecular_function
comp132323_c0_seq1	GO:0004386	helicase activity	molecular_function
comp132323_c0_seq1	GO:0008026	ATP-dependent helicase activity	molecular_function
comp132323_c0_seq1	GO:0003676	nucleic acid binding	molecular_function
comp132323_c0_seq1	GO:0016787	hydrolase activity	molecular_function
comp132323_c0_seq1	GO:0000166	nucleotide binding	molecular_function
comp132323_c0_seq1	GO:0008380	RNA splicing	biological_process
comp67611_c0_seq2	GO:0008287	protein serine/threonine phosphatase complex	cellular_component
comp67611_c0_seq2	GO:0046872	metal ion binding	molecular_function
comp67611_c0_seq2	GO:0016787	hydrolase activity	molecular_function
comp67611_c0_seq2	GO:0004721	phosphoprotein phosphatase activity	molecular_function
comp67611_c0_seq2	GO:0006470	protein dephosphorylation	biological_process
comp67611_c0_seq2	GO:0003824	catalytic activity	molecular_function
comp67611_c0_seq2	GO:0004722	protein serine/threonine phosphatase activity	molecular_function
comp51790_c0_seq2	GO:0006457	protein folding	biological_process
comp51790_c0_seq2	GO:0051082	unfolded protein binding	molecular_function
comp51790_c0_seq2	GO:0031072	heat shock protein binding	molecular_function
comp53556_c0_seq2	GO:0055114	oxidation-reduction process	biological_process
comp53556_c0_seq2	GO:0016491	oxidoreductase activity	molecular_function
comp58467_c0_seq2	GO:0016020	membrane	cellular_component
comp58467_c0_seq2	GO:0005506	iron ion binding	molecular_function
comp58467_c0_seq2	GO:0016021	integral to membrane	cellular_component
comp58467_c0_seq2	GO:0006633	fatty acid biosynthetic process	biological_process
comp58467_c0_seq2	GO:0055114	oxidation-reduction process	biological_process
comp58467_c0_seq2	GO:0016491	oxidoreductase activity	molecular_function
comp129172_c0_seq1	GO:0055085	transmembrane transport	biological_process
comp129172_c0_seq1	GO:0016021	integral to membrane	cellular_component
comp129172_c0_seq1	GO:0022857	transmembrane transporter activity	molecular_function
comp32062_c0_seq1	GO:0009055	electron carrier activity	molecular_function
comp32062_c0_seq1	GO:0020037	heme binding	molecular_function
comp32062_c0_seq1	GO:0005506	iron ion binding	molecular_function
comp32062_c0_seq1	GO:0047987	hydroperoxide dehydratase activity	molecular_function
comp32062_c0_seq1	GO:0055114	oxidation-reduction process	biological_process
comp32062_c0_seq1	GO:0046872	metal ion binding	molecular_function
comp32062_c0_seq1	GO:0016829	lyase activity	molecular_function
comp32062_c0_seq1	GO:0016705	oxidoreductase activity, acting on paired donors, with incorporation or reduction of molecular oxygen	molecular_function
comp32062_c0_seq1	GO:0009536	plastid	cellular_component
comp32062_c0_seq1	GO:0004497	monooxygenase activity	molecular_function
comp32062_c0_seq1	GO:0006633	fatty acid biosynthetic process	biological_process
comp32062_c0_seq1	GO:0031408	oxylipin biosynthetic process	biological_process
comp32062_c0_seq1	GO:0008610	lipid biosynthetic process	biological_process
comp32062_c0_seq1	GO:0009507	chloroplast	cellular_component
comp54865_c0_seq1	GO:0016020	membrane	cellular_component
comp54865_c0_seq1	GO:0005506	iron ion binding	molecular_function
comp54865_c0_seq1	GO:0016021	integral to membrane	cellular_component
comp54865_c0_seq1	GO:0006633	fatty acid biosynthetic process	biological_process
comp54865_c0_seq1	GO:0055114	oxidation-reduction process	biological_process
comp54865_c0_seq1	GO:0016491	oxidoreductase activity	molecular_function
comp64708_c0_seq1	GO:0003904	deoxyribodipyrimidine photo-lyase activity	molecular_function
comp64708_c0_seq1	GO:0003677	DNA binding	molecular_function
comp64708_c0_seq1	GO:0005524	ATP binding	molecular_function
comp64708_c0_seq1	GO:0006281	DNA repair	biological_process
comp64708_c0_seq1	GO:0004872	receptor activity	molecular_function
comp64708_c0_seq1	GO:0018298	protein-chromophore linkage	biological_process
comp64708_c0_seq1	GO:0003913	DNA photolyase activity	molecular_function
comp64708_c0_seq1	GO:0016829	lyase activity	molecular_function
comp64708_c0_seq1	GO:0000166	nucleotide binding	molecular_function
comp64708_c0_seq1	GO:0050896	response to stimulus	biological_process
comp64708_c0_seq1	GO:0006974	response to DNA damage stimulus	biological_process
comp64708_c0_seq1	GO:0009881	photoreceptor activity	molecular_function
comp50271_c0_seq2	GO:0008168	methyltransferase activity	molecular_function
comp50271_c0_seq2	GO:0032259	methylation	biological_process
comp39809_c0_seq1	GO:0016020	membrane	cellular_component
comp39809_c0_seq1	GO:0016021	integral to membrane	cellular_component
comp26290_c0_seq2	GO:0016020	membrane	cellular_component
comp26290_c0_seq2	GO:0005740	mitochondrial envelope	cellular_component
comp26290_c0_seq2	GO:0046872	metal ion binding	molecular_function
comp26290_c0_seq2	GO:0022900	electron transport chain	biological_process
comp26290_c0_seq2	GO:0007585	respiratory gaseous exchange	biological_process
comp26290_c0_seq2	GO:0016021	integral to membrane	cellular_component
comp26290_c0_seq2	GO:0070469	respiratory chain	cellular_component
comp26290_c0_seq2	GO:0055114	oxidation-reduction process	biological_process
comp26290_c0_seq2	GO:0016491	oxidoreductase activity	molecular_function
comp70353_c0_seq1	GO:0016787	hydrolase activity	molecular_function
comp70353_c0_seq1	GO:0008152	metabolic process	biological_process
comp70353_c0_seq1	GO:0016311	dephosphorylation	biological_process
comp70353_c0_seq1	GO:0016791	phosphatase activity	molecular_function
comp1830_c0_seq1	GO:0046274	lignin catabolic process	biological_process
comp1830_c0_seq1	GO:0008471	laccase activity	molecular_function
comp1830_c0_seq1	GO:0048046	apoplast	cellular_component
comp1830_c0_seq1	GO:0046872	metal ion binding	molecular_function
comp1830_c0_seq1	GO:0005507	copper ion binding	molecular_function
comp1830_c0_seq1	GO:0055114	oxidation-reduction process	biological_process
comp1830_c0_seq1	GO:0016491	oxidoreductase activity	molecular_function
comp120706_c0_seq1	GO:0003723	RNA binding	molecular_function
comp120706_c0_seq1	GO:0000166	nucleotide binding	molecular_function
comp120706_c0_seq1	GO:0005488	binding	molecular_function
comp120706_c0_seq1	GO:0003676	nucleic acid binding	molecular_function
comp36432_c0_seq1	GO:0016020	membrane	cellular_component
comp36432_c0_seq1	GO:0006857	oligopeptide transport	biological_process
comp36432_c0_seq1	GO:0005215	transporter activity	molecular_function
comp46092_c0_seq1	GO:0016787	hydrolase activity	molecular_function
comp46092_c0_seq1	GO:0008152	metabolic process	biological_process
comp46092_c0_seq1	GO:0016811	hydrolase activity, acting on carbon-nitrogen (but not peptide) bonds, in linear amides	molecular_function
comp46092_c0_seq1	GO:0004328	formamidase activity	molecular_function
comp87250_c0_seq1	GO:0016020	membrane	cellular_component
comp87250_c0_seq1	GO:0006810	transport	biological_process
comp87250_c0_seq1	GO:0055085	transmembrane transport	biological_process
comp87250_c0_seq1	GO:0016021	integral to membrane	cellular_component
comp87250_c0_seq1	GO:0005215	transporter activity	molecular_function
comp64668_c0_seq1	GO:0016757	transferase activity, transferring glycosyl groups	molecular_function
comp64668_c0_seq1	GO:0016740	transferase activity	molecular_function
comp13588_c0_seq1	GO:0016020	membrane	cellular_component
comp13588_c0_seq1	GO:0043169	cation binding	molecular_function
comp13588_c0_seq1	GO:0005975	carbohydrate metabolic process	biological_process
comp13588_c0_seq1	GO:0016740	transferase activity	molecular_function
comp13588_c0_seq1	GO:0003824	catalytic activity	molecular_function
comp13588_c0_seq1	GO:0031225	anchored to membrane	cellular_component
comp13588_c0_seq1	GO:0005886	plasma membrane	cellular_component
comp87339_c0_seq1	GO:0005794	Golgi apparatus	cellular_component
comp87339_c0_seq1	GO:0005737	cytoplasm	cellular_component
comp108508_c0_seq1	GO:0006694	steroid biosynthetic process	biological_process
comp108508_c0_seq1	GO:0016126	sterol biosynthetic process	biological_process
comp108508_c0_seq1	GO:0008610	lipid biosynthetic process	biological_process
comp13182_c0_seq1	GO:0005524	ATP binding	molecular_function
comp13182_c0_seq1	GO:0004674	protein serine/threonine kinase activity	molecular_function
comp13182_c0_seq1	GO:0004672	protein kinase activity	molecular_function
comp13182_c0_seq1	GO:0000166	nucleotide binding	molecular_function
comp13182_c0_seq1	GO:0006468	protein phosphorylation	biological_process
comp13182_c0_seq1	GO:0016772	transferase activity, transferring phosphorus-containing groups	molecular_function
comp94188_c0_seq1	GO:0004553	hydrolase activity, hydrolyzing O-glycosyl compounds	molecular_function
comp94188_c0_seq1	GO:0016787	hydrolase activity	molecular_function
comp94188_c0_seq1	GO:0008152	metabolic process	biological_process
comp94188_c0_seq1	GO:0005975	carbohydrate metabolic process	biological_process
comp94188_c0_seq1	GO:0033949	fructan beta-(2,6)-fructosidase activity	molecular_function
comp94188_c0_seq1	GO:0016798	hydrolase activity, acting on glycosyl bonds	molecular_function
comp8520_c0_seq1	GO:0016829	lyase activity	molecular_function
comp8520_c0_seq1	GO:0003677	DNA binding	molecular_function
comp8520_c0_seq1	GO:0016836	hydro-lyase activity	molecular_function
comp8520_c0_seq1	GO:0008152	metabolic process	biological_process
comp8520_c0_seq1	GO:0043565	sequence-specific DNA binding	molecular_function
comp8520_c0_seq1	GO:0009439	cyanate metabolic process	biological_process
comp8520_c0_seq1	GO:0008824	cyanate hydratase activity	molecular_function
comp88153_c0_seq1	GO:0006397	mRNA processing	biological_process
comp88153_c0_seq1	GO:0071339	MLL1 complex	cellular_component
comp88153_c0_seq1	GO:0005634	nucleus	cellular_component
comp88153_c0_seq1	GO:0003723	RNA binding	molecular_function
comp88153_c0_seq1	GO:0005681	spliceosomal complex	cellular_component
comp88153_c0_seq1	GO:0030529	ribonucleoprotein complex	cellular_component
comp88153_c0_seq1	GO:0008380	RNA splicing	biological_process
comp87631_c0_seq1	GO:0016310	phosphorylation	biological_process
comp87631_c0_seq1	GO:0016301	kinase activity	molecular_function
comp87631_c0_seq1	GO:0016773	phosphotransferase activity, alcohol group as acceptor	molecular_function
comp87631_c0_seq1	GO:0005975	carbohydrate metabolic process	biological_process
comp3041_c0_seq1	GO:0015074	DNA integration	biological_process
comp3041_c0_seq1	GO:0003723	RNA binding	molecular_function
comp3041_c0_seq1	GO:0003677	DNA binding	molecular_function
comp3041_c0_seq1	GO:0003824	catalytic activity	molecular_function
comp3041_c0_seq1	GO:0003676	nucleic acid binding	molecular_function
comp3041_c0_seq1	GO:0003964	RNA-directed DNA polymerase activity	molecular_function
comp3041_c0_seq1	GO:0043169	cation binding	molecular_function
comp3041_c0_seq1	GO:0005975	carbohydrate metabolic process	biological_process
comp3041_c0_seq1	GO:0008270	zinc ion binding	molecular_function
comp3041_c0_seq1	GO:0006278	RNA-dependent DNA replication	biological_process
comp16590_c0_seq1	GO:0015074	DNA integration	biological_process
comp16590_c0_seq1	GO:0003964	RNA-directed DNA polymerase activity	molecular_function
comp16590_c0_seq1	GO:0003723	RNA binding	molecular_function
comp16590_c0_seq1	GO:0003677	DNA binding	molecular_function
comp16590_c0_seq1	GO:0008270	zinc ion binding	molecular_function
comp16590_c0_seq1	GO:0006278	RNA-dependent DNA replication	biological_process
comp16590_c0_seq1	GO:0003676	nucleic acid binding	molecular_function
comp39411_c0_seq1	GO:0016020	membrane	cellular_component
comp39411_c0_seq1	GO:0004129	cytochrome-c oxidase activity	molecular_function
comp39411_c0_seq1	GO:0005743	mitochondrial inner membrane	cellular_component
comp39411_c0_seq1	GO:0005739	mitochondrion	cellular_component
comp39411_c0_seq1	GO:0005751	mitochondrial respiratory chain complex IV	cellular_component
comp84166_c0_seq1	GO:0052690	trichloro-p-hydroquinone reductive dehalogenase activity	molecular_function
comp84166_c0_seq1	GO:0008152	metabolic process	biological_process
comp84166_c0_seq1	GO:0010181	FMN binding	molecular_function
comp84166_c0_seq1	GO:0018548	pentaerythritol trinitrate reductase activity	molecular_function
comp84166_c0_seq1	GO:0003959	NADPH dehydrogenase activity	molecular_function
comp84166_c0_seq1	GO:0003824	catalytic activity	molecular_function
comp84166_c0_seq1	GO:0055114	oxidation-reduction process	biological_process
comp84166_c0_seq1	GO:0016491	oxidoreductase activity	molecular_function
comp86559_c0_seq1	GO:0005634	nucleus	cellular_component
comp86559_c0_seq1	GO:0005524	ATP binding	molecular_function
comp86559_c0_seq1	GO:0008233	peptidase activity	molecular_function
comp86559_c0_seq1	GO:0000502	proteasome complex	cellular_component
comp86559_c0_seq1	GO:0030163	protein catabolic process	biological_process
comp86559_c0_seq1	GO:0005737	cytoplasm	cellular_component
comp86559_c0_seq1	GO:0016787	hydrolase activity	molecular_function
comp86559_c0_seq1	GO:0000166	nucleotide binding	molecular_function
comp86559_c0_seq1	GO:0017111	nucleoside-triphosphatase activity	molecular_function
comp61822_c0_seq1	GO:0046872	metal ion binding	molecular_function
comp48308_c0_seq2	GO:0016787	hydrolase activity	molecular_function
comp48308_c0_seq2	GO:0008152	metabolic process	biological_process
comp74431_c0_seq6	GO:0008152	metabolic process	biological_process
comp74431_c0_seq6	GO:0006231	dTMP biosynthetic process	biological_process
comp74431_c0_seq6	GO:0009165	nucleotide biosynthetic process	biological_process
comp74431_c0_seq6	GO:0008168	methyltransferase activity	molecular_function
comp74431_c0_seq6	GO:0006730	one-carbon metabolic process	biological_process
comp74431_c0_seq6	GO:0003824	catalytic activity	molecular_function
comp74431_c0_seq6	GO:0004799	thymidylate synthase activity	molecular_function
comp74431_c0_seq6	GO:0055114	oxidation-reduction process	biological_process
comp74431_c0_seq6	GO:0005737	cytoplasm	cellular_component
comp74431_c0_seq6	GO:0004146	dihydrofolate reductase activity	molecular_function
comp74431_c0_seq6	GO:0016740	transferase activity	molecular_function
comp74431_c0_seq6	GO:0032259	methylation	biological_process
comp74431_c0_seq6	GO:0006545	glycine biosynthetic process	biological_process
comp74431_c0_seq6	GO:0016491	oxidoreductase activity	molecular_function
comp61661_c0_seq1	GO:0051782	negative regulation of cell division	biological_process
comp61661_c0_seq1	GO:0032875	regulation of DNA endoreduplication	biological_process
comp61661_c0_seq1	GO:0005634	nucleus	cellular_component
comp61661_c0_seq1	GO:0006355	regulation of transcription, DNA-dependent	biological_process
comp61661_c0_seq1	GO:0051726	regulation of cell cycle	biological_process
comp61661_c0_seq1	GO:0006351	transcription, DNA-dependent	biological_process
comp61661_c0_seq1	GO:0007049	cell cycle	biological_process
comp59964_c0_seq1	GO:0005634	nucleus	cellular_component
comp59964_c0_seq1	GO:0006260	DNA replication	biological_process
comp60681_c0_seq3	GO:0005524	ATP binding	molecular_function
comp60681_c0_seq3	GO:0000166	nucleotide binding	molecular_function
comp60681_c0_seq3	GO:0017111	nucleoside-triphosphatase activity	molecular_function
comp60681_c0_seq3	GO:0009536	plastid	cellular_component
comp60681_c0_seq3	GO:0003676	nucleic acid binding	molecular_function
comp60681_c0_seq3	GO:0009507	chloroplast	cellular_component
comp46517_c0_seq1	GO:0008152	metabolic process	biological_process
comp46517_c0_seq1	GO:0003824	catalytic activity	molecular_function
comp46517_c0_seq1	GO:0016798	hydrolase activity, acting on glycosyl bonds	molecular_function
comp46517_c0_seq1	GO:0042973	glucan endo-1,3-beta-D-glucosidase activity	molecular_function
comp46517_c0_seq1	GO:0004553	hydrolase activity, hydrolyzing O-glycosyl compounds	molecular_function
comp46517_c0_seq1	GO:0043169	cation binding	molecular_function
comp46517_c0_seq1	GO:0016787	hydrolase activity	molecular_function
comp46517_c0_seq1	GO:0005975	carbohydrate metabolic process	biological_process
comp53242_c0_seq1	GO:0006810	transport	biological_process
comp53242_c0_seq1	GO:0006508	proteolysis	biological_process
comp53242_c0_seq1	GO:0015031	protein transport	biological_process
comp53242_c0_seq1	GO:0005737	cytoplasm	cellular_component
comp53242_c0_seq1	GO:0004190	aspartic-type endopeptidase activity	molecular_function
comp32235_c0_seq1	GO:0016020	membrane	cellular_component
comp32235_c0_seq1	GO:0016758	transferase activity, transferring hexosyl groups	molecular_function
comp32235_c0_seq1	GO:0007047	cellular cell wall organization	biological_process
comp32235_c0_seq1	GO:0006031	chitin biosynthetic process	biological_process
comp32235_c0_seq1	GO:0016757	transferase activity, transferring glycosyl groups	molecular_function
comp32235_c0_seq1	GO:0004100	chitin synthase activity	molecular_function
comp32235_c0_seq1	GO:0016021	integral to membrane	cellular_component
comp32235_c0_seq1	GO:0016740	transferase activity	molecular_function
comp32235_c0_seq1	GO:0005886	plasma membrane	cellular_component
comp66205_c0_seq1	GO:0005777	peroxisome	cellular_component
comp66205_c0_seq1	GO:0055114	oxidation-reduction process	biological_process
comp66205_c0_seq1	GO:0016829	lyase activity	molecular_function
comp66205_c0_seq1	GO:0006635	fatty acid beta-oxidation	biological_process
comp66205_c0_seq1	GO:0006631	fatty acid metabolic process	biological_process
comp66205_c0_seq1	GO:0004165	dodecenoyl-CoA delta-isomerase activity	molecular_function
comp66205_c0_seq1	GO:0009514	glyoxysome	cellular_component
comp66205_c0_seq1	GO:0004300	enoyl-CoA hydratase activity	molecular_function
comp66205_c0_seq1	GO:0016491	oxidoreductase activity	molecular_function
comp66205_c0_seq1	GO:0016616	oxidoreductase activity, acting on the CH-OH group of donors, NAD or NADP as acceptor	molecular_function
comp66205_c0_seq1	GO:0018812	3-hydroxyacyl-CoA dehydratase activity	molecular_function
comp66205_c0_seq1	GO:0008152	metabolic process	biological_process
comp66205_c0_seq1	GO:0016853	isomerase activity	molecular_function
comp66205_c0_seq1	GO:0003824	catalytic activity	molecular_function
comp66205_c0_seq1	GO:0005488	binding	molecular_function
comp66205_c0_seq1	GO:0003857	3-hydroxyacyl-CoA dehydrogenase activity	molecular_function
comp66205_c0_seq1	GO:0008692	3-hydroxybutyryl-CoA epimerase activity	molecular_function
comp66205_c0_seq1	GO:0050662	coenzyme binding	molecular_function
comp66205_c0_seq1	GO:0006629	lipid metabolic process	biological_process
comp134283_c0_seq1	GO:0016020	membrane	cellular_component
comp134283_c0_seq1	GO:0015074	DNA integration	biological_process
comp134283_c0_seq1	GO:0003677	DNA binding	molecular_function
comp134283_c0_seq1	GO:0008233	peptidase activity	molecular_function
comp134283_c0_seq1	GO:0003964	RNA-directed DNA polymerase activity	molecular_function
comp134283_c0_seq1	GO:0016787	hydrolase activity	molecular_function
comp134283_c0_seq1	GO:0008270	zinc ion binding	molecular_function
comp134283_c0_seq1	GO:0016021	integral to membrane	cellular_component
comp134283_c0_seq1	GO:0005234	extracellular-glutamate-gated ion channel activity	molecular_function
comp134283_c0_seq1	GO:0030288	outer membrane-bounded periplasmic space	cellular_component
comp134283_c0_seq1	GO:0006810	transport	biological_process
comp134283_c0_seq1	GO:0004872	receptor activity	molecular_function
comp134283_c0_seq1	GO:0016779	nucleotidyltransferase activity	molecular_function
comp134283_c0_seq1	GO:0006811	ion transport	biological_process
comp134283_c0_seq1	GO:0003676	nucleic acid binding	molecular_function
comp134283_c0_seq1	GO:0004190	aspartic-type endopeptidase activity	molecular_function
comp134283_c0_seq1	GO:0004518	nuclease activity	molecular_function
comp134283_c0_seq1	GO:0046872	metal ion binding	molecular_function
comp134283_c0_seq1	GO:0005216	ion channel activity	molecular_function
comp134283_c0_seq1	GO:0004970	ionotropic glutamate receptor activity	molecular_function
comp134283_c0_seq1	GO:0016740	transferase activity	molecular_function
comp134283_c0_seq1	GO:0004519	endonuclease activity	molecular_function
comp134283_c0_seq1	GO:0005215	transporter activity	molecular_function
comp43601_c0_seq1	GO:0006397	mRNA processing	biological_process
comp43601_c0_seq1	GO:0000166	nucleotide binding	molecular_function
comp43601_c0_seq1	GO:0003676	nucleic acid binding	molecular_function
comp56695_c0_seq1	GO:0004437	inositol or phosphatidylinositol phosphatase activity	molecular_function
comp140748_c0_seq1	GO:0004175	endopeptidase activity	molecular_function
comp140748_c0_seq1	GO:0019773	proteasome core complex, alpha-subunit complex	cellular_component
comp140748_c0_seq1	GO:0005634	nucleus	cellular_component
comp140748_c0_seq1	GO:0051603	proteolysis involved in cellular protein catabolic process	biological_process
comp140748_c0_seq1	GO:0008233	peptidase activity	molecular_function
comp140748_c0_seq1	GO:0004298	threonine-type endopeptidase activity	molecular_function
comp140748_c0_seq1	GO:0000502	proteasome complex	cellular_component
comp140748_c0_seq1	GO:0005737	cytoplasm	cellular_component
comp140748_c0_seq1	GO:0005839	proteasome core complex	cellular_component
comp140748_c0_seq1	GO:0016787	hydrolase activity	molecular_function
comp140748_c0_seq1	GO:0006511	ubiquitin-dependent protein catabolic process	biological_process
comp14709_c0_seq1	GO:0008152	metabolic process	biological_process
comp14709_c0_seq1	GO:0055114	oxidation-reduction process	biological_process
comp14709_c0_seq1	GO:0016491	oxidoreductase activity	molecular_function
comp636_c0_seq1	GO:0003964	RNA-directed DNA polymerase activity	molecular_function
comp636_c0_seq1	GO:0046872	metal ion binding	molecular_function
comp636_c0_seq1	GO:0003723	RNA binding	molecular_function
comp636_c0_seq1	GO:0008270	zinc ion binding	molecular_function
comp636_c0_seq1	GO:0006278	RNA-dependent DNA replication	biological_process
comp636_c0_seq1	GO:0003676	nucleic acid binding	molecular_function
comp114669_c0_seq1	GO:0005503	all-trans retinal binding	molecular_function
comp114669_c0_seq1	GO:0016020	membrane	cellular_component
comp114669_c0_seq1	GO:0004872	receptor activity	molecular_function
comp114669_c0_seq1	GO:0009416	response to light stimulus	biological_process
comp114669_c0_seq1	GO:0018298	protein-chromophore linkage	biological_process
comp114669_c0_seq1	GO:0006811	ion transport	biological_process
comp114669_c0_seq1	GO:0007602	phototransduction	biological_process
comp114669_c0_seq1	GO:0005216	ion channel activity	molecular_function
comp114669_c0_seq1	GO:0050896	response to stimulus	biological_process
comp114669_c0_seq1	GO:0016021	integral to membrane	cellular_component
comp114669_c0_seq1	GO:0009881	photoreceptor activity	molecular_function
comp119432_c0_seq1	GO:0005488	binding	molecular_function
comp75551_c0_seq1	GO:0000287	magnesium ion binding	molecular_function
comp75551_c0_seq1	GO:0016310	phosphorylation	biological_process
comp75551_c0_seq1	GO:0005524	ATP binding	molecular_function
comp75551_c0_seq1	GO:0004743	pyruvate kinase activity	molecular_function
comp75551_c0_seq1	GO:0016301	kinase activity	molecular_function
comp75551_c0_seq1	GO:0006096	glycolysis	biological_process
comp75551_c0_seq1	GO:0003824	catalytic activity	molecular_function
comp75551_c0_seq1	GO:0030955	potassium ion binding	molecular_function
comp75551_c0_seq1	GO:0046872	metal ion binding	molecular_function
comp75551_c0_seq1	GO:0000166	nucleotide binding	molecular_function
comp75551_c0_seq1	GO:0009536	plastid	cellular_component
comp75551_c0_seq1	GO:0016740	transferase activity	molecular_function
comp75551_c0_seq1	GO:0009507	chloroplast	cellular_component
comp62682_c0_seq1	GO:0009506	plasmodesma	cellular_component
comp62682_c0_seq1	GO:0008466	glycogenin glucosyltransferase activity	molecular_function
comp62682_c0_seq1	GO:0030054	cell junction	cellular_component
comp62682_c0_seq1	GO:0016758	transferase activity, transferring hexosyl groups	molecular_function
comp62682_c0_seq1	GO:0007047	cellular cell wall organization	biological_process
comp62682_c0_seq1	GO:0016757	transferase activity, transferring glycosyl groups	molecular_function
comp62682_c0_seq1	GO:0005618	cell wall	cellular_component
comp62682_c0_seq1	GO:0005794	Golgi apparatus	cellular_component
comp62682_c0_seq1	GO:0030244	cellulose biosynthetic process	biological_process
comp62682_c0_seq1	GO:0005576	extracellular region	cellular_component
comp62682_c0_seq1	GO:0016740	transferase activity	molecular_function
comp67643_c0_seq1	GO:0016020	membrane	cellular_component
comp67643_c0_seq1	GO:0016021	integral to membrane	cellular_component
comp67643_c0_seq1	GO:0005886	plasma membrane	cellular_component
comp32955_c0_seq1	GO:0016706	oxidoreductase activity, acting on paired donors, with incorporation or reduction of molecular oxygen, 2-oxoglutarate as one donor, and incorporation of one atom each of oxygen into both donors	molecular_function
comp32955_c0_seq1	GO:0005506	iron ion binding	molecular_function
comp32955_c0_seq1	GO:0055114	oxidation-reduction process	biological_process
comp32955_c0_seq1	GO:0016491	oxidoreductase activity	molecular_function
comp11626_c0_seq1	GO:0015074	DNA integration	biological_process
comp11626_c0_seq1	GO:0003677	DNA binding	molecular_function
comp11626_c0_seq1	GO:0008233	peptidase activity	molecular_function
comp11626_c0_seq1	GO:0016779	nucleotidyltransferase activity	molecular_function
comp11626_c0_seq1	GO:0004518	nuclease activity	molecular_function
comp11626_c0_seq1	GO:0004190	aspartic-type endopeptidase activity	molecular_function
comp11626_c0_seq1	GO:0003676	nucleic acid binding	molecular_function
comp11626_c0_seq1	GO:0003964	RNA-directed DNA polymerase activity	molecular_function
comp11626_c0_seq1	GO:0046872	metal ion binding	molecular_function
comp11626_c0_seq1	GO:0016787	hydrolase activity	molecular_function
comp11626_c0_seq1	GO:0008270	zinc ion binding	molecular_function
comp11626_c0_seq1	GO:0016740	transferase activity	molecular_function
comp11626_c0_seq1	GO:0004519	endonuclease activity	molecular_function
comp97960_c0_seq1	GO:0046872	metal ion binding	molecular_function
comp97960_c0_seq1	GO:0008270	zinc ion binding	molecular_function
comp156007_c0_seq1	GO:0006936	muscle contraction	biological_process
comp156007_c0_seq1	GO:0005829	cytosol	cellular_component
comp156007_c0_seq1	GO:0060414	aorta smooth muscle tissue morphogenesis	biological_process
comp156007_c0_seq1	GO:0005516	calmodulin binding	molecular_function
comp34343_c0_seq1	GO:0043086	negative regulation of catalytic activity	biological_process
comp34343_c0_seq1	GO:0004857	enzyme inhibitor activity	molecular_function
comp34343_c0_seq1	GO:0045980	negative regulation of nucleotide metabolic process	biological_process
comp34343_c0_seq1	GO:0005739	mitochondrion	cellular_component
comp112213_c0_seq1	GO:0015035	protein disulfide oxidoreductase activity	molecular_function
comp112213_c0_seq1	GO:0009055	electron carrier activity	molecular_function
comp112213_c0_seq1	GO:0006810	transport	biological_process
comp112213_c0_seq1	GO:0022900	electron transport chain	biological_process
comp112213_c0_seq1	GO:0005737	cytoplasm	cellular_component
comp112213_c0_seq1	GO:0045454	cell redox homeostasis	biological_process
comp76564_c0_seq1	GO:0016787	hydrolase activity	molecular_function
comp76564_c0_seq1	GO:0008152	metabolic process	biological_process
comp154866_c0_seq1	GO:0005856	cytoskeleton	cellular_component
comp154866_c0_seq1	GO:0007018	microtubule-based movement	biological_process
comp154866_c0_seq1	GO:0005874	microtubule	cellular_component
comp154866_c0_seq1	GO:0006184	GTP catabolic process	biological_process
comp154866_c0_seq1	GO:0005737	cytoplasm	cellular_component
comp154866_c0_seq1	GO:0003924	GTPase activity	molecular_function
comp154866_c0_seq1	GO:0051258	protein polymerization	biological_process
comp154866_c0_seq1	GO:0043234	protein complex	cellular_component
comp154866_c0_seq1	GO:0000166	nucleotide binding	molecular_function
comp154866_c0_seq1	GO:0007017	microtubule-based process	biological_process
comp154866_c0_seq1	GO:0005198	structural molecule activity	molecular_function
comp154866_c0_seq1	GO:0005525	GTP binding	molecular_function
comp85053_c0_seq1	GO:0015074	DNA integration	biological_process
comp85053_c0_seq1	GO:0003964	RNA-directed DNA polymerase activity	molecular_function
comp85053_c0_seq1	GO:0003677	DNA binding	molecular_function
comp85053_c0_seq1	GO:0003723	RNA binding	molecular_function
comp85053_c0_seq1	GO:0008270	zinc ion binding	molecular_function
comp85053_c0_seq1	GO:0006278	RNA-dependent DNA replication	biological_process
comp85053_c0_seq1	GO:0003676	nucleic acid binding	molecular_function
comp96220_c0_seq1	GO:0016020	membrane	cellular_component
comp96220_c0_seq1	GO:0006857	oligopeptide transport	biological_process
comp96220_c0_seq1	GO:0005215	transporter activity	molecular_function
comp73696_c1_seq2	GO:0004733	pyridoxamine-phosphate oxidase activity	molecular_function
comp73696_c1_seq2	GO:0010181	FMN binding	molecular_function
comp73696_c1_seq2	GO:0055114	oxidation-reduction process	biological_process
[truncated: 255,100+ more rows]
