# Supplementary material for: De Novo Transcriptome Assembly and Characterization for the Widespread and Stress-Tolerant Conifer Platycladus orientalis
Source: PLoS One. 2016 Feb 16;11(2):e0148985. doi: 10.1371/journal.pone.0148985 (PMC4755536; doi:10.1371/journal.pone.0148985)
Supplement: S10 File — (XLSX) [file pone.0148985.s012.xlsx]

## Sheet: Sheet1
Pathway	Pathway_type	Gene_num	Gene_list
ko01200, Carbon metabolism	Metabolism/Global and overview maps	1042	comp406_c0_seq1,comp895_c0_seq1,comp1532_c0_seq1,comp1679_c0_seq1,comp1863_c0_seq1,comp2225_c0_seq1,comp2351_c0_seq1,comp2442_c0_seq1,comp2701_c0_seq1,comp3530_c0_seq1,comp4342_c0_seq1,comp4523_c0_seq1,comp4716_c0_seq1,comp5121_c0_seq1,comp5187_c0_seq1,comp5564_c0_seq1,comp5646_c0_seq1,comp5777_c0_seq1,comp6320_c0_seq1,comp6341_c0_seq1,comp6836_c0_seq1,comp6870_c0_seq1,comp7023_c0_seq1,comp7333_c…
ko01230, Biosynthesis of amino acids	Metabolism/Global and overview maps	876	comp895_c0_seq1,comp1079_c0_seq1,comp1301_c0_seq2,comp2252_c0_seq1,comp2442_c0_seq1,comp3530_c0_seq1,comp3969_c0_seq1,comp4147_c0_seq1,comp4523_c0_seq1,comp4716_c0_seq1,comp5187_c0_seq1,comp5646_c0_seq1,comp5777_c0_seq1,comp6836_c0_seq1,comp6870_c0_seq1,comp7333_c0_seq1,comp7717_c0_seq1,comp8773_c0_seq1,comp8991_c0_seq1,comp9038_c0_seq1,comp9456_c0_seq1,comp10239_c0_seq1,comp10385_c0_seq1,comp104…
ko00010, Glycolysis / Gluconeogenesis	Metabolism/Carbohydrate metabolism	572	comp406_c0_seq1,comp895_c0_seq1,comp1341_c0_seq2,comp1532_c0_seq1,comp1679_c0_seq1,comp2225_c0_seq1,comp4184_c0_seq1,comp4342_c0_seq1,comp5564_c0_seq1,comp6341_c0_seq1,comp6836_c0_seq1,comp7433_c0_seq2,comp8836_c0_seq1,comp9038_c0_seq1,comp9306_c0_seq1,comp9737_c0_seq1,comp10821_c0_seq1,comp11300_c0_seq1,comp11695_c0_seq1,comp11750_c0_seq1,comp11937_c0_seq1,comp12009_c0_seq1,comp12576_c0_seq1,com…
ko00500, Starch and sucrose metabolism	Metabolism/Carbohydrate metabolism	560	comp514_c0_seq1,comp1091_c0_seq1,comp1532_c0_seq1,comp1679_c0_seq1,comp2127_c0_seq1,comp2225_c0_seq1,comp2577_c0_seq1,comp2734_c0_seq1,comp2907_c0_seq1,comp3519_c0_seq1,comp4266_c0_seq1,comp4294_c0_seq1,comp4322_c0_seq1,comp6259_c0_seq1,comp7100_c0_seq1,comp7182_c0_seq1,comp7189_c0_seq1,comp8850_c0_seq1,comp9364_c0_seq1,comp9448_c0_seq2,comp11869_c0_seq1,comp12016_c0_seq1,comp12055_c0_seq1,comp12…
ko00520, Amino sugar and nucleotide sugar metabolism	Metabolism/Carbohydrate metabolism	409	comp1532_c0_seq1,comp1679_c0_seq1,comp2225_c0_seq1,comp2577_c0_seq1,comp4378_c0_seq1,comp5770_c0_seq1,comp6259_c0_seq1,comp8284_c0_seq1,comp9364_c0_seq1,comp9448_c0_seq2,comp10096_c0_seq1,comp11849_c0_seq1,comp11903_c0_seq1,comp12016_c0_seq1,comp12055_c0_seq1,comp12482_c0_seq1,comp12950_c0_seq1,comp13031_c0_seq1,comp13565_c0_seq1,comp13571_c0_seq1,comp13773_c0_seq1,comp13791_c0_seq1,comp14015_c0_…
ko00940, Phenylpropanoid biosynthesis	Metabolism/Biosynthesis of other secondary metabolites	407	comp52_c0_seq1,comp514_c0_seq1,comp552_c0_seq1,comp792_c0_seq1,comp2170_c0_seq1,comp4266_c0_seq1,comp5222_c0_seq1,comp6734_c0_seq1,comp8850_c0_seq1,comp10024_c0_seq1,comp11684_c0_seq1,comp11830_c0_seq1,comp12183_c0_seq1,comp12254_c0_seq2,comp12308_c0_seq1,comp12523_c0_seq1,comp12711_c0_seq1,comp12979_c0_seq1,comp13085_c0_seq1,comp13138_c0_seq1,comp13368_c0_seq1,comp13733_c0_seq1,comp13827_c0_seq1…
ko00620, Pyruvate metabolism	Metabolism/Carbohydrate metabolism	401	comp1998_c0_seq1,comp4147_c0_seq1,comp4184_c0_seq1,comp4342_c0_seq1,comp5564_c0_seq1,comp5777_c0_seq1,comp6341_c0_seq1,comp6633_c0_seq1,comp7433_c0_seq2,comp8836_c0_seq1,comp9306_c0_seq1,comp9737_c0_seq1,comp10488_c0_seq1,comp10821_c0_seq1,comp11300_c0_seq1,comp11850_c0_seq1,comp11919_c0_seq1,comp11937_c0_seq1,comp12076_c0_seq1,comp12393_c0_seq1,comp12658_c0_seq1,comp12660_c0_seq1,comp12690_c0_se…
ko00230, Purine metabolism	Metabolism/Nucleotide metabolism	384	comp3808_c0_seq1,comp3954_c0_seq1,comp4977_c0_seq1,comp5276_c0_seq1,comp5964_c0_seq1,comp8962_c0_seq1,comp10167_c0_seq1,comp10374_c0_seq1,comp11410_c0_seq1,comp12321_c0_seq1,comp12571_c0_seq1,comp13505_c0_seq1,comp13884_c0_seq2,comp14800_c0_seq1,comp14803_c0_seq1,comp15023_c0_seq1,comp15097_c0_seq1,comp15591_c0_seq1,comp16910_c0_seq1,comp18670_c0_seq1,comp18874_c0_seq1,comp19581_c0_seq1,comp20339…
ko01212, Fatty acid metabolism	Metabolism/Global and overview maps	345	comp2701_c0_seq1,comp3700_c0_seq1,comp4808_c0_seq1,comp4916_c0_seq1,comp5650_c0_seq1,comp5778_c0_seq1,comp8416_c0_seq1,comp8528_c0_seq1,comp9147_c0_seq1,comp10632_c0_seq1,comp12030_c0_seq1,comp12267_c0_seq1,comp13020_c0_seq1,comp13436_c0_seq1,comp13802_c0_seq1,comp14471_c0_seq1,comp14538_c0_seq1,comp15094_c0_seq1,comp16145_c0_seq1,comp16313_c0_seq1,comp19044_c0_seq1,comp21086_c0_seq1,comp21163_c0…
ko00040, Pentose and glucuronate interconversions	Metabolism/Carbohydrate metabolism	333	comp1341_c0_seq2,comp1998_c0_seq1,comp3163_c0_seq1,comp3519_c0_seq1,comp4184_c0_seq1,comp4294_c0_seq1,comp4322_c0_seq1,comp7100_c0_seq1,comp7182_c0_seq1,comp7433_c0_seq2,comp8836_c0_seq1,comp9364_c0_seq1,comp9737_c0_seq1,comp10821_c0_seq1,comp11869_c0_seq1,comp12658_c0_seq1,comp13024_c0_seq1,comp13206_c0_seq1,comp13573_c0_seq1,comp14116_c0_seq1,comp14722_c0_seq1,comp15205_c0_seq1,comp15496_c0_seq…
ko00020, Citrate cycle (TCA cycle)	Metabolism/Carbohydrate metabolism	321	comp4342_c0_seq1,comp5121_c0_seq1,comp5646_c0_seq1,comp5777_c0_seq1,comp6341_c0_seq1,comp6870_c0_seq1,comp8991_c0_seq1,comp9306_c0_seq1,comp11300_c0_seq1,comp12389_c0_seq1,comp12412_c0_seq1,comp12903_c0_seq1,comp12971_c0_seq1,comp13100_c0_seq1,comp13847_c0_seq1,comp14156_c0_seq1,comp14869_c0_seq1,comp15473_c0_seq1,comp15928_c0_seq1,comp16177_c0_seq1,comp16265_c0_seq1,comp17000_c0_seq1,comp17096_c…
ko00630, Glyoxylate and dicarboxylate metabolism	Metabolism/Carbohydrate metabolism	320	comp797_c0_seq1,comp1079_c0_seq1,comp1423_c0_seq1,comp2351_c0_seq1,comp5646_c0_seq1,comp6870_c0_seq1,comp7660_c0_seq1,comp10239_c0_seq1,comp11919_c0_seq1,comp12393_c0_seq1,comp12962_c0_seq1,comp14222_c0_seq1,comp14265_c0_seq1,comp14802_c0_seq1,comp16042_c0_seq1,comp16280_c0_seq1,comp16352_c0_seq1,comp17000_c0_seq1,comp17096_c0_seq1,comp17464_c0_seq1,comp18252_c0_seq1,comp18811_c0_seq1,comp19044_c…
ko04146, Peroxisome	Cellular Processes/Transport and catabolism	310	comp797_c0_seq1,comp1423_c0_seq1,comp3569_c0_seq1,comp4916_c0_seq1,comp5578_c0_seq1,comp8991_c0_seq1,comp11910_c0_seq1,comp12030_c0_seq1,comp12282_c0_seq1,comp12684_c0_seq1,comp12962_c0_seq1,comp13240_c0_seq1,comp13436_c0_seq1,comp13802_c0_seq1,comp14265_c0_seq1,comp14538_c0_seq1,comp14783_c0_seq1,comp15246_c0_seq2,comp15402_c0_seq1,comp15580_c0_seq1,comp15986_c0_seq1,comp16042_c0_seq1,comp16145_…
ko00270, Cysteine and methionine metabolism	Metabolism/Amino acid metabolism	309	comp376_c0_seq1,comp1301_c0_seq2,comp2252_c0_seq1,comp2442_c0_seq1,comp3722_c0_seq1,comp4716_c0_seq1,comp7717_c0_seq1,comp10385_c0_seq1,comp12559_c0_seq1,comp12993_c0_seq1,comp13037_c0_seq1,comp13191_c0_seq1,comp13193_c0_seq2,comp14622_c0_seq1,comp14625_c0_seq1,comp15176_c0_seq1,comp15198_c0_seq1,comp17096_c0_seq1,comp17499_c0_seq1,comp17560_c0_seq1,comp18825_c0_seq1,comp19446_c0_seq1,comp20092_c…
ko00480, Glutathione metabolism	Metabolism/Metabolism of other amino acids	307	comp376_c0_seq1,comp2880_c0_seq1,comp3584_c0_seq1,comp3722_c0_seq1,comp6476_c0_seq1,comp7138_c0_seq1,comp8991_c0_seq1,comp10440_c0_seq1,comp11081_c0_seq1,comp11765_c0_seq1,comp11962_c0_seq1,comp12361_c0_seq1,comp12452_c0_seq1,comp12823_c0_seq2,comp13037_c0_seq1,comp13193_c0_seq2,comp13360_c0_seq1,comp13526_c0_seq1,comp13792_c0_seq1,comp13840_c0_seq1,comp13987_c0_seq1,comp14473_c0_seq1,comp14586_c…
ko00330, Arginine and proline metabolism	Metabolism/Amino acid metabolism	300	comp376_c0_seq1,comp973_c0_seq1,comp1079_c0_seq1,comp2442_c0_seq1,comp3584_c0_seq1,comp3722_c0_seq1,comp4184_c0_seq1,comp4716_c0_seq1,comp4851_c0_seq1,comp6476_c0_seq1,comp7433_c0_seq2,comp7717_c0_seq1,comp8836_c0_seq1,comp9737_c0_seq1,comp10821_c0_seq1,comp12324_c0_seq1,comp12559_c0_seq1,comp12658_c0_seq1,comp13037_c0_seq1,comp13193_c0_seq2,comp13253_c0_seq1,comp13360_c0_seq1,comp13437_c0_seq1,c…
ko00360, Phenylalanine metabolism	Metabolism/Amino acid metabolism	284	comp52_c0_seq1,comp552_c0_seq1,comp792_c0_seq1,comp2170_c0_seq1,comp2442_c0_seq1,comp3398_c0_seq1,comp4716_c0_seq1,comp5222_c0_seq1,comp6734_c0_seq1,comp7717_c0_seq1,comp11684_c0_seq1,comp12183_c0_seq1,comp12308_c0_seq1,comp12559_c0_seq1,comp12979_c0_seq1,comp13138_c0_seq1,comp13368_c0_seq1,comp13733_c0_seq1,comp17450_c0_seq1,comp17742_c0_seq1,comp18616_c0_seq1,comp19446_c0_seq1,comp20101_c0_seq1…
ko00710, Carbon fixation in photosynthetic organisms	Metabolism/Energy metabolism	284	comp406_c0_seq1,comp895_c0_seq1,comp2442_c0_seq1,comp3530_c0_seq1,comp4342_c0_seq1,comp4716_c0_seq1,comp6836_c0_seq1,comp7333_c0_seq1,comp7717_c0_seq1,comp8773_c0_seq1,comp11300_c0_seq1,comp11695_c0_seq1,comp11750_c0_seq1,comp12559_c0_seq1,comp12690_c0_seq1,comp13100_c0_seq1,comp13118_c0_seq1,comp13320_c0_seq1,comp13347_c0_seq1,comp14222_c0_seq1,comp14582_c0_seq1,comp14710_c0_seq1,comp14752_c0_se…
ko00561, Glycerolipid metabolism	Metabolism/Lipid metabolism	276	comp494_c0_seq1,comp1341_c0_seq2,comp1998_c0_seq1,comp2376_c0_seq1,comp3066_c0_seq1,comp4184_c0_seq1,comp7433_c0_seq2,comp8836_c0_seq1,comp9737_c0_seq1,comp10821_c0_seq1,comp11227_c0_seq1,comp11926_c0_seq1,comp12112_c0_seq1,comp12442_c0_seq1,comp12537_c0_seq1,comp12658_c0_seq1,comp13206_c0_seq1,comp13573_c0_seq1,comp14031_c0_seq1,comp15308_c0_seq2,comp15525_c0_seq1,comp15623_c0_seq1,comp16498_c0_…
ko04120, Ubiquitin mediated proteolysis	Genetic Information Processing/Folding, sorting and degradation	272	comp1605_c0_seq1,comp3857_c0_seq1,comp11992_c0_seq1,comp12358_c0_seq1,comp13834_c0_seq1,comp14069_c0_seq1,comp16875_c0_seq1,comp18684_c0_seq1,comp19422_c0_seq1,comp23186_c0_seq2,comp23368_c0_seq1,comp23406_c0_seq1,comp23532_c0_seq1,comp24034_c0_seq1,comp24611_c0_seq1,comp24615_c0_seq1,comp24698_c0_seq1,comp24842_c0_seq1,comp26024_c0_seq1,comp26268_c0_seq1,comp26485_c0_seq2,comp28025_c0_seq1,comp2…
ko00240, Pyrimidine metabolism	Metabolism/Nucleotide metabolism	271	comp3808_c0_seq1,comp3954_c0_seq1,comp4977_c0_seq1,comp5964_c0_seq1,comp6570_c0_seq1,comp7954_c0_seq1,comp8962_c0_seq1,comp10374_c0_seq1,comp11410_c0_seq1,comp12191_c0_seq1,comp12571_c0_seq1,comp13505_c0_seq1,comp13863_c0_seq1,comp14020_c0_seq1,comp14800_c0_seq1,comp14803_c0_seq1,comp15678_c0_seq1,comp15895_c0_seq1,comp16910_c0_seq1,comp17946_c0_seq1,comp18040_c0_seq1,comp18670_c0_seq1,comp18874_…
ko00030, Pentose phosphate pathway	Metabolism/Carbohydrate metabolism	258	comp406_c0_seq1,comp895_c0_seq1,comp1679_c0_seq1,comp3530_c0_seq1,comp5187_c0_seq1,comp6836_c0_seq1,comp7333_c0_seq1,comp8773_c0_seq1,comp11081_c0_seq1,comp12228_c0_seq1,comp12576_c0_seq1,comp13320_c0_seq1,comp13526_c0_seq1,comp13987_c0_seq1,comp14059_c0_seq1,comp14752_c0_seq1,comp14935_c0_seq1,comp15113_c0_seq1,comp15613_c0_seq1,comp16661_c0_seq1,comp17404_c0_seq1,comp18345_c0_seq1,comp18365_c0_…
ko00380, Tryptophan metabolism	Metabolism/Amino acid metabolism	258	comp52_c0_seq1,comp797_c0_seq1,comp2361_c0_seq2,comp2701_c0_seq1,comp2802_c0_seq1,comp3081_c0_seq1,comp3858_c0_seq1,comp4184_c0_seq1,comp4883_c0_seq1,comp5222_c0_seq1,comp6577_c0_seq1,comp7433_c0_seq2,comp8836_c0_seq1,comp9200_c0_seq1,comp9737_c0_seq1,comp10821_c0_seq1,comp11285_c0_seq1,comp11684_c0_seq1,comp11841_c0_seq1,comp12389_c0_seq1,comp12658_c0_seq1,comp12962_c0_seq1,comp13532_c0_seq1,com…
ko00190, Oxidative phosphorylation	Metabolism/Energy metabolism	257	comp835_c0_seq1,comp2661_c0_seq2,comp3866_c0_seq1,comp4537_c0_seq1,comp5053_c0_seq1,comp5414_c0_seq1,comp6352_c0_seq2,comp10571_c0_seq2,comp10864_c0_seq1,comp11967_c0_seq1,comp12258_c0_seq1,comp12412_c0_seq1,comp12579_c0_seq1,comp12903_c0_seq1,comp14156_c0_seq1,comp14318_c0_seq1,comp14526_c0_seq1,comp14706_c0_seq1,comp15157_c0_seq1,comp15928_c0_seq1,comp17851_c0_seq1,comp17976_c0_seq1,comp18007_c…
ko00260, Glycine, serine and threonine metabolism	Metabolism/Amino acid metabolism	253	comp1490_c0_seq1,comp2252_c0_seq1,comp4523_c0_seq1,comp5069_c0_seq1,comp10239_c0_seq1,comp10586_c0_seq1,comp12870_c0_seq1,comp13411_c0_seq1,comp13847_c0_seq1,comp14103_c0_seq1,comp14469_c0_seq1,comp14802_c0_seq1,comp16177_c0_seq1,comp16265_c0_seq1,comp16981_c0_seq1,comp18346_c0_seq1,comp18616_c0_seq1,comp18802_c0_seq1,comp19627_c0_seq1,comp19741_c0_seq1,comp20101_c0_seq1,comp20892_c0_seq1,comp220…
ko00071, Fatty acid degradation	Metabolism/Lipid metabolism	246	comp2701_c0_seq1,comp4184_c0_seq1,comp4916_c0_seq1,comp7433_c0_seq2,comp8416_c0_seq1,comp8836_c0_seq1,comp9147_c0_seq1,comp9737_c0_seq1,comp10821_c0_seq1,comp12009_c0_seq1,comp12030_c0_seq1,comp12267_c0_seq1,comp12658_c0_seq1,comp13020_c0_seq1,comp13436_c0_seq1,comp13573_c0_seq1,comp13802_c0_seq1,comp14278_c0_seq1,comp14538_c0_seq1,comp15034_c0_seq1,comp15062_c0_seq1,comp16145_c0_seq1,comp16611_c…
ko01210, 2-Oxocarboxylic acid metabolism	Metabolism/Global and overview maps	243	comp2442_c0_seq1,comp4147_c0_seq1,comp4716_c0_seq1,comp5646_c0_seq1,comp6870_c0_seq1,comp7717_c0_seq1,comp8991_c0_seq1,comp9200_c0_seq1,comp9456_c0_seq1,comp10488_c0_seq1,comp12559_c0_seq1,comp13347_c0_seq1,comp17000_c0_seq1,comp18225_c0_seq1,comp18550_c0_seq1,comp19228_c0_seq1,comp19446_c0_seq1,comp20126_c0_seq1,comp21374_c0_seq1,comp21540_c0_seq1,comp22085_c0_seq1,comp22114_c0_seq1,comp23943_c0…
ko00680, Methane metabolism	Metabolism/Energy metabolism	229	comp406_c0_seq1,comp895_c0_seq1,comp2351_c0_seq1,comp4523_c0_seq1,comp5564_c0_seq1,comp6836_c0_seq1,comp9038_c0_seq1,comp10239_c0_seq1,comp11937_c0_seq1,comp12576_c0_seq1,comp12660_c0_seq1,comp14802_c0_seq1,comp14968_c0_seq1,comp18345_c0_seq1,comp18346_c0_seq1,comp18811_c0_seq1,comp18876_c0_seq1,comp18946_c0_seq1,comp20878_c0_seq1,comp20892_c0_seq1,comp20908_c0_seq1,comp21474_c0_seq1,comp23055_c0…
ko00564, Glycerophospholipid metabolism	Metabolism/Lipid metabolism	222	comp494_c0_seq1,comp3035_c0_seq1,comp3066_c0_seq1,comp11926_c0_seq1,comp12112_c0_seq1,comp13194_c0_seq1,comp13293_c0_seq1,comp14892_c0_seq1,comp16395_c0_seq1,comp16498_c0_seq1,comp16553_c0_seq1,comp22921_c0_seq1,comp22952_c0_seq1,comp23092_c0_seq1,comp23583_c0_seq1,comp24102_c0_seq1,comp25039_c0_seq1,comp25041_c0_seq1,comp25430_c0_seq1,comp26696_c0_seq2,comp28467_c0_seq2,comp29157_c0_seq2,comp299…
ko00052, Galactose metabolism	Metabolism/Carbohydrate metabolism	221	comp1091_c0_seq1,comp1162_c0_seq2,comp1532_c0_seq1,comp1998_c0_seq1,comp2127_c0_seq1,comp2225_c0_seq1,comp9364_c0_seq1,comp12442_c0_seq1,comp12537_c0_seq1,comp12576_c0_seq1,comp13206_c0_seq1,comp13244_c0_seq1,comp13481_c0_seq1,comp14031_c0_seq1,comp14386_c0_seq1,comp14405_c0_seq1,comp15308_c0_seq2,comp16930_c0_seq1,comp18250_c0_seq1,comp19868_c0_seq1,comp21209_c0_seq1,comp22194_c0_seq1,comp22483_…
ko00280, Valine, leucine and isoleucine degradation	Metabolism/Amino acid metabolism	214	comp2701_c0_seq1,comp4184_c0_seq1,comp7433_c0_seq2,comp8416_c0_seq1,comp8836_c0_seq1,comp9737_c0_seq1,comp10821_c0_seq1,comp12658_c0_seq1,comp13020_c0_seq1,comp13573_c0_seq1,comp13847_c0_seq1,comp16177_c0_seq1,comp16253_c0_seq1,comp16265_c0_seq1,comp17325_c0_seq1,comp17460_c0_seq1,comp19044_c0_seq1,comp21086_c0_seq1,comp21163_c0_seq1,comp21446_c0_seq1,comp21535_c0_seq1,comp21796_c0_seq1,comp22684…
ko04068, FoxO signaling pathway	Environmental Information Processing/Signal transduction	196	comp797_c0_seq1,comp978_c0_seq2,comp1231_c0_seq1,comp1791_c0_seq1,comp3569_c0_seq1,comp5578_c0_seq1,comp5683_c0_seq1,comp8125_c0_seq2,comp10384_c0_seq1,comp12136_c0_seq1,comp12962_c0_seq1,comp13182_c0_seq1,comp14265_c0_seq1,comp16042_c0_seq1,comp16378_c0_seq1,comp16634_c0_seq2,comp18220_c0_seq1,comp19992_c0_seq1,comp20213_c0_seq1,comp22928_c0_seq1,comp24256_c0_seq1,comp26344_c0_seq1,comp26455_c0_…
ko05206, MicroRNAs in cancer	Human Diseases/Cancers: Overview	196	comp2256_c0_seq1,comp2460_c0_seq1,comp3220_c0_seq1,comp7229_c0_seq1,comp10384_c0_seq1,comp12683_c0_seq1,comp12993_c0_seq1,comp13757_c0_seq1,comp15861_c0_seq1,comp16457_c0_seq1,comp16691_c0_seq2,comp16798_c0_seq1,comp17117_c0_seq1,comp17967_c0_seq1,comp19376_c0_seq1,comp19653_c0_seq1,comp20035_c0_seq1,comp21306_c0_seq1,comp21739_c0_seq1,comp23314_c0_seq1,comp23406_c0_seq1,comp23626_c0_seq1,comp239…
ko00051, Fructose and mannose metabolism	Metabolism/Carbohydrate metabolism	189	comp406_c0_seq1,comp895_c0_seq1,comp1532_c0_seq1,comp1998_c0_seq1,comp2225_c0_seq1,comp6836_c0_seq1,comp11695_c0_seq1,comp12576_c0_seq1,comp13206_c0_seq1,comp14015_c0_seq1,comp14256_c0_seq1,comp14554_c0_seq1,comp18345_c0_seq1,comp18432_c0_seq1,comp18506_c0_seq1,comp18876_c0_seq1,comp18946_c0_seq1,comp20820_c0_seq1,comp20908_c0_seq1,comp21474_c0_seq1,comp21679_c0_seq1,comp22483_c0_seq1,comp23055_c…
ko00250, Alanine, aspartate and glutamate metabolism	Metabolism/Metabolism of other amino acids	189	comp973_c0_seq1,comp1079_c0_seq1,comp2442_c0_seq1,comp4716_c0_seq1,comp4851_c0_seq1,comp5276_c0_seq1,comp5770_c0_seq1,comp6570_c0_seq1,comp7717_c0_seq1,comp10610_c0_seq1,comp12559_c0_seq1,comp13253_c0_seq1,comp13347_c0_seq1,comp14514_c0_seq1,comp16280_c0_seq1,comp18320_c0_seq1,comp19088_c0_seq1,comp19446_c0_seq1,comp20126_c0_seq1,comp21160_c0_seq1,comp23855_c0_seq1,comp24449_c0_seq1,comp24476_c0_…
ko00720, Carbon fixation pathways in prokaryotes	Metabolism/Energy metabolism	180	comp1863_c0_seq1,comp5121_c0_seq1,comp5564_c0_seq1,comp5646_c0_seq1,comp5777_c0_seq1,comp6320_c0_seq1,comp6870_c0_seq1,comp7023_c0_seq1,comp7594_c0_seq1,comp8991_c0_seq1,comp11887_c0_seq1,comp11937_c0_seq1,comp12660_c0_seq1,comp12903_c0_seq1,comp12971_c0_seq1,comp14181_c0_seq1,comp14968_c0_seq1,comp15928_c0_seq1,comp15962_c0_seq1,comp17000_c0_seq1,comp17309_c0_seq1,comp17522_c0_seq1,comp19044_c0_…
ko04141, Protein processing in endoplasmic reticulum	Genetic Information Processing/Folding, sorting and degradation	177	comp1605_c0_seq1,comp6921_c0_seq2,comp8922_c0_seq1,comp11335_c0_seq1,comp12172_c0_seq1,comp18537_c0_seq1,comp19422_c0_seq1,comp20376_c0_seq1,comp21918_c0_seq1,comp22451_c0_seq1,comp24615_c0_seq1,comp24842_c0_seq1,comp26268_c0_seq1,comp26506_c0_seq2,comp28025_c0_seq1,comp31786_c0_seq2,comp33737_c0_seq1,comp35841_c0_seq1,comp37741_c0_seq1,comp39126_c0_seq2,comp39164_c0_seq1,comp39673_c0_seq1,comp39…
ko05016, Huntington's disease	Human Diseases/Neurodegenerative diseases	176	comp2661_c0_seq2,comp3569_c0_seq1,comp5578_c0_seq1,comp10384_c0_seq1,comp10864_c0_seq1,comp11410_c0_seq1,comp12258_c0_seq1,comp12282_c0_seq1,comp12412_c0_seq1,comp12571_c0_seq1,comp12684_c0_seq1,comp14156_c0_seq1,comp14783_c0_seq1,comp15246_c0_seq2,comp17904_c0_seq1,comp18220_c0_seq1,comp18874_c0_seq1,comp20339_c0_seq1,comp20803_c0_seq1,comp20837_c0_seq2,comp21675_c0_seq1,comp22639_c0_seq1,comp26…
ko00410, beta-Alanine metabolism	Metabolism/Metabolism of other amino acids	176	comp376_c0_seq1,comp2701_c0_seq1,comp3722_c0_seq1,comp4184_c0_seq1,comp7433_c0_seq2,comp7954_c0_seq1,comp8416_c0_seq1,comp8836_c0_seq1,comp9737_c0_seq1,comp10610_c0_seq1,comp10821_c0_seq1,comp12658_c0_seq1,comp13037_c0_seq1,comp13193_c0_seq2,comp13573_c0_seq1,comp15176_c0_seq1,comp15895_c0_seq1,comp17325_c0_seq1,comp17460_c0_seq1,comp17946_c0_seq1,comp18616_c0_seq1,comp20101_c0_seq1,comp21086_c0_…
ko05169, Epstein-Barr virus infection	Human Diseases/Infectious diseases: Viral	168	comp978_c0_seq2,comp1231_c0_seq1,comp1791_c0_seq1,comp5683_c0_seq1,comp8125_c0_seq2,comp10384_c0_seq1,comp11410_c0_seq1,comp12358_c0_seq1,comp12571_c0_seq1,comp13182_c0_seq1,comp13505_c0_seq1,comp14725_c0_seq1,comp16634_c0_seq2,comp18684_c0_seq1,comp18874_c0_seq1,comp19992_c0_seq1,comp20339_c0_seq1,comp22201_c0_seq1,comp24256_c0_seq1,comp26024_c0_seq1,comp30219_c0_seq1,comp34355_c0_seq1,comp35518…
ko01040, Biosynthesis of unsaturated fatty acids	Metabolism/Lipid metabolism	167	comp4916_c0_seq1,comp5650_c0_seq1,comp5778_c0_seq1,comp10632_c0_seq1,comp14471_c0_seq1,comp15094_c0_seq1,comp16313_c0_seq1,comp23787_c0_seq1,comp24765_c0_seq1,comp25416_c0_seq1,comp27129_c0_seq2,comp28208_c0_seq1,comp28747_c0_seq1,comp29142_c0_seq1,comp29283_c0_seq3,comp30454_c0_seq1,comp30834_c0_seq1,comp31714_c0_seq1,comp33193_c0_seq1,comp35194_c0_seq1,comp37620_c0_seq2,comp38758_c0_seq1,comp38…
ko00980, Metabolism of xenobiotics by cytochrome P450	Metabolism/Xenobiotics biodegradation and metabolism	165	comp7138_c0_seq1,comp7182_c0_seq1,comp10440_c0_seq1,comp11765_c0_seq1,comp11962_c0_seq1,comp12009_c0_seq1,comp12361_c0_seq1,comp12452_c0_seq1,comp12823_c0_seq2,comp13792_c0_seq1,comp13840_c0_seq1,comp14278_c0_seq1,comp14473_c0_seq1,comp14974_c0_seq1,comp15034_c0_seq1,comp15062_c0_seq1,comp16094_c0_seq1,comp16611_c0_seq1,comp16909_c0_seq2,comp17947_c0_seq1,comp20243_c0_seq1,comp21112_c0_seq1,comp2…
ko00860, Porphyrin and chlorophyll metabolism	Metabolism/Metabolism of cofactors and vitamins	163	comp1490_c0_seq1,comp3683_c0_seq1,comp4677_c0_seq1,comp5069_c0_seq1,comp7182_c0_seq1,comp11944_c0_seq1,comp11984_c0_seq2,comp13218_c0_seq1,comp13411_c0_seq1,comp14657_c0_seq1,comp14793_c0_seq1,comp15330_c0_seq1,comp15452_c0_seq1,comp16040_c0_seq1,comp19172_c0_seq1,comp19787_c0_seq2,comp20882_c0_seq1,comp21091_c0_seq1,comp21372_c0_seq1,comp21819_c0_seq1,comp22077_c0_seq1,comp22388_c0_seq1,comp2350…
ko00982, Drug metabolism - cytochrome P450	Metabolism/Xenobiotics biodegradation and metabolism	161	comp7138_c0_seq1,comp7182_c0_seq1,comp10440_c0_seq1,comp11765_c0_seq1,comp11962_c0_seq1,comp12009_c0_seq1,comp12361_c0_seq1,comp12452_c0_seq1,comp12823_c0_seq2,comp13792_c0_seq1,comp13840_c0_seq1,comp14278_c0_seq1,comp14473_c0_seq1,comp14974_c0_seq1,comp15034_c0_seq1,comp15062_c0_seq1,comp16094_c0_seq1,comp16611_c0_seq1,comp16909_c0_seq2,comp17947_c0_seq1,comp20243_c0_seq1,comp21112_c0_seq1,comp2…
ko05012, Parkinson's disease	Human Diseases/Neurodegenerative diseases	159	comp2661_c0_seq2,comp3857_c0_seq1,comp10571_c0_seq2,comp10864_c0_seq1,comp11992_c0_seq1,comp12258_c0_seq1,comp12412_c0_seq1,comp13834_c0_seq1,comp14156_c0_seq1,comp14318_c0_seq1,comp20803_c0_seq1,comp21675_c0_seq1,comp22639_c0_seq1,comp23186_c0_seq2,comp23532_c0_seq1,comp24034_c0_seq1,comp26431_c0_seq1,comp27436_c0_seq1,comp28869_c0_seq1,comp30698_c0_seq1,comp30912_c0_seq1,comp31752_c0_seq1,comp3…
ko00350, Tyrosine metabolism	Metabolism/Amino acid metabolism	152	comp2442_c0_seq1,comp3398_c0_seq1,comp4716_c0_seq1,comp7717_c0_seq1,comp12009_c0_seq1,comp12559_c0_seq1,comp14278_c0_seq1,comp15034_c0_seq1,comp15062_c0_seq1,comp16611_c0_seq1,comp18616_c0_seq1,comp19446_c0_seq1,comp20101_c0_seq1,comp20126_c0_seq1,comp20979_c0_seq1,comp22549_c0_seq1,comp22795_c0_seq1,comp26841_c0_seq1,comp34742_c0_seq2,comp38262_c0_seq2,comp41249_c0_seq1,comp42886_c0_seq1,comp440…
ko00310, Lysine degradation	Metabolism/Amino acid metabolism	152	comp2701_c0_seq1,comp4184_c0_seq1,comp7433_c0_seq2,comp8836_c0_seq1,comp9737_c0_seq1,comp10821_c0_seq1,comp12389_c0_seq1,comp12658_c0_seq1,comp13573_c0_seq1,comp13590_c0_seq1,comp13875_c0_seq2,comp15473_c0_seq1,comp17199_c0_seq1,comp17325_c0_seq1,comp17460_c0_seq1,comp19044_c0_seq1,comp21290_c0_seq1,comp21446_c0_seq1,comp21535_c0_seq1,comp23818_c0_seq1,comp26101_c0_seq1,comp26895_c0_seq1,comp2866…
ko00053, Ascorbate and aldarate metabolism	Metabolism/Carbohydrate metabolism	151	comp4184_c0_seq1,comp5949_c0_seq1,comp7182_c0_seq1,comp7433_c0_seq2,comp8327_c0_seq1,comp8836_c0_seq1,comp9737_c0_seq1,comp10821_c0_seq1,comp12019_c0_seq1,comp12655_c0_seq1,comp12658_c0_seq1,comp13573_c0_seq1,comp14956_c0_seq1,comp15069_c0_seq1,comp15496_c0_seq1,comp16541_c0_seq1,comp16864_c0_seq1,comp17325_c0_seq1,comp17460_c0_seq1,comp19588_c0_seq1,comp21446_c0_seq1,comp21535_c0_seq1,comp25409_…
ko00640, Propanoate metabolism	Metabolism/Carbohydrate metabolism	148	comp2701_c0_seq1,comp4184_c0_seq1,comp5121_c0_seq1,comp5564_c0_seq1,comp7433_c0_seq2,comp8416_c0_seq1,comp8836_c0_seq1,comp9737_c0_seq1,comp10821_c0_seq1,comp11937_c0_seq1,comp12658_c0_seq1,comp12660_c0_seq1,comp13573_c0_seq1,comp14968_c0_seq1,comp17325_c0_seq1,comp17460_c0_seq1,comp19044_c0_seq1,comp21086_c0_seq1,comp21163_c0_seq1,comp21446_c0_seq1,comp21535_c0_seq1,comp23818_c0_seq1,comp26101_c…
ko04066, HIF-1 signaling pathway	Environmental Information Processing/Signal transduction	148	comp1532_c0_seq1,comp2225_c0_seq1,comp5683_c0_seq1,comp6341_c0_seq1,comp9038_c0_seq1,comp9306_c0_seq1,comp10384_c0_seq1,comp11158_c0_seq1,comp11750_c0_seq1,comp13118_c0_seq1,comp14869_c0_seq1,comp16378_c0_seq1,comp16634_c0_seq2,comp22483_c0_seq1,comp24017_c0_seq1,comp27158_c0_seq1,comp28191_c0_seq1,comp35097_c0_seq1,comp37371_c0_seq2,comp39031_c0_seq1,comp39231_c0_seq2,comp39633_c0_seq1,comp40151…
ko03320, PPAR signaling pathway	Organismal Systems/Endocrine system	147	comp4916_c0_seq1,comp8416_c0_seq1,comp10632_c0_seq1,comp12030_c0_seq1,comp13436_c0_seq1,comp13802_c0_seq1,comp14538_c0_seq1,comp16145_c0_seq1,comp21086_c0_seq1,comp21163_c0_seq1,comp21685_c0_seq1,comp27075_c0_seq1,comp27129_c0_seq2,comp28674_c0_seq1,comp30834_c0_seq1,comp31317_c0_seq1,comp31317_c1_seq2,comp34503_c0_seq1,comp35205_c0_seq1,comp35430_c0_seq1,comp37620_c0_seq2,comp37828_c0_seq1,comp3…
ko00061, Fatty acid biosynthesis	Metabolism/Lipid metabolism	143	comp3700_c0_seq1,comp4808_c0_seq1,comp5778_c0_seq1,comp8528_c0_seq1,comp14471_c0_seq1,comp15094_c0_seq1,comp16313_c0_seq1,comp23787_c0_seq1,comp25416_c0_seq1,comp28208_c0_seq1,comp28747_c0_seq1,comp29142_c0_seq1,comp29283_c0_seq3,comp29963_c0_seq1,comp30031_c0_seq1,comp30454_c0_seq1,comp31714_c0_seq1,comp33193_c0_seq1,comp33910_c0_seq1,comp35194_c0_seq1,comp35928_c0_seq1,comp36501_c0_seq2,comp389…
ko05203, Viral carcinogenesis	Human Diseases/Cancers: Overview	143	comp10384_c0_seq1,comp14361_c0_seq1,comp15023_c0_seq1,comp15097_c0_seq1,comp16378_c0_seq1,comp21601_c0_seq2,comp23785_c0_seq1,comp29140_c0_seq1,comp30219_c0_seq1,comp31401_c0_seq1,comp33304_c0_seq2,comp33350_c0_seq1,comp33738_c0_seq1,comp36188_c0_seq1,comp37222_c0_seq1,comp40368_c0_seq1,comp40381_c0_seq1,comp41315_c0_seq1,comp42214_c0_seq1,comp42422_c0_seq1,comp42746_c0_seq1,comp43284_c0_seq1,com…
ko00941, Flavonoid biosynthesis	Metabolism/Biosynthesis of other secondary metabolites	140	comp4542_c0_seq1,comp11830_c0_seq1,comp12742_c0_seq1,comp13827_c0_seq1,comp14353_c0_seq1,comp15942_c0_seq1,comp16501_c0_seq2,comp17548_c0_seq2,comp19272_c0_seq1,comp23790_c0_seq1,comp25946_c0_seq1,comp26498_c0_seq1,comp26939_c0_seq1,comp29356_c0_seq1,comp29814_c0_seq1,comp30345_c0_seq1,comp32354_c0_seq2,comp33782_c0_seq1,comp34154_c0_seq1,comp34488_c0_seq1,comp34695_c0_seq1,comp34949_c0_seq1,comp…
ko03040, Spliceosome	Genetic Information Processing/Transcription	139	comp11779_c0_seq1,comp12260_c0_seq1,comp12494_c0_seq1,comp13786_c0_seq1,comp15278_c0_seq1,comp17001_c0_seq1,comp18797_c0_seq1,comp22099_c0_seq1,comp23756_c0_seq1,comp24374_c0_seq1,comp25515_c0_seq1,comp25968_c0_seq1,comp29953_c0_seq1,comp30076_c0_seq1,comp31098_c0_seq1,comp32802_c0_seq2,comp34026_c0_seq1,comp35018_c0_seq1,comp36205_c0_seq1,comp36533_c0_seq1,comp36985_c0_seq1,comp37153_c0_seq1,com…
ko00600, Sphingolipid metabolism	Metabolism/Lipid metabolism	135	comp3907_c0_seq1,comp4589_c0_seq1,comp8437_c0_seq1,comp11876_c0_seq1,comp12271_c0_seq1,comp12442_c0_seq1,comp12537_c0_seq1,comp14031_c0_seq1,comp15308_c0_seq2,comp22194_c0_seq1,comp22426_c0_seq1,comp23595_c0_seq1,comp25877_c0_seq1,comp28696_c0_seq1,comp29704_c0_seq2,comp32813_c0_seq1,comp34170_c0_seq1,comp35991_c0_seq1,comp36087_c0_seq1,comp36472_c0_seq1,comp36499_c0_seq1,comp37136_c0_seq1,comp37…
ko00970, Aminoacyl-tRNA biosynthesis	Genetic Information Processing/Translation	134	comp2627_c0_seq1,comp7328_c0_seq1,comp7634_c0_seq1,comp12447_c0_seq1,comp13541_c0_seq1,comp17940_c0_seq1,comp23750_c0_seq2,comp24598_c0_seq1,comp24775_c0_seq1,comp31789_c0_seq1,comp38290_c0_seq1,comp40938_c0_seq2,comp41045_c0_seq2,comp42480_c0_seq2,comp42538_c0_seq1,comp43754_c0_seq1,comp43992_c0_seq2,comp45189_c0_seq2,comp45290_c0_seq2,comp45371_c0_seq2,comp46754_c0_seq2,comp46968_c0_seq1,comp47…
ko04626, Plant-pathogen interaction	Organismal Systems/Environmental adaptation	131	comp3912_c0_seq1,comp11710_c0_seq1,comp12703_c0_seq1,comp19693_c0_seq1,comp19991_c0_seq1,comp22550_c0_seq2,comp24586_c0_seq1,comp25253_c0_seq1,comp25474_c0_seq1,comp25650_c0_seq1,comp30694_c0_seq1,comp32376_c0_seq1,comp32642_c0_seq1,comp32727_c0_seq1,comp34603_c0_seq1,comp36002_c0_seq1,comp36928_c0_seq1,comp36938_c0_seq1,comp37051_c0_seq1,comp37323_c0_seq1,comp38566_c0_seq1,comp38752_c0_seq1,comp…
ko03018, RNA degradation	Genetic Information Processing/Folding, sorting and degradation	128	comp9038_c0_seq1,comp13715_c0_seq1,comp21439_c0_seq1,comp21443_c0_seq1,comp24017_c0_seq1,comp27099_c0_seq1,comp28056_c0_seq2,comp30190_c0_seq1,comp30998_c0_seq2,comp31078_c0_seq1,comp32013_c0_seq1,comp33363_c0_seq1,comp33639_c0_seq1,comp35033_c0_seq1,comp35097_c0_seq1,comp36216_c0_seq1,comp37371_c0_seq2,comp42781_c0_seq1,comp44736_c0_seq2,comp44779_c0_seq2,comp46197_c0_seq1,comp47045_c0_seq1,comp…
ko04910, Insulin signaling pathway	Organismal Systems/Endocrine system	128	comp406_c0_seq1,comp911_c0_seq1,comp1532_c0_seq1,comp2225_c0_seq1,comp4808_c0_seq1,comp5683_c0_seq1,comp11158_c0_seq1,comp14756_c0_seq1,comp16378_c0_seq1,comp16634_c0_seq2,comp22483_c0_seq1,comp25692_c0_seq1,comp25799_c0_seq1,comp36214_c0_seq1,comp36220_c0_seq1,comp36295_c0_seq1,comp39031_c0_seq1,comp39231_c0_seq2,comp39263_c0_seq1,comp40744_c0_seq1,comp42602_c0_seq1,comp43025_c0_seq1,comp43672_c…
ko00100, Steroid biosynthesis	Metabolism/Lipid metabolism	127	comp2245_c0_seq1,comp5300_c0_seq1,comp5931_c0_seq1,comp8166_c0_seq1,comp15791_c0_seq1,comp17565_c0_seq1,comp18177_c0_seq1,comp27421_c0_seq1,comp28565_c0_seq1,comp33348_c0_seq1,comp37122_c0_seq1,comp37266_c0_seq1,comp37370_c0_seq1,comp38724_c0_seq1,comp40755_c0_seq3,comp40886_c0_seq1,comp42668_c0_seq1,comp45676_c0_seq1,comp48126_c0_seq1,comp49145_c0_seq1,comp49582_c0_seq2,comp51110_c0_seq1,comp524…
ko00460, Cyanoamino acid metabolism	Metabolism/Metabolism of other amino acids	126	comp514_c0_seq1,comp4266_c0_seq1,comp8240_c0_seq1,comp8850_c0_seq1,comp10239_c0_seq1,comp12254_c0_seq2,comp13085_c0_seq1,comp14802_c0_seq1,comp15481_c0_seq1,comp20543_c0_seq1,comp20892_c0_seq1,comp22839_c0_seq1,comp22887_c0_seq1,comp23030_c0_seq1,comp23827_c0_seq1,comp25803_c0_seq1,comp26541_c0_seq2,comp27590_c0_seq1,comp29625_c0_seq1,comp29896_c0_seq1,comp30035_c0_seq1,comp31546_c0_seq1,comp3682…
ko00592, alpha-Linolenic acid metabolism	Metabolism/Lipid metabolism	124	comp3011_c0_seq1,comp4916_c0_seq1,comp11938_c0_seq1,comp12423_c0_seq1,comp13385_c0_seq1,comp13418_c0_seq1,comp13958_c0_seq1,comp21796_c0_seq1,comp22546_c0_seq1,comp23447_c0_seq1,comp23498_c0_seq1,comp24067_c0_seq1,comp24639_c0_seq1,comp24716_c0_seq1,comp28467_c0_seq2,comp28882_c0_seq1,comp29297_c0_seq1,comp29783_c0_seq1,comp29910_c0_seq1,comp30882_c0_seq1,comp31925_c0_seq1,comp32062_c0_seq1,comp3…
ko04024, cAMP signaling pathway	Environmental Information Processing/Signal transduction	124	comp911_c0_seq1,comp4916_c0_seq1,comp5683_c0_seq1,comp10384_c0_seq1,comp13293_c0_seq1,comp14756_c0_seq1,comp16378_c0_seq1,comp16634_c0_seq2,comp22921_c0_seq1,comp22952_c0_seq1,comp25041_c0_seq1,comp25692_c0_seq1,comp25799_c0_seq1,comp29157_c0_seq2,comp33762_c0_seq1,comp36214_c0_seq1,comp37144_c0_seq1,comp38758_c0_seq1,comp38924_c0_seq1,comp39031_c0_seq1,comp39183_c0_seq1,comp40744_c0_seq1,comp417…
ko00920, Sulfur metabolism	Metabolism/Energy metabolism	122	comp849_c0_seq1,comp4328_c0_seq1,comp8859_c0_seq1,comp9011_c0_seq2,comp13251_c0_seq1,comp13258_c0_seq1,comp13472_c0_seq1,comp14053_c0_seq1,comp14622_c0_seq1,comp14625_c0_seq1,comp19779_c0_seq1,comp20160_c0_seq1,comp20393_c0_seq1,comp21612_c0_seq1,comp22172_c0_seq1,comp22241_c0_seq1,comp23069_c0_seq1,comp24719_c0_seq1,comp27242_c0_seq1,comp27288_c0_seq1,comp32207_c0_seq1,comp33486_c0_seq3,comp3513…
ko00400, Phenylalanine, tyrosine and tryptophan biosynthesis	Metabolism/Amino acid metabolism	121	comp2442_c0_seq1,comp3969_c0_seq1,comp4716_c0_seq1,comp7717_c0_seq1,comp12416_c0_seq1,comp12559_c0_seq1,comp12870_c0_seq1,comp14103_c0_seq1,comp14812_c0_seq1,comp15237_c0_seq1,comp15328_c0_seq1,comp16981_c0_seq1,comp17694_c0_seq1,comp19446_c0_seq1,comp19741_c0_seq1,comp20126_c0_seq1,comp21874_c0_seq1,comp27363_c0_seq1,comp28173_c0_seq1,comp28234_c0_seq1,comp35981_c0_seq1,comp36424_c0_seq2,comp369…
ko04152, AMPK signaling pathway	Environmental Information Processing/Signal transduction	121	comp406_c0_seq1,comp4808_c0_seq1,comp5683_c0_seq1,comp10632_c0_seq1,comp11158_c0_seq1,comp12576_c0_seq1,comp13376_c0_seq1,comp15170_c0_seq2,comp16161_c0_seq1,comp16634_c0_seq2,comp18908_c0_seq1,comp26013_c0_seq1,comp27129_c0_seq2,comp30834_c0_seq1,comp34023_c0_seq1,comp36220_c0_seq1,comp36295_c0_seq1,comp36464_c0_seq1,comp37620_c0_seq2,comp39263_c0_seq1,comp40035_c0_seq1,comp40656_c0_seq2,comp409…
ko00900, Terpenoid backbone biosynthesis	Metabolism/Metabolism of terpenoids and polyketides	118	comp11753_c0_seq1,comp13376_c0_seq1,comp14208_c0_seq1,comp16161_c0_seq1,comp18908_c0_seq1,comp19044_c0_seq1,comp22684_c0_seq1,comp23818_c0_seq1,comp24247_c0_seq2,comp24898_c0_seq1,comp29044_c0_seq1,comp32093_c0_seq1,comp32208_c0_seq2,comp34023_c0_seq1,comp35891_c0_seq2,comp36753_c0_seq1,comp38730_c0_seq1,comp40276_c0_seq1,comp41264_c0_seq1,comp41674_c0_seq1,comp43057_c0_seq1,comp43107_c0_seq1,com…
ko00073, Cutin, suberine and wax biosynthesis	Metabolism/Lipid metabolism	118	comp6469_c0_seq1,comp9637_c0_seq1,comp12497_c0_seq1,comp12868_c0_seq1,comp12983_c0_seq1,comp13240_c0_seq1,comp15986_c0_seq1,comp16418_c0_seq1,comp16713_c0_seq2,comp16756_c0_seq2,comp18830_c0_seq1,comp19024_c0_seq1,comp20355_c0_seq1,comp21734_c0_seq1,comp21910_c0_seq1,comp24278_c0_seq1,comp25783_c0_seq1,comp28105_c0_seq1,comp29185_c0_seq1,comp30233_c0_seq1,comp31698_c0_seq1,comp31740_c0_seq2,comp3…
ko04110, Cell cycle	Cellular Processes/Cell growth and death	118	comp2401_c0_seq1,comp5608_c0_seq2,comp10384_c0_seq1,comp11460_c0_seq1,comp11991_c0_seq1,comp13449_c0_seq1,comp30052_c0_seq1,comp30219_c0_seq1,comp30678_c0_seq1,comp31706_c0_seq1,comp32033_c0_seq1,comp34162_c0_seq1,comp34269_c0_seq1,comp40494_c0_seq1,comp40712_c0_seq1,comp41376_c0_seq2,comp41414_c0_seq1,comp42422_c0_seq1,comp43556_c0_seq1,comp44348_c0_seq2,comp45776_c0_seq1,comp46280_c0_seq1,comp4…
ko00625, Chloroalkane and chloroalkene degradation	Metabolism/Xenobiotics biodegradation and metabolism	118	comp4184_c0_seq1,comp7433_c0_seq2,comp8836_c0_seq1,comp9737_c0_seq1,comp10821_c0_seq1,comp12009_c0_seq1,comp12658_c0_seq1,comp13573_c0_seq1,comp14278_c0_seq1,comp15034_c0_seq1,comp15062_c0_seq1,comp15402_c0_seq1,comp15580_c0_seq1,comp16611_c0_seq1,comp17325_c0_seq1,comp17460_c0_seq1,comp21446_c0_seq1,comp21535_c0_seq1,comp26101_c0_seq1,comp26841_c0_seq1,comp26895_c0_seq1,comp28666_c0_seq1,comp289…
ko05204, Chemical carcinogenesis	Human Diseases/Cancers: Overview	117	comp7138_c0_seq1,comp7182_c0_seq1,comp10440_c0_seq1,comp11765_c0_seq1,comp11962_c0_seq1,comp12361_c0_seq1,comp12452_c0_seq1,comp12823_c0_seq2,comp13792_c0_seq1,comp13840_c0_seq1,comp14473_c0_seq1,comp14974_c0_seq1,comp16094_c0_seq1,comp16909_c0_seq2,comp17947_c0_seq1,comp20243_c0_seq1,comp21112_c0_seq1,comp22744_c0_seq1,comp23738_c0_seq1,comp25898_c0_seq1,comp26130_c0_seq1,comp26477_c0_seq1,comp2…
ko05010, Alzheimer's disease	Human Diseases/Neurodegenerative diseases	115	comp2661_c0_seq2,comp5296_c0_seq1,comp10864_c0_seq1,comp11750_c0_seq1,comp12258_c0_seq1,comp12412_c0_seq1,comp13118_c0_seq1,comp14156_c0_seq1,comp16378_c0_seq1,comp20803_c0_seq1,comp21675_c0_seq1,comp22639_c0_seq1,comp27436_c0_seq1,comp30912_c0_seq1,comp31752_c0_seq1,comp32087_c0_seq1,comp33110_c0_seq1,comp33524_c0_seq1,comp35895_c0_seq1,comp36034_c0_seq1,comp36035_c0_seq1,comp38913_c0_seq1,comp3…
ko05205, Proteoglycans in cancer	Human Diseases/Cancers: Overview	112	comp618_c0_seq1,comp911_c0_seq1,comp978_c0_seq2,comp1231_c0_seq1,comp1791_c0_seq1,comp5683_c0_seq1,comp8125_c0_seq2,comp11158_c0_seq1,comp13182_c0_seq1,comp14756_c0_seq1,comp16378_c0_seq1,comp16634_c0_seq2,comp17001_c0_seq1,comp19992_c0_seq1,comp22099_c0_seq1,comp23756_c0_seq1,comp24256_c0_seq1,comp24375_c0_seq2,comp25515_c0_seq1,comp25692_c0_seq1,comp25799_c0_seq1,comp29953_c0_seq1,comp31098_c0_…
ko04976, Bile secretion	Organismal Systems/Digestive system	110	comp2256_c0_seq1,comp12683_c0_seq1,comp13376_c0_seq1,comp13757_c0_seq1,comp16161_c0_seq1,comp16691_c0_seq2,comp17967_c0_seq1,comp18908_c0_seq1,comp19376_c0_seq1,comp19653_c0_seq1,comp21306_c0_seq1,comp21739_c0_seq1,comp23314_c0_seq1,comp23626_c0_seq1,comp23946_c0_seq1,comp23958_c0_seq1,comp25278_c0_seq1,comp29171_c0_seq1,comp29360_c0_seq1,comp30478_c0_seq2,comp32639_c0_seq1,comp34023_c0_seq1,comp…
ko00562, Inositol phosphate metabolism	Metabolism/Carbohydrate metabolism	110	comp1001_c0_seq2,comp1896_c0_seq1,comp5949_c0_seq1,comp11695_c0_seq1,comp15069_c0_seq1,comp15124_c0_seq1,comp23809_c0_seq1,comp25409_c0_seq2,comp26097_c0_seq1,comp26757_c0_seq1,comp28255_c0_seq1,comp28445_c0_seq1,comp32279_c0_seq1,comp35531_c0_seq1,comp35745_c0_seq1,comp36635_c0_seq2,comp39025_c0_seq1,comp40929_c0_seq1,comp41928_c0_seq1,comp42940_c0_seq1,comp44485_c0_seq2,comp46814_c0_seq1,comp48…
ko05166, HTLV-I infection	Human Diseases/Infectious diseases: Viral	108	comp3954_c0_seq1,comp4977_c0_seq1,comp5296_c0_seq1,comp5608_c0_seq2,comp5683_c0_seq1,comp8962_c0_seq1,comp10374_c0_seq1,comp10384_c0_seq1,comp16634_c0_seq2,comp16910_c0_seq1,comp17520_c0_seq1,comp27290_c0_seq1,comp28840_c0_seq2,comp30052_c0_seq1,comp30650_c0_seq1,comp30678_c0_seq1,comp32033_c0_seq1,comp32814_c0_seq1,comp33661_c0_seq2,comp40494_c0_seq1,comp40712_c0_seq1,comp42422_c0_seq1,comp42743…
ko05014, Amyotrophic lateral sclerosis (ALS)	Human Diseases/Neurodegenerative diseases	107	comp797_c0_seq1,comp978_c0_seq2,comp1231_c0_seq1,comp1791_c0_seq1,comp5296_c0_seq1,comp8125_c0_seq2,comp12282_c0_seq1,comp12684_c0_seq1,comp12962_c0_seq1,comp13182_c0_seq1,comp14265_c0_seq1,comp14783_c0_seq1,comp15246_c0_seq2,comp16042_c0_seq1,comp17904_c0_seq1,comp19992_c0_seq1,comp20213_c0_seq1,comp20837_c0_seq2,comp22928_c0_seq1,comp24256_c0_seq1,comp26329_c0_seq1,comp26344_c0_seq1,comp28222_c…
ko00770, Pantothenate and CoA biosynthesis	Metabolism/Metabolism of cofactors and vitamins	105	comp7954_c0_seq1,comp9456_c0_seq1,comp13716_c0_seq1,comp15895_c0_seq1,comp17946_c0_seq1,comp18225_c0_seq1,comp21374_c0_seq1,comp21727_c0_seq1,comp22114_c0_seq1,comp23943_c0_seq1,comp27469_c0_seq1,comp28097_c0_seq1,comp32019_c0_seq1,comp41407_c0_seq2,comp42970_c0_seq4,comp48083_c0_seq6,comp49090_c0_seq1,comp49681_c0_seq1,comp49751_c0_seq1,comp49777_c0_seq1,comp49840_c0_seq1,comp50255_c0_seq3,comp5…
ko03050, Proteasome	Genetic Information Processing/Folding, sorting and degradation	104	comp143_c0_seq1,comp3502_c0_seq1,comp4156_c0_seq1,comp4270_c0_seq1,comp5397_c0_seq1,comp10995_c0_seq1,comp11066_c0_seq1,comp16175_c0_seq1,comp16512_c0_seq1,comp20516_c0_seq1,comp22235_c0_seq1,comp22399_c0_seq1,comp29045_c0_seq1,comp35351_c0_seq1,comp35413_c0_seq1,comp35816_c0_seq1,comp36148_c0_seq1,comp37108_c0_seq4,comp37362_c0_seq2,comp38153_c0_seq1,comp39528_c0_seq1,comp39657_c0_seq1,comp39738…
ko00910, Nitrogen metabolism	Metabolism/Energy metabolism	102	comp973_c0_seq1,comp1079_c0_seq1,comp4851_c0_seq1,comp7601_c0_seq1,comp8520_c0_seq1,comp13002_c0_seq1,comp13253_c0_seq1,comp16241_c0_seq1,comp16280_c0_seq1,comp18320_c0_seq1,comp19088_c0_seq1,comp21160_c0_seq1,comp23998_c0_seq1,comp24449_c0_seq1,comp24476_c0_seq2,comp24780_c0_seq1,comp25206_c0_seq1,comp25275_c0_seq1,comp26067_c0_seq1,comp28297_c0_seq1,comp32340_c0_seq2,comp32753_c0_seq1,comp32871…
ko00650, Butanoate metabolism	Metabolism/Carbohydrate metabolism	100	comp2701_c0_seq1,comp9456_c0_seq1,comp10610_c0_seq1,comp12903_c0_seq1,comp15928_c0_seq1,comp16253_c0_seq1,comp18225_c0_seq1,comp19044_c0_seq1,comp21374_c0_seq1,comp22114_c0_seq1,comp22684_c0_seq1,comp23818_c0_seq1,comp23855_c0_seq1,comp24247_c0_seq2,comp27469_c0_seq1,comp28097_c0_seq1,comp29044_c0_seq1,comp32093_c0_seq1,comp34661_c0_seq1,comp36350_c0_seq2,comp38730_c0_seq1,comp40859_c0_seq1,comp4…
ko05168, Herpes simplex infection	Human Diseases/Infectious diseases: Viral	99	comp911_c0_seq1,comp10384_c0_seq1,comp12571_c0_seq1,comp14725_c0_seq1,comp14756_c0_seq1,comp14822_c0_seq2,comp18874_c0_seq1,comp20339_c0_seq1,comp25692_c0_seq1,comp25799_c0_seq1,comp35848_c0_seq1,comp36214_c0_seq1,comp38754_c0_seq1,comp42422_c0_seq1,comp42485_c0_seq2,comp42574_c0_seq1,comp42602_c0_seq1,comp45398_c0_seq1,comp47293_c0_seq1,comp48452_c0_seq3,comp48489_c0_seq3,comp48699_c0_seq1,comp4…
ko05164, Influenza A	Human Diseases/Infectious diseases: Viral	97	comp978_c0_seq2,comp1231_c0_seq1,comp1791_c0_seq1,comp5683_c0_seq1,comp8125_c0_seq2,comp10384_c0_seq1,comp13182_c0_seq1,comp14277_c0_seq1,comp16378_c0_seq1,comp16634_c0_seq2,comp19992_c0_seq1,comp24256_c0_seq1,comp25424_c0_seq1,comp26493_c0_seq1,comp29399_c0_seq1,comp32778_c0_seq2,comp34448_c0_seq1,comp37163_c0_seq1,comp39031_c0_seq1,comp40744_c0_seq1,comp42246_c0_seq1,comp42422_c0_seq1,comp48053…
ko03008, Ribosome biogenesis in eukaryotes	Genetic Information Processing/Translation	94	comp5753_c0_seq1,comp14725_c0_seq1,comp14929_c0_seq1,comp27406_c0_seq1,comp38081_c0_seq1,comp38904_c0_seq1,comp42485_c0_seq2,comp42574_c0_seq1,comp43195_c0_seq1,comp45398_c0_seq1,comp46170_c0_seq1,comp46197_c0_seq1,comp48489_c0_seq3,comp50996_c0_seq4,comp51313_c0_seq2,comp52683_c0_seq2,comp53196_c0_seq1,comp53837_c0_seq1,comp54038_c0_seq1,comp54484_c0_seq3,comp55717_c0_seq1,comp57442_c0_seq1,comp…
ko00340, Histidine metabolism	Metabolism/Amino acid metabolism	93	comp4184_c0_seq1,comp7433_c0_seq2,comp8836_c0_seq1,comp9737_c0_seq1,comp10821_c0_seq1,comp12658_c0_seq1,comp13573_c0_seq1,comp17325_c0_seq1,comp17460_c0_seq1,comp21446_c0_seq1,comp21535_c0_seq1,comp26101_c0_seq1,comp26895_c0_seq1,comp28666_c0_seq1,comp28995_c0_seq1,comp31933_c0_seq1,comp37477_c0_seq2,comp38253_c0_seq1,comp41329_c0_seq1,comp42567_c0_seq1,comp43544_c0_seq1,comp44839_c0_seq1,comp453…
ko01220, Degradation of aromatic compounds	Metabolism/Global and overview maps	93	comp1341_c0_seq2,comp12009_c0_seq1,comp14278_c0_seq1,comp15034_c0_seq1,comp15062_c0_seq1,comp15525_c0_seq1,comp15623_c0_seq1,comp16546_c0_seq1,comp16611_c0_seq1,comp17875_c0_seq1,comp26018_c0_seq1,comp26627_c0_seq1,comp26841_c0_seq1,comp27358_c0_seq1,comp27695_c0_seq1,comp33355_c0_seq1,comp34563_c0_seq1,comp37032_c0_seq1,comp39856_c0_seq3,comp40033_c0_seq1,comp44164_c0_seq1,comp44618_c0_seq1,comp…
ko00450, Selenocompound metabolism	Metabolism/Metabolism of other amino acids	92	comp2252_c0_seq1,comp12191_c0_seq1,comp12447_c0_seq1,comp13863_c0_seq1,comp14020_c0_seq1,comp15678_c0_seq1,comp17499_c0_seq1,comp18825_c0_seq1,comp21908_c0_seq1,comp25162_c0_seq3,comp26634_c0_seq1,comp27288_c0_seq1,comp30244_c0_seq1,comp30280_c0_seq1,comp33029_c0_seq1,comp34529_c0_seq1,comp39506_c0_seq1,comp40529_c0_seq1,comp42480_c0_seq2,comp45371_c0_seq2,comp47317_c0_seq1,comp47936_c0_seq1,comp…
ko04142, Lysosome	Cellular Processes/Transport and catabolism	90	comp618_c0_seq1,comp4088_c0_seq1,comp5902_c0_seq1,comp12567_c0_seq1,comp12819_c0_seq1,comp14821_c0_seq1,comp24375_c0_seq2,comp25396_c0_seq1,comp25411_c0_seq1,comp25877_c0_seq1,comp25969_c0_seq1,comp26703_c0_seq1,comp27557_c0_seq1,comp28026_c0_seq1,comp28245_c0_seq1,comp29609_c0_seq1,comp36739_c0_seq1,comp37433_c0_seq1,comp37629_c0_seq1,comp38394_c0_seq1,comp38640_c0_seq1,comp39371_c0_seq1,comp399…
ko04728, Dopaminergic synapse	Organismal Systems/Nervous system	89	comp911_c0_seq1,comp978_c0_seq2,comp1231_c0_seq1,comp1791_c0_seq1,comp5296_c0_seq1,comp5683_c0_seq1,comp8125_c0_seq2,comp13182_c0_seq1,comp14756_c0_seq1,comp16634_c0_seq2,comp19992_c0_seq1,comp24256_c0_seq1,comp25692_c0_seq1,comp25799_c0_seq1,comp36214_c0_seq1,comp42602_c0_seq1,comp44079_c0_seq1,comp47267_c0_seq1,comp48452_c0_seq3,comp48522_c0_seq1,comp48624_c0_seq1,comp48795_c0_seq2,comp49053_c0…
ko02010, ABC transporters	Environmental Information Processing/Membrane transport	88	comp2256_c0_seq1,comp12683_c0_seq1,comp13757_c0_seq1,comp16691_c0_seq2,comp17967_c0_seq1,comp19376_c0_seq1,comp19653_c0_seq1,comp21306_c0_seq1,comp21739_c0_seq1,comp23314_c0_seq1,comp23626_c0_seq1,comp23946_c0_seq1,comp23958_c0_seq1,comp25278_c0_seq1,comp29171_c0_seq1,comp29360_c0_seq1,comp30478_c0_seq2,comp32639_c0_seq1,comp36657_c0_seq1,comp37969_c0_seq3,comp38325_c0_seq1,comp39071_c0_seq1,comp…
ko00906, Carotenoid biosynthesis	Metabolism/Metabolism of terpenoids and polyketides	87	comp2102_c0_seq1,comp3368_c0_seq1,comp12062_c0_seq1,comp13569_c0_seq1,comp13858_c0_seq1,comp14317_c0_seq1,comp14873_c0_seq1,comp15393_c0_seq1,comp15599_c0_seq1,comp19545_c0_seq1,comp20690_c0_seq1,comp24927_c0_seq1,comp27251_c0_seq1,comp27466_c0_seq1,comp27939_c0_seq2,comp29008_c0_seq1,comp29502_c0_seq1,comp33101_c0_seq1,comp38946_c0_seq2,comp39103_c0_seq1,comp40445_c0_seq1,comp41071_c0_seq1,comp4…
ko00780, Biotin metabolism	Metabolism/Metabolism of cofactors and vitamins	87	comp5778_c0_seq1,comp12276_c0_seq1,comp14471_c0_seq1,comp15094_c0_seq1,comp16313_c0_seq1,comp23787_c0_seq1,comp25416_c0_seq1,comp28208_c0_seq1,comp28747_c0_seq1,comp29142_c0_seq1,comp29283_c0_seq3,comp30454_c0_seq1,comp31714_c0_seq1,comp33193_c0_seq1,comp36501_c0_seq2,comp36751_c0_seq1,comp38969_c0_seq1,comp39097_c0_seq1,comp40961_c0_seq1,comp41360_c0_seq1,comp42932_c0_seq1,comp43180_c0_seq1,comp…
ko04070, Phosphatidylinositol signaling system	Environmental Information Processing/Signal transduction	86	comp494_c0_seq1,comp1001_c0_seq2,comp15124_c0_seq1,comp16498_c0_seq1,comp26097_c0_seq1,comp26757_c0_seq1,comp31332_c0_seq1,comp35717_c0_seq2,comp40452_c0_seq1,comp41928_c0_seq1,comp42940_c0_seq1,comp44323_c0_seq1,comp46814_c0_seq1,comp48832_c0_seq2,comp51855_c0_seq1,comp53985_c0_seq1,comp54161_c0_seq1,comp55920_c0_seq1,comp56239_c0_seq1,comp57876_c0_seq2,comp57922_c0_seq4,comp59105_c0_seq2,comp59…
ko04919, Thyroid hormone signaling pathway	Organismal Systems/Endocrine system	85	comp1001_c0_seq2,comp5683_c0_seq1,comp10384_c0_seq1,comp16378_c0_seq1,comp16634_c0_seq2,comp30219_c0_seq1,comp39031_c0_seq1,comp40744_c0_seq1,comp42422_c0_seq1,comp44485_c0_seq2,comp45776_c0_seq1,comp46587_c0_seq2,comp48522_c0_seq1,comp48699_c0_seq1,comp50875_c0_seq1,comp51454_c0_seq1,comp51561_c0_seq2,comp51661_c0_seq1,comp52802_c0_seq1,comp52897_c0_seq1,comp52932_c0_seq1,comp53056_c0_seq1,comp5…
ko03460, Fanconi anemia pathway	Genetic Information Processing/Replication and repair	85	comp3831_c0_seq1,comp5608_c0_seq2,comp11858_c0_seq1,comp12491_c0_seq1,comp14069_c0_seq1,comp15691_c0_seq2,comp17331_c0_seq1,comp22791_c0_seq2,comp22964_c0_seq1,comp29442_c0_seq2,comp30052_c0_seq1,comp31973_c0_seq1,comp32033_c0_seq1,comp32907_c0_seq1,comp32981_c0_seq2,comp33330_c0_seq1,comp34848_c0_seq1,comp35553_c0_seq2,comp40494_c0_seq1,comp40557_c0_seq1,comp40712_c0_seq1,comp41565_c0_seq1,comp4…
ko03015, mRNA surveillance pathway	Genetic Information Processing/Translation	84	comp911_c0_seq1,comp14756_c0_seq1,comp16913_c0_seq1,comp25692_c0_seq1,comp25799_c0_seq1,comp26943_c0_seq1,comp27231_c0_seq1,comp27249_c0_seq1,comp28040_c0_seq1,comp36214_c0_seq1,comp42602_c0_seq1,comp45675_c0_seq1,comp46633_c0_seq1,comp47267_c0_seq1,comp48452_c0_seq3,comp48795_c0_seq2,comp48875_c0_seq1,comp49053_c0_seq1,comp49823_c0_seq5,comp50013_c0_seq1,comp50220_c0_seq8,comp50263_c0_seq2,comp5…
ko04932, Non-alcoholic fatty liver disease (NAFLD)	Human Diseases/Endocrine and metabolic diseases	82	comp2661_c0_seq2,comp5683_c0_seq1,comp10864_c0_seq1,comp12412_c0_seq1,comp14156_c0_seq1,comp16634_c0_seq2,comp20803_c0_seq1,comp21675_c0_seq1,comp22639_c0_seq1,comp27436_c0_seq1,comp30912_c0_seq1,comp31752_c0_seq1,comp32087_c0_seq1,comp33110_c0_seq1,comp33524_c0_seq1,comp35895_c0_seq1,comp36034_c0_seq1,comp38913_c0_seq1,comp39054_c0_seq2,comp39191_c0_seq1,comp40845_c0_seq1,comp44505_c0_seq1,comp4…
ko00062, Fatty acid elongation	Metabolism/Lipid metabolism	82	comp1533_c0_seq1,comp2701_c0_seq1,comp3619_c0_seq1,comp7398_c0_seq1,comp8250_c0_seq1,comp12927_c0_seq1,comp20741_c0_seq1,comp22584_c0_seq1,comp22599_c0_seq1,comp23325_c0_seq1,comp25219_c0_seq2,comp28026_c0_seq1,comp28245_c0_seq1,comp29213_c0_seq1,comp32728_c0_seq1,comp33677_c0_seq1,comp35805_c0_seq2,comp36546_c0_seq1,comp38781_c0_seq1,comp42212_c0_seq1,comp43955_c0_seq1,comp46595_c0_seq1,comp4678…
ko04115, p53 signaling pathway	Cellular Processes/Cell growth and death	82	comp5369_c0_seq1,comp5608_c0_seq2,comp6742_c0_seq2,comp16875_c0_seq1,comp20285_c0_seq2,comp30052_c0_seq1,comp30678_c0_seq1,comp32033_c0_seq1,comp40494_c0_seq1,comp40712_c0_seq1,comp44205_c0_seq1,comp44348_c0_seq2,comp44989_c0_seq1,comp45590_c0_seq1,comp47294_c0_seq2,comp47570_c0_seq1,comp47798_c0_seq2,comp48167_c0_seq2,comp51537_c0_seq2,comp51842_c0_seq1,comp54748_c0_seq4,comp55011_c0_seq1,comp57…
ko04920, Adipocytokine signaling pathway	Organismal Systems/Endocrine system	81	comp5683_c0_seq1,comp12030_c0_seq1,comp13436_c0_seq1,comp13802_c0_seq1,comp14538_c0_seq1,comp15170_c0_seq2,comp16145_c0_seq1,comp16634_c0_seq2,comp21685_c0_seq1,comp27075_c0_seq1,comp31317_c0_seq1,comp31317_c1_seq2,comp34503_c0_seq1,comp35205_c0_seq1,comp37828_c0_seq1,comp38264_c0_seq1,comp40035_c0_seq1,comp40097_c0_seq3,comp42855_c0_seq2,comp43408_c0_seq1,comp44727_c0_seq1,comp46954_c0_seq1,comp…
ko05145, Toxoplasmosis	Human Diseases/Infectious diseases: Parasitic	81	comp978_c0_seq2,comp1231_c0_seq1,comp1791_c0_seq1,comp5683_c0_seq1,comp8125_c0_seq2,comp13182_c0_seq1,comp14277_c0_seq1,comp16378_c0_seq1,comp16634_c0_seq2,comp19992_c0_seq1,comp24256_c0_seq1,comp24586_c0_seq1,comp25424_c0_seq1,comp25650_c0_seq1,comp32376_c0_seq1,comp32778_c0_seq2,comp34355_c0_seq1,comp34603_c0_seq1,comp36938_c0_seq1,comp37163_c0_seq1,comp38752_c0_seq1,comp38848_c0_seq1,comp39737…
ko04261, Adrenergic signaling in cardiomyocytes	Organismal Systems/Circulatory system	75	comp911_c0_seq1,comp978_c0_seq2,comp1231_c0_seq1,comp1791_c0_seq1,comp5683_c0_seq1,comp8125_c0_seq2,comp13182_c0_seq1,comp14756_c0_seq1,comp16378_c0_seq1,comp16634_c0_seq2,comp19992_c0_seq1,comp24256_c0_seq1,comp25692_c0_seq1,comp25799_c0_seq1,comp36214_c0_seq1,comp42602_c0_seq1,comp47267_c0_seq1,comp48452_c0_seq3,comp48795_c0_seq2,comp49053_c0_seq1,comp50263_c0_seq2,comp50875_c0_seq1,comp53588_c…
ko04666, Fc gamma R-mediated phagocytosis	Organismal Systems/Immune system	75	comp2460_c0_seq1,comp5683_c0_seq1,comp11158_c0_seq1,comp13293_c0_seq1,comp16378_c0_seq1,comp16634_c0_seq2,comp22921_c0_seq1,comp22952_c0_seq1,comp25041_c0_seq1,comp29157_c0_seq2,comp33762_c0_seq1,comp37144_c0_seq1,comp38924_c0_seq1,comp39031_c0_seq1,comp39183_c0_seq1,comp40744_c0_seq1,comp41724_c0_seq1,comp42844_c0_seq1,comp43025_c0_seq1,comp43672_c0_seq1,comp46177_c0_seq1,comp46814_c0_seq1,comp5…
ko00511, Other glycan degradation	Metabolism/Glycan biosynthesis and metabolism	74	comp4724_c0_seq1,comp12337_c0_seq1,comp23138_c0_seq1,comp25877_c0_seq1,comp26629_c0_seq1,comp30461_c0_seq1,comp32220_c0_seq1,comp37629_c0_seq1,comp38640_c0_seq1,comp43049_c0_seq1,comp43964_c0_seq1,comp46033_c0_seq1,comp46671_c0_seq1,comp47449_c0_seq1,comp50676_c0_seq1,comp50933_c0_seq2,comp51526_c0_seq8,comp51825_c0_seq1,comp51904_c0_seq2,comp53901_c0_seq3,comp54263_c0_seq1,comp54664_c0_seq1,comp…
ko05152, Tuberculosis	Human Diseases/Infectious diseases: Bacterial	74	comp978_c0_seq2,comp1231_c0_seq1,comp1791_c0_seq1,comp3875_c0_seq1,comp5296_c0_seq1,comp5683_c0_seq1,comp8125_c0_seq2,comp10384_c0_seq1,comp11882_c0_seq1,comp13182_c0_seq1,comp14277_c0_seq1,comp16378_c0_seq1,comp16634_c0_seq2,comp19992_c0_seq1,comp22135_c0_seq1,comp24256_c0_seq1,comp25424_c0_seq1,comp32778_c0_seq2,comp34355_c0_seq1,comp37163_c0_seq1,comp42246_c0_seq1,comp42422_c0_seq1,comp48053_c…
ko03410, Base excision repair	Genetic Information Processing/Replication and repair	74	comp3954_c0_seq1,comp4977_c0_seq1,comp8962_c0_seq1,comp10374_c0_seq1,comp16910_c0_seq1,comp27290_c0_seq1,comp33661_c0_seq2,comp43495_c0_seq5,comp43668_c0_seq1,comp47065_c0_seq1,comp47146_c0_seq1,comp47155_c0_seq1,comp49176_c0_seq1,comp49324_c0_seq1,comp51793_c0_seq1,comp53284_c0_seq1,comp53965_c0_seq6,comp53978_c0_seq2,comp55409_c0_seq1,comp55561_c0_seq1,comp55677_c0_seq1,comp58110_c0_seq2,comp59…
ko00290, Valine, leucine and isoleucine biosynthesis	Metabolism/Amino acid metabolism	74	comp9456_c0_seq1,comp18225_c0_seq1,comp18550_c0_seq1,comp21374_c0_seq1,comp22114_c0_seq1,comp23943_c0_seq1,comp27469_c0_seq1,comp28097_c0_seq1,comp29226_c0_seq1,comp31733_c0_seq2,comp37496_c0_seq2,comp38518_c0_seq1,comp49429_c0_seq1,comp49751_c0_seq1,comp49777_c0_seq1,comp49840_c0_seq1,comp51087_c0_seq1,comp51729_c0_seq1,comp52327_c0_seq1,comp54120_c0_seq2,comp54725_c0_seq1,comp55027_c0_seq1,comp…
ko03013, RNA transport	Genetic Information Processing/Translation	72	comp12079_c0_seq1,comp16913_c0_seq1,comp18213_c0_seq1,comp20816_c0_seq1,comp23406_c0_seq1,comp32691_c0_seq1,comp39744_c0_seq1,comp39816_c0_seq1,comp45363_c0_seq1,comp46170_c0_seq1,comp49823_c0_seq5,comp50013_c0_seq1,comp50220_c0_seq8,comp52423_c0_seq1,comp52683_c0_seq2,comp53196_c0_seq1,comp55685_c0_seq1,comp56780_c0_seq4,comp59745_c0_seq1,comp59866_c0_seq1,comp59906_c0_seq2,comp60522_c0_seq1,com…
ko03030, DNA replication	Genetic Information Processing/Replication and repair	72	comp3808_c0_seq1,comp3954_c0_seq1,comp4977_c0_seq1,comp5964_c0_seq1,comp8962_c0_seq1,comp10374_c0_seq1,comp16910_c0_seq1,comp18670_c0_seq1,comp27290_c0_seq1,comp27861_c0_seq1,comp28144_c0_seq1,comp29198_c0_seq1,comp33661_c0_seq2,comp40001_c0_seq2,comp47065_c0_seq1,comp47146_c0_seq1,comp47155_c0_seq1,comp49324_c0_seq1,comp50512_c0_seq2,comp53284_c0_seq1,comp53965_c0_seq6,comp53976_c0_seq1,comp5570…
ko04114, Oocyte meiosis	Cellular Processes/Cell growth and death	72	comp911_c0_seq1,comp5296_c0_seq1,comp11460_c0_seq1,comp13449_c0_seq1,comp14756_c0_seq1,comp16378_c0_seq1,comp25692_c0_seq1,comp25799_c0_seq1,comp34269_c0_seq1,comp36214_c0_seq1,comp39031_c0_seq1,comp40744_c0_seq1,comp42602_c0_seq1,comp43556_c0_seq1,comp47267_c0_seq1,comp48452_c0_seq3,comp48795_c0_seq2,comp49053_c0_seq1,comp50263_c0_seq2,comp50875_c0_seq1,comp51661_c0_seq1,comp53588_c0_seq6,comp53…
ko04113, Meiosis - yeast	Cellular Processes/Cell growth and death	72	comp911_c0_seq1,comp11460_c0_seq1,comp13449_c0_seq1,comp14756_c0_seq1,comp25692_c0_seq1,comp25799_c0_seq1,comp30399_c0_seq1,comp31706_c0_seq1,comp34269_c0_seq1,comp36214_c0_seq1,comp41376_c0_seq2,comp41414_c0_seq1,comp42602_c0_seq1,comp43556_c0_seq1,comp47267_c0_seq1,comp48452_c0_seq3,comp48795_c0_seq2,comp49053_c0_seq1,comp49055_c0_seq1,comp50263_c0_seq2,comp53588_c0_seq6,comp53675_c0_seq1,comp5…
ko04912, GnRH signaling pathway	Organismal Systems/Endocrine system	71	comp978_c0_seq2,comp1231_c0_seq1,comp1791_c0_seq1,comp8125_c0_seq2,comp13182_c0_seq1,comp13293_c0_seq1,comp16378_c0_seq1,comp19992_c0_seq1,comp22921_c0_seq1,comp22952_c0_seq1,comp24256_c0_seq1,comp25041_c0_seq1,comp29157_c0_seq2,comp33762_c0_seq1,comp37144_c0_seq1,comp38924_c0_seq1,comp39031_c0_seq1,comp39183_c0_seq1,comp40744_c0_seq1,comp41724_c0_seq1,comp42844_c0_seq1,comp46177_c0_seq1,comp4676…
ko04144, Endocytosis	Cellular Processes/Transport and catabolism	70	comp12358_c0_seq1,comp13293_c0_seq1,comp18684_c0_seq1,comp22921_c0_seq1,comp22952_c0_seq1,comp25041_c0_seq1,comp26024_c0_seq1,comp29157_c0_seq2,comp33762_c0_seq1,comp35518_c0_seq2,comp37144_c0_seq1,comp38924_c0_seq1,comp39183_c0_seq1,comp41724_c0_seq1,comp41737_c0_seq1,comp42844_c0_seq1,comp46177_c0_seq1,comp46814_c0_seq1,comp50581_c0_seq1,comp52585_c0_seq1,comp53406_c0_seq2,comp55703_c0_seq1,com…
ko04724, Glutamatergic synapse	Organismal Systems/Nervous system	69	comp1079_c0_seq1,comp5296_c0_seq1,comp13293_c0_seq1,comp16280_c0_seq1,comp16378_c0_seq1,comp22921_c0_seq1,comp22952_c0_seq1,comp24449_c0_seq1,comp25041_c0_seq1,comp28297_c0_seq1,comp29157_c0_seq2,comp32753_c0_seq1,comp32871_c0_seq1,comp33762_c0_seq1,comp37144_c0_seq1,comp38924_c0_seq1,comp39183_c0_seq1,comp40922_c0_seq1,comp41724_c0_seq1,comp42674_c0_seq1,comp42844_c0_seq1,comp42985_c0_seq1,comp4…
ko00904, Diterpenoid biosynthesis	Metabolism/Metabolism of terpenoids and polyketides	69	comp865_c0_seq1,comp2031_c0_seq1,comp6969_c0_seq1,comp10633_c0_seq1,comp11559_c0_seq1,comp12058_c0_seq1,comp12197_c0_seq1,comp22050_c0_seq1,comp26306_c0_seq1,comp26608_c0_seq2,comp27887_c0_seq1,comp27954_c0_seq1,comp28406_c0_seq1,comp30509_c0_seq1,comp32527_c0_seq1,comp32913_c0_seq1,comp33143_c0_seq1,comp33960_c0_seq1,comp34003_c0_seq1,comp34879_c0_seq2,comp36804_c0_seq1,comp37368_c0_seq1,comp374…
ko00521, Streptomycin biosynthesis	Metabolism/Biosynthesis of other secondary metabolites	68	comp1532_c0_seq1,comp1896_c0_seq1,comp2225_c0_seq1,comp22483_c0_seq1,comp28445_c0_seq1,comp28552_c0_seq1,comp32279_c0_seq1,comp35531_c0_seq1,comp35745_c0_seq1,comp38649_c0_seq1,comp39025_c0_seq1,comp39231_c0_seq2,comp40929_c0_seq1,comp45450_c0_seq1,comp47158_c0_seq1,comp48028_c0_seq2,comp48529_c0_seq1,comp48631_c0_seq2,comp48787_c0_seq1,comp48832_c0_seq2,comp50130_c0_seq1,comp52078_c0_seq1,comp52…
ko04310, Wnt signaling pathway	Environmental Information Processing/Signal transduction	68	comp5296_c0_seq1,comp10384_c0_seq1,comp14725_c0_seq1,comp42422_c0_seq1,comp42485_c0_seq2,comp42574_c0_seq1,comp44989_c0_seq1,comp45398_c0_seq1,comp47798_c0_seq2,comp48167_c0_seq2,comp48489_c0_seq3,comp48522_c0_seq1,comp48699_c0_seq1,comp50996_c0_seq4,comp51454_c0_seq1,comp51537_c0_seq2,comp52802_c0_seq1,comp52897_c0_seq1,comp52932_c0_seq1,comp53056_c0_seq1,comp53607_c0_seq2,comp54748_c0_seq4,comp…
ko00670, One carbon pool by folate	Metabolism/Metabolism of cofactors and vitamins	67	comp1863_c0_seq1,comp7023_c0_seq1,comp10239_c0_seq1,comp14181_c0_seq1,comp14802_c0_seq1,comp20892_c0_seq1,comp23827_c0_seq1,comp24353_c0_seq1,comp26541_c0_seq2,comp35793_c0_seq1,comp38243_c0_seq1,comp41211_c0_seq3,comp41609_c0_seq1,comp42135_c0_seq2,comp43715_c0_seq1,comp48103_c0_seq1,comp51663_c0_seq1,comp52517_c0_seq1,comp54961_c0_seq2,comp56960_c0_seq2,comp59016_c0_seq1,comp60716_c0_seq2,comp6…
ko04010, MAPK signaling pathway	Environmental Information Processing/Signal transduction	67	comp978_c0_seq2,comp1231_c0_seq1,comp1791_c0_seq1,comp5296_c0_seq1,comp5683_c0_seq1,comp8125_c0_seq2,comp13182_c0_seq1,comp16378_c0_seq1,comp16634_c0_seq2,comp19992_c0_seq1,comp24256_c0_seq1,comp39031_c0_seq1,comp40744_c0_seq1,comp46763_c0_seq2,comp50875_c0_seq1,comp51661_c0_seq1,comp54467_c0_seq2,comp54938_c0_seq1,comp55223_c0_seq1,comp55738_c0_seq1,comp56356_c0_seq2,comp58536_c0_seq3,comp59852_…
ko05200, Pathways in cancer	Human Diseases/Cancers: Overview	67	comp5683_c0_seq1,comp10384_c0_seq1,comp12971_c0_seq1,comp14197_c0_seq1,comp16378_c0_seq1,comp16634_c0_seq2,comp30219_c0_seq1,comp37312_c0_seq1,comp39031_c0_seq1,comp40744_c0_seq1,comp42422_c0_seq1,comp45776_c0_seq1,comp46587_c0_seq2,comp48522_c0_seq1,comp48699_c0_seq1,comp50875_c0_seq1,comp51454_c0_seq1,comp51661_c0_seq1,comp52802_c0_seq1,comp52897_c0_seq1,comp52932_c0_seq1,comp53056_c0_seq1,comp…
ko00130, Ubiquinone and other terpenoid-quinone biosynthesis	Metabolism/Metabolism of cofactors and vitamins	66	comp3398_c0_seq1,comp4934_c0_seq1,comp11390_c0_seq1,comp13138_c0_seq1,comp15058_c0_seq2,comp20979_c0_seq1,comp30805_c0_seq1,comp38996_c0_seq1,comp39647_c0_seq1,comp39890_c0_seq1,comp40825_c0_seq1,comp41249_c0_seq1,comp42394_c0_seq1,comp42548_c0_seq4,comp43530_c0_seq1,comp45533_c0_seq2,comp46357_c0_seq2,comp47676_c0_seq1,comp54638_c0_seq2,comp55244_c0_seq1,comp56579_c0_seq1,comp57599_c0_seq2,comp5…
ko04014, Ras signaling pathway	Environmental Information Processing/Signal transduction	66	comp5683_c0_seq1,comp13293_c0_seq1,comp16378_c0_seq1,comp16634_c0_seq2,comp22921_c0_seq1,comp22952_c0_seq1,comp25041_c0_seq1,comp28467_c0_seq2,comp29157_c0_seq2,comp33762_c0_seq1,comp37144_c0_seq1,comp38924_c0_seq1,comp39031_c0_seq1,comp39183_c0_seq1,comp40423_c0_seq1,comp40744_c0_seq1,comp41724_c0_seq1,comp42844_c0_seq1,comp44296_c0_seq1,comp46177_c0_seq1,comp46387_c0_seq2,comp50875_c0_seq1,comp…
ko05034, Alcoholism	Human Diseases/Substance dependence	66	comp911_c0_seq1,comp14756_c0_seq1,comp15170_c0_seq2,comp16378_c0_seq1,comp25692_c0_seq1,comp25799_c0_seq1,comp30219_c0_seq1,comp36214_c0_seq1,comp39031_c0_seq1,comp40035_c0_seq1,comp40381_c0_seq1,comp40744_c0_seq1,comp42602_c0_seq1,comp43408_c0_seq1,comp45776_c0_seq1,comp46587_c0_seq2,comp48452_c0_seq3,comp48795_c0_seq2,comp49940_c0_seq1,comp50263_c0_seq2,comp50875_c0_seq1,comp51661_c0_seq1,comp5…
ko03440, Homologous recombination	Genetic Information Processing/Replication and repair	66	comp3808_c0_seq1,comp3831_c0_seq1,comp5964_c0_seq1,comp8962_c0_seq1,comp11858_c0_seq1,comp12491_c0_seq1,comp13647_c0_seq1,comp16642_c0_seq1,comp17331_c0_seq1,comp17909_c0_seq1,comp18670_c0_seq1,comp22964_c0_seq1,comp28144_c0_seq1,comp29442_c0_seq2,comp31416_c0_seq2,comp31973_c0_seq1,comp32907_c0_seq1,comp32981_c0_seq2,comp33330_c0_seq1,comp34828_c0_seq1,comp41423_c0_seq1,comp41922_c0_seq2,comp427…
ko00830, Retinol metabolism	Metabolism/Metabolism of cofactors and vitamins	66	comp7182_c0_seq1,comp12009_c0_seq1,comp12397_c0_seq1,comp14278_c0_seq1,comp15034_c0_seq1,comp15062_c0_seq1,comp16611_c0_seq1,comp26841_c0_seq1,comp44618_c0_seq1,comp48393_c0_seq1,comp51657_c0_seq1,comp51947_c0_seq1,comp52321_c0_seq1,comp53331_c0_seq1,comp56768_c0_seq1,comp58164_c0_seq1,comp58537_c0_seq1,comp59489_c0_seq1,comp60734_c0_seq1,comp61474_c0_seq1,comp61890_c0_seq1,comp62179_c0_seq1,comp…
ko00903, Limonene and pinene degradation	Metabolism/Metabolism of terpenoids and polyketides	66	comp4184_c0_seq1,comp7433_c0_seq2,comp8836_c0_seq1,comp9737_c0_seq1,comp10821_c0_seq1,comp12658_c0_seq1,comp13573_c0_seq1,comp17325_c0_seq1,comp17460_c0_seq1,comp21446_c0_seq1,comp21535_c0_seq1,comp26101_c0_seq1,comp26895_c0_seq1,comp28666_c0_seq1,comp28995_c0_seq1,comp31933_c0_seq1,comp37477_c0_seq2,comp38253_c0_seq1,comp41329_c0_seq1,comp42567_c0_seq1,comp43544_c0_seq1,comp44839_c0_seq1,comp448…
ko04722, Neurotrophin signaling pathway	Organismal Systems/Nervous system	65	comp978_c0_seq2,comp1231_c0_seq1,comp1791_c0_seq1,comp5683_c0_seq1,comp8125_c0_seq2,comp13182_c0_seq1,comp14277_c0_seq1,comp16378_c0_seq1,comp16634_c0_seq2,comp19992_c0_seq1,comp24256_c0_seq1,comp25424_c0_seq1,comp32778_c0_seq2,comp34355_c0_seq1,comp37163_c0_seq1,comp39031_c0_seq1,comp40744_c0_seq1,comp42246_c0_seq1,comp46763_c0_seq2,comp48053_c0_seq2,comp48522_c0_seq1,comp50875_c0_seq1,comp51454…
ko05202, Transcriptional misregulation in cancer	Human Diseases/Cancers: Overview	64	comp17001_c0_seq1,comp22099_c0_seq1,comp23756_c0_seq1,comp25515_c0_seq1,comp29953_c0_seq1,comp30219_c0_seq1,comp30678_c0_seq1,comp31098_c0_seq1,comp36205_c0_seq1,comp36533_c0_seq1,comp37153_c0_seq1,comp37288_c0_seq1,comp38107_c0_seq1,comp44010_c0_seq1,comp44348_c0_seq2,comp45776_c0_seq1,comp46587_c0_seq2,comp48379_c0_seq1,comp50241_c0_seq2,comp53515_c0_seq1,comp54413_c0_seq2,comp58487_c0_seq1,com…
ko04930, Type II diabetes mellitus	Human Diseases/Endocrine and metabolic diseases	64	comp1532_c0_seq1,comp2225_c0_seq1,comp2460_c0_seq1,comp15023_c0_seq1,comp15097_c0_seq1,comp16378_c0_seq1,comp21601_c0_seq2,comp22483_c0_seq1,comp33304_c0_seq2,comp33738_c0_seq1,comp39231_c0_seq2,comp40368_c0_seq1,comp42214_c0_seq1,comp43284_c0_seq1,comp45450_c0_seq1,comp46415_c0_seq1,comp47156_c0_seq1,comp47158_c0_seq1,comp48529_c0_seq1,comp48787_c0_seq1,comp50130_c0_seq1,comp50875_c0_seq1,comp53…
ko00591, Linoleic acid metabolism	Metabolism/Lipid metabolism	64	comp4717_c0_seq1,comp6981_c0_seq1,comp13418_c0_seq1,comp13915_c0_seq1,comp14766_c0_seq1,comp18838_c0_seq1,comp21880_c0_seq1,comp22346_c0_seq1,comp23447_c0_seq1,comp23498_c0_seq1,comp28467_c0_seq2,comp29906_c0_seq1,comp30783_c0_seq1,comp30961_c0_seq1,comp33295_c0_seq1,comp36276_c0_seq2,comp38653_c0_seq1,comp39599_c0_seq1,comp40423_c0_seq1,comp43030_c0_seq1,comp44296_c0_seq1,comp46387_c0_seq2,comp4…
ko04151, PI3K-Akt signaling pathway	Environmental Information Processing/Signal transduction	63	comp5683_c0_seq1,comp11158_c0_seq1,comp12136_c0_seq1,comp16378_c0_seq1,comp16634_c0_seq2,comp31266_c0_seq1,comp32441_c0_seq2,comp39031_c0_seq1,comp40744_c0_seq1,comp43025_c0_seq1,comp43672_c0_seq1,comp46954_c0_seq1,comp47267_c0_seq1,comp47746_c0_seq1,comp48522_c0_seq1,comp49053_c0_seq1,comp50875_c0_seq1,comp51454_c0_seq1,comp51661_c0_seq1,comp52802_c0_seq1,comp52897_c0_seq1,comp52932_c0_seq1,comp…
ko05161, Hepatitis B	Human Diseases/Infectious diseases: Viral	62	comp5683_c0_seq1,comp10384_c0_seq1,comp14361_c0_seq1,comp16378_c0_seq1,comp16634_c0_seq2,comp23785_c0_seq1,comp29140_c0_seq1,comp37222_c0_seq1,comp39031_c0_seq1,comp40744_c0_seq1,comp41315_c0_seq1,comp42422_c0_seq1,comp42746_c0_seq1,comp43424_c0_seq1,comp47638_c0_seq1,comp47934_c0_seq1,comp48699_c0_seq1,comp50875_c0_seq1,comp51661_c0_seq1,comp53607_c0_seq2,comp54467_c0_seq2,comp54938_c0_seq1,comp…
ko02020, Two-component system	Environmental Information Processing/Signal transduction	62	comp1079_c0_seq1,comp5224_c0_seq1,comp10006_c0_seq1,comp10864_c0_seq1,comp16280_c0_seq1,comp16813_c0_seq1,comp19044_c0_seq1,comp20803_c0_seq1,comp22639_c0_seq1,comp23818_c0_seq1,comp24449_c0_seq1,comp28297_c0_seq1,comp30912_c0_seq1,comp32087_c0_seq1,comp32753_c0_seq1,comp32871_c0_seq1,comp35895_c0_seq1,comp39191_c0_seq1,comp40845_c0_seq1,comp40922_c0_seq1,comp42327_c0_seq1,comp42674_c0_seq1,comp4…
ko04075, Plant hormone signal transduction	Environmental Information Processing/Signal transduction	62	comp15299_c0_seq1,comp15333_c0_seq1,comp15563_c0_seq1,comp20664_c0_seq1,comp24854_c0_seq1,comp24895_c0_seq1,comp32201_c0_seq1,comp36832_c0_seq1,comp37740_c0_seq1,comp38917_c0_seq1,comp39891_c0_seq1,comp42205_c0_seq2,comp42207_c0_seq4,comp44608_c0_seq1,comp45674_c0_seq1,comp46509_c0_seq1,comp47332_c0_seq2,comp48274_c0_seq1,comp48782_c0_seq2,comp49110_c0_seq1,comp49671_c0_seq4,comp55350_c0_seq1,com…
ko00565, Ether lipid metabolism	Metabolism/Lipid metabolism	61	comp1689_c0_seq1,comp13293_c0_seq1,comp22364_c0_seq2,comp22921_c0_seq1,comp22952_c0_seq1,comp25041_c0_seq1,comp28467_c0_seq2,comp29157_c0_seq2,comp33762_c0_seq1,comp37144_c0_seq1,comp38924_c0_seq1,comp39183_c0_seq1,comp40423_c0_seq1,comp41724_c0_seq1,comp42844_c0_seq1,comp44296_c0_seq1,comp44485_c0_seq2,comp46177_c0_seq1,comp46387_c0_seq2,comp51561_c0_seq2,comp53406_c0_seq2,comp56359_c0_seq1,comp…
ko04720, Long-term potentiation	Organismal Systems/Nervous system	61	comp911_c0_seq1,comp5296_c0_seq1,comp10384_c0_seq1,comp14756_c0_seq1,comp16378_c0_seq1,comp25692_c0_seq1,comp25799_c0_seq1,comp36214_c0_seq1,comp39031_c0_seq1,comp40744_c0_seq1,comp42422_c0_seq1,comp42602_c0_seq1,comp48452_c0_seq3,comp48699_c0_seq1,comp48795_c0_seq2,comp50263_c0_seq2,comp50875_c0_seq1,comp51661_c0_seq1,comp53588_c0_seq6,comp53607_c0_seq2,comp54467_c0_seq2,comp54938_c0_seq1,comp55…
ko04921, Oxytocin signaling pathway	Organismal Systems/Endocrine system	61	comp911_c0_seq1,comp5296_c0_seq1,comp14756_c0_seq1,comp15170_c0_seq2,comp16378_c0_seq1,comp25692_c0_seq1,comp25799_c0_seq1,comp31554_c0_seq1,comp36214_c0_seq1,comp39031_c0_seq1,comp40035_c0_seq1,comp40744_c0_seq1,comp42602_c0_seq1,comp43408_c0_seq1,comp46954_c0_seq1,comp47746_c0_seq1,comp48452_c0_seq3,comp48795_c0_seq2,comp50263_c0_seq2,comp50875_c0_seq1,comp51661_c0_seq1,comp53588_c0_seq6,comp54…
ko00510, N-Glycan biosynthesis	Metabolism/Glycan biosynthesis and metabolism	61	comp12124_c0_seq1,comp25723_c0_seq4,comp38510_c0_seq1,comp44394_c0_seq1,comp45109_c0_seq1,comp45244_c0_seq4,comp47687_c0_seq1,comp47944_c0_seq1,comp51868_c0_seq1,comp52445_c0_seq1,comp52648_c0_seq1,comp54015_c0_seq1,comp54177_c0_seq1,comp56480_c0_seq1,comp57878_c0_seq2,comp60266_c0_seq1,comp60793_c0_seq2,comp60999_c0_seq3,comp61220_c0_seq1,comp61686_c0_seq1,comp61986_c0_seq2,comp62530_c0_seq2,com…
ko00983, Drug metabolism - other enzymes	Metabolism/Xenobiotics biodegradation and metabolism	61	comp7182_c0_seq1,comp7954_c0_seq1,comp15895_c0_seq1,comp17946_c0_seq1,comp21727_c0_seq1,comp23277_c0_seq1,comp24772_c0_seq1,comp24827_c0_seq1,comp25377_c0_seq1,comp29550_c0_seq1,comp32019_c0_seq1,comp38246_c0_seq1,comp41557_c0_seq2,comp41625_c0_seq1,comp48083_c0_seq6,comp49280_c0_seq1,comp51913_c0_seq5,comp52063_c0_seq1,comp52453_c0_seq4,comp56800_c0_seq2,comp59004_c0_seq1,comp61924_c0_seq1,comp6…
ko05160, Hepatitis C	Human Diseases/Infectious diseases: Viral	60	comp978_c0_seq2,comp1231_c0_seq1,comp1791_c0_seq1,comp5683_c0_seq1,comp8125_c0_seq2,comp13182_c0_seq1,comp16378_c0_seq1,comp16634_c0_seq2,comp19992_c0_seq1,comp24256_c0_seq1,comp47267_c0_seq1,comp48522_c0_seq1,comp49053_c0_seq1,comp49063_c0_seq2,comp50875_c0_seq1,comp51454_c0_seq1,comp52802_c0_seq1,comp52897_c0_seq1,comp52932_c0_seq1,comp53056_c0_seq1,comp54467_c0_seq2,comp54745_c0_seq1,comp55671…
ko00944, Flavone and flavonol biosynthesis	Metabolism/Biosynthesis of other secondary metabolites	60	comp4542_c0_seq1,comp15942_c0_seq1,comp17548_c0_seq2,comp19272_c0_seq1,comp23790_c0_seq1,comp25946_c0_seq1,comp29356_c0_seq1,comp29814_c0_seq1,comp30345_c0_seq1,comp34695_c0_seq1,comp34949_c0_seq1,comp34990_c0_seq1,comp36118_c0_seq1,comp39769_c0_seq1,comp43258_c0_seq1,comp43705_c0_seq1,comp43917_c0_seq1,comp47024_c0_seq1,comp47186_c0_seq1,comp47806_c0_seq2,comp49487_c0_seq1,comp50174_c0_seq4,comp…
ko04810, Regulation of actin cytoskeleton	Cellular Processes/Cell motility	60	comp911_c0_seq1,comp14756_c0_seq1,comp15124_c0_seq1,comp16378_c0_seq1,comp25692_c0_seq1,comp25799_c0_seq1,comp26097_c0_seq1,comp26757_c0_seq1,comp36214_c0_seq1,comp39031_c0_seq1,comp40744_c0_seq1,comp42602_c0_seq1,comp46814_c0_seq1,comp48452_c0_seq3,comp48795_c0_seq2,comp50263_c0_seq2,comp50875_c0_seq1,comp51661_c0_seq1,comp53588_c0_seq6,comp53985_c0_seq1,comp54161_c0_seq1,comp54467_c0_seq2,comp5…
ko04918, Thyroid hormone synthesis	Organismal Systems/Endocrine system	59	comp14586_c0_seq1,comp14589_c0_seq1,comp18688_c0_seq1,comp29900_c0_seq1,comp31489_c0_seq1,comp32455_c0_seq1,comp35656_c0_seq1,comp40365_c0_seq1,comp49865_c0_seq1,comp49968_c0_seq1,comp50693_c0_seq1,comp52216_c0_seq1,comp52859_c0_seq1,comp55147_c0_seq5,comp55705_c1_seq1,comp61317_c0_seq4,comp67263_c0_seq1,comp68853_c0_seq1,comp69146_c0_seq1,comp69146_c1_seq1,comp69750_c1_seq1,comp70507_c0_seq1,com…
ko00905, Brassinosteroid biosynthesis	Metabolism/Metabolism of terpenoids and polyketides	59	comp7672_c0_seq1,comp14421_c0_seq1,comp15186_c0_seq1,comp15500_c0_seq1,comp17189_c0_seq1,comp19365_c0_seq1,comp23806_c0_seq1,comp24109_c0_seq1,comp25188_c0_seq1,comp31466_c0_seq1,comp32587_c0_seq1,comp32735_c0_seq1,comp33113_c0_seq1,comp39257_c0_seq2,comp40357_c0_seq1,comp41496_c0_seq1,comp41639_c0_seq1,comp42655_c0_seq1,comp43394_c0_seq1,comp44531_c0_seq3,comp48474_c0_seq1,comp50252_c0_seq4,comp…
ko04022, cGMP-PKG signaling pathway	Environmental Information Processing/Signal transduction	58	comp911_c0_seq1,comp2460_c0_seq1,comp5296_c0_seq1,comp5683_c0_seq1,comp14756_c0_seq1,comp16378_c0_seq1,comp16634_c0_seq2,comp25692_c0_seq1,comp25799_c0_seq1,comp36214_c0_seq1,comp39031_c0_seq1,comp40744_c0_seq1,comp42602_c0_seq1,comp48452_c0_seq3,comp48795_c0_seq2,comp50263_c0_seq2,comp50875_c0_seq1,comp51661_c0_seq1,comp53588_c0_seq6,comp54467_c0_seq2,comp54938_c0_seq1,comp55223_c0_seq1,comp5523…
ko04611, Platelet activation	Organismal Systems/Immune system	57	comp911_c0_seq1,comp978_c0_seq2,comp1231_c0_seq1,comp1791_c0_seq1,comp5683_c0_seq1,comp8125_c0_seq2,comp13182_c0_seq1,comp14756_c0_seq1,comp16378_c0_seq1,comp16634_c0_seq2,comp19992_c0_seq1,comp24256_c0_seq1,comp25692_c0_seq1,comp25799_c0_seq1,comp36214_c0_seq1,comp42602_c0_seq1,comp48452_c0_seq3,comp48795_c0_seq2,comp50263_c0_seq2,comp50875_c0_seq1,comp53588_c0_seq6,comp54467_c0_seq2,comp55231_c…
ko00960, Tropane, piperidine and pyridine alkaloid biosynthesis	Metabolism/Biosynthesis of other secondary metabolites	56	comp2442_c0_seq1,comp4716_c0_seq1,comp7717_c0_seq1,comp12559_c0_seq1,comp13590_c0_seq1,comp18616_c0_seq1,comp19446_c0_seq1,comp20101_c0_seq1,comp20126_c0_seq1,comp22549_c0_seq1,comp22795_c0_seq1,comp38262_c0_seq2,comp38494_c0_seq1,comp41249_c0_seq1,comp42886_c0_seq1,comp43214_c0_seq1,comp46357_c0_seq2,comp46531_c0_seq3,comp46956_c0_seq1,comp47533_c0_seq1,comp47710_c0_seq1,comp48769_c0_seq1,comp49…
ko04668, TNF signaling pathway	Environmental Information Processing/Signal transduction	55	comp978_c0_seq2,comp1231_c0_seq1,comp1791_c0_seq1,comp5683_c0_seq1,comp8125_c0_seq2,comp13182_c0_seq1,comp16378_c0_seq1,comp16634_c0_seq2,comp19992_c0_seq1,comp24256_c0_seq1,comp39031_c0_seq1,comp40744_c0_seq1,comp50875_c0_seq1,comp51661_c0_seq1,comp54109_c0_seq3,comp54467_c0_seq2,comp54938_c0_seq1,comp55223_c0_seq1,comp55738_c0_seq1,comp56356_c0_seq2,comp57188_c0_seq3,comp58536_c0_seq3,comp60842…
ko04510, Focal adhesion	Cellular Processes/Cell communication	55	comp911_c0_seq1,comp5683_c0_seq1,comp14756_c0_seq1,comp16378_c0_seq1,comp16634_c0_seq2,comp25692_c0_seq1,comp25799_c0_seq1,comp36214_c0_seq1,comp39031_c0_seq1,comp40744_c0_seq1,comp42602_c0_seq1,comp48452_c0_seq3,comp48522_c0_seq1,comp48795_c0_seq2,comp50263_c0_seq2,comp50875_c0_seq1,comp51454_c0_seq1,comp51661_c0_seq1,comp52802_c0_seq1,comp52897_c0_seq1,comp52932_c0_seq1,comp53056_c0_seq1,comp53…
ko03020, RNA polymerase	Genetic Information Processing/Transcription	54	comp11410_c0_seq1,comp12571_c0_seq1,comp13505_c0_seq1,comp18874_c0_seq1,comp20339_c0_seq1,comp22201_c0_seq1,comp35848_c0_seq1,comp61378_c0_seq1,comp63658_c0_seq1,comp64725_c0_seq3,comp65090_c0_seq6,comp65663_c0_seq1,comp66522_c0_seq1,comp67511_c0_seq2,comp67978_c0_seq2,comp68771_c0_seq2,comp69049_c0_seq3,comp74614_c0_seq1,comp74642_c0_seq2,comp74687_c0_seq7,comp74715_c0_seq21,comp75172_c0_seq1,co…
ko04660, T cell receptor signaling pathway	Organismal Systems/Immune system	53	comp978_c0_seq2,comp1231_c0_seq1,comp1791_c0_seq1,comp5296_c0_seq1,comp5683_c0_seq1,comp8125_c0_seq2,comp13182_c0_seq1,comp16378_c0_seq1,comp16634_c0_seq2,comp19992_c0_seq1,comp24256_c0_seq1,comp39031_c0_seq1,comp40744_c0_seq1,comp48522_c0_seq1,comp50875_c0_seq1,comp51454_c0_seq1,comp51661_c0_seq1,comp52802_c0_seq1,comp52897_c0_seq1,comp52932_c0_seq1,comp53056_c0_seq1,comp54467_c0_seq2,comp54938_…
ko04270, Vascular smooth muscle contraction	Organismal Systems/Circulatory system	53	comp911_c0_seq1,comp2460_c0_seq1,comp14756_c0_seq1,comp16378_c0_seq1,comp25692_c0_seq1,comp25799_c0_seq1,comp28467_c0_seq2,comp36214_c0_seq1,comp39031_c0_seq1,comp40423_c0_seq1,comp40744_c0_seq1,comp42602_c0_seq1,comp44296_c0_seq1,comp46387_c0_seq2,comp48452_c0_seq3,comp48795_c0_seq2,comp50263_c0_seq2,comp50875_c0_seq1,comp51661_c0_seq1,comp53588_c0_seq6,comp54467_c0_seq2,comp54938_c0_seq1,comp55…
ko05142, Chagas disease (American trypanosomiasis)	Human Diseases/Infectious diseases: Parasitic	53	comp978_c0_seq2,comp1231_c0_seq1,comp1791_c0_seq1,comp5683_c0_seq1,comp8125_c0_seq2,comp13182_c0_seq1,comp14277_c0_seq1,comp16378_c0_seq1,comp16634_c0_seq2,comp19992_c0_seq1,comp24256_c0_seq1,comp25424_c0_seq1,comp32778_c0_seq2,comp34355_c0_seq1,comp37163_c0_seq1,comp42246_c0_seq1,comp47267_c0_seq1,comp48053_c0_seq2,comp49053_c0_seq1,comp50875_c0_seq1,comp54058_c0_seq3,comp54467_c0_seq2,comp55738…
ko03420, Nucleotide excision repair	Genetic Information Processing/Replication and repair	53	comp3954_c0_seq1,comp4977_c0_seq1,comp8962_c0_seq1,comp10374_c0_seq1,comp13760_c0_seq1,comp16910_c0_seq1,comp17899_c0_seq1,comp23495_c0_seq1,comp24007_c0_seq2,comp27290_c0_seq1,comp31692_c0_seq1,comp33661_c0_seq2,comp36127_c0_seq1,comp36445_c0_seq1,comp47065_c0_seq1,comp47146_c0_seq1,comp47155_c0_seq1,comp49804_c0_seq1,comp50519_c0_seq1,comp53284_c0_seq1,comp57946_c0_seq1,comp59034_c0_seq4,comp61…
ko00790, Folate biosynthesis	Metabolism/Metabolism of cofactors and vitamins	52	comp5224_c0_seq1,comp10006_c0_seq1,comp12095_c0_seq1,comp12816_c0_seq1,comp20254_c0_seq1,comp23921_c0_seq1,comp34302_c0_seq1,comp34462_c0_seq1,comp34727_c0_seq1,comp35233_c0_seq1,comp42327_c0_seq1,comp46740_c0_seq1,comp50297_c0_seq3,comp51721_c0_seq1,comp52397_c0_seq2,comp52454_c0_seq1,comp52753_c0_seq2,comp53134_c0_seq3,comp53434_c0_seq8,comp53815_c0_seq1,comp54573_c0_seq1,comp55725_c0_seq1,comp…
ko04917, Prolactin signaling pathway	Organismal Systems/Endocrine system	51	comp978_c0_seq2,comp1231_c0_seq1,comp1791_c0_seq1,comp5683_c0_seq1,comp8125_c0_seq2,comp13182_c0_seq1,comp16378_c0_seq1,comp16634_c0_seq2,comp19992_c0_seq1,comp24256_c0_seq1,comp39031_c0_seq1,comp40744_c0_seq1,comp48522_c0_seq1,comp50875_c0_seq1,comp51454_c0_seq1,comp51661_c0_seq1,comp52802_c0_seq1,comp52897_c0_seq1,comp52932_c0_seq1,comp53056_c0_seq1,comp54467_c0_seq2,comp54938_c0_seq1,comp55223…
ko04914, Progesterone-mediated oocyte maturation	Organismal Systems/Endocrine system	51	comp978_c0_seq2,comp1231_c0_seq1,comp1791_c0_seq1,comp5683_c0_seq1,comp8125_c0_seq2,comp13182_c0_seq1,comp16378_c0_seq1,comp16634_c0_seq2,comp19992_c0_seq1,comp24256_c0_seq1,comp39031_c0_seq1,comp40744_c0_seq1,comp50875_c0_seq1,comp51661_c0_seq1,comp53675_c0_seq1,comp54467_c0_seq2,comp54938_c0_seq1,comp55223_c0_seq1,comp55738_c0_seq1,comp56356_c0_seq2,comp58536_c0_seq3,comp58915_c0_seq1,comp60046…
ko00950, Isoquinoline alkaloid biosynthesis	Metabolism/Biosynthesis of other secondary metabolites	50	comp2442_c0_seq1,comp4716_c0_seq1,comp7717_c0_seq1,comp12559_c0_seq1,comp18616_c0_seq1,comp19446_c0_seq1,comp20101_c0_seq1,comp20126_c0_seq1,comp22549_c0_seq1,comp22795_c0_seq1,comp34742_c0_seq2,comp38262_c0_seq2,comp41249_c0_seq1,comp42886_c0_seq1,comp46357_c0_seq2,comp46531_c0_seq3,comp47533_c0_seq1,comp47710_c0_seq1,comp48313_c0_seq2,comp48769_c0_seq1,comp52637_c0_seq1,comp55427_c0_seq1,comp56…
ko04750, Inflammatory mediator regulation of TRP channels	Organismal Systems/Sensory system	50	comp911_c0_seq1,comp978_c0_seq2,comp1231_c0_seq1,comp1791_c0_seq1,comp2460_c0_seq1,comp8125_c0_seq2,comp13182_c0_seq1,comp14756_c0_seq1,comp19992_c0_seq1,comp24256_c0_seq1,comp25692_c0_seq1,comp25799_c0_seq1,comp36214_c0_seq1,comp42602_c0_seq1,comp48452_c0_seq3,comp48795_c0_seq2,comp50263_c0_seq2,comp53588_c0_seq6,comp55231_c0_seq3,comp59869_c0_seq1,comp61972_c0_seq1,comp61972_c1_seq1,comp62067_c…
ko05215, Prostate cancer	Human Diseases/Cancers: Specific types	49	comp5683_c0_seq1,comp10384_c0_seq1,comp16378_c0_seq1,comp16634_c0_seq2,comp39031_c0_seq1,comp40744_c0_seq1,comp42422_c0_seq1,comp48522_c0_seq1,comp48699_c0_seq1,comp50875_c0_seq1,comp51454_c0_seq1,comp51661_c0_seq1,comp52802_c0_seq1,comp52897_c0_seq1,comp52932_c0_seq1,comp53056_c0_seq1,comp53607_c0_seq2,comp54467_c0_seq2,comp54938_c0_seq1,comp55223_c0_seq1,comp55738_c0_seq1,comp56356_c0_seq2,comp…
ko04620, Toll-like receptor signaling pathway	Organismal Systems/Immune system	49	comp978_c0_seq2,comp1231_c0_seq1,comp1791_c0_seq1,comp5683_c0_seq1,comp8125_c0_seq2,comp13182_c0_seq1,comp14277_c0_seq1,comp16378_c0_seq1,comp16634_c0_seq2,comp19992_c0_seq1,comp24256_c0_seq1,comp25424_c0_seq1,comp32778_c0_seq2,comp34355_c0_seq1,comp37163_c0_seq1,comp39031_c0_seq1,comp40744_c0_seq1,comp42246_c0_seq1,comp48053_c0_seq2,comp50875_c0_seq1,comp51661_c0_seq1,comp54058_c0_seq3,comp54467…
ko00430, Taurine and hypotaurine metabolism	Metabolism/Metabolism of other amino acids	49	comp973_c0_seq1,comp4851_c0_seq1,comp10610_c0_seq1,comp19088_c0_seq1,comp23855_c0_seq1,comp24476_c0_seq2,comp26286_c0_seq1,comp32138_c0_seq1,comp35542_c0_seq1,comp35889_c0_seq1,comp36012_c0_seq1,comp36350_c0_seq2,comp39375_c0_seq1,comp39669_c0_seq2,comp41854_c0_seq1,comp42044_c0_seq1,comp44921_c0_seq2,comp45382_c0_seq1,comp45570_c0_seq1,comp47150_c0_seq1,comp49132_c0_seq1,comp49374_c0_seq4,comp50…
ko00603, Glycosphingolipid biosynthesis - globo series	Metabolism/Glycan biosynthesis and metabolism	49	comp12442_c0_seq1,comp12537_c0_seq1,comp14031_c0_seq1,comp15308_c0_seq2,comp22194_c0_seq1,comp29704_c0_seq2,comp34170_c0_seq1,comp36087_c0_seq1,comp36472_c0_seq1,comp36499_c0_seq1,comp38506_c0_seq1,comp38640_c0_seq1,comp39081_c0_seq1,comp42573_c0_seq1,comp42609_c0_seq1,comp45573_c0_seq1,comp46326_c0_seq1,comp46522_c0_seq1,comp47449_c0_seq1,comp48335_c0_seq1,comp50647_c0_seq1,comp51113_c0_seq1,com…
ko04122, Sulfur relay system	Genetic Information Processing/Folding, sorting and degradation	49	comp8382_c0_seq1,comp12109_c0_seq1,comp20254_c0_seq1,comp26513_c0_seq1,comp34302_c0_seq1,comp35233_c0_seq1,comp40032_c0_seq1,comp40207_c0_seq1,comp46740_c0_seq1,comp48610_c0_seq1,comp48679_c0_seq2,comp50142_c0_seq2,comp52454_c0_seq1,comp53134_c0_seq3,comp54573_c0_seq1,comp55452_c0_seq1,comp55725_c0_seq1,comp59570_c0_seq2,comp59791_c0_seq2,comp60122_c0_seq1,comp62566_c0_seq1,comp64586_c0_seq1,comp…
ko04390, Hippo signaling pathway	Environmental Information Processing/Signal transduction	48	comp911_c0_seq1,comp14756_c0_seq1,comp25692_c0_seq1,comp25799_c0_seq1,comp36214_c0_seq1,comp42602_c0_seq1,comp47267_c0_seq1,comp48452_c0_seq3,comp48522_c0_seq1,comp48795_c0_seq2,comp49053_c0_seq1,comp50263_c0_seq2,comp51454_c0_seq1,comp52802_c0_seq1,comp52897_c0_seq1,comp52932_c0_seq1,comp53056_c0_seq1,comp53588_c0_seq6,comp55231_c0_seq3,comp58511_c0_seq1,comp58781_c0_seq1,comp59869_c0_seq1,comp5…
ko00750, Vitamin B6 metabolism	Metabolism/Metabolism of cofactors and vitamins	48	comp7950_c0_seq1,comp14445_c0_seq1,comp14941_c0_seq1,comp19456_c0_seq2,comp27871_c0_seq1,comp37160_c0_seq1,comp39858_c0_seq1,comp42287_c0_seq1,comp42805_c0_seq1,comp43235_c0_seq1,comp44351_c0_seq1,comp46545_c0_seq1,comp46672_c0_seq1,comp48636_c0_seq1,comp50705_c0_seq1,comp56947_c0_seq1,comp59880_c0_seq1,comp62918_c0_seq2,comp64202_c0_seq4,comp64784_c0_seq1,comp66322_c0_seq1,comp66433_c0_seq1,comp…
ko04622, RIG-I-like receptor signaling pathway	Organismal Systems/Immune system	48	comp978_c0_seq2,comp1231_c0_seq1,comp1791_c0_seq1,comp4857_c0_seq1,comp8125_c0_seq2,comp13182_c0_seq1,comp14361_c0_seq1,comp19992_c0_seq1,comp23785_c0_seq1,comp24256_c0_seq1,comp29140_c0_seq1,comp37222_c0_seq1,comp41315_c0_seq1,comp42746_c0_seq1,comp43424_c0_seq1,comp47638_c0_seq1,comp47934_c0_seq1,comp48608_c0_seq1,comp53031_c0_seq1,comp53089_c0_seq2,comp55239_c0_seq1,comp56599_c0_seq6,comp58587…
ko04111, Cell cycle - yeast	Cellular Processes/Cell growth and death	48	comp11460_c0_seq1,comp13449_c0_seq1,comp30399_c0_seq1,comp31706_c0_seq1,comp34269_c0_seq1,comp41376_c0_seq2,comp41414_c0_seq1,comp43556_c0_seq1,comp47267_c0_seq1,comp49053_c0_seq1,comp49055_c0_seq1,comp49868_c0_seq3,comp53675_c0_seq1,comp57980_c0_seq5,comp58511_c0_seq1,comp58781_c0_seq1,comp58915_c0_seq1,comp59866_c0_seq1,comp59906_c0_seq2,comp60139_c0_seq1,comp60229_c0_seq2,comp60419_c0_seq1,com…
ko05162, Measles	Human Diseases/Infectious diseases: Viral	47	comp5683_c0_seq1,comp14277_c0_seq1,comp14725_c0_seq1,comp16634_c0_seq2,comp25424_c0_seq1,comp32778_c0_seq2,comp34355_c0_seq1,comp37163_c0_seq1,comp42246_c0_seq1,comp42485_c0_seq2,comp42574_c0_seq1,comp45398_c0_seq1,comp48053_c0_seq2,comp48489_c0_seq3,comp48522_c0_seq1,comp49063_c0_seq2,comp50996_c0_seq4,comp51454_c0_seq1,comp52802_c0_seq1,comp52897_c0_seq1,comp52932_c0_seq1,comp53056_c0_seq1,comp…
ko04727, GABAergic synapse	Organismal Systems/Nervous system	47	comp1079_c0_seq1,comp10610_c0_seq1,comp16280_c0_seq1,comp23855_c0_seq1,comp24449_c0_seq1,comp28297_c0_seq1,comp32753_c0_seq1,comp32871_c0_seq1,comp36350_c0_seq2,comp40922_c0_seq1,comp41854_c0_seq1,comp42674_c0_seq1,comp42985_c0_seq1,comp44012_c0_seq1,comp44921_c0_seq2,comp45765_c0_seq2,comp49558_c0_seq1,comp62074_c0_seq1,comp62291_c0_seq1,comp66741_c0_seq1,comp67056_c0_seq1,comp67397_c0_seq1,comp…
ko00626, Naphthalene degradation	Metabolism/Xenobiotics biodegradation and metabolism	47	comp12009_c0_seq1,comp14278_c0_seq1,comp15034_c0_seq1,comp15062_c0_seq1,comp16611_c0_seq1,comp26841_c0_seq1,comp44618_c0_seq1,comp48393_c0_seq1,comp51947_c0_seq1,comp53331_c0_seq1,comp58164_c0_seq1,comp58537_c0_seq1,comp59489_c0_seq1,comp60734_c0_seq1,comp61474_c0_seq1,comp61890_c0_seq1,comp62179_c0_seq1,comp65937_c0_seq3,comp71369_c0_seq1,comp71678_c0_seq2,comp75756_c0_seq1,comp75911_c0_seq1,com…
ko04973, Carbohydrate digestion and absorption	Organismal Systems/Digestive system	47	comp1532_c0_seq1,comp2225_c0_seq1,comp5683_c0_seq1,comp14521_c0_seq1,comp16634_c0_seq2,comp22483_c0_seq1,comp37056_c0_seq1,comp39231_c0_seq2,comp45450_c0_seq1,comp47158_c0_seq1,comp48529_c0_seq1,comp48787_c0_seq1,comp50130_c0_seq1,comp56628_c0_seq1,comp57016_c0_seq1,comp57989_c0_seq1,comp58943_c0_seq1,comp59253_c0_seq1,comp59822_c0_seq2,comp60188_c0_seq2,comp68141_c0_seq3,comp68429_c0_seq1,comp68…
ko00513, Various types of N-glycan biosynthesis	Metabolism/Glycan biosynthesis and metabolism	45	comp44394_c0_seq1,comp47687_c0_seq1,comp47944_c0_seq1,comp48417_c0_seq14,comp51868_c0_seq1,comp52445_c0_seq1,comp54177_c0_seq1,comp57053_c0_seq1,comp57878_c0_seq2,comp58905_c0_seq3,comp60999_c0_seq3,comp61220_c0_seq1,comp61686_c0_seq1,comp62350_c0_seq1,comp62530_c0_seq2,comp62815_c0_seq1,comp64274_c0_seq1,comp64809_c0_seq2,comp65722_c0_seq2,comp65773_c0_seq3,comp65961_c0_seq2,comp66326_c0_seq2,co…
ko04370, VEGF signaling pathway	Environmental Information Processing/Signal transduction	45	comp978_c0_seq2,comp1231_c0_seq1,comp1791_c0_seq1,comp5296_c0_seq1,comp5683_c0_seq1,comp8125_c0_seq2,comp13182_c0_seq1,comp16378_c0_seq1,comp16634_c0_seq2,comp19992_c0_seq1,comp24256_c0_seq1,comp39031_c0_seq1,comp40744_c0_seq1,comp50875_c0_seq1,comp51661_c0_seq1,comp54467_c0_seq2,comp54938_c0_seq1,comp55223_c0_seq1,comp55738_c0_seq1,comp56356_c0_seq2,comp58536_c0_seq3,comp70131_c0_seq1,comp70135_…
ko00590, Arachidonic acid metabolism	Metabolism/Lipid metabolism	45	comp13235_c0_seq1,comp14586_c0_seq1,comp14589_c0_seq1,comp15402_c0_seq1,comp15580_c0_seq1,comp18688_c0_seq1,comp28467_c0_seq2,comp31527_c0_seq2,comp35656_c0_seq1,comp40365_c0_seq1,comp40423_c0_seq1,comp40905_c0_seq1,comp44296_c0_seq1,comp46387_c0_seq2,comp49865_c0_seq1,comp49968_c0_seq1,comp50102_c0_seq1,comp50262_c0_seq6,comp50693_c0_seq1,comp52216_c0_seq1,comp52859_c0_seq1,comp53673_c0_seq1,com…
ko04916, Melanogenesis	Organismal Systems/Endocrine system	45	comp10384_c0_seq1,comp16378_c0_seq1,comp39031_c0_seq1,comp40744_c0_seq1,comp42422_c0_seq1,comp48522_c0_seq1,comp48699_c0_seq1,comp50875_c0_seq1,comp51454_c0_seq1,comp51661_c0_seq1,comp52802_c0_seq1,comp52897_c0_seq1,comp52932_c0_seq1,comp53056_c0_seq1,comp53607_c0_seq2,comp54467_c0_seq2,comp54938_c0_seq1,comp55223_c0_seq1,comp55738_c0_seq1,comp56356_c0_seq2,comp58536_c0_seq3,comp59963_c0_seq6,com…
ko05020, Prion diseases	Human Diseases/Neurodegenerative diseases	44	comp12282_c0_seq1,comp12684_c0_seq1,comp14783_c0_seq1,comp15246_c0_seq2,comp16378_c0_seq1,comp17904_c0_seq1,comp20837_c0_seq2,comp26329_c0_seq1,comp28305_c0_seq1,comp32173_c0_seq1,comp39031_c0_seq1,comp40744_c0_seq1,comp42021_c0_seq1,comp44595_c0_seq2,comp44864_c0_seq1,comp45229_c0_seq1,comp48820_c0_seq1,comp49052_c0_seq1,comp50875_c0_seq1,comp51661_c0_seq1,comp51953_c0_seq1,comp54467_c0_seq2,com…
ko04664, Fc epsilon RI signaling pathway	Organismal Systems/Immune system	44	comp978_c0_seq2,comp1231_c0_seq1,comp1791_c0_seq1,comp5683_c0_seq1,comp8125_c0_seq2,comp13182_c0_seq1,comp16378_c0_seq1,comp16634_c0_seq2,comp19992_c0_seq1,comp24256_c0_seq1,comp39031_c0_seq1,comp40744_c0_seq1,comp50875_c0_seq1,comp51661_c0_seq1,comp54467_c0_seq2,comp54938_c0_seq1,comp55223_c0_seq1,comp55738_c0_seq1,comp56356_c0_seq2,comp58536_c0_seq3,comp59965_c0_seq1,comp61579_c0_seq2,comp65674…
ko04064, NF-kappa B signaling pathway	Environmental Information Processing/Signal transduction	43	comp14277_c0_seq1,comp14725_c0_seq1,comp23406_c0_seq1,comp25424_c0_seq1,comp30678_c0_seq1,comp32778_c0_seq2,comp34355_c0_seq1,comp37163_c0_seq1,comp39744_c0_seq1,comp39816_c0_seq1,comp42246_c0_seq1,comp42485_c0_seq2,comp42574_c0_seq1,comp44348_c0_seq2,comp45398_c0_seq1,comp48053_c0_seq2,comp48489_c0_seq3,comp50996_c0_seq4,comp54058_c0_seq3,comp57442_c0_seq1,comp61716_c0_seq1,comp75239_c0_seq1,com…
ko00930, Caprolactam degradation	Metabolism/Xenobiotics biodegradation and metabolism	43	comp1341_c0_seq2,comp2701_c0_seq1,comp15525_c0_seq1,comp15623_c0_seq1,comp17875_c0_seq1,comp26018_c0_seq1,comp26627_c0_seq1,comp27358_c0_seq1,comp27695_c0_seq1,comp33355_c0_seq1,comp34563_c0_seq1,comp37032_c0_seq1,comp39856_c0_seq3,comp40033_c0_seq1,comp44164_c0_seq1,comp44872_c0_seq3,comp44896_c0_seq1,comp45239_c0_seq3,comp49376_c0_seq1,comp57447_c0_seq1,comp58127_c0_seq2,comp65305_c0_seq2,comp6…
ko04112, Cell cycle - Caulobacter	Cellular Processes/Cell growth and death	43	comp7153_c0_seq1,comp9095_c0_seq1,comp10880_c0_seq1,comp14491_c0_seq1,comp14551_c0_seq1,comp16038_c0_seq1,comp19933_c0_seq1,comp20038_c0_seq1,comp25856_c0_seq1,comp25942_c0_seq1,comp32152_c0_seq1,comp34205_c0_seq2,comp37562_c0_seq1,comp43978_c0_seq1,comp47172_c0_seq1,comp51915_c1_seq1,comp53083_c1_seq1,comp54892_c0_seq1,comp58372_c0_seq1,comp59527_c0_seq4,comp60972_c0_seq1,comp63234_c0_seq1,comp6…
ko04380, Osteoclast differentiation	Organismal Systems/Development	42	comp978_c0_seq2,comp1231_c0_seq1,comp1791_c0_seq1,comp5296_c0_seq1,comp5683_c0_seq1,comp8125_c0_seq2,comp13182_c0_seq1,comp16378_c0_seq1,comp16634_c0_seq2,comp19992_c0_seq1,comp24256_c0_seq1,comp39031_c0_seq1,comp40744_c0_seq1,comp50875_c0_seq1,comp51661_c0_seq1,comp54467_c0_seq2,comp54938_c0_seq1,comp55223_c0_seq1,comp55738_c0_seq1,comp56356_c0_seq2,comp58536_c0_seq3,comp78067_c0_seq1,comp79083_…
ko00760, Nicotinate and nicotinamide metabolism	Metabolism/Metabolism of cofactors and vitamins	42	comp3392_c0_seq1,comp11910_c0_seq1,comp28991_c0_seq1,comp30206_c0_seq1,comp36524_c0_seq2,comp40642_c0_seq1,comp40673_c0_seq1,comp42577_c0_seq1,comp42806_c0_seq1,comp45699_c0_seq1,comp46500_c0_seq2,comp49378_c0_seq1,comp50140_c0_seq1,comp51949_c0_seq1,comp54469_c0_seq1,comp56573_c0_seq1,comp56953_c0_seq1,comp57883_c0_seq1,comp57901_c0_seq2,comp58189_c0_seq1,comp59737_c0_seq1,comp63987_c0_seq1,comp…
ko05211, Renal cell carcinoma	Human Diseases/Cancers: Specific types	42	comp5683_c0_seq1,comp10384_c0_seq1,comp12971_c0_seq1,comp16378_c0_seq1,comp16634_c0_seq2,comp37312_c0_seq1,comp39031_c0_seq1,comp40744_c0_seq1,comp42422_c0_seq1,comp48699_c0_seq1,comp50875_c0_seq1,comp51661_c0_seq1,comp53607_c0_seq2,comp54467_c0_seq2,comp54938_c0_seq1,comp55223_c0_seq1,comp55738_c0_seq1,comp56356_c0_seq2,comp58536_c0_seq3,comp64683_c0_seq3,comp66072_c0_seq3,comp68449_c0_seq9,comp…
ko00300, Lysine biosynthesis	Metabolism/Amino acid metabolism	41	comp4147_c0_seq1,comp10488_c0_seq1,comp17417_c0_seq1,comp19268_c0_seq1,comp26137_c0_seq2,comp32706_c0_seq1,comp39019_c0_seq1,comp39398_c0_seq1,comp42109_c0_seq2,comp47347_c0_seq1,comp61698_c0_seq1,comp61821_c0_seq4,comp61952_c0_seq1,comp62117_c0_seq1,comp63762_c0_seq1,comp64748_c0_seq1,comp67481_c0_seq1,comp68025_c0_seq1,comp68857_c0_seq1,comp68859_c0_seq2,comp70320_c0_seq6,comp71602_c0_seq1,comp…
ko04015, Rap1 signaling pathway	Environmental Information Processing/Signal transduction	41	comp978_c0_seq2,comp1231_c0_seq1,comp1791_c0_seq1,comp5683_c0_seq1,comp8125_c0_seq2,comp13182_c0_seq1,comp16378_c0_seq1,comp16634_c0_seq2,comp19992_c0_seq1,comp24256_c0_seq1,comp39031_c0_seq1,comp40744_c0_seq1,comp50875_c0_seq1,comp51661_c0_seq1,comp54467_c0_seq2,comp54938_c0_seq1,comp55223_c0_seq1,comp55738_c0_seq1,comp56356_c0_seq2,comp58536_c0_seq3,comp78067_c0_seq1,comp79083_c0_seq1,comp79823…
ko00902, Monoterpenoid biosynthesis	Metabolism/Metabolism of terpenoids and polyketides	41	comp15085_c0_seq1,comp17286_c0_seq1,comp20667_c0_seq1,comp30990_c0_seq1,comp33937_c0_seq1,comp48210_c0_seq1,comp48565_c0_seq1,comp48752_c0_seq1,comp49874_c0_seq1,comp50685_c0_seq2,comp51882_c0_seq1,comp52257_c0_seq2,comp52658_c0_seq1,comp53471_c0_seq3,comp54721_c0_seq1,comp54945_c0_seq2,comp55188_c0_seq2,comp55466_c0_seq1,comp56354_c0_seq1,comp57105_c0_seq1,comp57605_c0_seq1,comp58564_c0_seq1,com…
ko04011, MAPK signaling pathway - yeast	Environmental Information Processing/Signal transduction	41	comp978_c0_seq2,comp1231_c0_seq1,comp1791_c0_seq1,comp8125_c0_seq2,comp13182_c0_seq1,comp19992_c0_seq1,comp24256_c0_seq1,comp39864_c0_seq1,comp45636_c0_seq1,comp49569_c0_seq2,comp52858_c0_seq1,comp59327_c0_seq2,comp64022_c0_seq4,comp79083_c0_seq1,comp79823_c0_seq1,comp81577_c0_seq1,comp85063_c0_seq1,comp85306_c0_seq1,comp85454_c0_seq1,comp88930_c0_seq1,comp93469_c0_seq1,comp96616_c0_seq1,comp9854…
ko04210, Apoptosis	Cellular Processes/Cell growth and death	40	comp5296_c0_seq1,comp5683_c0_seq1,comp14277_c0_seq1,comp16634_c0_seq2,comp25424_c0_seq1,comp30678_c0_seq1,comp32778_c0_seq2,comp34355_c0_seq1,comp37163_c0_seq1,comp42246_c0_seq1,comp44348_c0_seq2,comp48053_c0_seq2,comp54058_c0_seq3,comp75239_c0_seq1,comp78175_c0_seq1,comp78948_c0_seq1,comp84435_c0_seq1,comp88426_c0_seq1,comp91186_c0_seq1,comp94337_c0_seq1,comp95513_c0_seq1,comp97155_c0_seq1,comp9…
ko04340, Hedgehog signaling pathway	Environmental Information Processing/Signal transduction	39	comp14197_c0_seq1,comp26778_c0_seq1,comp35883_c0_seq1,comp36252_c0_seq1,comp37336_c0_seq4,comp39727_c0_seq1,comp41771_c0_seq1,comp42175_c0_seq1,comp44715_c0_seq1,comp45750_c0_seq1,comp46527_c0_seq1,comp46694_c0_seq1,comp48522_c0_seq1,comp51154_c0_seq2,comp51454_c0_seq1,comp52802_c0_seq1,comp52897_c0_seq1,comp52932_c0_seq1,comp53056_c0_seq1,comp57537_c0_seq1,comp59963_c0_seq6,comp64199_c0_seq2,com…
ko00660, C5-Branched dibasic acid metabolism	Metabolism/Carbohydrate metabolism	39	comp5121_c0_seq1,comp9456_c0_seq1,comp18225_c0_seq1,comp18550_c0_seq1,comp21374_c0_seq1,comp22114_c0_seq1,comp27469_c0_seq1,comp28097_c0_seq1,comp31733_c0_seq2,comp37496_c0_seq2,comp49840_c0_seq1,comp62801_c0_seq2,comp63756_c0_seq1,comp65447_c0_seq1,comp71093_c0_seq2,comp78777_c0_seq1,comp80928_c0_seq1,comp82150_c0_seq1,comp83737_c0_seq1,comp85785_c0_seq1,comp87140_c0_seq1,comp88245_c0_seq1,comp8…
ko00627, Aminobenzoate degradation	Metabolism/Xenobiotics biodegradation and metabolism	38	comp2701_c0_seq1,comp3875_c0_seq1,comp5224_c0_seq1,comp9940_c0_seq1,comp10006_c0_seq1,comp11882_c0_seq1,comp22135_c0_seq1,comp22222_c0_seq1,comp23686_c0_seq1,comp24414_c0_seq1,comp42327_c0_seq1,comp44896_c0_seq1,comp52394_c0_seq1,comp52753_c0_seq2,comp54973_c0_seq1,comp55187_c0_seq1,comp55366_c0_seq1,comp65577_c0_seq4,comp65743_c0_seq1,comp69976_c0_seq7,comp70542_c0_seq4,comp80284_c0_seq1,comp825…
ko01051, Biosynthesis of ansamycins	Metabolism/Metabolism of terpenoids and polyketides	38	comp3530_c0_seq1,comp7333_c0_seq1,comp8773_c0_seq1,comp13320_c0_seq1,comp14752_c0_seq1,comp22858_c0_seq1,comp23906_c0_seq1,comp24769_c0_seq1,comp29570_c0_seq1,comp29662_c0_seq1,comp36641_c0_seq1,comp52730_c0_seq1,comp55785_c0_seq1,comp72854_c0_seq2,comp73327_c0_seq2,comp76657_c0_seq1,comp77113_c0_seq1,comp77566_c0_seq1,comp78737_c0_seq1,comp80069_c0_seq1,comp81213_c0_seq1,comp81793_c0_seq1,comp86…
ko04350, TGF-beta signaling pathway	Environmental Information Processing/Signal transduction	38	comp10384_c0_seq1,comp11158_c0_seq1,comp16378_c0_seq1,comp42422_c0_seq1,comp43025_c0_seq1,comp43672_c0_seq1,comp47267_c0_seq1,comp48699_c0_seq1,comp49053_c0_seq1,comp50875_c0_seq1,comp53607_c0_seq2,comp54467_c0_seq2,comp55738_c0_seq1,comp56356_c0_seq2,comp58511_c0_seq1,comp58781_c0_seq1,comp60139_c0_seq1,comp60421_c0_seq1,comp68449_c0_seq9,comp72108_c0_seq1,comp72117_c0_seq6,comp72850_c0_seq2,com…
ko03450, Non-homologous end-joining	Genetic Information Processing/Replication and repair	38	comp2401_c0_seq1,comp5110_c0_seq1,comp11991_c0_seq1,comp14242_c0_seq1,comp24279_c0_seq1,comp26999_c0_seq2,comp29188_c0_seq1,comp35187_c0_seq1,comp43445_c0_seq1,comp47524_c0_seq1,comp49291_c0_seq1,comp49324_c0_seq1,comp53965_c0_seq6,comp57183_c0_seq1,comp61130_c0_seq1,comp62092_c0_seq1,comp62126_c0_seq1,comp64888_c0_seq3,comp65327_c0_seq3,comp66020_c0_seq1,comp68997_c0_seq1,comp77542_c0_seq1,comp7…
ko00730, Thiamine metabolism	Metabolism/Metabolism of cofactors and vitamins	38	comp8382_c0_seq1,comp12109_c0_seq1,comp26513_c0_seq1,comp32208_c0_seq2,comp35891_c0_seq2,comp40032_c0_seq1,comp40207_c0_seq1,comp41784_c0_seq1,comp46851_c0_seq1,comp48679_c0_seq2,comp49532_c0_seq1,comp50069_c0_seq1,comp50432_c0_seq1,comp52538_c0_seq1,comp55009_c0_seq1,comp55452_c0_seq1,comp60644_c0_seq1,comp61010_c0_seq2,comp61396_c0_seq5,comp61513_c0_seq2,comp63614_c0_seq21,comp64492_c0_seq1,com…
ko04145, Phagosome	Cellular Processes/Transport and catabolism	37	comp618_c0_seq1,comp15124_c0_seq1,comp22617_c0_seq1,comp24375_c0_seq2,comp26097_c0_seq1,comp26757_c0_seq1,comp51217_c0_seq2,comp51672_c0_seq1,comp53985_c0_seq1,comp54161_c0_seq1,comp56239_c0_seq1,comp57876_c0_seq2,comp59105_c0_seq2,comp63125_c0_seq5,comp64205_c0_seq4,comp68881_c0_seq1,comp69382_c0_seq1,comp70136_c0_seq1,comp71484_c0_seq1,comp73548_c0_seq2,comp74273_c0_seq3,comp74564_c0_seq1,comp7…
ko05140, Leishmaniasis	Human Diseases/Infectious diseases: Parasitic	37	comp978_c0_seq2,comp1231_c0_seq1,comp1791_c0_seq1,comp8125_c0_seq2,comp13182_c0_seq1,comp14277_c0_seq1,comp16378_c0_seq1,comp19992_c0_seq1,comp24256_c0_seq1,comp25424_c0_seq1,comp32778_c0_seq2,comp34355_c0_seq1,comp37163_c0_seq1,comp42246_c0_seq1,comp48053_c0_seq2,comp50875_c0_seq1,comp54058_c0_seq3,comp54467_c0_seq2,comp55738_c0_seq1,comp56356_c0_seq2,comp63355_c0_seq2,comp68464_c0_seq1,comp7342…
ko00072, Synthesis and degradation of ketone bodies	Metabolism/Lipid metabolism	36	comp16253_c0_seq1,comp19044_c0_seq1,comp22684_c0_seq1,comp23818_c0_seq1,comp24247_c0_seq2,comp29044_c0_seq1,comp32093_c0_seq1,comp34661_c0_seq1,comp38730_c0_seq1,comp51227_c0_seq1,comp52589_c0_seq1,comp54270_c0_seq1,comp54647_c0_seq1,comp54662_c0_seq1,comp59754_c0_seq1,comp67878_c0_seq1,comp68475_c0_seq4,comp68794_c0_seq2,comp69777_c0_seq2,comp82070_c0_seq1,comp85847_c0_seq1,comp86546_c0_seq1,com…
ko04662, B cell receptor signaling pathway	Organismal Systems/Immune system	36	comp5296_c0_seq1,comp5683_c0_seq1,comp16378_c0_seq1,comp16634_c0_seq2,comp39031_c0_seq1,comp40744_c0_seq1,comp48522_c0_seq1,comp50875_c0_seq1,comp51454_c0_seq1,comp51661_c0_seq1,comp52802_c0_seq1,comp52897_c0_seq1,comp52932_c0_seq1,comp53056_c0_seq1,comp54467_c0_seq2,comp54938_c0_seq1,comp55223_c0_seq1,comp55738_c0_seq1,comp56356_c0_seq2,comp58536_c0_seq3,comp59963_c0_seq6,comp59965_c0_seq1,comp6…
ko04530, Tight junction	Cellular Processes/Cell communication	36	comp2460_c0_seq1,comp5683_c0_seq1,comp14725_c0_seq1,comp16634_c0_seq2,comp42485_c0_seq2,comp42574_c0_seq1,comp45398_c0_seq1,comp47267_c0_seq1,comp48489_c0_seq3,comp49053_c0_seq1,comp50996_c0_seq4,comp57442_c0_seq1,comp58511_c0_seq1,comp58781_c0_seq1,comp59852_c0_seq1,comp60139_c0_seq1,comp60421_c0_seq1,comp61716_c0_seq1,comp62232_c1_seq1,comp72409_c0_seq2,comp73229_c0_seq2,comp81768_c0_seq1,comp8…
ko04012, ErbB signaling pathway	Environmental Information Processing/Signal transduction	36	comp5683_c0_seq1,comp11158_c0_seq1,comp16378_c0_seq1,comp16634_c0_seq2,comp39031_c0_seq1,comp40744_c0_seq1,comp43025_c0_seq1,comp43672_c0_seq1,comp48522_c0_seq1,comp50875_c0_seq1,comp51454_c0_seq1,comp51661_c0_seq1,comp52802_c0_seq1,comp52897_c0_seq1,comp52932_c0_seq1,comp53056_c0_seq1,comp54467_c0_seq2,comp54938_c0_seq1,comp55223_c0_seq1,comp55738_c0_seq1,comp56356_c0_seq2,comp58536_c0_seq3,comp…
ko05132, Salmonella infection	Human Diseases/Infectious diseases: Bacterial	35	comp978_c0_seq2,comp1231_c0_seq1,comp1791_c0_seq1,comp8125_c0_seq2,comp13182_c0_seq1,comp16378_c0_seq1,comp19506_c0_seq1,comp19992_c0_seq1,comp24256_c0_seq1,comp29105_c0_seq1,comp34757_c0_seq1,comp35882_c0_seq2,comp42647_c0_seq1,comp50875_c0_seq1,comp54467_c0_seq2,comp55738_c0_seq1,comp56356_c0_seq2,comp76870_c0_seq1,comp78067_c0_seq1,comp79083_c0_seq1,comp79823_c0_seq1,comp85063_c0_seq1,comp8530…
ko04062, Chemokine signaling pathway	Organismal Systems/Immune system	35	comp5683_c0_seq1,comp16378_c0_seq1,comp16634_c0_seq2,comp39031_c0_seq1,comp40744_c0_seq1,comp48522_c0_seq1,comp50875_c0_seq1,comp51454_c0_seq1,comp51661_c0_seq1,comp52802_c0_seq1,comp52897_c0_seq1,comp52932_c0_seq1,comp53056_c0_seq1,comp54467_c0_seq2,comp54938_c0_seq1,comp55223_c0_seq1,comp55738_c0_seq1,comp56356_c0_seq2,comp58536_c0_seq3,comp59963_c0_seq6,comp70540_c0_seq2,comp70994_c0_seq6,comp…
ko04520, Adherens junction	Cellular Processes/Cell communication	34	comp10384_c0_seq1,comp14725_c0_seq1,comp16378_c0_seq1,comp42422_c0_seq1,comp42485_c0_seq2,comp42574_c0_seq1,comp45398_c0_seq1,comp48489_c0_seq3,comp48699_c0_seq1,comp50875_c0_seq1,comp50996_c0_seq4,comp53607_c0_seq2,comp54467_c0_seq2,comp55738_c0_seq1,comp56356_c0_seq2,comp57442_c0_seq1,comp61716_c0_seq1,comp68449_c0_seq9,comp72108_c0_seq1,comp72117_c0_seq6,comp72850_c0_seq2,comp73433_c0_seq12,co…
ko04712, Circadian rhythm - plant	Organismal Systems/Environmental adaptation	34	comp14353_c0_seq1,comp14725_c0_seq1,comp16875_c0_seq1,comp26498_c0_seq1,comp42485_c0_seq2,comp42574_c0_seq1,comp45398_c0_seq1,comp47701_c0_seq1,comp48489_c0_seq3,comp48611_c0_seq1,comp48657_c0_seq2,comp50996_c0_seq4,comp54665_c1_seq1,comp54778_c0_seq1,comp57442_c0_seq1,comp58499_c0_seq1,comp58566_c0_seq1,comp58579_c0_seq1,comp61716_c0_seq1,comp64883_c0_seq1,comp64978_c0_seq1,comp66888_c0_seq2,com…
ko00945, Stilbenoid, diarylheptanoid and gingerol biosynthesis	Metabolism/Biosynthesis of other secondary metabolites	33	comp11830_c0_seq1,comp13827_c0_seq1,comp16501_c0_seq2,comp26939_c0_seq1,comp32354_c0_seq2,comp34488_c0_seq1,comp37305_c0_seq1,comp40591_c0_seq1,comp47283_c0_seq1,comp49311_c0_seq1,comp51690_c0_seq1,comp51704_c0_seq1,comp56389_c1_seq1,comp59188_c0_seq1,comp59190_c0_seq1,comp61313_c0_seq1,comp61388_c0_seq1,comp63109_c0_seq1,comp63538_c0_seq1,comp71548_c0_seq10,comp72343_c0_seq2,comp72732_c1_seq3,co…
ko04974, Protein digestion and absorption	Organismal Systems/Digestive system	33	comp14930_c0_seq2,comp14978_c0_seq1,comp20426_c0_seq1,comp22689_c0_seq1,comp26493_c0_seq1,comp29399_c0_seq1,comp29559_c0_seq2,comp34448_c0_seq1,comp56035_c0_seq1,comp56376_c0_seq2,comp63929_c0_seq6,comp64493_c0_seq3,comp67923_c0_seq1,comp69584_c0_seq1,comp71148_c0_seq7,comp72748_c0_seq1,comp75614_c0_seq1,comp77461_c0_seq1,comp80341_c0_seq1,comp81034_c0_seq1,comp81141_c0_seq1,comp88786_c0_seq1,com…
ko05133, Pertussis	Human Diseases/Infectious diseases: Bacterial	33	comp978_c0_seq2,comp1231_c0_seq1,comp1791_c0_seq1,comp8125_c0_seq2,comp13182_c0_seq1,comp14277_c0_seq1,comp16378_c0_seq1,comp19992_c0_seq1,comp24256_c0_seq1,comp25424_c0_seq1,comp32778_c0_seq2,comp34355_c0_seq1,comp37163_c0_seq1,comp42246_c0_seq1,comp48053_c0_seq2,comp50875_c0_seq1,comp54058_c0_seq3,comp54467_c0_seq2,comp55738_c0_seq1,comp56356_c0_seq2,comp75239_c0_seq1,comp78067_c0_seq1,comp7908…
ko00531, Glycosaminoglycan degradation	Metabolism/Glycan biosynthesis and metabolism	33	comp12567_c0_seq1,comp12819_c0_seq1,comp25877_c0_seq1,comp27557_c0_seq1,comp29609_c0_seq1,comp37629_c0_seq1,comp38640_c0_seq1,comp43964_c0_seq1,comp47449_c0_seq1,comp51526_c0_seq8,comp54263_c0_seq1,comp60536_c0_seq1,comp60903_c0_seq1,comp64071_c0_seq1,comp65884_c0_seq1,comp65886_c0_seq2,comp66634_c0_seq2,comp68677_c0_seq1,comp68886_c0_seq1,comp70068_c0_seq2,comp70178_c0_seq3,comp71408_c0_seq9,com…
ko05031, Amphetamine addiction	Human Diseases/Substance dependence	33	comp911_c0_seq1,comp5296_c0_seq1,comp14756_c0_seq1,comp25692_c0_seq1,comp25799_c0_seq1,comp36214_c0_seq1,comp42602_c0_seq1,comp48452_c0_seq3,comp48795_c0_seq2,comp50263_c0_seq2,comp53588_c0_seq6,comp55231_c0_seq3,comp59869_c0_seq1,comp61972_c0_seq1,comp61972_c1_seq1,comp62067_c0_seq1,comp78175_c0_seq1,comp78948_c0_seq1,comp81380_c0_seq1,comp91186_c0_seq1,comp100980_c0_seq1,comp114764_c0_seq1,comp…
ko04260, Cardiac muscle contraction	Organismal Systems/Circulatory system	32	comp2661_c0_seq2,comp10864_c0_seq1,comp20803_c0_seq1,comp21675_c0_seq1,comp22639_c0_seq1,comp27436_c0_seq1,comp30912_c0_seq1,comp31752_c0_seq1,comp32087_c0_seq1,comp35895_c0_seq1,comp39191_c0_seq1,comp40845_c0_seq1,comp71892_c0_seq9,comp76282_c0_seq1,comp76751_c0_seq1,comp81997_c0_seq1,comp82395_c0_seq1,comp98442_c0_seq1,comp98761_c0_seq1,comp99863_c0_seq1,comp102158_c0_seq1,comp109579_c0_seq1,co…
ko05213, Endometrial cancer	Human Diseases/Cancers: Specific types	32	comp5683_c0_seq1,comp16378_c0_seq1,comp16634_c0_seq2,comp39031_c0_seq1,comp40744_c0_seq1,comp48522_c0_seq1,comp50875_c0_seq1,comp51454_c0_seq1,comp51661_c0_seq1,comp52802_c0_seq1,comp52897_c0_seq1,comp52932_c0_seq1,comp53056_c0_seq1,comp54467_c0_seq2,comp54938_c0_seq1,comp55223_c0_seq1,comp55738_c0_seq1,comp56356_c0_seq2,comp58536_c0_seq3,comp59963_c0_seq6,comp65674_c0_seq1,comp66397_c0_seq2,comp…
ko04330, Notch signaling pathway	Environmental Information Processing/Signal transduction	31	comp10384_c0_seq1,comp30219_c0_seq1,comp42422_c0_seq1,comp45776_c0_seq1,comp46587_c0_seq2,comp48699_c0_seq1,comp53607_c0_seq2,comp58487_c0_seq1,comp61148_c0_seq3,comp63965_c0_seq11,comp65080_c0_seq2,comp65691_c0_seq1,comp67339_c0_seq3,comp68223_c0_seq1,comp68449_c0_seq9,comp69316_c0_seq2,comp70381_c0_seq1,comp70662_c0_seq1,comp72108_c0_seq1,comp72117_c0_seq6,comp72317_c0_seq1,comp72850_c0_seq2,co…
ko04723, Retrograde endocannabinoid signaling	Organismal Systems/Nervous system	31	comp978_c0_seq2,comp1231_c0_seq1,comp1791_c0_seq1,comp8125_c0_seq2,comp13182_c0_seq1,comp16378_c0_seq1,comp19992_c0_seq1,comp24256_c0_seq1,comp50875_c0_seq1,comp54467_c0_seq2,comp55738_c0_seq1,comp56356_c0_seq2,comp78067_c0_seq1,comp78175_c0_seq1,comp78948_c0_seq1,comp79083_c0_seq1,comp79823_c0_seq1,comp81050_c0_seq1,comp85063_c0_seq1,comp85306_c0_seq1,comp88930_c0_seq1,comp93469_c0_seq1,comp9661…
ko04612, Antigen processing and presentation	Organismal Systems/Immune system	31	comp618_c0_seq1,comp14821_c0_seq1,comp24375_c0_seq2,comp25969_c0_seq1,comp26703_c0_seq1,comp36739_c0_seq1,comp37433_c0_seq1,comp41743_c0_seq1,comp49606_c0_seq1,comp49635_c0_seq1,comp52131_c0_seq1,comp52914_c0_seq1,comp55941_c0_seq2,comp57955_c0_seq12,comp69623_c0_seq1,comp69831_c0_seq1,comp75183_c0_seq1,comp81229_c0_seq1,comp82577_c0_seq1,comp83501_c0_seq1,comp86976_c0_seq1,comp88185_c0_seq1,comp…
ko04150, mTOR signaling pathway	Environmental Information Processing/Signal transduction	31	comp5683_c0_seq1,comp11158_c0_seq1,comp16378_c0_seq1,comp16634_c0_seq2,comp38376_c0_seq1,comp43025_c0_seq1,comp43672_c0_seq1,comp46657_c0_seq1,comp46954_c0_seq1,comp47746_c0_seq1,comp50875_c0_seq1,comp54467_c0_seq2,comp55738_c0_seq1,comp56356_c0_seq2,comp65674_c0_seq1,comp66397_c0_seq2,comp72527_c0_seq4,comp73405_c0_seq3,comp78067_c0_seq1,comp78199_c0_seq1,comp78274_c0_seq1,comp81635_c0_seq1,comp…
ko04975, Fat digestion and absorption	Organismal Systems/Digestive system	31	comp11227_c0_seq1,comp12559_c0_seq1,comp19202_c0_seq1,comp20126_c0_seq1,comp28467_c0_seq2,comp40423_c0_seq1,comp42886_c0_seq1,comp44296_c0_seq1,comp46387_c0_seq2,comp48769_c0_seq1,comp56530_c0_seq1,comp58703_c0_seq2,comp60811_c0_seq2,comp62984_c0_seq1,comp76007_c0_seq1,comp78390_c0_seq1,comp84036_c0_seq1,comp87141_c0_seq1,comp87456_c0_seq1,comp92403_c0_seq1,comp98702_c0_seq1,comp99231_c0_seq1,com…
ko03430, Mismatch repair	Genetic Information Processing/Replication and repair	31	comp3808_c0_seq1,comp5964_c0_seq1,comp8962_c0_seq1,comp10539_c0_seq1,comp11696_c0_seq1,comp13760_c0_seq1,comp17899_c0_seq1,comp18670_c0_seq1,comp19063_c0_seq1,comp19099_c0_seq1,comp19821_c0_seq1,comp23495_c0_seq1,comp28144_c0_seq1,comp31692_c0_seq1,comp34539_c0_seq1,comp36127_c0_seq1,comp36445_c0_seq1,comp47484_c0_seq2,comp49804_c0_seq1,comp50519_c0_seq1,comp61288_c0_seq2,comp64515_c0_seq1,comp66…
ko05220, Chronic myeloid leukemia	Human Diseases/Cancers: Specific types	31	comp5683_c0_seq1,comp16378_c0_seq1,comp16634_c0_seq2,comp30219_c0_seq1,comp39031_c0_seq1,comp40744_c0_seq1,comp45776_c0_seq1,comp46587_c0_seq2,comp50875_c0_seq1,comp51661_c0_seq1,comp54467_c0_seq2,comp54938_c0_seq1,comp55223_c0_seq1,comp55738_c0_seq1,comp56356_c0_seq2,comp58487_c0_seq1,comp58536_c0_seq3,comp63965_c0_seq11,comp65080_c0_seq2,comp65691_c0_seq1,comp68223_c0_seq1,comp70662_c0_seq1,com…
ko00195, Photosynthesis	Metabolism/Energy metabolism	31	comp835_c0_seq1,comp3866_c0_seq1,comp12579_c0_seq1,comp14624_c0_seq1,comp17976_c0_seq1,comp18989_c0_seq1,comp22569_c0_seq1,comp25071_c0_seq1,comp25116_c0_seq1,comp25520_c0_seq1,comp25974_c0_seq1,comp30763_c0_seq1,comp32703_c0_seq1,comp43914_c0_seq1,comp49828_c0_seq2,comp52749_c0_seq1,comp52758_c0_seq1,comp52881_c0_seq2,comp66665_c0_seq1,comp68917_c0_seq2,comp82457_c0_seq1,comp91146_c0_seq1,comp93…
ko04915, Estrogen signaling pathway	Organismal Systems/Endocrine system	30	comp5683_c0_seq1,comp16378_c0_seq1,comp16634_c0_seq2,comp39031_c0_seq1,comp40744_c0_seq1,comp50875_c0_seq1,comp51661_c0_seq1,comp52734_c0_seq1,comp54467_c0_seq2,comp54938_c0_seq1,comp54993_c0_seq2,comp55223_c0_seq1,comp55738_c0_seq1,comp56356_c0_seq2,comp58536_c0_seq3,comp62385_c0_seq1,comp63390_c0_seq1,comp78067_c0_seq1,comp78175_c0_seq1,comp78948_c0_seq1,comp88426_c0_seq1,comp100980_c0_seq1,com…
ko05210, Colorectal cancer	Human Diseases/Cancers: Specific types	30	comp5683_c0_seq1,comp16378_c0_seq1,comp16634_c0_seq2,comp39031_c0_seq1,comp40744_c0_seq1,comp48522_c0_seq1,comp50875_c0_seq1,comp51454_c0_seq1,comp51661_c0_seq1,comp52802_c0_seq1,comp52897_c0_seq1,comp52932_c0_seq1,comp53056_c0_seq1,comp54467_c0_seq2,comp54938_c0_seq1,comp55223_c0_seq1,comp55738_c0_seq1,comp56356_c0_seq2,comp58536_c0_seq3,comp59963_c0_seq6,comp70540_c0_seq2,comp70994_c0_seq6,comp…
ko05120, Epithelial cell signaling in Helicobacter pylori infection	Human Diseases/Infectious diseases: Bacterial	29	comp978_c0_seq2,comp1231_c0_seq1,comp1791_c0_seq1,comp8125_c0_seq2,comp13182_c0_seq1,comp19992_c0_seq1,comp22617_c0_seq1,comp24256_c0_seq1,comp51217_c0_seq2,comp51672_c0_seq1,comp79083_c0_seq1,comp79823_c0_seq1,comp85063_c0_seq1,comp85306_c0_seq1,comp88930_c0_seq1,comp93350_c0_seq1,comp93469_c0_seq1,comp96616_c0_seq1,comp103784_c0_seq1,comp104778_c0_seq1,comp107870_c0_seq1,comp111213_c0_seq1,comp…
ko04730, Long-term depression	Organismal Systems/Nervous system	28	comp16378_c0_seq1,comp39031_c0_seq1,comp40744_c0_seq1,comp47267_c0_seq1,comp49053_c0_seq1,comp50875_c0_seq1,comp51661_c0_seq1,comp54467_c0_seq2,comp54938_c0_seq1,comp55223_c0_seq1,comp55738_c0_seq1,comp56356_c0_seq2,comp58511_c0_seq1,comp58536_c0_seq3,comp58781_c0_seq1,comp60139_c0_seq1,comp60421_c0_seq1,comp78067_c0_seq1,comp81768_c0_seq1,comp112506_c0_seq1,comp115171_c0_seq1,comp121055_c0_seq1,…
ko04725, Cholinergic synapse	Organismal Systems/Nervous system	28	comp5683_c0_seq1,comp16378_c0_seq1,comp16634_c0_seq2,comp39031_c0_seq1,comp40744_c0_seq1,comp50875_c0_seq1,comp51661_c0_seq1,comp54467_c0_seq2,comp54938_c0_seq1,comp55223_c0_seq1,comp55738_c0_seq1,comp56356_c0_seq2,comp58536_c0_seq3,comp78067_c0_seq1,comp78175_c0_seq1,comp78948_c0_seq1,comp88426_c0_seq1,comp100980_c0_seq1,comp105438_c0_seq1,comp107989_c0_seq1,comp114764_c0_seq1,comp115171_c0_seq1…
ko00965, Betalain biosynthesis	Metabolism/Biosynthesis of other secondary metabolites	28	comp14946_c0_seq1,comp15587_c0_seq1,comp32484_c0_seq1,comp39544_c0_seq2,comp44079_c0_seq1,comp44986_c0_seq1,comp48624_c0_seq1,comp49816_c0_seq1,comp51762_c0_seq1,comp52450_c0_seq1,comp53404_c0_seq1,comp53405_c0_seq1,comp53894_c0_seq1,comp54076_c0_seq2,comp54729_c0_seq1,comp54855_c0_seq2,comp56438_c0_seq2,comp56609_c0_seq2,comp57526_c0_seq1,comp59323_c0_seq1,comp63383_c0_seq2,comp66767_c0_seq1,com…
ko00740, Riboflavin metabolism	Metabolism/Metabolism of cofactors and vitamins	27	comp3875_c0_seq1,comp11882_c0_seq1,comp22135_c0_seq1,comp52394_c0_seq1,comp54526_c0_seq1,comp55187_c0_seq1,comp56184_c0_seq1,comp59623_c0_seq1,comp60280_c0_seq2,comp61739_c0_seq4,comp64937_c1_seq8,comp65577_c0_seq4,comp65743_c0_seq1,comp69976_c0_seq7,comp70542_c0_seq4,comp82916_c0_seq1,comp87147_c0_seq1,comp97742_c0_seq1,comp107934_c0_seq1,comp109664_c0_seq1,comp118556_c0_seq1,comp120931_c0_seq1,…
ko05110, Vibrio cholerae infection	Human Diseases/Infectious diseases: Bacterial	27	comp22617_c0_seq1,comp26506_c0_seq2,comp35841_c0_seq1,comp37741_c0_seq1,comp42741_c0_seq1,comp43353_c0_seq1,comp43737_c0_seq2,comp51217_c0_seq2,comp51672_c0_seq1,comp78175_c0_seq1,comp78948_c0_seq1,comp90847_c0_seq1,comp92027_c0_seq1,comp93350_c0_seq1,comp97408_c0_seq1,comp100980_c0_seq1,comp104778_c0_seq1,comp107870_c0_seq1,comp112192_c0_seq1,comp114764_c0_seq1,comp127247_c0_seq1,comp131227_c0_s…
ko03060, Protein export	Genetic Information Processing/Folding, sorting and degradation	27	comp14596_c0_seq1,comp17630_c0_seq1,comp22433_c0_seq1,comp24604_c0_seq1,comp36209_c0_seq1,comp41879_c0_seq2,comp42554_c0_seq1,comp44313_c0_seq1,comp46457_c0_seq1,comp51962_c0_seq2,comp52243_c0_seq1,comp52362_c0_seq1,comp53567_c0_seq2,comp56822_c0_seq2,comp57446_c0_seq1,comp58446_c0_seq2,comp59568_c0_seq2,comp63309_c0_seq3,comp66599_c0_seq1,comp79053_c0_seq1,comp84397_c0_seq1,comp87767_c0_seq1,com…
ko05221, Acute myeloid leukemia	Human Diseases/Cancers: Specific types	26	comp5683_c0_seq1,comp11158_c0_seq1,comp16378_c0_seq1,comp16634_c0_seq2,comp39031_c0_seq1,comp40744_c0_seq1,comp43025_c0_seq1,comp43672_c0_seq1,comp50875_c0_seq1,comp51661_c0_seq1,comp54467_c0_seq2,comp54938_c0_seq1,comp55223_c0_seq1,comp55738_c0_seq1,comp56356_c0_seq2,comp58536_c0_seq3,comp78067_c0_seq1,comp88426_c0_seq1,comp105438_c0_seq1,comp107989_c0_seq1,comp115171_c0_seq1,comp115961_c0_seq1,…
ko05223, Non-small cell lung cancer	Human Diseases/Cancers: Specific types	26	comp5683_c0_seq1,comp16378_c0_seq1,comp16634_c0_seq2,comp39031_c0_seq1,comp40744_c0_seq1,comp50875_c0_seq1,comp51661_c0_seq1,comp54467_c0_seq2,comp54938_c0_seq1,comp55223_c0_seq1,comp55738_c0_seq1,comp56356_c0_seq2,comp58536_c0_seq3,comp65674_c0_seq1,comp66397_c0_seq2,comp68280_c0_seq1,comp69455_c0_seq1,comp78067_c0_seq1,comp88426_c0_seq1,comp105438_c0_seq1,comp107989_c0_seq1,comp115171_c0_seq1,c…
ko04972, Pancreatic secretion	Organismal Systems/Digestive system	25	comp11227_c0_seq1,comp19202_c0_seq1,comp26493_c0_seq1,comp28467_c0_seq2,comp29399_c0_seq1,comp34448_c0_seq1,comp40423_c0_seq1,comp44296_c0_seq1,comp46387_c0_seq2,comp60811_c0_seq2,comp75614_c0_seq1,comp84036_c0_seq1,comp87141_c0_seq1,comp106355_c0_seq1,comp109579_c0_seq1,comp110361_c0_seq1,comp113174_c0_seq1,comp123694_c0_seq1,comp130054_c0_seq1,comp134707_c0_seq1,comp135757_c0_seq1,comp141165_c0…
ko04621, NOD-like receptor signaling pathway	Organismal Systems/Immune system	24	comp978_c0_seq2,comp1231_c0_seq1,comp1791_c0_seq1,comp8125_c0_seq2,comp13182_c0_seq1,comp16378_c0_seq1,comp19992_c0_seq1,comp24256_c0_seq1,comp50875_c0_seq1,comp54467_c0_seq2,comp55738_c0_seq1,comp56356_c0_seq2,comp78067_c0_seq1,comp79083_c0_seq1,comp79823_c0_seq1,comp85063_c0_seq1,comp85306_c0_seq1,comp88930_c0_seq1,comp93469_c0_seq1,comp96616_c0_seq1,comp103784_c0_seq1,comp111213_c0_seq1,comp13…
ko05131, Shigellosis	Human Diseases/Infectious diseases: Bacterial	24	comp978_c0_seq2,comp1231_c0_seq1,comp1791_c0_seq1,comp8125_c0_seq2,comp13182_c0_seq1,comp16378_c0_seq1,comp19992_c0_seq1,comp24256_c0_seq1,comp50875_c0_seq1,comp54467_c0_seq2,comp55738_c0_seq1,comp56356_c0_seq2,comp78067_c0_seq1,comp79083_c0_seq1,comp79823_c0_seq1,comp85063_c0_seq1,comp85306_c0_seq1,comp88930_c0_seq1,comp93469_c0_seq1,comp96616_c0_seq1,comp103784_c0_seq1,comp111213_c0_seq1,comp13…
ko05134, Legionellosis	Human Diseases/Infectious diseases: Bacterial	24	comp15928_c0_seq1,comp18537_c0_seq1,comp44163_c0_seq1,comp46169_c0_seq1,comp50753_c0_seq1,comp63815_c0_seq1,comp63957_c0_seq1,comp79575_c0_seq1,comp80102_c0_seq1,comp91244_c0_seq1,comp94878_c0_seq1,comp96921_c0_seq1,comp100909_c0_seq1,comp108166_c0_seq1,comp111255_c0_seq1,comp111689_c0_seq1,comp113240_c0_seq1,comp114398_c0_seq1,comp117822_c0_seq1,comp117888_c0_seq1,comp118480_c0_seq1,comp119163_c…
ko00362, Benzoate degradation	Metabolism/Xenobiotics biodegradation and metabolism	24	comp2701_c0_seq1,comp16546_c0_seq1,comp19044_c0_seq1,comp21796_c0_seq1,comp23818_c0_seq1,comp44896_c0_seq1,comp51227_c0_seq1,comp52589_c0_seq1,comp52751_c0_seq1,comp54647_c0_seq1,comp56778_c0_seq1,comp59754_c0_seq1,comp80284_c0_seq1,comp89209_c0_seq1,comp97479_c0_seq1,comp109518_c0_seq1,comp128503_c0_seq1,comp131205_c0_seq1,comp134669_c0_seq1,comp142176_c0_seq1,comp146496_c0_seq1,comp148775_c0_se…
ko04020, Calcium signaling pathway	Environmental Information Processing/Signal transduction	24	comp1001_c0_seq2,comp5296_c0_seq1,comp65543_c0_seq1,comp66145_c0_seq3,comp66363_c0_seq1,comp68976_c0_seq1,comp70131_c0_seq1,comp70135_c0_seq1,comp78175_c0_seq1,comp78948_c0_seq1,comp91186_c0_seq1,comp100980_c0_seq1,comp106355_c0_seq1,comp107386_c0_seq1,comp109134_c0_seq1,comp113174_c0_seq1,comp114764_c0_seq1,comp119524_c0_seq1,comp123694_c0_seq1,comp132134_c0_seq1,comp135757_c0_seq1,comp142475_c0…
ko04140, Regulation of autophagy	Cellular Processes/Transport and catabolism	24	comp38376_c0_seq1,comp41938_c0_seq1,comp46657_c0_seq1,comp46954_c0_seq1,comp47746_c0_seq1,comp54053_c0_seq1,comp55573_c0_seq3,comp55917_c0_seq2,comp56088_c0_seq2,comp57876_c0_seq2,comp63258_c0_seq1,comp64205_c0_seq4,comp66108_c0_seq1,comp66361_c1_seq1,comp70136_c0_seq1,comp70197_c0_seq7,comp72527_c0_seq4,comp73405_c0_seq3,comp75799_c0_seq1,comp78199_c0_seq1,comp78274_c0_seq1,comp81635_c0_seq1,com…
ko00643, Styrene degradation	Metabolism/Xenobiotics biodegradation and metabolism	23	comp44127_c0_seq1,comp45497_c0_seq1,comp47173_c0_seq1,comp48949_c0_seq1,comp50625_c0_seq3,comp50860_c0_seq2,comp55190_c0_seq1,comp55294_c0_seq1,comp57587_c0_seq1,comp57879_c0_seq1,comp67742_c0_seq1,comp68829_c0_seq1,comp100749_c0_seq1,comp102261_c0_seq1,comp102688_c0_seq1,comp103936_c0_seq1,comp135466_c0_seq1,comp142262_c0_seq1,comp144218_c0_seq1,comp145577_c0_seq1,comp153314_c0_seq1,comp153430_c…
ko04630, Jak-STAT signaling pathway	Environmental Information Processing/Signal transduction	23	comp5683_c0_seq1,comp10384_c0_seq1,comp16634_c0_seq2,comp42422_c0_seq1,comp48699_c0_seq1,comp53607_c0_seq2,comp60659_c0_seq2,comp62445_c0_seq1,comp68449_c0_seq9,comp72108_c0_seq1,comp72117_c0_seq6,comp72850_c0_seq2,comp73433_c0_seq12,comp76497_c0_seq1,comp78905_c0_seq1,comp84098_c0_seq1,comp85891_c0_seq1,comp87669_c0_seq1,comp88426_c0_seq1,comp105438_c0_seq1,comp107989_c0_seq1,comp115961_c0_seq1,…
ko05214, Glioma	Human Diseases/Cancers: Specific types	22	comp5683_c0_seq1,comp16378_c0_seq1,comp16634_c0_seq2,comp39031_c0_seq1,comp40744_c0_seq1,comp50875_c0_seq1,comp51661_c0_seq1,comp54467_c0_seq2,comp54938_c0_seq1,comp55223_c0_seq1,comp55738_c0_seq1,comp56356_c0_seq2,comp58536_c0_seq3,comp78067_c0_seq1,comp88426_c0_seq1,comp105438_c0_seq1,comp107989_c0_seq1,comp115171_c0_seq1,comp115961_c0_seq1,comp125436_c0_seq1,comp135757_c0_seq1,comp158429_c0_se…
ko04726, Serotonergic synapse	Organismal Systems/Nervous system	22	comp16378_c0_seq1,comp39031_c0_seq1,comp40744_c0_seq1,comp50875_c0_seq1,comp51661_c0_seq1,comp54467_c0_seq2,comp54938_c0_seq1,comp55223_c0_seq1,comp55738_c0_seq1,comp56356_c0_seq2,comp58536_c0_seq3,comp78067_c0_seq1,comp78175_c0_seq1,comp78948_c0_seq1,comp100980_c0_seq1,comp114764_c0_seq1,comp115171_c0_seq1,comp125436_c0_seq1,comp132134_c0_seq1,comp135757_c0_seq1,comp139341_c0_seq1,comp158429_c0_…
ko00140, Steroid hormone biosynthesis	Metabolism/Lipid metabolism	22	comp7182_c0_seq1,comp44079_c0_seq1,comp48624_c0_seq1,comp49816_c0_seq1,comp51762_c0_seq1,comp52450_c0_seq1,comp53404_c0_seq1,comp53894_c0_seq1,comp54729_c0_seq1,comp57526_c0_seq1,comp59323_c0_seq1,comp75389_c0_seq1,comp75491_c0_seq1,comp79821_c0_seq1,comp86739_c0_seq1,comp101442_c0_seq1,comp123205_c0_seq1,comp125158_c0_seq1,comp131968_c0_seq1,comp136327_c0_seq1,comp137890_c0_seq1,comp138856_c0_se…
ko00524, Butirosin and neomycin biosynthesis	Metabolism/Biosynthesis of other secondary metabolites	22	comp1532_c0_seq1,comp2225_c0_seq1,comp22483_c0_seq1,comp39231_c0_seq2,comp45450_c0_seq1,comp47158_c0_seq1,comp48529_c0_seq1,comp48787_c0_seq1,comp50130_c0_seq1,comp58943_c0_seq1,comp60188_c0_seq2,comp75983_c0_seq1,comp87315_c0_seq1,comp89532_c0_seq1,comp98194_c0_seq1,comp99518_c0_seq1,comp102483_c0_seq1,comp103327_c0_seq1,comp103634_c0_seq1,comp105777_c0_seq1,comp108794_c0_seq1,comp118284_c0_seq1,
ko04540, Gap junction	Cellular Processes/Cell communication	21	comp16378_c0_seq1,comp39031_c0_seq1,comp40744_c0_seq1,comp50875_c0_seq1,comp51661_c0_seq1,comp54467_c0_seq2,comp54938_c0_seq1,comp55223_c0_seq1,comp55738_c0_seq1,comp56356_c0_seq2,comp58536_c0_seq3,comp78067_c0_seq1,comp78175_c0_seq1,comp78948_c0_seq1,comp100980_c0_seq1,comp114764_c0_seq1,comp115171_c0_seq1,comp125436_c0_seq1,comp132134_c0_seq1,comp135757_c0_seq1,comp158429_c0_seq1,
ko05212, Pancreatic cancer	Human Diseases/Cancers: Specific types	21	comp5683_c0_seq1,comp16378_c0_seq1,comp16634_c0_seq2,comp39031_c0_seq1,comp40744_c0_seq1,comp50875_c0_seq1,comp51661_c0_seq1,comp54467_c0_seq2,comp54938_c0_seq1,comp55223_c0_seq1,comp55738_c0_seq1,comp56356_c0_seq2,comp58536_c0_seq3,comp78067_c0_seq1,comp88426_c0_seq1,comp105438_c0_seq1,comp107989_c0_seq1,comp115171_c0_seq1,comp115961_c0_seq1,comp125436_c0_seq1,comp158429_c0_seq1,
ko05218, Melanoma	Human Diseases/Cancers: Specific types	21	comp5683_c0_seq1,comp16378_c0_seq1,comp16634_c0_seq2,comp39031_c0_seq1,comp40744_c0_seq1,comp50875_c0_seq1,comp51661_c0_seq1,comp54467_c0_seq2,comp54938_c0_seq1,comp55223_c0_seq1,comp55738_c0_seq1,comp56356_c0_seq2,comp58536_c0_seq3,comp78067_c0_seq1,comp88426_c0_seq1,comp105438_c0_seq1,comp107989_c0_seq1,comp115171_c0_seq1,comp115961_c0_seq1,comp125436_c0_seq1,comp158429_c0_seq1,
ko00563, Glycosylphosphatidylinositol(GPI)-anchor biosynthesis	Metabolism/Glycan biosynthesis and metabolism	21	comp46649_c0_seq1,comp48567_c0_seq1,comp51810_c0_seq1,comp51853_c0_seq2,comp53860_c0_seq1,comp57634_c0_seq1,comp57829_c0_seq2,comp58418_c0_seq1,comp59692_c0_seq1,comp59953_c0_seq6,comp60232_c0_seq1,comp62257_c0_seq2,comp64317_c0_seq3,comp65224_c0_seq1,comp66088_c0_seq4,comp67045_c0_seq4,comp68430_c0_seq1,comp69050_c0_seq30,comp69799_c0_seq2,comp71487_c0_seq8,comp71745_c0_seq10,
ko00908, Zeatin biosynthesis	Metabolism/Metabolism of terpenoids and polyketides	20	comp2981_c0_seq1,comp30320_c0_seq1,comp30770_c0_seq1,comp31888_c0_seq1,comp37898_c0_seq1,comp47569_c0_seq1,comp52062_c0_seq1,comp53462_c0_seq2,comp54646_c0_seq1,comp56028_c0_seq1,comp56042_c0_seq1,comp58647_c0_seq3,comp62348_c0_seq3,comp67159_c0_seq1,comp69576_c0_seq5,comp90873_c0_seq1,comp109530_c0_seq1,comp115267_c0_seq1,comp121319_c0_seq1,comp143533_c0_seq1,
ko00550, Peptidoglycan biosynthesis	Metabolism/Glycan biosynthesis and metabolism	19	comp17417_c0_seq1,comp17577_c0_seq1,comp31580_c0_seq2,comp33728_c0_seq1,comp36258_c0_seq1,comp42109_c0_seq2,comp42711_c0_seq1,comp48525_c0_seq2,comp50104_c0_seq1,comp53444_c0_seq1,comp54358_c0_seq4,comp58517_c0_seq1,comp61075_c0_seq1,comp61146_c0_seq1,comp61537_c0_seq1,comp64819_c0_seq2,comp65329_c0_seq1,comp75494_c0_seq1,comp103377_c0_seq1,
ko04670, Leukocyte transendothelial migration	Organismal Systems/Immune system	19	comp978_c0_seq2,comp1231_c0_seq1,comp1791_c0_seq1,comp8125_c0_seq2,comp13182_c0_seq1,comp19992_c0_seq1,comp24256_c0_seq1,comp79083_c0_seq1,comp79823_c0_seq1,comp85063_c0_seq1,comp85306_c0_seq1,comp88930_c0_seq1,comp93469_c0_seq1,comp96616_c0_seq1,comp103784_c0_seq1,comp111213_c0_seq1,comp130198_c0_seq1,comp131466_c0_seq1,comp135757_c0_seq1,
ko05143, African trypanosomiasis	Human Diseases/Infectious diseases: Parasitic	19	comp23365_c0_seq1,comp38342_c0_seq1,comp38896_c0_seq1,comp42303_c0_seq1,comp60303_c0_seq1,comp63355_c0_seq2,comp66127_c0_seq1,comp68464_c0_seq1,comp73421_c0_seq1,comp73499_c0_seq3,comp75609_c0_seq1,comp76553_c0_seq1,comp77208_c0_seq1,comp80176_c0_seq1,comp82190_c0_seq1,comp82484_c0_seq1,comp86990_c0_seq1,comp135757_c0_seq1,comp154816_c0_seq1,
ko04650, Natural killer cell mediated cytotoxicity	Organismal Systems/Immune system	19	comp5296_c0_seq1,comp16378_c0_seq1,comp39031_c0_seq1,comp40744_c0_seq1,comp50875_c0_seq1,comp51661_c0_seq1,comp54467_c0_seq2,comp54938_c0_seq1,comp55223_c0_seq1,comp55738_c0_seq1,comp56356_c0_seq2,comp58536_c0_seq3,comp78067_c0_seq1,comp91186_c0_seq1,comp115171_c0_seq1,comp119524_c0_seq1,comp125436_c0_seq1,comp135757_c0_seq1,comp158429_c0_seq1,
ko04391, Hippo signaling pathway - fly	Environmental Information Processing/Signal transduction	18	comp47267_c0_seq1,comp49053_c0_seq1,comp58511_c0_seq1,comp58781_c0_seq1,comp60139_c0_seq1,comp60421_c0_seq1,comp81768_c0_seq1,comp106875_c0_seq1,comp112506_c0_seq1,comp113124_c0_seq1,comp121055_c0_seq1,comp123736_c0_seq1,comp132297_c0_seq1,comp135775_c0_seq1,comp139338_c0_seq1,comp144779_c0_seq1,comp154057_c0_seq1,comp157026_c0_seq1,
ko04360, Axon guidance	Organismal Systems/Development	18	comp5296_c0_seq1,comp16378_c0_seq1,comp48522_c0_seq1,comp50875_c0_seq1,comp51454_c0_seq1,comp52802_c0_seq1,comp52897_c0_seq1,comp52932_c0_seq1,comp53056_c0_seq1,comp54467_c0_seq2,comp55738_c0_seq1,comp56356_c0_seq2,comp59963_c0_seq6,comp70540_c0_seq2,comp70994_c0_seq6,comp78067_c0_seq1,comp91186_c0_seq1,comp119524_c0_seq1,
ko00604, Glycosphingolipid biosynthesis - ganglio series	Metabolism/Glycan biosynthesis and metabolism	17	comp25877_c0_seq1,comp37629_c0_seq1,comp38640_c0_seq1,comp43964_c0_seq1,comp47449_c0_seq1,comp51526_c0_seq8,comp54263_c0_seq1,comp60536_c0_seq1,comp65884_c0_seq1,comp73340_c0_seq5,comp73805_c0_seq1,comp75496_c0_seq1,comp98086_c0_seq1,comp98397_c0_seq1,comp117228_c0_seq1,comp148246_c0_seq1,comp153765_c0_seq1,
ko00440, Phosphonate and phosphinate metabolism	Metabolism/Metabolism of other amino acids	17	comp13194_c0_seq1,comp24102_c0_seq1,comp25039_c0_seq1,comp25430_c0_seq1,comp56359_c0_seq1,comp57043_c0_seq1,comp58306_c0_seq1,comp60595_c0_seq1,comp65177_c0_seq1,comp66019_c0_seq1,comp67673_c0_seq1,comp68675_c0_seq3,comp80158_c0_seq1,comp102067_c0_seq1,comp141895_c0_seq1,comp149379_c0_seq1,comp150060_c0_seq1,
ko04964, Proximal tubule bicarbonate reclamation	Organismal Systems/Excretory system	17	comp30393_c0_seq2,comp47846_c1_seq2,comp49080_c0_seq1,comp50731_c0_seq2,comp54757_c0_seq1,comp58207_c0_seq1,comp66880_c0_seq1,comp68619_c0_seq1,comp75589_c0_seq1,comp79484_c0_seq1,comp82286_c0_seq1,comp97271_c0_seq1,comp105861_c0_seq1,comp109579_c0_seq1,comp124891_c0_seq1,comp134707_c0_seq1,comp154562_c0_seq1,
ko00909, Sesquiterpenoid and triterpenoid biosynthesis	Metabolism/Metabolism of terpenoids and polyketides	17	comp5300_c0_seq1,comp54868_c0_seq1,comp56303_c0_seq1,comp62113_c0_seq1,comp62579_c0_seq1,comp66155_c0_seq1,comp72798_c0_seq4,comp85373_c0_seq1,comp91071_c0_seq1,comp96964_c0_seq1,comp107712_c0_seq1,comp118324_c0_seq1,comp121739_c0_seq1,comp125937_c0_seq1,comp126243_c0_seq1,comp126377_c0_seq1,comp136548_c0_seq1,
ko00785, Lipoic acid metabolism	Metabolism/Metabolism of cofactors and vitamins	16	comp39538_c0_seq1,comp43874_c0_seq1,comp47349_c0_seq1,comp53934_c0_seq1,comp60818_c0_seq9,comp68255_c0_seq1,comp69476_c0_seq2,comp104430_c0_seq1,comp108129_c0_seq1,comp110820_c0_seq1,comp112036_c0_seq1,comp119653_c0_seq1,comp137475_c0_seq1,comp137921_c0_seq1,comp139419_c0_seq1,comp139676_c0_seq1,
ko05323, Rheumatoid arthritis	Human Diseases/Immune diseases	16	comp618_c0_seq1,comp22617_c0_seq1,comp24375_c0_seq2,comp51217_c0_seq2,comp51672_c0_seq1,comp93350_c0_seq1,comp96769_c0_seq1,comp101430_c0_seq1,comp104778_c0_seq1,comp107870_c0_seq1,comp112192_c0_seq1,comp127247_c0_seq1,comp131227_c0_seq1,comp133741_c0_seq1,comp148273_c0_seq1,comp155930_c0_seq1,
ko04940, Type I diabetes mellitus	Human Diseases/Endocrine and metabolic diseases	16	comp10610_c0_seq1,comp23855_c0_seq1,comp36350_c0_seq2,comp41854_c0_seq1,comp44921_c0_seq2,comp66741_c0_seq1,comp67056_c0_seq1,comp67397_c0_seq1,comp69392_c0_seq2,comp70875_c0_seq1,comp71164_c0_seq1,comp73653_c0_seq5,comp73781_c1_seq4,comp78734_c0_seq1,comp92963_c0_seq1,comp147749_c0_seq1,
ko04978, Mineral absorption	Organismal Systems/Digestive system	15	comp14657_c0_seq1,comp14793_c0_seq1,comp50727_c0_seq2,comp53090_c0_seq1,comp59792_c0_seq1,comp60912_c0_seq1,comp73024_c0_seq1,comp80651_c0_seq1,comp81133_c0_seq1,comp109579_c0_seq1,comp110301_c0_seq1,comp113522_c0_seq1,comp133832_c0_seq1,comp134707_c0_seq1,comp154562_c0_seq1,
ko00471, D-Glutamine and D-glutamate metabolism	Metabolism/Metabolism of other amino acids	15	comp17577_c0_seq1,comp31580_c0_seq2,comp42711_c0_seq1,comp47846_c1_seq2,comp48525_c0_seq2,comp50104_c0_seq1,comp50731_c0_seq2,comp58517_c0_seq1,comp66880_c0_seq1,comp68619_c0_seq1,comp79484_c0_seq1,comp82286_c0_seq1,comp97271_c0_seq1,comp105861_c0_seq1,comp124891_c0_seq1,
ko04320, Dorso-ventral axis formation	Organismal Systems/Development	15	comp16378_c0_seq1,comp39031_c0_seq1,comp40744_c0_seq1,comp50875_c0_seq1,comp51661_c0_seq1,comp54467_c0_seq2,comp54938_c0_seq1,comp55223_c0_seq1,comp55738_c0_seq1,comp56356_c0_seq2,comp58536_c0_seq3,comp78067_c0_seq1,comp115171_c0_seq1,comp125436_c0_seq1,comp158429_c0_seq1,
ko04013, MAPK signaling pathway - fly	Environmental Information Processing/Signal transduction	15	comp16378_c0_seq1,comp39031_c0_seq1,comp40744_c0_seq1,comp50875_c0_seq1,comp51661_c0_seq1,comp54467_c0_seq2,comp54938_c0_seq1,comp55223_c0_seq1,comp55738_c0_seq1,comp56356_c0_seq2,comp58536_c0_seq3,comp78067_c0_seq1,comp115171_c0_seq1,comp125436_c0_seq1,comp158429_c0_seq1,
ko05219, Bladder cancer	Human Diseases/Cancers: Specific types	15	comp16378_c0_seq1,comp39031_c0_seq1,comp40744_c0_seq1,comp50875_c0_seq1,comp51661_c0_seq1,comp54467_c0_seq2,comp54938_c0_seq1,comp55223_c0_seq1,comp55738_c0_seq1,comp56356_c0_seq2,comp58536_c0_seq3,comp78067_c0_seq1,comp115171_c0_seq1,comp125436_c0_seq1,comp158429_c0_seq1,
ko05216, Thyroid cancer	Human Diseases/Cancers: Specific types	15	comp16378_c0_seq1,comp39031_c0_seq1,comp40744_c0_seq1,comp50875_c0_seq1,comp51661_c0_seq1,comp54467_c0_seq2,comp54938_c0_seq1,comp55223_c0_seq1,comp55738_c0_seq1,comp56356_c0_seq2,comp58536_c0_seq3,comp78067_c0_seq1,comp115171_c0_seq1,comp125436_c0_seq1,comp158429_c0_seq1,
ko04721, Synaptic vesicle cycle	Organismal Systems/Nervous system	15	comp22617_c0_seq1,comp51217_c0_seq2,comp51672_c0_seq1,comp62074_c0_seq1,comp62291_c0_seq1,comp71773_c0_seq1,comp72047_c2_seq2,comp93350_c0_seq1,comp104778_c0_seq1,comp107870_c0_seq1,comp112192_c0_seq1,comp127247_c0_seq1,comp131227_c0_seq1,comp133741_c0_seq1,comp155930_c0_seq1,
ko00401, Novobiocin biosynthesis	Metabolism/Biosynthesis of other secondary metabolites	14	comp38262_c0_seq2,comp41249_c0_seq1,comp46357_c0_seq2,comp49902_c0_seq1,comp62402_c0_seq1,comp66711_c0_seq1,comp68440_c0_seq2,comp68742_c0_seq1,comp70704_c0_seq2,comp95201_c0_seq1,comp96923_c0_seq1,comp98906_c0_seq1,comp120689_c0_seq1,comp159712_c0_seq1,
ko03022, Basal transcription factors	Genetic Information Processing/Transcription	14	comp24007_c0_seq2,comp57946_c0_seq1,comp62365_c0_seq4,comp63250_c0_seq2,comp66567_c0_seq1,comp66597_c0_seq1,comp67695_c0_seq4,comp85999_c0_seq1,comp124393_c0_seq1,comp124619_c0_seq1,comp132500_c0_seq1,comp137069_c0_seq1,comp158017_c0_seq1,comp159886_c0_seq1,
ko00540, Lipopolysaccharide biosynthesis	Metabolism/Glycan biosynthesis and metabolism	14	comp18119_c0_seq1,comp38254_c0_seq1,comp40649_c0_seq1,comp44374_c0_seq1,comp44564_c0_seq1,comp47679_c0_seq2,comp50507_c0_seq1,comp50674_c0_seq1,comp51566_c0_seq1,comp55033_c0_seq1,comp63221_c0_seq1,comp66849_c0_seq2,comp76609_c0_seq1,comp101612_c0_seq1,
ko04711, Circadian rhythm - fly	Organismal Systems/Environmental adaptation	14	comp48522_c0_seq1,comp51454_c0_seq1,comp52802_c0_seq1,comp52897_c0_seq1,comp52932_c0_seq1,comp53056_c0_seq1,comp59963_c0_seq6,comp70540_c0_seq2,comp70994_c0_seq6,comp106875_c0_seq1,comp113124_c0_seq1,comp123736_c0_seq1,comp144779_c0_seq1,comp154057_c0_seq1,
ko04970, Salivary secretion	Organismal Systems/Digestive system	13	comp78175_c0_seq1,comp78948_c0_seq1,comp100980_c0_seq1,comp106355_c0_seq1,comp109579_c0_seq1,comp113174_c0_seq1,comp114600_c0_seq1,comp114764_c0_seq1,comp132134_c0_seq1,comp134707_c0_seq1,comp135757_c0_seq1,comp154562_c0_seq1,comp157116_c0_seq1,
ko04960, Aldosterone-regulated sodium reabsorption	Organismal Systems/Excretory system	12	comp16378_c0_seq1,comp50875_c0_seq1,comp54467_c0_seq2,comp55738_c0_seq1,comp56356_c0_seq2,comp65674_c0_seq1,comp66397_c0_seq2,comp78067_c0_seq1,comp109579_c0_seq1,comp134707_c0_seq1,comp135757_c0_seq1,comp154562_c0_seq1,
ko04713, Circadian entrainment	Organismal Systems/Environmental adaptation	12	comp16378_c0_seq1,comp50875_c0_seq1,comp54467_c0_seq2,comp55738_c0_seq1,comp56356_c0_seq2,comp78067_c0_seq1,comp78175_c0_seq1,comp78948_c0_seq1,comp100980_c0_seq1,comp114764_c0_seq1,comp132134_c0_seq1,comp135757_c0_seq1,
ko05217, Basal cell carcinoma	Human Diseases/Cancers: Specific types	12	comp14197_c0_seq1,comp48522_c0_seq1,comp51454_c0_seq1,comp52802_c0_seq1,comp52897_c0_seq1,comp52932_c0_seq1,comp53056_c0_seq1,comp57537_c0_seq1,comp59963_c0_seq6,comp64199_c0_seq2,comp70540_c0_seq2,comp70994_c0_seq6,
ko00981, Insect hormone biosynthesis	Metabolism/Metabolism of terpenoids and polyketides	12	comp1806_c0_seq1,comp22505_c0_seq1,comp23706_c0_seq1,comp24133_c0_seq1,comp87461_c0_seq1,comp89260_c0_seq1,comp90602_c0_seq1,comp93133_c0_seq1,comp108807_c0_seq1,comp111381_c0_seq1,comp143426_c0_seq1,comp147111_c0_seq1,
ko04966, Collecting duct acid secretion	Organismal Systems/Excretory system	11	comp22617_c0_seq1,comp51217_c0_seq2,comp51672_c0_seq1,comp93350_c0_seq1,comp104778_c0_seq1,comp107870_c0_seq1,comp112192_c0_seq1,comp127247_c0_seq1,comp131227_c0_seq1,comp133741_c0_seq1,comp155930_c0_seq1,
ko04961, Endocrine and other factor-regulated calcium reabsorption	Organismal Systems/Excretory system	11	comp71773_c0_seq1,comp72047_c2_seq2,comp78175_c0_seq1,comp78948_c0_seq1,comp100980_c0_seq1,comp109579_c0_seq1,comp114764_c0_seq1,comp132134_c0_seq1,comp134707_c0_seq1,comp135757_c0_seq1,comp154562_c0_seq1,
ko00120, Primary bile acid biosynthesis	Metabolism/Lipid metabolism	11	comp35430_c0_seq1,comp41788_c0_seq2,comp75389_c0_seq1,comp75491_c0_seq1,comp79715_c0_seq1,comp80784_c0_seq1,comp89247_c0_seq1,comp97003_c0_seq1,comp101900_c0_seq1,comp123702_c0_seq1,comp128472_c0_seq1,
ko04614, Renin-angiotensin system	Organismal Systems/Endocrine system	11	comp4088_c0_seq1,comp81557_c0_seq1,comp86404_c0_seq1,comp89980_c0_seq1,comp93919_c0_seq1,comp99982_c0_seq1,comp109814_c0_seq1,comp121909_c0_seq1,comp133690_c0_seq1,comp136558_c0_seq1,comp142624_c0_seq1,
ko05222, Small cell lung cancer	Human Diseases/Cancers: Specific types	10	comp5683_c0_seq1,comp16634_c0_seq2,comp60046_c0_seq1,comp60621_c0_seq1,comp68280_c0_seq1,comp69455_c0_seq1,comp88426_c0_seq1,comp105438_c0_seq1,comp107989_c0_seq1,comp115961_c0_seq1,
ko04971, Gastric acid secretion	Organismal Systems/Digestive system	9	comp78175_c0_seq1,comp78948_c0_seq1,comp100980_c0_seq1,comp109579_c0_seq1,comp114764_c0_seq1,comp132134_c0_seq1,comp134707_c0_seq1,comp135757_c0_seq1,comp154562_c0_seq1,
ko05414, Dilated cardiomyopathy	Human Diseases/Cardiovascular diseases	9	comp4501_c0_seq1,comp77636_c0_seq1,comp78175_c0_seq1,comp78948_c0_seq1,comp83194_c0_seq1,comp87445_c0_seq1,comp100980_c0_seq1,comp114764_c0_seq1,comp132134_c0_seq1,
ko05146, Amoebiasis	Human Diseases/Infectious diseases: Parasitic	9	comp68535_c0_seq2,comp70029_c0_seq3,comp78175_c0_seq1,comp78948_c0_seq1,comp100980_c0_seq1,comp114764_c0_seq1,comp115679_c0_seq1,comp132134_c0_seq1,comp135757_c0_seq1,
ko04911, Insulin secretion	Organismal Systems/Endocrine system	9	comp78175_c0_seq1,comp78948_c0_seq1,comp100980_c0_seq1,comp109579_c0_seq1,comp114764_c0_seq1,comp132134_c0_seq1,comp134707_c0_seq1,comp135757_c0_seq1,comp154562_c0_seq1,
ko04710, Circadian rhythm	Organismal Systems/Environmental adaptation	9	comp46954_c0_seq1,comp47746_c0_seq1,comp106875_c0_seq1,comp113124_c0_seq1,comp120243_c0_seq1,comp123736_c0_seq1,comp140601_c0_seq1,comp144779_c0_seq1,comp154057_c0_seq1,
ko05410, Hypertrophic cardiomyopathy (HCM)	Human Diseases/Cardiovascular diseases	8	comp4501_c0_seq1,comp46954_c0_seq1,comp47746_c0_seq1,comp77636_c0_seq1,comp83194_c0_seq1,comp87445_c0_seq1,comp120243_c0_seq1,comp140601_c0_seq1,
ko00966, Glucosinolate biosynthesis	Metabolism/Biosynthesis of other secondary metabolites	8	comp9200_c0_seq1,comp45754_c0_seq1,comp53751_c0_seq1,comp66446_c0_seq2,comp82479_c0_seq1,comp82796_c0_seq1,comp92722_c0_seq1,comp100012_c0_seq1,
ko04623, Cytosolic DNA-sensing pathway	Organismal Systems/Immune system	7	comp13505_c0_seq1,comp22201_c0_seq1,comp61378_c0_seq1,comp65090_c0_seq6,comp65663_c0_seq1,comp66522_c0_seq1,comp85437_c0_seq1,
ko05032, Morphine addiction	Human Diseases/Substance dependence	7	comp78175_c0_seq1,comp78948_c0_seq1,comp100980_c0_seq1,comp114764_c0_seq1,comp132134_c0_seq1,comp135757_c0_seq1,comp159256_c0_seq1,
ko05030, Cocaine addiction	Human Diseases/Substance dependence	7	comp78175_c0_seq1,comp78948_c0_seq1,comp100980_c0_seq1,comp114764_c0_seq1,comp132134_c0_seq1,comp139341_c0_seq1,comp148733_c0_seq1,
ko00514, Other types of O-glycan biosynthesis	Metabolism/Glycan biosynthesis and metabolism	7	comp44342_c0_seq1,comp48943_c0_seq2,comp61766_c0_seq1,comp71074_c0_seq1,comp111568_c0_seq1,comp147594_c0_seq1,comp154141_c0_seq1,
ko04962, Vasopressin-regulated water reabsorption	Organismal Systems/Excretory system	7	comp62074_c0_seq1,comp62291_c0_seq1,comp78175_c0_seq1,comp78948_c0_seq1,comp100980_c0_seq1,comp114764_c0_seq1,comp132134_c0_seq1,
ko04742, Taste transduction	Organismal Systems/Sensory system	5	comp78175_c0_seq1,comp78948_c0_seq1,comp100980_c0_seq1,comp114764_c0_seq1,comp132134_c0_seq1,
ko04913, Ovarian steroidogenesis	Organismal Systems/Endocrine system	5	comp78175_c0_seq1,comp78948_c0_seq1,comp100980_c0_seq1,comp114764_c0_seq1,comp132134_c0_seq1,
ko00364, Fluorobenzoate degradation	Metabolism/Xenobiotics biodegradation and metabolism	5	comp12604_c0_seq1,comp12635_c0_seq1,comp41757_c0_seq1,comp58246_c0_seq2,comp58660_c0_seq1,
ko00623, Toluene degradation	Metabolism/Xenobiotics biodegradation and metabolism	5	comp12604_c0_seq1,comp12635_c0_seq1,comp41757_c0_seq1,comp58246_c0_seq2,comp58660_c0_seq1,
ko00361, Chlorocyclohexane and chlorobenzene degradation	Metabolism/Xenobiotics biodegradation and metabolism	5	comp12604_c0_seq1,comp12635_c0_seq1,comp41757_c0_seq1,comp58246_c0_seq2,comp58660_c0_seq1,
ko00281, Geraniol degradation	Metabolism/Metabolism of terpenoids and polyketides	5	comp21796_c0_seq1,comp44896_c0_seq1,comp68475_c0_seq4,comp69777_c0_seq2,comp140944_c0_seq1,
ko04740, Olfactory transduction	Organismal Systems/Sensory system	5	comp78175_c0_seq1,comp78948_c0_seq1,comp100980_c0_seq1,comp114764_c0_seq1,comp132134_c0_seq1,
ko00942, Anthocyanin biosynthesis	Metabolism/Biosynthesis of other secondary metabolites	4	comp71636_c0_seq1,comp72242_c0_seq2,comp72815_c0_seq1,comp72996_c0_seq1,
ko04080, Neuroactive ligand-receptor interaction	Environmental Information Processing/Signaling molecules and interaction	4	comp26493_c0_seq1,comp29399_c0_seq1,comp34448_c0_seq1,comp75614_c0_seq1,
ko05340, Primary immunodeficiency	Human Diseases/Immune diseases	4	comp46822_c0_seq4,comp49067_c0_seq4,comp59776_c0_seq1,comp61852_c0_seq1,
ko00253, Tetracycline biosynthesis	Metabolism/Metabolism of terpenoids and polyketides	3	comp40372_c0_seq1,comp63167_c0_seq1,comp65130_c0_seq1,
ko00901, Indole alkaloid biosynthesis	Metabolism/Biosynthesis of other secondary metabolites	3	comp43845_c0_seq1,comp58759_c0_seq1,comp139341_c0_seq1,
ko00312, beta-Lactam resistance	Metabolism/Biosynthesis of other secondary metabolites	3	comp25463_c0_seq1,comp74913_c0_seq1,comp108289_c0_seq1,
ko01053, Biosynthesis of siderophore group nonribosomal peptides	Metabolism/Metabolism of terpenoids and polyketides	3	comp58865_c0_seq1,comp66098_c0_seq1,comp89541_c0_seq1,
ko01055, Biosynthesis of vancomycin group antibiotics	Metabolism/Metabolism of terpenoids and polyketides	2	comp28552_c0_seq1,comp91263_c0_seq1,
ko00523, Polyketide sugar unit biosynthesis	Metabolism/Metabolism of terpenoids and polyketides	2	comp28552_c0_seq1,comp91263_c0_seq1,
ko00363, Bisphenol degradation	Metabolism/Xenobiotics biodegradation and metabolism	2	comp83125_c0_seq1,comp106994_c0_seq1,
ko00311, Penicillin and cephalosporin biosynthesis	Metabolism/Biosynthesis of other secondary metabolites	2	comp25463_c0_seq1,comp74913_c0_seq1,
ko00232, Caffeine metabolism	Metabolism/Biosynthesis of other secondary metabolites	2	comp53293_c0_seq1,comp58588_c0_seq1,
ko05100, Bacterial invasion of epithelial cells	Human Diseases/Infectious diseases: Bacterial	2	comp71773_c0_seq1,comp72047_c2_seq2,
ko00633, Nitrotoluene degradation	Metabolism/Xenobiotics biodegradation and metabolism	1	comp95568_c0_seq1,
ko00642, Ethylbenzene degradation	Metabolism/Xenobiotics biodegradation and metabolism	1	comp21796_c0_seq1,
ko04745, Phototransduction - fly	Organismal Systems/Sensory system	1	comp135757_c0_seq1,
ko00984, Steroid degradation	Metabolism/Xenobiotics biodegradation and metabolism	1	comp78358_c0_seq1,
ko04977, Vitamin digestion and absorption	Organismal Systems/Digestive system	1	comp11227_c0_seq1,
Annotation Unigene num is :25625
TOTAL_EC is:1094
TOTAL_PATHWAY is:322
