# Supplementary material for: De Novo Transcriptome Assembly and Characterization for the Widespread and Stress-Tolerant Conifer Platycladus orientalis
Source: PLoS One. 2016 Feb 16;11(2):e0148985. doi: 10.1371/journal.pone.0148985 (PMC4755536; doi:10.1371/journal.pone.0148985)
Supplement: S12 File — (TXT) [file pone.0148985.s014.txt]

SEQUENCE_CODE	NUMBER_OF_READS	TARGET_REGION_FIRST_POS	TARGET_REGION_LENGTH_IN_BP	TARGET_MS_LENGTH_IN_REPEAT_NUMBER	NUMBER_OF_MS(1.5 for 1 compound, 1 for 1 pure)	MOT_TRANS	TARGET_REGION_SEQ	POLYMORPH	ONE_PRIMER_FOR_EACH_SEQ	ONE_PR_FOR_EACH_TARGET_REGION	PCR_PRIMER_ALIGNSCORE	MIN_PRIMER_TARGET_DIST	PCR_PRODUCT_SIZE	PCR_PRODUCT_SEQ	PRIMER_LEFT_SEQUENCE	PRIMER_RIGHT_SEQUENCE	PRIMER_LEFT_DIST_FROM_MS	PRIMER_RIGTH_DIST_FROM_MS	PRIMER_LEFT_FIRST_POS	PRIMER_LEFT_LENGTH	PRIMER_RIGHT_FIRST_POS	PRIMER_RIGHT_LENGTH	PRIMER_LEFT_TM	PRIMER_RIGHT_TM	PRIMER_LEFT_END_STABILITY	PRIMER_RIGHT_END_STABILITY	PRIMER3_PENALTY	DESIGN	SEQUENE_LENGTH	SEQUENCE	CONTIG_CODE	FIRST_POS_ON_CONTIG
comp100130_c0_seq1_1	1	240	12	6	1	AC	TGTGTGTGTGTG	NA	1	1	4	75	305	TGTGAATTTGATTGCACCGTATGGCAGGCTGCTTGCGTGGTGGCtttttGTGTCCTTTCCCTGGCTTGTACCCCTAtgtgtgGTTGGGTTTTGAGTGCATGCGTTCATCTCagagagTGCTTGTGTTCCGAGCATTTGCTTTCTGATTCTCTTTTGCTGTGTCATAGGTTACGGTTtgtgtgtttttCTGGTTTCACAtgtgtgtgtgtgTTTTCCTGGTTTCAtgtgtgtgCTGGAATGGTATTAGATAttttttGCAGtttttttttgtgtgtGGCTTGGATCTGCCCTAGGCTTGATTGTTT	TGTGAATTTGATTGCACCGT	AAACAATCAAGCCTAGGGCA	178	75	42	20	346	20	59.972	59.708	9.3000	11.2000	0.3207	F	350	TGACAAAGGCGGAACAAGGAGGCAAGCGGTCAGCAAGTAGGTGTGAATTTGATTGCACCGTATGGCAGGCTGCTTGCGTGGTGGCtttttGTGTCCTTTCCCTGGCTTGTACCCCTAtgtgtgGTTGGGTTTTGAGTGCATGCGTTCATCTCagagagTGCTTGTGTTCCGAGCATTTGCTTTCTGATTCTCTTTTGCTGTGTCATAGGTTACGGTTtgtgtgtttttCTGGTTTCACAtgtgtgtgtgtgTTTTCCTGGTTTCAtgtgtgtgCTGGAATGGTATTAGATAttttttGCAGtttttttttgtgtgtGGCTTGGATCTGCCCTAGGCTTGATTGTTTGATG	comp100130_c0_seq1	1
comp100130_c0_seq1_1	1	240	12	6	1	AC	TGTGTGTGTGTG	NA	0	0	4	75	306	GTGTGAATTTGATTGCACCGTATGGCAGGCTGCTTGCGTGGTGGCtttttGTGTCCTTTCCCTGGCTTGTACCCCTAtgtgtgGTTGGGTTTTGAGTGCATGCGTTCATCTCagagagTGCTTGTGTTCCGAGCATTTGCTTTCTGATTCTCTTTTGCTGTGTCATAGGTTACGGTTtgtgtgtttttCTGGTTTCACAtgtgtgtgtgtgTTTTCCTGGTTTCAtgtgtgtgCTGGAATGGTATTAGATAttttttGCAGtttttttttgtgtgtGGCTTGGATCTGCCCTAGGCTTGATTGTTT	GTGTGAATTTGATTGCACCG	AAACAATCAAGCCTAGGGCA	179	75	41	20	346	20	59.972	59.708	9.9000	11.2000	0.3207	F	350	TGACAAAGGCGGAACAAGGAGGCAAGCGGTCAGCAAGTAGGTGTGAATTTGATTGCACCGTATGGCAGGCTGCTTGCGTGGTGGCtttttGTGTCCTTTCCCTGGCTTGTACCCCTAtgtgtgGTTGGGTTTTGAGTGCATGCGTTCATCTCagagagTGCTTGTGTTCCGAGCATTTGCTTTCTGATTCTCTTTTGCTGTGTCATAGGTTACGGTTtgtgtgtttttCTGGTTTCACAtgtgtgtgtgtgTTTTCCTGGTTTCAtgtgtgtgCTGGAATGGTATTAGATAttttttGCAGtttttttttgtgtgtGGCTTGGATCTGCCCTAGGCTTGATTGTTTGATG	comp100130_c0_seq1	1
comp100130_c0_seq1_1	1	240	12	6	1	AC	TGTGTGTGTGTG	NA	0	0	4	75	322	AGCGGTCAGCAAGTAGGTGTGAATTTGATTGCACCGTATGGCAGGCTGCTTGCGTGGTGGCtttttGTGTCCTTTCCCTGGCTTGTACCCCTAtgtgtgGTTGGGTTTTGAGTGCATGCGTTCATCTCagagagTGCTTGTGTTCCGAGCATTTGCTTTCTGATTCTCTTTTGCTGTGTCATAGGTTACGGTTtgtgtgtttttCTGGTTTCACAtgtgtgtgtgtgTTTTCCTGGTTTCAtgtgtgtgCTGGAATGGTATTAGATAttttttGCAGtttttttttgtgtgtGGCTTGGATCTGCCCTAGGCTTGATTGTTT	AGCGGTCAGCAAGTAGGTGT	AAACAATCAAGCCTAGGGCA	195	75	25	20	346	20	59.937	59.708	7.6000	11.2000	0.3552	F	350	TGACAAAGGCGGAACAAGGAGGCAAGCGGTCAGCAAGTAGGTGTGAATTTGATTGCACCGTATGGCAGGCTGCTTGCGTGGTGGCtttttGTGTCCTTTCCCTGGCTTGTACCCCTAtgtgtgGTTGGGTTTTGAGTGCATGCGTTCATCTCagagagTGCTTGTGTTCCGAGCATTTGCTTTCTGATTCTCTTTTGCTGTGTCATAGGTTACGGTTtgtgtgtttttCTGGTTTCACAtgtgtgtgtgtgTTTTCCTGGTTTCAtgtgtgtgCTGGAATGGTATTAGATAttttttGCAGtttttttttgtgtgtGGCTTGGATCTGCCCTAGGCTTGATTGTTTGATG	comp100130_c0_seq1	1
comp100130_c0_seq1_1	1	240	12	6	1	AC	TGTGTGTGTGTG	NA	0	0	4	75	345	GACAAAGGCGGAACAAGGAGGCAAGCGGTCAGCAAGTAGGTGTGAATTTGATTGCACCGTATGGCAGGCTGCTTGCGTGGTGGCtttttGTGTCCTTTCCCTGGCTTGTACCCCTAtgtgtgGTTGGGTTTTGAGTGCATGCGTTCATCTCagagagTGCTTGTGTTCCGAGCATTTGCTTTCTGATTCTCTTTTGCTGTGTCATAGGTTACGGTTtgtgtgtttttCTGGTTTCACAtgtgtgtgtgtgTTTTCCTGGTTTCAtgtgtgtgCTGGAATGGTATTAGATAttttttGCAGtttttttttgtgtgtGGCTTGGATCTGCCCTAGGCTTGATTGTTT	GACAAAGGCGGAACAAGGAG	AAACAATCAAGCCTAGGGCA	218	75	2	20	346	20	62.073	59.708	7.9000	11.2000	2.3651	F	350	TGACAAAGGCGGAACAAGGAGGCAAGCGGTCAGCAAGTAGGTGTGAATTTGATTGCACCGTATGGCAGGCTGCTTGCGTGGTGGCtttttGTGTCCTTTCCCTGGCTTGTACCCCTAtgtgtgGTTGGGTTTTGAGTGCATGCGTTCATCTCagagagTGCTTGTGTTCCGAGCATTTGCTTTCTGATTCTCTTTTGCTGTGTCATAGGTTACGGTTtgtgtgtttttCTGGTTTCACAtgtgtgtgtgtgTTTTCCTGGTTTCAtgtgtgtgCTGGAATGGTATTAGATAttttttGCAGtttttttttgtgtgtGGCTTGGATCTGCCCTAGGCTTGATTGTTTGATG	comp100130_c0_seq1	1
comp100130_c0_seq1_1	1	240	12	6	1	AC	TGTGTGTGTGTG	NA	0	0	4	56	183	GTGTTCCGAGCATTTGCTTTCTGATTCTCTTTTGCTGTGTCATAGGTTACGGTTtgtgtgtttttCTGGTTTCACAtgtgtgtgtgtgTTTTCCTGGTTTCAtgtgtgtgCTGGAATGGTATTAGATAttttttGCAGtttttttttgtgtgtGGCTTGGATCTGCCCTAGGCTTGATTGTTT	GTGTTCCGAGCATTTGCTTT	AAACAATCAAGCCTAGGGCA	56	75	164	20	346	20	60.257	59.708	8.5000	11.2000	0.5492	F	350	TGACAAAGGCGGAACAAGGAGGCAAGCGGTCAGCAAGTAGGTGTGAATTTGATTGCACCGTATGGCAGGCTGCTTGCGTGGTGGCtttttGTGTCCTTTCCCTGGCTTGTACCCCTAtgtgtgGTTGGGTTTTGAGTGCATGCGTTCATCTCagagagTGCTTGTGTTCCGAGCATTTGCTTTCTGATTCTCTTTTGCTGTGTCATAGGTTACGGTTtgtgtgtttttCTGGTTTCACAtgtgtgtgtgtgTTTTCCTGGTTTCAtgtgtgtgCTGGAATGGTATTAGATAttttttGCAGtttttttttgtgtgtGGCTTGGATCTGCCCTAGGCTTGATTGTTTGATG	comp100130_c0_seq1	1
comp100130_c0_seq1_1	1	240	12	6	1	AC	TGTGTGTGTGTG	NA	0	0	5	75	344	ACAAAGGCGGAACAAGGAGGCAAGCGGTCAGCAAGTAGGTGTGAATTTGATTGCACCGTATGGCAGGCTGCTTGCGTGGTGGCtttttGTGTCCTTTCCCTGGCTTGTACCCCTAtgtgtgGTTGGGTTTTGAGTGCATGCGTTCATCTCagagagTGCTTGTGTTCCGAGCATTTGCTTTCTGATTCTCTTTTGCTGTGTCATAGGTTACGGTTtgtgtgtttttCTGGTTTCACAtgtgtgtgtgtgTTTTCCTGGTTTCAtgtgtgtgCTGGAATGGTATTAGATAttttttGCAGtttttttttgtgtgtGGCTTGGATCTGCCCTAGGCTTGATTGTTT	ACAAAGGCGGAACAAGGAG	AAACAATCAAGCCTAGGGCA	218	75	3	19	346	20	60.239	59.708	7.9000	11.2000	1.5318	F	350	TGACAAAGGCGGAACAAGGAGGCAAGCGGTCAGCAAGTAGGTGTGAATTTGATTGCACCGTATGGCAGGCTGCTTGCGTGGTGGCtttttGTGTCCTTTCCCTGGCTTGTACCCCTAtgtgtgGTTGGGTTTTGAGTGCATGCGTTCATCTCagagagTGCTTGTGTTCCGAGCATTTGCTTTCTGATTCTCTTTTGCTGTGTCATAGGTTACGGTTtgtgtgtttttCTGGTTTCACAtgtgtgtgtgtgTTTTCCTGGTTTCAtgtgtgtgCTGGAATGGTATTAGATAttttttGCAGtttttttttgtgtgtGGCTTGGATCTGCCCTAGGCTTGATTGTTTGATG	comp100130_c0_seq1	1
comp100130_c0_seq1_1	1	240	12	6	1	AC	TGTGTGTGTGTG	NA	0	0	5	74	343	ACAAAGGCGGAACAAGGAGGCAAGCGGTCAGCAAGTAGGTGTGAATTTGATTGCACCGTATGGCAGGCTGCTTGCGTGGTGGCtttttGTGTCCTTTCCCTGGCTTGTACCCCTAtgtgtgGTTGGGTTTTGAGTGCATGCGTTCATCTCagagagTGCTTGTGTTCCGAGCATTTGCTTTCTGATTCTCTTTTGCTGTGTCATAGGTTACGGTTtgtgtgtttttCTGGTTTCACAtgtgtgtgtgtgTTTTCCTGGTTTCAtgtgtgtgCTGGAATGGTATTAGATAttttttGCAGtttttttttgtgtgtGGCTTGGATCTGCCCTAGGCTTGATTGTT	ACAAAGGCGGAACAAGGAG	AACAATCAAGCCTAGGGCAG	218	74	3	19	345	20	60.239	59.336	7.9000	9.7000	1.9037	F	350	TGACAAAGGCGGAACAAGGAGGCAAGCGGTCAGCAAGTAGGTGTGAATTTGATTGCACCGTATGGCAGGCTGCTTGCGTGGTGGCtttttGTGTCCTTTCCCTGGCTTGTACCCCTAtgtgtgGTTGGGTTTTGAGTGCATGCGTTCATCTCagagagTGCTTGTGTTCCGAGCATTTGCTTTCTGATTCTCTTTTGCTGTGTCATAGGTTACGGTTtgtgtgtttttCTGGTTTCACAtgtgtgtgtgtgTTTTCCTGGTTTCAtgtgtgtgCTGGAATGGTATTAGATAttttttGCAGtttttttttgtgtgtGGCTTGGATCTGCCCTAGGCTTGATTGTTTGATG	comp100130_c0_seq1	1
comp100130_c0_seq1_1	1	240	12	6	1	AC	TGTGTGTGTGTG	NA	0	0	6	75	212	AGTGCATGCGTTCATCTCagagagTGCTTGTGTTCCGAGCATTTGCTTTCTGATTCTCTTTTGCTGTGTCATAGGTTACGGTTtgtgtgtttttCTGGTTTCACAtgtgtgtgtgtgTTTTCCTGGTTTCAtgtgtgtgCTGGAATGGTATTAGATAttttttGCAGtttttttttgtgtgtGGCTTGGATCTGCCCTAGGCTTGATTGTTT	AGTGCATGCGTTCATCTCAG	AAACAATCAAGCCTAGGGCA	85	75	135	20	346	20	60.016	59.708	6.7000	11.2000	0.3083	F	350	TGACAAAGGCGGAACAAGGAGGCAAGCGGTCAGCAAGTAGGTGTGAATTTGATTGCACCGTATGGCAGGCTGCTTGCGTGGTGGCtttttGTGTCCTTTCCCTGGCTTGTACCCCTAtgtgtgGTTGGGTTTTGAGTGCATGCGTTCATCTCagagagTGCTTGTGTTCCGAGCATTTGCTTTCTGATTCTCTTTTGCTGTGTCATAGGTTACGGTTtgtgtgtttttCTGGTTTCACAtgtgtgtgtgtgTTTTCCTGGTTTCAtgtgtgtgCTGGAATGGTATTAGATAttttttGCAGtttttttttgtgtgtGGCTTGGATCTGCCCTAGGCTTGATTGTTTGATG	comp100130_c0_seq1	1
comp100130_c0_seq1_1	1	240	12	6	1	AC	TGTGTGTGTGTG	NA	0	0	8	7	144	AGTGCATGCGTTCATCTCagagagTGCTTGTGTTCCGAGCATTTGCTTTCTGATTCTCTTTTGCTGTGTCATAGGTTACGGTTtgtgtgtttttCTGGTTTCACAtgtgtgtgtgtgTTTTCCTGGTTTCAtgtgtgtgCTGGA	AGTGCATGCGTTCATCTCAG	TCCAGCACACACATGAAACC	85	7	135	20	278	20	60.016	60.580	6.7000	8.2000	0.5962	F	350	TGACAAAGGCGGAACAAGGAGGCAAGCGGTCAGCAAGTAGGTGTGAATTTGATTGCACCGTATGGCAGGCTGCTTGCGTGGTGGCtttttGTGTCCTTTCCCTGGCTTGTACCCCTAtgtgtgGTTGGGTTTTGAGTGCATGCGTTCATCTCagagagTGCTTGTGTTCCGAGCATTTGCTTTCTGATTCTCTTTTGCTGTGTCATAGGTTACGGTTtgtgtgtttttCTGGTTTCACAtgtgtgtgtgtgTTTTCCTGGTTTCAtgtgtgtgCTGGAATGGTATTAGATAttttttGCAGtttttttttgtgtgtGGCTTGGATCTGCCCTAGGCTTGATTGTTTGATG	comp100130_c0_seq1	1
comp100130_c0_seq1_1	1	240	12	6	1	AC	TGTGTGTGTGTG	NA	0	0	8	7	254	AGCGGTCAGCAAGTAGGTGTGAATTTGATTGCACCGTATGGCAGGCTGCTTGCGTGGTGGCtttttGTGTCCTTTCCCTGGCTTGTACCCCTAtgtgtgGTTGGGTTTTGAGTGCATGCGTTCATCTCagagagTGCTTGTGTTCCGAGCATTTGCTTTCTGATTCTCTTTTGCTGTGTCATAGGTTACGGTTtgtgtgtttttCTGGTTTCACAtgtgtgtgtgtgTTTTCCTGGTTTCAtgtgtgtgCTGGA	AGCGGTCAGCAAGTAGGTGT	TCCAGCACACACATGAAACC	195	7	25	20	278	20	59.937	60.580	7.6000	8.2000	0.6432	F	350	TGACAAAGGCGGAACAAGGAGGCAAGCGGTCAGCAAGTAGGTGTGAATTTGATTGCACCGTATGGCAGGCTGCTTGCGTGGTGGCtttttGTGTCCTTTCCCTGGCTTGTACCCCTAtgtgtgGTTGGGTTTTGAGTGCATGCGTTCATCTCagagagTGCTTGTGTTCCGAGCATTTGCTTTCTGATTCTCTTTTGCTGTGTCATAGGTTACGGTTtgtgtgtttttCTGGTTTCACAtgtgtgtgtgtgTTTTCCTGGTTTCAtgtgtgtgCTGGAATGGTATTAGATAttttttGCAGtttttttttgtgtgtGGCTTGGATCTGCCCTAGGCTTGATTGTTTGATG	comp100130_c0_seq1	1
comp100130_c0_seq1_1	1	240	12	6	1	AC	TGTGTGTGTGTG	NA	0	0	10	4	107	CCGAGCATTTGCTTTCTGATTCTCTTTTGCTGTGTCATAGGTTACGGTTtgtgtgtttttCTGGTTTCACAtgtgtgtgtgtgTTTTCCTGGTTTCAtgtgtgtgCT	CCGAGCATTTGCTTTCTGAT	AGCACACACATGAAACCAGG	51	4	169	20	275	20	60.352	59.597	6.6000	9.7000	0.7555	F	350	TGACAAAGGCGGAACAAGGAGGCAAGCGGTCAGCAAGTAGGTGTGAATTTGATTGCACCGTATGGCAGGCTGCTTGCGTGGTGGCtttttGTGTCCTTTCCCTGGCTTGTACCCCTAtgtgtgGTTGGGTTTTGAGTGCATGCGTTCATCTCagagagTGCTTGTGTTCCGAGCATTTGCTTTCTGATTCTCTTTTGCTGTGTCATAGGTTACGGTTtgtgtgtttttCTGGTTTCACAtgtgtgtgtgtgTTTTCCTGGTTTCAtgtgtgtgCTGGAATGGTATTAGATAttttttGCAGtttttttttgtgtgtGGCTTGGATCTGCCCTAGGCTTGATTGTTTGATG	comp100130_c0_seq1	1
comp100130_c0_seq1_1	1	240	12	6	1	AC	TGTGTGTGTGTG	NA	0	0	10	4	112	GTGTTCCGAGCATTTGCTTTCTGATTCTCTTTTGCTGTGTCATAGGTTACGGTTtgtgtgtttttCTGGTTTCACAtgtgtgtgtgtgTTTTCCTGGTTTCAtgtgtgtgCT	GTGTTCCGAGCATTTGCTTT	AGCACACACATGAAACCAGG	56	4	164	20	275	20	60.257	59.597	8.5000	9.7000	0.6601	F	350	TGACAAAGGCGGAACAAGGAGGCAAGCGGTCAGCAAGTAGGTGTGAATTTGATTGCACCGTATGGCAGGCTGCTTGCGTGGTGGCtttttGTGTCCTTTCCCTGGCTTGTACCCCTAtgtgtgGTTGGGTTTTGAGTGCATGCGTTCATCTCagagagTGCTTGTGTTCCGAGCATTTGCTTTCTGATTCTCTTTTGCTGTGTCATAGGTTACGGTTtgtgtgtttttCTGGTTTCACAtgtgtgtgtgtgTTTTCCTGGTTTCAtgtgtgtgCTGGAATGGTATTAGATAttttttGCAGtttttttttgtgtgtGGCTTGGATCTGCCCTAGGCTTGATTGTTTGATG	comp100130_c0_seq1	1
comp100130_c0_seq1_1	1	240	12	6	1	AC	TGTGTGTGTGTG	NA	0	0	10	4	124	CagagagTGCTTGTGTTCCGAGCATTTGCTTTCTGATTCTCTTTTGCTGTGTCATAGGTTACGGTTtgtgtgtttttCTGGTTTCACAtgtgtgtgtgtgTTTTCCTGGTTTCAtgtgtgtgCT	CAGAGAGTGCTTGTGTTCCG	AGCACACACATGAAACCAGG	68	4	152	20	275	20	59.616	59.597	10.2000	9.7000	0.7871	F	350	TGACAAAGGCGGAACAAGGAGGCAAGCGGTCAGCAAGTAGGTGTGAATTTGATTGCACCGTATGGCAGGCTGCTTGCGTGGTGGCtttttGTGTCCTTTCCCTGGCTTGTACCCCTAtgtgtgGTTGGGTTTTGAGTGCATGCGTTCATCTCagagagTGCTTGTGTTCCGAGCATTTGCTTTCTGATTCTCTTTTGCTGTGTCATAGGTTACGGTTtgtgtgtttttCTGGTTTCACAtgtgtgtgtgtgTTTTCCTGGTTTCAtgtgtgtgCTGGAATGGTATTAGATAttttttGCAGtttttttttgtgtgtGGCTTGGATCTGCCCTAGGCTTGATTGTTTGATG	comp100130_c0_seq1	1
comp100130_c0_seq1_1	1	240	12	6	1	AC	TGTGTGTGTGTG	NA	0	0	10	4	234	TGTGAATTTGATTGCACCGTATGGCAGGCTGCTTGCGTGGTGGCtttttGTGTCCTTTCCCTGGCTTGTACCCCTAtgtgtgGTTGGGTTTTGAGTGCATGCGTTCATCTCagagagTGCTTGTGTTCCGAGCATTTGCTTTCTGATTCTCTTTTGCTGTGTCATAGGTTACGGTTtgtgtgtttttCTGGTTTCACAtgtgtgtgtgtgTTTTCCTGGTTTCAtgtgtgtgCT	TGTGAATTTGATTGCACCGT	AGCACACACATGAAACCAGG	178	4	42	20	275	20	59.972	59.597	9.3000	9.7000	0.4316	F	350	TGACAAAGGCGGAACAAGGAGGCAAGCGGTCAGCAAGTAGGTGTGAATTTGATTGCACCGTATGGCAGGCTGCTTGCGTGGTGGCtttttGTGTCCTTTCCCTGGCTTGTACCCCTAtgtgtgGTTGGGTTTTGAGTGCATGCGTTCATCTCagagagTGCTTGTGTTCCGAGCATTTGCTTTCTGATTCTCTTTTGCTGTGTCATAGGTTACGGTTtgtgtgtttttCTGGTTTCACAtgtgtgtgtgtgTTTTCCTGGTTTCAtgtgtgtgCTGGAATGGTATTAGATAttttttGCAGtttttttttgtgtgtGGCTTGGATCTGCCCTAGGCTTGATTGTTTGATG	comp100130_c0_seq1	1
comp100130_c0_seq1_1	1	240	12	6	1	AC	TGTGTGTGTGTG	NA	0	0	10	4	235	GTGTGAATTTGATTGCACCGTATGGCAGGCTGCTTGCGTGGTGGCtttttGTGTCCTTTCCCTGGCTTGTACCCCTAtgtgtgGTTGGGTTTTGAGTGCATGCGTTCATCTCagagagTGCTTGTGTTCCGAGCATTTGCTTTCTGATTCTCTTTTGCTGTGTCATAGGTTACGGTTtgtgtgtttttCTGGTTTCACAtgtgtgtgtgtgTTTTCCTGGTTTCAtgtgtgtgCT	GTGTGAATTTGATTGCACCG	AGCACACACATGAAACCAGG	179	4	41	20	275	20	59.972	59.597	9.9000	9.7000	0.4316	F	350	TGACAAAGGCGGAACAAGGAGGCAAGCGGTCAGCAAGTAGGTGTGAATTTGATTGCACCGTATGGCAGGCTGCTTGCGTGGTGGCtttttGTGTCCTTTCCCTGGCTTGTACCCCTAtgtgtgGTTGGGTTTTGAGTGCATGCGTTCATCTCagagagTGCTTGTGTTCCGAGCATTTGCTTTCTGATTCTCTTTTGCTGTGTCATAGGTTACGGTTtgtgtgtttttCTGGTTTCACAtgtgtgtgtgtgTTTTCCTGGTTTCAtgtgtgtgCTGGAATGGTATTAGATAttttttGCAGtttttttttgtgtgtGGCTTGGATCTGCCCTAGGCTTGATTGTTTGATG	comp100130_c0_seq1	1
comp100130_c0_seq1_1	1	240	12	6	1	AC	TGTGTGTGTGTG	NA	0	0	10	4	251	AGCGGTCAGCAAGTAGGTGTGAATTTGATTGCACCGTATGGCAGGCTGCTTGCGTGGTGGCtttttGTGTCCTTTCCCTGGCTTGTACCCCTAtgtgtgGTTGGGTTTTGAGTGCATGCGTTCATCTCagagagTGCTTGTGTTCCGAGCATTTGCTTTCTGATTCTCTTTTGCTGTGTCATAGGTTACGGTTtgtgtgtttttCTGGTTTCACAtgtgtgtgtgtgTTTTCCTGGTTTCAtgtgtgtgCT	AGCGGTCAGCAAGTAGGTGT	AGCACACACATGAAACCAGG	195	4	25	20	275	20	59.937	59.597	7.6000	9.7000	0.4661	F	350	TGACAAAGGCGGAACAAGGAGGCAAGCGGTCAGCAAGTAGGTGTGAATTTGATTGCACCGTATGGCAGGCTGCTTGCGTGGTGGCtttttGTGTCCTTTCCCTGGCTTGTACCCCTAtgtgtgGTTGGGTTTTGAGTGCATGCGTTCATCTCagagagTGCTTGTGTTCCGAGCATTTGCTTTCTGATTCTCTTTTGCTGTGTCATAGGTTACGGTTtgtgtgtttttCTGGTTTCACAtgtgtgtgtgtgTTTTCCTGGTTTCAtgtgtgtgCTGGAATGGTATTAGATAttttttGCAGtttttttttgtgtgtGGCTTGGATCTGCCCTAGGCTTGATTGTTTGATG	comp100130_c0_seq1	1
comp100130_c0_seq1_1	1	240	12	6	1	AC	TGTGTGTGTGTG	NA	0	0	12	3	140	AGTGCATGCGTTCATCTCagagagTGCTTGTGTTCCGAGCATTTGCTTTCTGATTCTCTTTTGCTGTGTCATAGGTTACGGTTtgtgtgtttttCTGGTTTCACAtgtgtgtgtgtgTTTTCCTGGTTTCAtgtgtgtgC	AGTGCATGCGTTCATCTCAG	GCACACACATGAAACCAGGA	85	3	135	20	274	20	60.016	60.580	6.7000	8.2000	0.5962	F	350	TGACAAAGGCGGAACAAGGAGGCAAGCGGTCAGCAAGTAGGTGTGAATTTGATTGCACCGTATGGCAGGCTGCTTGCGTGGTGGCtttttGTGTCCTTTCCCTGGCTTGTACCCCTAtgtgtgGTTGGGTTTTGAGTGCATGCGTTCATCTCagagagTGCTTGTGTTCCGAGCATTTGCTTTCTGATTCTCTTTTGCTGTGTCATAGGTTACGGTTtgtgtgtttttCTGGTTTCACAtgtgtgtgtgtgTTTTCCTGGTTTCAtgtgtgtgCTGGAATGGTATTAGATAttttttGCAGtttttttttgtgtgtGGCTTGGATCTGCCCTAGGCTTGATTGTTTGATG	comp100130_c0_seq1	1
comp100130_c0_seq1_1	1	240	12	6	1	AC	TGTGTGTGTGTG	NA	0	0	12	3	250	AGCGGTCAGCAAGTAGGTGTGAATTTGATTGCACCGTATGGCAGGCTGCTTGCGTGGTGGCtttttGTGTCCTTTCCCTGGCTTGTACCCCTAtgtgtgGTTGGGTTTTGAGTGCATGCGTTCATCTCagagagTGCTTGTGTTCCGAGCATTTGCTTTCTGATTCTCTTTTGCTGTGTCATAGGTTACGGTTtgtgtgtttttCTGGTTTCACAtgtgtgtgtgtgTTTTCCTGGTTTCAtgtgtgtgC	AGCGGTCAGCAAGTAGGTGT	GCACACACATGAAACCAGGA	195	3	25	20	274	20	59.937	60.580	7.6000	8.2000	0.6432	F	350	TGACAAAGGCGGAACAAGGAGGCAAGCGGTCAGCAAGTAGGTGTGAATTTGATTGCACCGTATGGCAGGCTGCTTGCGTGGTGGCtttttGTGTCCTTTCCCTGGCTTGTACCCCTAtgtgtgGTTGGGTTTTGAGTGCATGCGTTCATCTCagagagTGCTTGTGTTCCGAGCATTTGCTTTCTGATTCTCTTTTGCTGTGTCATAGGTTACGGTTtgtgtgtttttCTGGTTTCACAtgtgtgtgtgtgTTTTCCTGGTTTCAtgtgtgtgCTGGAATGGTATTAGATAttttttGCAGtttttttttgtgtgtGGCTTGGATCTGCCCTAGGCTTGATTGTTTGATG	comp100130_c0_seq1	1
comp100300_c0_seq1_1	1	106	12	6	1	AT	ATATATATATAT	NA	1	1	3	46	159	CGTTCATTAGAATAGGCAGCATAAACTATTAAATAGTAGTAAAGAGTTTCTTAAGCTGCTCTTGGAAatatatatatatTCTAGTTCTCCCTTATTGAACTCACATTTCCCAGAGTGGGTCACATAAGAGCATGGAATCAACCTCCTCACAGATGGTGG	CGTTCATTAGAATAGGCAGCA	CCACCATCTGTGAGGAGGTT	46	60	39	21	197	20	58.084	59.962	8.5000	7.9000	2.9547	A	286	GACGGACTAGGTTTATTAAAatatatatTTAATACAAACGTTCATTAGAATAGGCAGCATAAACTATTAAATAGTAGTAAAGAGTTTCTTAAGCTGCTCTTGGAAatatatatatatTCTAGTTCTCCCTTATTGAACTCACATTTCCCAGAGTGGGTCACATAAGAGCATGGAATCAACCTCCTCACAGATGGTGGGAAGAGAAACAGGCTTCTCTTGAGTAAAACGCATATCCAGAAGCTCTGCTCGCGTGTAAGCCAGCTGGGATTCCAGGTCAGCAATCCGC	comp100300_c0_seq1	1
comp100300_c0_seq1_1	1	106	12	6	1	AT	ATATATATATAT	NA	0	0	3	46	161	AACGTTCATTAGAATAGGCAGCATAAACTATTAAATAGTAGTAAAGAGTTTCTTAAGCTGCTCTTGGAAatatatatatatTCTAGTTCTCCCTTATTGAACTCACATTTCCCAGAGTGGGTCACATAAGAGCATGGAATCAACCTCCTCACAGATGGTGG	AACGTTCATTAGAATAGGCAGCA	CCACCATCTGTGAGGAGGTT	46	60	37	23	197	20	60.160	59.962	8.5000	7.9000	3.1989	A	286	GACGGACTAGGTTTATTAAAatatatatTTAATACAAACGTTCATTAGAATAGGCAGCATAAACTATTAAATAGTAGTAAAGAGTTTCTTAAGCTGCTCTTGGAAatatatatatatTCTAGTTCTCCCTTATTGAACTCACATTTCCCAGAGTGGGTCACATAAGAGCATGGAATCAACCTCCTCACAGATGGTGGGAAGAGAAACAGGCTTCTCTTGAGTAAAACGCATATCCAGAAGCTCTGCTCGCGTGTAAGCCAGCTGGGATTCCAGGTCAGCAATCCGC	comp100300_c0_seq1	1
comp100300_c0_seq1_1	1	106	12	6	1	AT	ATATATATATAT	NA	0	0	4	46	160	ACGTTCATTAGAATAGGCAGCATAAACTATTAAATAGTAGTAAAGAGTTTCTTAAGCTGCTCTTGGAAatatatatatatTCTAGTTCTCCCTTATTGAACTCACATTTCCCAGAGTGGGTCACATAAGAGCATGGAATCAACCTCCTCACAGATGGTGG	ACGTTCATTAGAATAGGCAGCA	CCACCATCTGTGAGGAGGTT	46	60	38	22	197	20	58.924	59.962	8.5000	7.9000	3.1140	A	286	GACGGACTAGGTTTATTAAAatatatatTTAATACAAACGTTCATTAGAATAGGCAGCATAAACTATTAAATAGTAGTAAAGAGTTTCTTAAGCTGCTCTTGGAAatatatatatatTCTAGTTCTCCCTTATTGAACTCACATTTCCCAGAGTGGGTCACATAAGAGCATGGAATCAACCTCCTCACAGATGGTGGGAAGAGAAACAGGCTTCTCTTGAGTAAAACGCATATCCAGAAGCTCTGCTCGCGTGTAAGCCAGCTGGGATTCCAGGTCAGCAATCCGC	comp100300_c0_seq1	1
comp100300_c0_seq1_1	1	106	12	6	1	AT	ATATATATATAT	NA	0	0	4	46	232	CGTTCATTAGAATAGGCAGCATAAACTATTAAATAGTAGTAAAGAGTTTCTTAAGCTGCTCTTGGAAatatatatatatTCTAGTTCTCCCTTATTGAACTCACATTTCCCAGAGTGGGTCACATAAGAGCATGGAATCAACCTCCTCACAGATGGTGGGAAGAGAAACAGGCTTCTCTTGAGTAAAACGCATATCCAGAAGCTCTGCTCGCGTGTAAGCCAGCTGGGATTC	CGTTCATTAGAATAGGCAGCA	GAATCCCAGCTGGCTTACAC	46	133	39	21	270	20	58.084	59.700	8.5000	5.4000	3.2165	A	286	GACGGACTAGGTTTATTAAAatatatatTTAATACAAACGTTCATTAGAATAGGCAGCATAAACTATTAAATAGTAGTAAAGAGTTTCTTAAGCTGCTCTTGGAAatatatatatatTCTAGTTCTCCCTTATTGAACTCACATTTCCCAGAGTGGGTCACATAAGAGCATGGAATCAACCTCCTCACAGATGGTGGGAAGAGAAACAGGCTTCTCTTGAGTAAAACGCATATCCAGAAGCTCTGCTCGCGTGTAAGCCAGCTGGGATTCCAGGTCAGCAATCCGC	comp100300_c0_seq1	1
comp100300_c0_seq1_1	1	106	12	6	1	AT	ATATATATATAT	NA	0	0	4	46	233	ACGTTCATTAGAATAGGCAGCATAAACTATTAAATAGTAGTAAAGAGTTTCTTAAGCTGCTCTTGGAAatatatatatatTCTAGTTCTCCCTTATTGAACTCACATTTCCCAGAGTGGGTCACATAAGAGCATGGAATCAACCTCCTCACAGATGGTGGGAAGAGAAACAGGCTTCTCTTGAGTAAAACGCATATCCAGAAGCTCTGCTCGCGTGTAAGCCAGCTGGGATTC	ACGTTCATTAGAATAGGCAGCA	GAATCCCAGCTGGCTTACAC	46	133	38	22	270	20	58.924	59.700	8.5000	5.4000	3.3758	A	286	GACGGACTAGGTTTATTAAAatatatatTTAATACAAACGTTCATTAGAATAGGCAGCATAAACTATTAAATAGTAGTAAAGAGTTTCTTAAGCTGCTCTTGGAAatatatatatatTCTAGTTCTCCCTTATTGAACTCACATTTCCCAGAGTGGGTCACATAAGAGCATGGAATCAACCTCCTCACAGATGGTGGGAAGAGAAACAGGCTTCTCTTGAGTAAAACGCATATCCAGAAGCTCTGCTCGCGTGTAAGCCAGCTGGGATTCCAGGTCAGCAATCCGC	comp100300_c0_seq1	1
comp100300_c0_seq1_1	1	106	12	6	1	AT	ATATATATATAT	NA	0	0	4	46	234	AACGTTCATTAGAATAGGCAGCATAAACTATTAAATAGTAGTAAAGAGTTTCTTAAGCTGCTCTTGGAAatatatatatatTCTAGTTCTCCCTTATTGAACTCACATTTCCCAGAGTGGGTCACATAAGAGCATGGAATCAACCTCCTCACAGATGGTGGGAAGAGAAACAGGCTTCTCTTGAGTAAAACGCATATCCAGAAGCTCTGCTCGCGTGTAAGCCAGCTGGGATTC	AACGTTCATTAGAATAGGCAGCA	GAATCCCAGCTGGCTTACAC	46	133	37	23	270	20	60.160	59.700	8.5000	5.4000	3.4607	A	286	GACGGACTAGGTTTATTAAAatatatatTTAATACAAACGTTCATTAGAATAGGCAGCATAAACTATTAAATAGTAGTAAAGAGTTTCTTAAGCTGCTCTTGGAAatatatatatatTCTAGTTCTCCCTTATTGAACTCACATTTCCCAGAGTGGGTCACATAAGAGCATGGAATCAACCTCCTCACAGATGGTGGGAAGAGAAACAGGCTTCTCTTGAGTAAAACGCATATCCAGAAGCTCTGCTCGCGTGTAAGCCAGCTGGGATTCCAGGTCAGCAATCCGC	comp100300_c0_seq1	1
comp100300_c0_seq1_1	1	106	12	6	1	AT	ATATATATATAT	NA	0	0	4	46	247	CGTTCATTAGAATAGGCAGCATAAACTATTAAATAGTAGTAAAGAGTTTCTTAAGCTGCTCTTGGAAatatatatatatTCTAGTTCTCCCTTATTGAACTCACATTTCCCAGAGTGGGTCACATAAGAGCATGGAATCAACCTCCTCACAGATGGTGGGAAGAGAAACAGGCTTCTCTTGAGTAAAACGCATATCCAGAAGCTCTGCTCGCGTGTAAGCCAGCTGGGATTCCAGGTCAGCAATCCG	CGTTCATTAGAATAGGCAGCA	CGGATTGCTGACCTGGAA	46	150	39	21	285	18	58.084	60.772	8.5000	8.5000	5.6886	A	286	GACGGACTAGGTTTATTAAAatatatatTTAATACAAACGTTCATTAGAATAGGCAGCATAAACTATTAAATAGTAGTAAAGAGTTTCTTAAGCTGCTCTTGGAAatatatatatatTCTAGTTCTCCCTTATTGAACTCACATTTCCCAGAGTGGGTCACATAAGAGCATGGAATCAACCTCCTCACAGATGGTGGGAAGAGAAACAGGCTTCTCTTGAGTAAAACGCATATCCAGAAGCTCTGCTCGCGTGTAAGCCAGCTGGGATTCCAGGTCAGCAATCCGC	comp100300_c0_seq1	1
comp100300_c0_seq1_1	1	106	12	6	1	AT	ATATATATATAT	NA	0	0	4	46	248	ACGTTCATTAGAATAGGCAGCATAAACTATTAAATAGTAGTAAAGAGTTTCTTAAGCTGCTCTTGGAAatatatatatatTCTAGTTCTCCCTTATTGAACTCACATTTCCCAGAGTGGGTCACATAAGAGCATGGAATCAACCTCCTCACAGATGGTGGGAAGAGAAACAGGCTTCTCTTGAGTAAAACGCATATCCAGAAGCTCTGCTCGCGTGTAAGCCAGCTGGGATTCCAGGTCAGCAATCCG	ACGTTCATTAGAATAGGCAGCA	CGGATTGCTGACCTGGAA	46	150	38	22	285	18	58.924	60.772	8.5000	8.5000	5.8479	A	286	GACGGACTAGGTTTATTAAAatatatatTTAATACAAACGTTCATTAGAATAGGCAGCATAAACTATTAAATAGTAGTAAAGAGTTTCTTAAGCTGCTCTTGGAAatatatatatatTCTAGTTCTCCCTTATTGAACTCACATTTCCCAGAGTGGGTCACATAAGAGCATGGAATCAACCTCCTCACAGATGGTGGGAAGAGAAACAGGCTTCTCTTGAGTAAAACGCATATCCAGAAGCTCTGCTCGCGTGTAAGCCAGCTGGGATTCCAGGTCAGCAATCCGC	comp100300_c0_seq1	1
comp100300_c0_seq1_1	1	106	12	6	1	AT	ATATATATATAT	NA	0	0	4	46	249	AACGTTCATTAGAATAGGCAGCATAAACTATTAAATAGTAGTAAAGAGTTTCTTAAGCTGCTCTTGGAAatatatatatatTCTAGTTCTCCCTTATTGAACTCACATTTCCCAGAGTGGGTCACATAAGAGCATGGAATCAACCTCCTCACAGATGGTGGGAAGAGAAACAGGCTTCTCTTGAGTAAAACGCATATCCAGAAGCTCTGCTCGCGTGTAAGCCAGCTGGGATTCCAGGTCAGCAATCCG	AACGTTCATTAGAATAGGCAGCA	CGGATTGCTGACCTGGAA	46	150	37	23	285	18	60.160	60.772	8.5000	8.5000	5.9328	A	286	GACGGACTAGGTTTATTAAAatatatatTTAATACAAACGTTCATTAGAATAGGCAGCATAAACTATTAAATAGTAGTAAAGAGTTTCTTAAGCTGCTCTTGGAAatatatatatatTCTAGTTCTCCCTTATTGAACTCACATTTCCCAGAGTGGGTCACATAAGAGCATGGAATCAACCTCCTCACAGATGGTGGGAAGAGAAACAGGCTTCTCTTGAGTAAAACGCATATCCAGAAGCTCTGCTCGCGTGTAAGCCAGCTGGGATTCCAGGTCAGCAATCCGC	comp100300_c0_seq1	1
comp100300_c0_seq1_1	1	106	12	6	1	AT	ATATATATATAT	NA	0	0	6	24	123	CGTTCATTAGAATAGGCAGCATAAACTATTAAATAGTAGTAAAGAGTTTCTTAAGCTGCTCTTGGAAatatatatatatTCTAGTTCTCCCTTATTGAACTCACATTTCCCAGAGTGGGTCAC	CGTTCATTAGAATAGGCAGCA	GTGACCCACTCTGGGAAATG	46	24	39	21	161	20	58.084	60.363	8.5000	7.2000	3.2792	A	286	GACGGACTAGGTTTATTAAAatatatatTTAATACAAACGTTCATTAGAATAGGCAGCATAAACTATTAAATAGTAGTAAAGAGTTTCTTAAGCTGCTCTTGGAAatatatatatatTCTAGTTCTCCCTTATTGAACTCACATTTCCCAGAGTGGGTCACATAAGAGCATGGAATCAACCTCCTCACAGATGGTGGGAAGAGAAACAGGCTTCTCTTGAGTAAAACGCATATCCAGAAGCTCTGCTCGCGTGTAAGCCAGCTGGGATTCCAGGTCAGCAATCCGC	comp100300_c0_seq1	1
comp100300_c0_seq1_1	1	106	12	6	1	AT	ATATATATATAT	NA	0	0	6	22	121	CGTTCATTAGAATAGGCAGCATAAACTATTAAATAGTAGTAAAGAGTTTCTTAAGCTGCTCTTGGAAatatatatatatTCTAGTTCTCCCTTATTGAACTCACATTTCCCAGAGTGGGTC	CGTTCATTAGAATAGGCAGCA	GACCCACTCTGGGAAATGTG	46	22	39	21	159	20	58.084	60.363	8.5000	6.6000	3.2792	A	286	GACGGACTAGGTTTATTAAAatatatatTTAATACAAACGTTCATTAGAATAGGCAGCATAAACTATTAAATAGTAGTAAAGAGTTTCTTAAGCTGCTCTTGGAAatatatatatatTCTAGTTCTCCCTTATTGAACTCACATTTCCCAGAGTGGGTCACATAAGAGCATGGAATCAACCTCCTCACAGATGGTGGGAAGAGAAACAGGCTTCTCTTGAGTAAAACGCATATCCAGAAGCTCTGCTCGCGTGTAAGCCAGCTGGGATTCCAGGTCAGCAATCCGC	comp100300_c0_seq1	1
comp100300_c0_seq1_1	1	106	12	6	1	AT	ATATATATATAT	NA	0	0	6	21	120	CGTTCATTAGAATAGGCAGCATAAACTATTAAATAGTAGTAAAGAGTTTCTTAAGCTGCTCTTGGAAatatatatatatTCTAGTTCTCCCTTATTGAACTCACATTTCCCAGAGTGGGT	CGTTCATTAGAATAGGCAGCA	ACCCACTCTGGGAAATGTGA	46	21	39	21	158	20	58.084	60.363	8.5000	6.7000	3.2792	A	286	GACGGACTAGGTTTATTAAAatatatatTTAATACAAACGTTCATTAGAATAGGCAGCATAAACTATTAAATAGTAGTAAAGAGTTTCTTAAGCTGCTCTTGGAAatatatatatatTCTAGTTCTCCCTTATTGAACTCACATTTCCCAGAGTGGGTCACATAAGAGCATGGAATCAACCTCCTCACAGATGGTGGGAAGAGAAACAGGCTTCTCTTGAGTAAAACGCATATCCAGAAGCTCTGCTCGCGTGTAAGCCAGCTGGGATTCCAGGTCAGCAATCCGC	comp100300_c0_seq1	1
comp100792_c0_seq1_1	1	83	15	5	1	AAC	CAACAACAACAACAA	NA	1	1	4	55	234	AAACTCATAAACTTGCACAAGAATGGAtgtgtgGCCTTCACAGCTAGAGCTCAGCTCAATAGACAGGAAGTAAAACCAACcaacaacaacaacaaAAGAGAAAACAAGAGAatatatACAAGGAAGGCATTCCCAGATTCAATCCGCAATTGACAAGTGTCCCTTCAGAATTCTTCCTAGAAGCTGAAAAGCATCTTTCTActctctctTAACAATTGAGAATCAAATCTCCTT	AAACTCATAAACTTGCACAAGAATG	AAGGAGATTTGATTCTCAATTGTT	55	115	3	25	236	24	58.854	57.446	6.9000	7.0000	12.7000	B	241	TAAAACTCATAAACTTGCACAAGAATGGAtgtgtgGCCTTCACAGCTAGAGCTCAGCTCAATAGACAGGAAGTAAAACCAACcaacaacaacaacaaAAGAGAAAACAAGAGAatatatACAAGGAAGGCATTCCCAGATTCAATCCGCAATTGACAAGTGTCCCTTCAGAATTCTTCCTAGAAGCTGAAAAGCATCTTTCTActctctctTAACAATTGAGAATCAAATCTCCTTTTATT	comp100792_c0_seq1	1
comp100792_c0_seq1_1	1	83	15	5	1	AAC	CAACAACAACAACAA	NA	0	0	4	49	160	TCATAAACTTGCACAAGAATGGAtgtgtgGCCTTCACAGCTAGAGCTCAGCTCAATAGACAGGAAGTAAAACCAACcaacaacaacaacaaAAGAGAAAACAAGAGAatatatACAAGGAAGGCATTCCCAGATTCAATCCGCAATTGACAAGTGTCCCT	TCATAAACTTGCACAAGAATGGA	AGGGACACTTGTCAATTGCG	53	49	7	23	166	20	59.639	61.096	8.1000	10.5000	4.4569	B	241	TAAAACTCATAAACTTGCACAAGAATGGAtgtgtgGCCTTCACAGCTAGAGCTCAGCTCAATAGACAGGAAGTAAAACCAACcaacaacaacaacaaAAGAGAAAACAAGAGAatatatACAAGGAAGGCATTCCCAGATTCAATCCGCAATTGACAAGTGTCCCTTCAGAATTCTTCCTAGAAGCTGAAAAGCATCTTTCTActctctctTAACAATTGAGAATCAAATCTCCTTTTATT	comp100792_c0_seq1	1
comp100792_c0_seq1_1	1	83	15	5	1	AAC	CAACAACAACAACAA	NA	0	0	4	21	117	AGAATGGAtgtgtgGCCTTCACAGCTAGAGCTCAGCTCAATAGACAGGAAGTAAAACCAACcaacaacaacaacaaAAGAGAAAACAAGAGAatatatACAAGGAAGGCATTCCCAG	AGAATGGATGTGTGGCCTTC	CTGGGAATGCCTTCCTTGTA	41	21	22	20	138	20	59.934	60.066	8.2000	6.0000	0.1326	F	241	TAAAACTCATAAACTTGCACAAGAATGGAtgtgtgGCCTTCACAGCTAGAGCTCAGCTCAATAGACAGGAAGTAAAACCAACcaacaacaacaacaaAAGAGAAAACAAGAGAatatatACAAGGAAGGCATTCCCAGATTCAATCCGCAATTGACAAGTGTCCCTTCAGAATTCTTCCTAGAAGCTGAAAAGCATCTTTCTActctctctTAACAATTGAGAATCAAATCTCCTTTTATT	comp100792_c0_seq1	1
comp100792_c0_seq1_1	1	83	15	5	1	AAC	CAACAACAACAACAA	NA	0	0	4	21	121	CACAAGAATGGAtgtgtgGCCTTCACAGCTAGAGCTCAGCTCAATAGACAGGAAGTAAAACCAACcaacaacaacaacaaAAGAGAAAACAAGAGAatatatACAAGGAAGGCATTCCCAG	CACAAGAATGGATGTGTGGC	CTGGGAATGCCTTCCTTGTA	45	21	18	20	138	20	59.967	60.066	9.4000	6.0000	0.0993	F	241	TAAAACTCATAAACTTGCACAAGAATGGAtgtgtgGCCTTCACAGCTAGAGCTCAGCTCAATAGACAGGAAGTAAAACCAACcaacaacaacaacaaAAGAGAAAACAAGAGAatatatACAAGGAAGGCATTCCCAGATTCAATCCGCAATTGACAAGTGTCCCTTCAGAATTCTTCCTAGAAGCTGAAAAGCATCTTTCTActctctctTAACAATTGAGAATCAAATCTCCTTTTATT	comp100792_c0_seq1	1
comp100792_c0_seq1_1	1	83	15	5	1	AAC	CAACAACAACAACAA	NA	0	0	4	21	122	GCACAAGAATGGAtgtgtgGCCTTCACAGCTAGAGCTCAGCTCAATAGACAGGAAGTAAAACCAACcaacaacaacaacaaAAGAGAAAACAAGAGAatatatACAAGGAAGGCATTCCCAG	GCACAAGAATGGATGTGTGG	CTGGGAATGCCTTCCTTGTA	46	21	17	20	138	20	59.967	60.066	8.2000	6.0000	0.0993	F	241	TAAAACTCATAAACTTGCACAAGAATGGAtgtgtgGCCTTCACAGCTAGAGCTCAGCTCAATAGACAGGAAGTAAAACCAACcaacaacaacaacaaAAGAGAAAACAAGAGAatatatACAAGGAAGGCATTCCCAGATTCAATCCGCAATTGACAAGTGTCCCTTCAGAATTCTTCCTAGAAGCTGAAAAGCATCTTTCTActctctctTAACAATTGAGAATCAAATCTCCTTTTATT	comp100792_c0_seq1	1
comp100792_c0_seq1_1	1	83	15	5	1	AAC	CAACAACAACAACAA	NA	0	0	5	55	234	AACTCATAAACTTGCACAAGAATGGAtgtgtgGCCTTCACAGCTAGAGCTCAGCTCAATAGACAGGAAGTAAAACCAACcaacaacaacaacaaAAGAGAAAACAAGAGAatatatACAAGGAAGGCATTCCCAGATTCAATCCGCAATTGACAAGTGTCCCTTCAGAATTCTTCCTAGAAGCTGAAAAGCATCTTTCTActctctctTAACAATTGAGAATCAAATCTCCTTT	AACTCATAAACTTGCACAAGAATG	AAAGGAGATTTGATTCTCAATTGTT	55	115	4	24	237	25	57.597	58.683	6.9000	7.0000	12.7195	B	241	TAAAACTCATAAACTTGCACAAGAATGGAtgtgtgGCCTTCACAGCTAGAGCTCAGCTCAATAGACAGGAAGTAAAACCAACcaacaacaacaacaaAAGAGAAAACAAGAGAatatatACAAGGAAGGCATTCCCAGATTCAATCCGCAATTGACAAGTGTCCCTTCAGAATTCTTCCTAGAAGCTGAAAAGCATCTTTCTActctctctTAACAATTGAGAATCAAATCTCCTTTTATT	comp100792_c0_seq1	1
comp100792_c0_seq1_1	1	83	15	5	1	AAC	CAACAACAACAACAA	NA	0	0	5	55	235	AAACTCATAAACTTGCACAAGAATGGAtgtgtgGCCTTCACAGCTAGAGCTCAGCTCAATAGACAGGAAGTAAAACCAACcaacaacaacaacaaAAGAGAAAACAAGAGAatatatACAAGGAAGGCATTCCCAGATTCAATCCGCAATTGACAAGTGTCCCTTCAGAATTCTTCCTAGAAGCTGAAAAGCATCTTTCTActctctctTAACAATTGAGAATCAAATCTCCTTT	AAACTCATAAACTTGCACAAGAATG	AAAGGAGATTTGATTCTCAATTGTT	55	115	3	25	237	25	58.854	58.683	6.9000	7.0000	12.4626	B	241	TAAAACTCATAAACTTGCACAAGAATGGAtgtgtgGCCTTCACAGCTAGAGCTCAGCTCAATAGACAGGAAGTAAAACCAACcaacaacaacaacaaAAGAGAAAACAAGAGAatatatACAAGGAAGGCATTCCCAGATTCAATCCGCAATTGACAAGTGTCCCTTCAGAATTCTTCCTAGAAGCTGAAAAGCATCTTTCTActctctctTAACAATTGAGAATCAAATCTCCTTTTATT	comp100792_c0_seq1	1
comp100792_c0_seq1_1	1	83	15	5	1	AAC	CAACAACAACAACAA	NA	0	0	5	46	221	GCACAAGAATGGAtgtgtgGCCTTCACAGCTAGAGCTCAGCTCAATAGACAGGAAGTAAAACCAACcaacaacaacaacaaAAGAGAAAACAAGAGAatatatACAAGGAAGGCATTCCCAGATTCAATCCGCAATTGACAAGTGTCCCTTCAGAATTCTTCCTAGAAGCTGAAAAGCATCTTTCTActctctctTAACAATTGAGAATCAAATCTCCTTT	GCACAAGAATGGATGTGTGG	AAAGGAGATTTGATTCTCAATTGTT	46	115	17	20	237	25	59.967	58.683	8.2000	7.0000	6.3499	F	241	TAAAACTCATAAACTTGCACAAGAATGGAtgtgtgGCCTTCACAGCTAGAGCTCAGCTCAATAGACAGGAAGTAAAACCAACcaacaacaacaacaaAAGAGAAAACAAGAGAatatatACAAGGAAGGCATTCCCAGATTCAATCCGCAATTGACAAGTGTCCCTTCAGAATTCTTCCTAGAAGCTGAAAAGCATCTTTCTActctctctTAACAATTGAGAATCAAATCTCCTTTTATT	comp100792_c0_seq1	1
comp100792_c0_seq1_1	1	83	15	5	1	AAC	CAACAACAACAACAA	NA	0	0	5	45	220	CACAAGAATGGAtgtgtgGCCTTCACAGCTAGAGCTCAGCTCAATAGACAGGAAGTAAAACCAACcaacaacaacaacaaAAGAGAAAACAAGAGAatatatACAAGGAAGGCATTCCCAGATTCAATCCGCAATTGACAAGTGTCCCTTCAGAATTCTTCCTAGAAGCTGAAAAGCATCTTTCTActctctctTAACAATTGAGAATCAAATCTCCTTT	CACAAGAATGGATGTGTGGC	AAAGGAGATTTGATTCTCAATTGTT	45	115	18	20	237	25	59.967	58.683	9.4000	7.0000	6.3499	F	241	TAAAACTCATAAACTTGCACAAGAATGGAtgtgtgGCCTTCACAGCTAGAGCTCAGCTCAATAGACAGGAAGTAAAACCAACcaacaacaacaacaaAAGAGAAAACAAGAGAatatatACAAGGAAGGCATTCCCAGATTCAATCCGCAATTGACAAGTGTCCCTTCAGAATTCTTCCTAGAAGCTGAAAAGCATCTTTCTActctctctTAACAATTGAGAATCAAATCTCCTTTTATT	comp100792_c0_seq1	1
comp100792_c0_seq1_1	1	83	15	5	1	AAC	CAACAACAACAACAA	NA	0	0	5	41	216	AGAATGGAtgtgtgGCCTTCACAGCTAGAGCTCAGCTCAATAGACAGGAAGTAAAACCAACcaacaacaacaacaaAAGAGAAAACAAGAGAatatatACAAGGAAGGCATTCCCAGATTCAATCCGCAATTGACAAGTGTCCCTTCAGAATTCTTCCTAGAAGCTGAAAAGCATCTTTCTActctctctTAACAATTGAGAATCAAATCTCCTTT	AGAATGGATGTGTGGCCTTC	AAAGGAGATTTGATTCTCAATTGTT	41	115	22	20	237	25	59.934	58.683	8.2000	7.0000	6.3832	F	241	TAAAACTCATAAACTTGCACAAGAATGGAtgtgtgGCCTTCACAGCTAGAGCTCAGCTCAATAGACAGGAAGTAAAACCAACcaacaacaacaacaaAAGAGAAAACAAGAGAatatatACAAGGAAGGCATTCCCAGATTCAATCCGCAATTGACAAGTGTCCCTTCAGAATTCTTCCTAGAAGCTGAAAAGCATCTTTCTActctctctTAACAATTGAGAATCAAATCTCCTTTTATT	comp100792_c0_seq1	1
comp100792_c0_seq1_1	1	83	15	5	1	AAC	CAACAACAACAACAA	NA	0	0	6	29	140	TCATAAACTTGCACAAGAATGGAtgtgtgGCCTTCACAGCTAGAGCTCAGCTCAATAGACAGGAAGTAAAACCAACcaacaacaacaacaaAAGAGAAAACAAGAGAatatatACAAGGAAGGCATTCCCAGATTCAATC	TCATAAACTTGCACAAGAATGGA	GATTGAATCTGGGAATGCCT	53	29	7	23	146	20	59.639	58.937	8.1000	9.7000	4.4242	B	241	TAAAACTCATAAACTTGCACAAGAATGGAtgtgtgGCCTTCACAGCTAGAGCTCAGCTCAATAGACAGGAAGTAAAACCAACcaacaacaacaacaaAAGAGAAAACAAGAGAatatatACAAGGAAGGCATTCCCAGATTCAATCCGCAATTGACAAGTGTCCCTTCAGAATTCTTCCTAGAAGCTGAAAAGCATCTTTCTActctctctTAACAATTGAGAATCAAATCTCCTTTTATT	comp100792_c0_seq1	1
comp100792_c0_seq1_1	1	83	15	5	1	AAC	CAACAACAACAACAA	NA	0	0	7	45	146	CACAAGAATGGAtgtgtgGCCTTCACAGCTAGAGCTCAGCTCAATAGACAGGAAGTAAAACCAACcaacaacaacaacaaAAGAGAAAACAAGAGAatatatACAAGGAAGGCATTCCCAGATTCAATCCGCAATTGACAAGTGTC	CACAAGAATGGATGTGTGGC	GACACTTGTCAATTGCGGATT	45	45	18	20	163	21	59.967	59.992	9.4000	8.1000	1.0406	F	241	TAAAACTCATAAACTTGCACAAGAATGGAtgtgtgGCCTTCACAGCTAGAGCTCAGCTCAATAGACAGGAAGTAAAACCAACcaacaacaacaacaaAAGAGAAAACAAGAGAatatatACAAGGAAGGCATTCCCAGATTCAATCCGCAATTGACAAGTGTCCCTTCAGAATTCTTCCTAGAAGCTGAAAAGCATCTTTCTActctctctTAACAATTGAGAATCAAATCTCCTTTTATT	comp100792_c0_seq1	1
comp100792_c0_seq1_1	1	83	15	5	1	AAC	CAACAACAACAACAA	NA	0	0	7	45	147	GCACAAGAATGGAtgtgtgGCCTTCACAGCTAGAGCTCAGCTCAATAGACAGGAAGTAAAACCAACcaacaacaacaacaaAAGAGAAAACAAGAGAatatatACAAGGAAGGCATTCCCAGATTCAATCCGCAATTGACAAGTGTC	GCACAAGAATGGATGTGTGG	GACACTTGTCAATTGCGGATT	46	45	17	20	163	21	59.967	59.992	8.2000	8.1000	1.0406	F	241	TAAAACTCATAAACTTGCACAAGAATGGAtgtgtgGCCTTCACAGCTAGAGCTCAGCTCAATAGACAGGAAGTAAAACCAACcaacaacaacaacaaAAGAGAAAACAAGAGAatatatACAAGGAAGGCATTCCCAGATTCAATCCGCAATTGACAAGTGTCCCTTCAGAATTCTTCCTAGAAGCTGAAAAGCATCTTTCTActctctctTAACAATTGAGAATCAAATCTCCTTTTATT	comp100792_c0_seq1	1
comp100792_c0_seq1_1	1	83	15	5	1	AAC	CAACAACAACAACAA	NA	0	0	7	45	157	TCATAAACTTGCACAAGAATGGAtgtgtgGCCTTCACAGCTAGAGCTCAGCTCAATAGACAGGAAGTAAAACCAACcaacaacaacaacaaAAGAGAAAACAAGAGAatatatACAAGGAAGGCATTCCCAGATTCAATCCGCAATTGACAAGTGTC	TCATAAACTTGCACAAGAATGGA	GACACTTGTCAATTGCGGATT	53	45	7	23	163	21	59.639	59.992	8.1000	8.1000	4.3688	B	241	TAAAACTCATAAACTTGCACAAGAATGGAtgtgtgGCCTTCACAGCTAGAGCTCAGCTCAATAGACAGGAAGTAAAACCAACcaacaacaacaacaaAAGAGAAAACAAGAGAatatatACAAGGAAGGCATTCCCAGATTCAATCCGCAATTGACAAGTGTCCCTTCAGAATTCTTCCTAGAAGCTGAAAAGCATCTTTCTActctctctTAACAATTGAGAATCAAATCTCCTTTTATT	comp100792_c0_seq1	1
comp100792_c0_seq1_1	1	83	15	5	1	AAC	CAACAACAACAACAA	NA	0	0	7	41	142	AGAATGGAtgtgtgGCCTTCACAGCTAGAGCTCAGCTCAATAGACAGGAAGTAAAACCAACcaacaacaacaacaaAAGAGAAAACAAGAGAatatatACAAGGAAGGCATTCCCAGATTCAATCCGCAATTGACAAGTGTC	AGAATGGATGTGTGGCCTTC	GACACTTGTCAATTGCGGATT	41	45	22	20	163	21	59.934	59.992	8.2000	8.1000	1.0739	F	241	TAAAACTCATAAACTTGCACAAGAATGGAtgtgtgGCCTTCACAGCTAGAGCTCAGCTCAATAGACAGGAAGTAAAACCAACcaacaacaacaacaaAAGAGAAAACAAGAGAatatatACAAGGAAGGCATTCCCAGATTCAATCCGCAATTGACAAGTGTCCCTTCAGAATTCTTCCTAGAAGCTGAAAAGCATCTTTCTActctctctTAACAATTGAGAATCAAATCTCCTTTTATT	comp100792_c0_seq1	1
comp100792_c0_seq1_1	1	83	15	5	1	AAC	CAACAACAACAACAA	NA	0	0	7	11	114	AGCTCAGCTCAATAGACAGGAAGTAAAACCAACcaacaacaacaacaaAAGAGAAAACAAGAGAatatatACAAGGAAGGCATTCCCAGATTCAATCCGCAATTGACAAGTGTC	AGCTCAGCTCAATAGACAGGAA	GACACTTGTCAATTGCGGATT	11	45	50	22	163	21	58.370	59.992	8.2000	8.1000	4.6374	B	241	TAAAACTCATAAACTTGCACAAGAATGGAtgtgtgGCCTTCACAGCTAGAGCTCAGCTCAATAGACAGGAAGTAAAACCAACcaacaacaacaacaaAAGAGAAAACAAGAGAatatatACAAGGAAGGCATTCCCAGATTCAATCCGCAATTGACAAGTGTCCCTTCAGAATTCTTCCTAGAAGCTGAAAAGCATCTTTCTActctctctTAACAATTGAGAATCAAATCTCCTTTTATT	comp100792_c0_seq1	1
comp100792_c0_seq1_1	1	83	15	5	1	AAC	CAACAACAACAACAA	NA	0	0	7	10	113	GCTCAGCTCAATAGACAGGAAGTAAAACCAACcaacaacaacaacaaAAGAGAAAACAAGAGAatatatACAAGGAAGGCATTCCCAGATTCAATCCGCAATTGACAAGTGTC	GCTCAGCTCAATAGACAGGAAG	GACACTTGTCAATTGCGGATT	10	45	51	22	163	21	58.370	59.992	8.2000	8.1000	4.6374	B	241	TAAAACTCATAAACTTGCACAAGAATGGAtgtgtgGCCTTCACAGCTAGAGCTCAGCTCAATAGACAGGAAGTAAAACCAACcaacaacaacaacaaAAGAGAAAACAAGAGAatatatACAAGGAAGGCATTCCCAGATTCAATCCGCAATTGACAAGTGTCCCTTCAGAATTCTTCCTAGAAGCTGAAAAGCATCTTTCTActctctctTAACAATTGAGAATCAAATCTCCTTTTATT	comp100792_c0_seq1	1
comp100792_c0_seq1_1	1	83	15	5	1	AAC	CAACAACAACAACAA	NA	0	0	7	10	114	AGCTCAGCTCAATAGACAGGAAGTAAAACCAACcaacaacaacaacaaAAGAGAAAACAAGAGAatatatACAAGGAAGGCATTCCCAGATTCAATCCGCAATTGACAAGTGTC	AGCTCAGCTCAATAGACAGGAAG	GACACTTGTCAATTGCGGATT	10	45	50	23	163	21	59.336	59.992	8.2000	8.1000	4.6718	B	241	TAAAACTCATAAACTTGCACAAGAATGGAtgtgtgGCCTTCACAGCTAGAGCTCAGCTCAATAGACAGGAAGTAAAACCAACcaacaacaacaacaaAAGAGAAAACAAGAGAatatatACAAGGAAGGCATTCCCAGATTCAATCCGCAATTGACAAGTGTCCCTTCAGAATTCTTCCTAGAAGCTGAAAAGCATCTTTCTActctctctTAACAATTGAGAATCAAATCTCCTTTTATT	comp100792_c0_seq1	1
comp100891_c0_seq1_1	1	124	10	5	1	AT	ATATATATAT	NA	1	1	4	16	94	GTTGGTGGTTGGTCGAGTGCTCTCCCTCGCCCCTCTAGATAATGTAGAatatatatatAGGGGAGCGATTCGACGGTTGCTGCAGAAGGTTGAG	GTTGGTGGTTGGTCGAGTG	CTCAACCTTCTGCAGCAACC	29	16	76	19	169	20	59.988	60.975	6.4000	8.2000	1.9867	A	410	CCGATCTGCCCTCTCCCTAAAGATGGGGTGGCCTGCCGAACACCCTCTGCATGCATCCCAATCACCAATCAATAGGTTGGTGGTTGGTCGAGTGCTCTCCCTCGCCCCTCTAGATAATGTAGAatatatatatAGGGGAGCGATTCGACGGTTGCTGCAGAAGGTTGAGCATAGCTATCTCCCTCAACgggggCTAGAGGTGCTATGCCATGCTGATGAGTGCTTGAGCCCCTACTATTCTATGGGCAAATGAATGGCGAATTAAAGGCGAAAGGACGGGAAAGAATGAGATTGGGAATGGGAATCTGTCTTTAGGTTTCCTTCGATCCGGGAGTGACCGGGGCCACGTCGATTGATCGGGGTCGAGAAAGAAATGACCATAAAATTCTAGGGCAAGCG…	comp100891_c0_seq1	1
comp100891_c0_seq1_1	1	124	10	5	1	AT	ATATATATAT	NA	0	0	4	16	163	CTGCCCTCTCCCTAAAGATGGGGTGGCCTGCCGAACACCCTCTGCATGCATCCCAATCACCAATCAATAGGTTGGTGGTTGGTCGAGTGCTCTCCCTCGCCCCTCTAGATAATGTAGAatatatatatAGGGGAGCGATTCGACGGTTGCTGCAGAAGGTTGA	CTGCCCTCTCCCTAAAGATG	TCAACCTTCTGCAGCAACC	98	16	6	20	168	19	58.884	59.976	6.6000	8.2000	2.1407	A	410	CCGATCTGCCCTCTCCCTAAAGATGGGGTGGCCTGCCGAACACCCTCTGCATGCATCCCAATCACCAATCAATAGGTTGGTGGTTGGTCGAGTGCTCTCCCTCGCCCCTCTAGATAATGTAGAatatatatatAGGGGAGCGATTCGACGGTTGCTGCAGAAGGTTGAGCATAGCTATCTCCCTCAACgggggCTAGAGGTGCTATGCCATGCTGATGAGTGCTTGAGCCCCTACTATTCTATGGGCAAATGAATGGCGAATTAAAGGCGAAAGGACGGGAAAGAATGAGATTGGGAATGGGAATCTGTCTTTAGGTTTCCTTCGATCCGGGAGTGACCGGGGCCACGTCGATTGATCGGGGTCGAGAAAGAAATGACCATAAAATTCTAGGGCAAGCG…	comp100891_c0_seq1	1
comp100891_c0_seq1_1	1	124	10	5	1	AT	ATATATATAT	NA	0	0	4	16	164	CTGCCCTCTCCCTAAAGATGGGGTGGCCTGCCGAACACCCTCTGCATGCATCCCAATCACCAATCAATAGGTTGGTGGTTGGTCGAGTGCTCTCCCTCGCCCCTCTAGATAATGTAGAatatatatatAGGGGAGCGATTCGACGGTTGCTGCAGAAGGTTGAG	CTGCCCTCTCCCTAAAGATG	CTCAACCTTCTGCAGCAACC	98	16	6	20	169	20	58.884	60.975	6.6000	8.2000	2.0913	A	410	CCGATCTGCCCTCTCCCTAAAGATGGGGTGGCCTGCCGAACACCCTCTGCATGCATCCCAATCACCAATCAATAGGTTGGTGGTTGGTCGAGTGCTCTCCCTCGCCCCTCTAGATAATGTAGAatatatatatAGGGGAGCGATTCGACGGTTGCTGCAGAAGGTTGAGCATAGCTATCTCCCTCAACgggggCTAGAGGTGCTATGCCATGCTGATGAGTGCTTGAGCCCCTACTATTCTATGGGCAAATGAATGGCGAATTAAAGGCGAAAGGACGGGAAAGAATGAGATTGGGAATGGGAATCTGTCTTTAGGTTTCCTTCGATCCGGGAGTGACCGGGGCCACGTCGATTGATCGGGGTCGAGAAAGAAATGACCATAAAATTCTAGGGCAAGCG…	comp100891_c0_seq1	1
comp100891_c0_seq1_1	1	124	10	5	1	AT	ATATATATAT	NA	0	0	5	16	167	GATCTGCCCTCTCCCTAAAGATGGGGTGGCCTGCCGAACACCCTCTGCATGCATCCCAATCACCAATCAATAGGTTGGTGGTTGGTCGAGTGCTCTCCCTCGCCCCTCTAGATAATGTAGAatatatatatAGGGGAGCGATTCGACGGTTGCTGCAGAAGGTTGAG	GATCTGCCCTCTCCCTAAAGA	CTCAACCTTCTGCAGCAACC	100	16	3	21	169	20	59.797	60.975	7.0000	8.2000	2.1784	A	410	CCGATCTGCCCTCTCCCTAAAGATGGGGTGGCCTGCCGAACACCCTCTGCATGCATCCCAATCACCAATCAATAGGTTGGTGGTTGGTCGAGTGCTCTCCCTCGCCCCTCTAGATAATGTAGAatatatatatAGGGGAGCGATTCGACGGTTGCTGCAGAAGGTTGAGCATAGCTATCTCCCTCAACgggggCTAGAGGTGCTATGCCATGCTGATGAGTGCTTGAGCCCCTACTATTCTATGGGCAAATGAATGGCGAATTAAAGGCGAAAGGACGGGAAAGAATGAGATTGGGAATGGGAATCTGTCTTTAGGTTTCCTTCGATCCGGGAGTGACCGGGGCCACGTCGATTGATCGGGGTCGAGAAAGAAATGACCATAAAATTCTAGGGCAAGCG…	comp100891_c0_seq1	1
comp100891_c0_seq1_1	1	124	10	5	1	AT	ATATATATAT	NA	0	0	6	33	139	AATAGGTTGGTGGTTGGTCGAGTGCTCTCCCTCGCCCCTCTAGATAATGTAGAatatatatatAGGGGAGCGATTCGACGGTTGCTGCAGAAGGTTGAGCATAGCTATCTCCCTCAACgggggCTAGAGGTGCTATGCC	AATAGGTTGGTGGTTGGTCG	GGCATAGCACCTCTAGCCC	33	57	71	20	209	19	59.711	59.811	9.6000	10.9000	1.4774	F	410	CCGATCTGCCCTCTCCCTAAAGATGGGGTGGCCTGCCGAACACCCTCTGCATGCATCCCAATCACCAATCAATAGGTTGGTGGTTGGTCGAGTGCTCTCCCTCGCCCCTCTAGATAATGTAGAatatatatatAGGGGAGCGATTCGACGGTTGCTGCAGAAGGTTGAGCATAGCTATCTCCCTCAACgggggCTAGAGGTGCTATGCCATGCTGATGAGTGCTTGAGCCCCTACTATTCTATGGGCAAATGAATGGCGAATTAAAGGCGAAAGGACGGGAAAGAATGAGATTGGGAATGGGAATCTGTCTTTAGGTTTCCTTCGATCCGGGAGTGACCGGGGCCACGTCGATTGATCGGGGTCGAGAAAGAAATGACCATAAAATTCTAGGGCAAGCG…	comp100891_c0_seq1	1
comp100891_c0_seq1_1	1	124	10	5	1	AT	ATATATATAT	NA	0	0	6	33	147	AATAGGTTGGTGGTTGGTCGAGTGCTCTCCCTCGCCCCTCTAGATAATGTAGAatatatatatAGGGGAGCGATTCGACGGTTGCTGCAGAAGGTTGAGCATAGCTATCTCCCTCAACgggggCTAGAGGTGCTATGCCATGCTGAT	AATAGGTTGGTGGTTGGTCG	ATCAGCATGGCATAGCACCT	33	64	71	20	217	20	59.711	60.655	9.6000	7.9000	0.9443	F	410	CCGATCTGCCCTCTCCCTAAAGATGGGGTGGCCTGCCGAACACCCTCTGCATGCATCCCAATCACCAATCAATAGGTTGGTGGTTGGTCGAGTGCTCTCCCTCGCCCCTCTAGATAATGTAGAatatatatatAGGGGAGCGATTCGACGGTTGCTGCAGAAGGTTGAGCATAGCTATCTCCCTCAACgggggCTAGAGGTGCTATGCCATGCTGATGAGTGCTTGAGCCCCTACTATTCTATGGGCAAATGAATGGCGAATTAAAGGCGAAAGGACGGGAAAGAATGAGATTGGGAATGGGAATCTGTCTTTAGGTTTCCTTCGATCCGGGAGTGACCGGGGCCACGTCGATTGATCGGGGTCGAGAAAGAAATGACCATAAAATTCTAGGGCAAGCG…	comp100891_c0_seq1	1
comp100891_c0_seq1_1	1	124	10	5	1	AT	ATATATATAT	NA	0	0	6	33	149	AATAGGTTGGTGGTTGGTCGAGTGCTCTCCCTCGCCCCTCTAGATAATGTAGAatatatatatAGGGGAGCGATTCGACGGTTGCTGCAGAAGGTTGAGCATAGCTATCTCCCTCAACgggggCTAGAGGTGCTATGCCATGCTGATGA	AATAGGTTGGTGGTTGGTCG	TCATCAGCATGGCATAGCAC	33	66	71	20	219	20	59.711	60.812	9.6000	7.9000	1.1008	F	410	CCGATCTGCCCTCTCCCTAAAGATGGGGTGGCCTGCCGAACACCCTCTGCATGCATCCCAATCACCAATCAATAGGTTGGTGGTTGGTCGAGTGCTCTCCCTCGCCCCTCTAGATAATGTAGAatatatatatAGGGGAGCGATTCGACGGTTGCTGCAGAAGGTTGAGCATAGCTATCTCCCTCAACgggggCTAGAGGTGCTATGCCATGCTGATGAGTGCTTGAGCCCCTACTATTCTATGGGCAAATGAATGGCGAATTAAAGGCGAAAGGACGGGAAAGAATGAGATTGGGAATGGGAATCTGTCTTTAGGTTTCCTTCGATCCGGGAGTGACCGGGGCCACGTCGATTGATCGGGGTCGAGAAAGAAATGACCATAAAATTCTAGGGCAAGCG…	comp100891_c0_seq1	1
comp100891_c0_seq1_1	1	124	10	5	1	AT	ATATATATAT	NA	0	0	6	33	188	AATAGGTTGGTGGTTGGTCGAGTGCTCTCCCTCGCCCCTCTAGATAATGTAGAatatatatatAGGGGAGCGATTCGACGGTTGCTGCAGAAGGTTGAGCATAGCTATCTCCCTCAACgggggCTAGAGGTGCTATGCCATGCTGATGAGTGCTTGAGCCCCTACTATTCTATGGGCAAATGAATGGC	AATAGGTTGGTGGTTGGTCG	GCCATTCATTTGCCCATAGA	33	105	71	20	258	20	59.711	60.807	9.6000	5.6000	1.0954	F	410	CCGATCTGCCCTCTCCCTAAAGATGGGGTGGCCTGCCGAACACCCTCTGCATGCATCCCAATCACCAATCAATAGGTTGGTGGTTGGTCGAGTGCTCTCCCTCGCCCCTCTAGATAATGTAGAatatatatatAGGGGAGCGATTCGACGGTTGCTGCAGAAGGTTGAGCATAGCTATCTCCCTCAACgggggCTAGAGGTGCTATGCCATGCTGATGAGTGCTTGAGCCCCTACTATTCTATGGGCAAATGAATGGCGAATTAAAGGCGAAAGGACGGGAAAGAATGAGATTGGGAATGGGAATCTGTCTTTAGGTTTCCTTCGATCCGGGAGTGACCGGGGCCACGTCGATTGATCGGGGTCGAGAAAGAAATGACCATAAAATTCTAGGGCAAGCG…	comp100891_c0_seq1	1
comp100891_c0_seq1_1	1	124	10	5	1	AT	ATATATATAT	NA	0	0	6	33	242	AATAGGTTGGTGGTTGGTCGAGTGCTCTCCCTCGCCCCTCTAGATAATGTAGAatatatatatAGGGGAGCGATTCGACGGTTGCTGCAGAAGGTTGAGCATAGCTATCTCCCTCAACgggggCTAGAGGTGCTATGCCATGCTGATGAGTGCTTGAGCCCCTACTATTCTATGGGCAAATGAATGGCGAATTAAAGGCGAAAGGACGGGAAAGAATGAGATTGGGAATGGGAATCTGTCTT	AATAGGTTGGTGGTTGGTCG	AAGACAGATTCCCATTCCCA	33	159	71	20	312	20	59.711	59.336	9.6000	9.7000	0.9524	F	410	CCGATCTGCCCTCTCCCTAAAGATGGGGTGGCCTGCCGAACACCCTCTGCATGCATCCCAATCACCAATCAATAGGTTGGTGGTTGGTCGAGTGCTCTCCCTCGCCCCTCTAGATAATGTAGAatatatatatAGGGGAGCGATTCGACGGTTGCTGCAGAAGGTTGAGCATAGCTATCTCCCTCAACgggggCTAGAGGTGCTATGCCATGCTGATGAGTGCTTGAGCCCCTACTATTCTATGGGCAAATGAATGGCGAATTAAAGGCGAAAGGACGGGAAAGAATGAGATTGGGAATGGGAATCTGTCTTTAGGTTTCCTTCGATCCGGGAGTGACCGGGGCCACGTCGATTGATCGGGGTCGAGAAAGAAATGACCATAAAATTCTAGGGCAAGCG…	comp100891_c0_seq1	1
comp100891_c0_seq1_1	1	124	10	5	1	AT	ATATATATAT	NA	0	0	6	33	334	AATAGGTTGGTGGTTGGTCGAGTGCTCTCCCTCGCCCCTCTAGATAATGTAGAatatatatatAGGGGAGCGATTCGACGGTTGCTGCAGAAGGTTGAGCATAGCTATCTCCCTCAACgggggCTAGAGGTGCTATGCCATGCTGATGAGTGCTTGAGCCCCTACTATTCTATGGGCAAATGAATGGCGAATTAAAGGCGAAAGGACGGGAAAGAATGAGATTGGGAATGGGAATCTGTCTTTAGGTTTCCTTCGATCCGGGAGTGACCGGGGCCACGTCGATTGATCGGGGTCGAGAAAGAAATGACCATAAAATTCTAGGGCAAGCGTATGG	AATAGGTTGGTGGTTGGTCG	CCATACGCTTGCCCTAGAAT	33	251	71	20	404	20	59.711	59.205	9.6000	6.6000	1.0835	F	410	CCGATCTGCCCTCTCCCTAAAGATGGGGTGGCCTGCCGAACACCCTCTGCATGCATCCCAATCACCAATCAATAGGTTGGTGGTTGGTCGAGTGCTCTCCCTCGCCCCTCTAGATAATGTAGAatatatatatAGGGGAGCGATTCGACGGTTGCTGCAGAAGGTTGAGCATAGCTATCTCCCTCAACgggggCTAGAGGTGCTATGCCATGCTGATGAGTGCTTGAGCCCCTACTATTCTATGGGCAAATGAATGGCGAATTAAAGGCGAAAGGACGGGAAAGAATGAGATTGGGAATGGGAATCTGTCTTTAGGTTTCCTTCGATCCGGGAGTGACCGGGGCCACGTCGATTGATCGGGGTCGAGAAAGAAATGACCATAAAATTCTAGGGCAAGCG…	comp100891_c0_seq1	1
comp100891_c0_seq1_1	1	124	10	5	1	AT	ATATATATAT	NA	0	0	6	33	340	AATAGGTTGGTGGTTGGTCGAGTGCTCTCCCTCGCCCCTCTAGATAATGTAGAatatatatatAGGGGAGCGATTCGACGGTTGCTGCAGAAGGTTGAGCATAGCTATCTCCCTCAACgggggCTAGAGGTGCTATGCCATGCTGATGAGTGCTTGAGCCCCTACTATTCTATGGGCAAATGAATGGCGAATTAAAGGCGAAAGGACGGGAAAGAATGAGATTGGGAATGGGAATCTGTCTTTAGGTTTCCTTCGATCCGGGAGTGACCGGGGCCACGTCGATTGATCGGGGTCGAGAAAGAAATGACCATAAAATTCTAGGGCAAGCGTATGGCAGAAG	AATAGGTTGGTGGTTGGTCG	CTTCTGCCATACGCTTGCC	33	258	71	20	410	19	59.711	61.864	9.6000	10.0000	3.1527	F	410	CCGATCTGCCCTCTCCCTAAAGATGGGGTGGCCTGCCGAACACCCTCTGCATGCATCCCAATCACCAATCAATAGGTTGGTGGTTGGTCGAGTGCTCTCCCTCGCCCCTCTAGATAATGTAGAatatatatatAGGGGAGCGATTCGACGGTTGCTGCAGAAGGTTGAGCATAGCTATCTCCCTCAACgggggCTAGAGGTGCTATGCCATGCTGATGAGTGCTTGAGCCCCTACTATTCTATGGGCAAATGAATGGCGAATTAAAGGCGAAAGGACGGGAAAGAATGAGATTGGGAATGGGAATCTGTCTTTAGGTTTCCTTCGATCCGGGAGTGACCGGGGCCACGTCGATTGATCGGGGTCGAGAAAGAAATGACCATAAAATTCTAGGGCAAGCG…	comp100891_c0_seq1	1
comp100891_c0_seq1_1	1	124	10	5	1	AT	ATATATATAT	NA	0	0	6	16	118	ATGCATCCCAATCACCAATCAATAGGTTGGTGGTTGGTCGAGTGCTCTCCCTCGCCCCTCTAGATAATGTAGAatatatatatAGGGGAGCGATTCGACGGTTGCTGCAGAAGGTTGA	ATGCATCCCAATCACCAATC	TCAACCTTCTGCAGCAACC	53	16	51	20	168	19	60.557	59.976	6.9000	8.2000	1.5820	A	410	CCGATCTGCCCTCTCCCTAAAGATGGGGTGGCCTGCCGAACACCCTCTGCATGCATCCCAATCACCAATCAATAGGTTGGTGGTTGGTCGAGTGCTCTCCCTCGCCCCTCTAGATAATGTAGAatatatatatAGGGGAGCGATTCGACGGTTGCTGCAGAAGGTTGAGCATAGCTATCTCCCTCAACgggggCTAGAGGTGCTATGCCATGCTGATGAGTGCTTGAGCCCCTACTATTCTATGGGCAAATGAATGGCGAATTAAAGGCGAAAGGACGGGAAAGAATGAGATTGGGAATGGGAATCTGTCTTTAGGTTTCCTTCGATCCGGGAGTGACCGGGGCCACGTCGATTGATCGGGGTCGAGAAAGAAATGACCATAAAATTCTAGGGCAAGCG…	comp100891_c0_seq1	1
comp100891_c0_seq1_1	1	124	10	5	1	AT	ATATATATAT	NA	0	0	6	16	119	ATGCATCCCAATCACCAATCAATAGGTTGGTGGTTGGTCGAGTGCTCTCCCTCGCCCCTCTAGATAATGTAGAatatatatatAGGGGAGCGATTCGACGGTTGCTGCAGAAGGTTGAG	ATGCATCCCAATCACCAATC	CTCAACCTTCTGCAGCAACC	53	16	51	20	169	20	60.557	60.975	6.9000	8.2000	1.5326	A	410	CCGATCTGCCCTCTCCCTAAAGATGGGGTGGCCTGCCGAACACCCTCTGCATGCATCCCAATCACCAATCAATAGGTTGGTGGTTGGTCGAGTGCTCTCCCTCGCCCCTCTAGATAATGTAGAatatatatatAGGGGAGCGATTCGACGGTTGCTGCAGAAGGTTGAGCATAGCTATCTCCCTCAACgggggCTAGAGGTGCTATGCCATGCTGATGAGTGCTTGAGCCCCTACTATTCTATGGGCAAATGAATGGCGAATTAAAGGCGAAAGGACGGGAAAGAATGAGATTGGGAATGGGAATCTGTCTTTAGGTTTCCTTCGATCCGGGAGTGACCGGGGCCACGTCGATTGATCGGGGTCGAGAAAGAAATGACCATAAAATTCTAGGGCAAGCG…	comp100891_c0_seq1	1
comp100891_c0_seq1_1	1	124	10	5	1	AT	ATATATATAT	NA	0	0	8	98	298	CTGCCCTCTCCCTAAAGATGGGGTGGCCTGCCGAACACCCTCTGCATGCATCCCAATCACCAATCAATAGGTTGGTGGTTGGTCGAGTGCTCTCCCTCGCCCCTCTAGATAATGTAGAatatatatatAGGGGAGCGATTCGACGGTTGCTGCAGAAGGTTGAGCATAGCTATCTCCCTCAACgggggCTAGAGGTGCTATGCCATGCTGATGAGTGCTTGAGCCCCTACTATTCTATGGGCAAATGAATGGCGAATTAAAGGCGAAAGGACGGGAAAGAATGAGATTGGGAATGGGA	CTGCCCTCTCCCTAAAGATG	TCCCATTCCCAATCTCATTC	98	150	6	20	303	20	58.884	59.685	6.6000	6.9000	1.4311	F	410	CCGATCTGCCCTCTCCCTAAAGATGGGGTGGCCTGCCGAACACCCTCTGCATGCATCCCAATCACCAATCAATAGGTTGGTGGTTGGTCGAGTGCTCTCCCTCGCCCCTCTAGATAATGTAGAatatatatatAGGGGAGCGATTCGACGGTTGCTGCAGAAGGTTGAGCATAGCTATCTCCCTCAACgggggCTAGAGGTGCTATGCCATGCTGATGAGTGCTTGAGCCCCTACTATTCTATGGGCAAATGAATGGCGAATTAAAGGCGAAAGGACGGGAAAGAATGAGATTGGGAATGGGAATCTGTCTTTAGGTTTCCTTCGATCCGGGAGTGACCGGGGCCACGTCGATTGATCGGGGTCGAGAAAGAAATGACCATAAAATTCTAGGGCAAGCG…	comp100891_c0_seq1	1
comp100891_c0_seq1_1	1	124	10	5	1	AT	ATATATATAT	NA	0	0	8	98	301	CTGCCCTCTCCCTAAAGATGGGGTGGCCTGCCGAACACCCTCTGCATGCATCCCAATCACCAATCAATAGGTTGGTGGTTGGTCGAGTGCTCTCCCTCGCCCCTCTAGATAATGTAGAatatatatatAGGGGAGCGATTCGACGGTTGCTGCAGAAGGTTGAGCATAGCTATCTCCCTCAACgggggCTAGAGGTGCTATGCCATGCTGATGAGTGCTTGAGCCCCTACTATTCTATGGGCAAATGAATGGCGAATTAAAGGCGAAAGGACGGGAAAGAATGAGATTGGGAATGGGAATC	CTGCCCTCTCCCTAAAGATG	GATTCCCATTCCCAATCTCA	98	153	6	20	306	20	58.884	59.685	6.6000	6.7000	1.4311	F	410	CCGATCTGCCCTCTCCCTAAAGATGGGGTGGCCTGCCGAACACCCTCTGCATGCATCCCAATCACCAATCAATAGGTTGGTGGTTGGTCGAGTGCTCTCCCTCGCCCCTCTAGATAATGTAGAatatatatatAGGGGAGCGATTCGACGGTTGCTGCAGAAGGTTGAGCATAGCTATCTCCCTCAACgggggCTAGAGGTGCTATGCCATGCTGATGAGTGCTTGAGCCCCTACTATTCTATGGGCAAATGAATGGCGAATTAAAGGCGAAAGGACGGGAAAGAATGAGATTGGGAATGGGAATCTGTCTTTAGGTTTCCTTCGATCCGGGAGTGACCGGGGCCACGTCGATTGATCGGGGTCGAGAAAGAAATGACCATAAAATTCTAGGGCAAGCG…	comp100891_c0_seq1	1
comp100891_c0_seq1_1	1	124	10	5	1	AT	ATATATATAT	NA	0	0	8	53	253	ATGCATCCCAATCACCAATCAATAGGTTGGTGGTTGGTCGAGTGCTCTCCCTCGCCCCTCTAGATAATGTAGAatatatatatAGGGGAGCGATTCGACGGTTGCTGCAGAAGGTTGAGCATAGCTATCTCCCTCAACgggggCTAGAGGTGCTATGCCATGCTGATGAGTGCTTGAGCCCCTACTATTCTATGGGCAAATGAATGGCGAATTAAAGGCGAAAGGACGGGAAAGAATGAGATTGGGAATGGGA	ATGCATCCCAATCACCAATC	TCCCATTCCCAATCTCATTC	53	150	51	20	303	20	60.557	59.685	6.9000	6.9000	0.8724	F	410	CCGATCTGCCCTCTCCCTAAAGATGGGGTGGCCTGCCGAACACCCTCTGCATGCATCCCAATCACCAATCAATAGGTTGGTGGTTGGTCGAGTGCTCTCCCTCGCCCCTCTAGATAATGTAGAatatatatatAGGGGAGCGATTCGACGGTTGCTGCAGAAGGTTGAGCATAGCTATCTCCCTCAACgggggCTAGAGGTGCTATGCCATGCTGATGAGTGCTTGAGCCCCTACTATTCTATGGGCAAATGAATGGCGAATTAAAGGCGAAAGGACGGGAAAGAATGAGATTGGGAATGGGAATCTGTCTTTAGGTTTCCTTCGATCCGGGAGTGACCGGGGCCACGTCGATTGATCGGGGTCGAGAAAGAAATGACCATAAAATTCTAGGGCAAGCG…	comp100891_c0_seq1	1
comp100891_c0_seq1_1	1	124	10	5	1	AT	ATATATATAT	NA	0	0	8	53	256	ATGCATCCCAATCACCAATCAATAGGTTGGTGGTTGGTCGAGTGCTCTCCCTCGCCCCTCTAGATAATGTAGAatatatatatAGGGGAGCGATTCGACGGTTGCTGCAGAAGGTTGAGCATAGCTATCTCCCTCAACgggggCTAGAGGTGCTATGCCATGCTGATGAGTGCTTGAGCCCCTACTATTCTATGGGCAAATGAATGGCGAATTAAAGGCGAAAGGACGGGAAAGAATGAGATTGGGAATGGGAATC	ATGCATCCCAATCACCAATC	GATTCCCATTCCCAATCTCA	53	153	51	20	306	20	60.557	59.685	6.9000	6.7000	0.8724	F	410	CCGATCTGCCCTCTCCCTAAAGATGGGGTGGCCTGCCGAACACCCTCTGCATGCATCCCAATCACCAATCAATAGGTTGGTGGTTGGTCGAGTGCTCTCCCTCGCCCCTCTAGATAATGTAGAatatatatatAGGGGAGCGATTCGACGGTTGCTGCAGAAGGTTGAGCATAGCTATCTCCCTCAACgggggCTAGAGGTGCTATGCCATGCTGATGAGTGCTTGAGCCCCTACTATTCTATGGGCAAATGAATGGCGAATTAAAGGCGAAAGGACGGGAAAGAATGAGATTGGGAATGGGAATCTGTCTTTAGGTTTCCTTCGATCCGGGAGTGACCGGGGCCACGTCGATTGATCGGGGTCGAGAAAGAAATGACCATAAAATTCTAGGGCAAGCG…	comp100891_c0_seq1	1
comp100891_c0_seq1_1	1	124	10	5	1	AT	ATATATATAT	NA	0	0	8	33	194	AATAGGTTGGTGGTTGGTCGAGTGCTCTCCCTCGCCCCTCTAGATAATGTAGAatatatatatAGGGGAGCGATTCGACGGTTGCTGCAGAAGGTTGAGCATAGCTATCTCCCTCAACgggggCTAGAGGTGCTATGCCATGCTGATGAGTGCTTGAGCCCCTACTATTCTATGGGCAAATGAATGGCGAATTA	AATAGGTTGGTGGTTGGTCG	TAATTCGCCATTCATTTGCC	33	111	71	20	264	20	59.711	60.782	9.6000	10.0000	1.0711	F	410	CCGATCTGCCCTCTCCCTAAAGATGGGGTGGCCTGCCGAACACCCTCTGCATGCATCCCAATCACCAATCAATAGGTTGGTGGTTGGTCGAGTGCTCTCCCTCGCCCCTCTAGATAATGTAGAatatatatatAGGGGAGCGATTCGACGGTTGCTGCAGAAGGTTGAGCATAGCTATCTCCCTCAACgggggCTAGAGGTGCTATGCCATGCTGATGAGTGCTTGAGCCCCTACTATTCTATGGGCAAATGAATGGCGAATTAAAGGCGAAAGGACGGGAAAGAATGAGATTGGGAATGGGAATCTGTCTTTAGGTTTCCTTCGATCCGGGAGTGACCGGGGCCACGTCGATTGATCGGGGTCGAGAAAGAAATGACCATAAAATTCTAGGGCAAGCG…	comp100891_c0_seq1	1
comp100891_c0_seq1_1	1	124	10	5	1	AT	ATATATATAT	NA	0	0	8	33	233	AATAGGTTGGTGGTTGGTCGAGTGCTCTCCCTCGCCCCTCTAGATAATGTAGAatatatatatAGGGGAGCGATTCGACGGTTGCTGCAGAAGGTTGAGCATAGCTATCTCCCTCAACgggggCTAGAGGTGCTATGCCATGCTGATGAGTGCTTGAGCCCCTACTATTCTATGGGCAAATGAATGGCGAATTAAAGGCGAAAGGACGGGAAAGAATGAGATTGGGAATGGGA	AATAGGTTGGTGGTTGGTCG	TCCCATTCCCAATCTCATTC	33	150	71	20	303	20	59.711	59.685	9.6000	6.9000	0.6037	F	410	CCGATCTGCCCTCTCCCTAAAGATGGGGTGGCCTGCCGAACACCCTCTGCATGCATCCCAATCACCAATCAATAGGTTGGTGGTTGGTCGAGTGCTCTCCCTCGCCCCTCTAGATAATGTAGAatatatatatAGGGGAGCGATTCGACGGTTGCTGCAGAAGGTTGAGCATAGCTATCTCCCTCAACgggggCTAGAGGTGCTATGCCATGCTGATGAGTGCTTGAGCCCCTACTATTCTATGGGCAAATGAATGGCGAATTAAAGGCGAAAGGACGGGAAAGAATGAGATTGGGAATGGGAATCTGTCTTTAGGTTTCCTTCGATCCGGGAGTGACCGGGGCCACGTCGATTGATCGGGGTCGAGAAAGAAATGACCATAAAATTCTAGGGCAAGCG…	comp100891_c0_seq1	1
comp100891_c0_seq1_1	1	124	10	5	1	AT	ATATATATAT	NA	0	0	8	33	236	AATAGGTTGGTGGTTGGTCGAGTGCTCTCCCTCGCCCCTCTAGATAATGTAGAatatatatatAGGGGAGCGATTCGACGGTTGCTGCAGAAGGTTGAGCATAGCTATCTCCCTCAACgggggCTAGAGGTGCTATGCCATGCTGATGAGTGCTTGAGCCCCTACTATTCTATGGGCAAATGAATGGCGAATTAAAGGCGAAAGGACGGGAAAGAATGAGATTGGGAATGGGAATC	AATAGGTTGGTGGTTGGTCG	GATTCCCATTCCCAATCTCA	33	153	71	20	306	20	59.711	59.685	9.6000	6.7000	0.6037	F	410	CCGATCTGCCCTCTCCCTAAAGATGGGGTGGCCTGCCGAACACCCTCTGCATGCATCCCAATCACCAATCAATAGGTTGGTGGTTGGTCGAGTGCTCTCCCTCGCCCCTCTAGATAATGTAGAatatatatatAGGGGAGCGATTCGACGGTTGCTGCAGAAGGTTGAGCATAGCTATCTCCCTCAACgggggCTAGAGGTGCTATGCCATGCTGATGAGTGCTTGAGCCCCTACTATTCTATGGGCAAATGAATGGCGAATTAAAGGCGAAAGGACGGGAAAGAATGAGATTGGGAATGGGAATCTGTCTTTAGGTTTCCTTCGATCCGGGAGTGACCGGGGCCACGTCGATTGATCGGGGTCGAGAAAGAAATGACCATAAAATTCTAGGGCAAGCG…	comp100891_c0_seq1	1
comp100891_c0_seq1_1	1	124	10	5	1	AT	ATATATATAT	NA	0	0	10	39	340	CCAATCAATAGGTTGGTGGTTGGTCGAGTGCTCTCCCTCGCCCCTCTAGATAATGTAGAatatatatatAGGGGAGCGATTCGACGGTTGCTGCAGAAGGTTGAGCATAGCTATCTCCCTCAACgggggCTAGAGGTGCTATGCCATGCTGATGAGTGCTTGAGCCCCTACTATTCTATGGGCAAATGAATGGCGAATTAAAGGCGAAAGGACGGGAAAGAATGAGATTGGGAATGGGAATCTGTCTTTAGGTTTCCTTCGATCCGGGAGTGACCGGGGCCACGTCGATTGATCGGGGTCGAGAAAGAAATGACCATAAAATTCTAGGGCAAGCGTATGG	CCAATCAATAGGTTGGTGGT	CCATACGCTTGCCCTAGAAT	39	251	65	20	404	20	57.238	59.205	7.6000	6.6000	3.5562	F	410	CCGATCTGCCCTCTCCCTAAAGATGGGGTGGCCTGCCGAACACCCTCTGCATGCATCCCAATCACCAATCAATAGGTTGGTGGTTGGTCGAGTGCTCTCCCTCGCCCCTCTAGATAATGTAGAatatatatatAGGGGAGCGATTCGACGGTTGCTGCAGAAGGTTGAGCATAGCTATCTCCCTCAACgggggCTAGAGGTGCTATGCCATGCTGATGAGTGCTTGAGCCCCTACTATTCTATGGGCAAATGAATGGCGAATTAAAGGCGAAAGGACGGGAAAGAATGAGATTGGGAATGGGAATCTGTCTTTAGGTTTCCTTCGATCCGGGAGTGACCGGGGCCACGTCGATTGATCGGGGTCGAGAAAGAAATGACCATAAAATTCTAGGGCAAGCG…	comp100891_c0_seq1	1
comp100891_c0_seq1_1	1	124	10	5	1	AT	ATATATATAT	NA	0	0	11	38	340	CCAATCAATAGGTTGGTGGTTGGTCGAGTGCTCTCCCTCGCCCCTCTAGATAATGTAGAatatatatatAGGGGAGCGATTCGACGGTTGCTGCAGAAGGTTGAGCATAGCTATCTCCCTCAACgggggCTAGAGGTGCTATGCCATGCTGATGAGTGCTTGAGCCCCTACTATTCTATGGGCAAATGAATGGCGAATTAAAGGCGAAAGGACGGGAAAGAATGAGATTGGGAATGGGAATCTGTCTTTAGGTTTCCTTCGATCCGGGAGTGACCGGGGCCACGTCGATTGATCGGGGTCGAGAAAGAAATGACCATAAAATTCTAGGGCAAGCGTATGG	CCAATCAATAGGTTGGTGGTT	CCATACGCTTGCCCTAGAAT	38	251	65	21	404	20	58.682	59.205	8.2000	6.6000	3.1125	F	410	CCGATCTGCCCTCTCCCTAAAGATGGGGTGGCCTGCCGAACACCCTCTGCATGCATCCCAATCACCAATCAATAGGTTGGTGGTTGGTCGAGTGCTCTCCCTCGCCCCTCTAGATAATGTAGAatatatatatAGGGGAGCGATTCGACGGTTGCTGCAGAAGGTTGAGCATAGCTATCTCCCTCAACgggggCTAGAGGTGCTATGCCATGCTGATGAGTGCTTGAGCCCCTACTATTCTATGGGCAAATGAATGGCGAATTAAAGGCGAAAGGACGGGAAAGAATGAGATTGGGAATGGGAATCTGTCTTTAGGTTTCCTTCGATCCGGGAGTGACCGGGGCCACGTCGATTGATCGGGGTCGAGAAAGAAATGACCATAAAATTCTAGGGCAAGCG…	comp100891_c0_seq1	1
comp101324_c0_seq1_1	1	202	10	5	1	AC	ACACACACAC	NA	1	1	3	21	165	CGGCAAAGAGCCTTTCAATGATCCCGCGGAGAacacacGGTCAAGCGGAGTATTCTGCCCGTGAAATGGTGTCTAGAATAGAGCCCGCGGAAAATGCATTATGTGCAGTGAGAAacacacacacCCGTGGAGAAGAACAAGCAAACAGATGTTTCCAACGAAGGC	CGGCAAAGAGCCTTTCAAT	GCCTTCGTTGGAAACATCTG	95	21	88	19	252	20	60.337	60.636	6.9000	6.6000	1.9735	B	271	CGCATGCCTTCAGCCTCATACGAATTCAAGTGAAGAATAAGGCCCGCTGAagagagTACCGACGGAAGAGAACACATCCAACGCTCGCGGCAAAGAGCCTTTCAATGATCCCGCGGAGAacacacGGTCAAGCGGAGTATTCTGCCCGTGAAATGGTGTCTAGAATAGAGCCCGCGGAAAATGCATTATGTGCAGTGAGAAacacacacacCCGTGGAGAAGAACAAGCAAACAGATGTTTCCAACGAAGGCCAAGAAGTCCGCGGAAAGA	comp101324_c0_seq1	1
comp101324_c0_seq1_1	1	202	10	5	1	AC	ACACACACAC	NA	0	0	3	21	184	AGAACACATCCAACGCTCGCGGCAAAGAGCCTTTCAATGATCCCGCGGAGAacacacGGTCAAGCGGAGTATTCTGCCCGTGAAATGGTGTCTAGAATAGAGCCCGCGGAAAATGCATTATGTGCAGTGAGAAacacacacacCCGTGGAGAAGAACAAGCAAACAGATGTTTCCAACGAAGGC	AGAACACATCCAACGCTCG	GCCTTCGTTGGAAACATCTG	114	21	69	19	252	20	59.846	60.636	9.9000	6.6000	1.7896	B	271	CGCATGCCTTCAGCCTCATACGAATTCAAGTGAAGAATAAGGCCCGCTGAagagagTACCGACGGAAGAGAACACATCCAACGCTCGCGGCAAAGAGCCTTTCAATGATCCCGCGGAGAacacacGGTCAAGCGGAGTATTCTGCCCGTGAAATGGTGTCTAGAATAGAGCCCGCGGAAAATGCATTATGTGCAGTGAGAAacacacacacCCGTGGAGAAGAACAAGCAAACAGATGTTTCCAACGAAGGCCAAGAAGTCCGCGGAAAGA	comp101324_c0_seq1	1
comp101324_c0_seq1_1	1	202	10	5	1	AC	ACACACACAC	NA	0	0	4	21	195	ACCGACGGAAGAGAACACATCCAACGCTCGCGGCAAAGAGCCTTTCAATGATCCCGCGGAGAacacacGGTCAAGCGGAGTATTCTGCCCGTGAAATGGTGTCTAGAATAGAGCCCGCGGAAAATGCATTATGTGCAGTGAGAAacacacacacCCGTGGAGAAGAACAAGCAAACAGATGTTTCCAACGAAGGC	ACCGACGGAAGAGAACACAT	GCCTTCGTTGGAAACATCTG	124	21	58	20	252	20	59.579	60.636	6.6000	6.6000	1.0568	B	271	CGCATGCCTTCAGCCTCATACGAATTCAAGTGAAGAATAAGGCCCGCTGAagagagTACCGACGGAAGAGAACACATCCAACGCTCGCGGCAAAGAGCCTTTCAATGATCCCGCGGAGAacacacGGTCAAGCGGAGTATTCTGCCCGTGAAATGGTGTCTAGAATAGAGCCCGCGGAAAATGCATTATGTGCAGTGAGAAacacacacacCCGTGGAGAAGAACAAGCAAACAGATGTTTCCAACGAAGGCCAAGAAGTCCGCGGAAAGA	comp101324_c0_seq1	1
comp101324_c0_seq1_1	1	202	10	5	1	AC	ACACACACAC	NA	0	0	4	21	209	CCGCTGAagagagTACCGACGGAAGAGAACACATCCAACGCTCGCGGCAAAGAGCCTTTCAATGATCCCGCGGAGAacacacGGTCAAGCGGAGTATTCTGCCCGTGAAATGGTGTCTAGAATAGAGCCCGCGGAAAATGCATTATGTGCAGTGAGAAacacacacacCCGTGGAGAAGAACAAGCAAACAGATGTTTCCAACGAAGGC	CCGCTGAAGAGAGTACCGAC	GCCTTCGTTGGAAACATCTG	138	21	44	20	252	20	60.012	60.636	9.6000	6.6000	0.6485	F	271	CGCATGCCTTCAGCCTCATACGAATTCAAGTGAAGAATAAGGCCCGCTGAagagagTACCGACGGAAGAGAACACATCCAACGCTCGCGGCAAAGAGCCTTTCAATGATCCCGCGGAGAacacacGGTCAAGCGGAGTATTCTGCCCGTGAAATGGTGTCTAGAATAGAGCCCGCGGAAAATGCATTATGTGCAGTGAGAAacacacacacCCGTGGAGAAGAACAAGCAAACAGATGTTTCCAACGAAGGCCAAGAAGTCCGCGGAAAGA	comp101324_c0_seq1	1
comp101324_c0_seq1_1	1	202	10	5	1	AC	ACACACACAC	NA	0	0	4	1	164	AGAACACATCCAACGCTCGCGGCAAAGAGCCTTTCAATGATCCCGCGGAGAacacacGGTCAAGCGGAGTATTCTGCCCGTGAAATGGTGTCTAGAATAGAGCCCGCGGAAAATGCATTATGTGCAGTGAGAAacacacacacCCGTGGAGAAGAACAAGCAAA	AGAACACATCCAACGCTCG	TTTGCTTGTTCTTCTCCACG	114	1	69	19	232	20	59.846	59.047	9.9000	9.9000	2.1069	B	271	CGCATGCCTTCAGCCTCATACGAATTCAAGTGAAGAATAAGGCCCGCTGAagagagTACCGACGGAAGAGAACACATCCAACGCTCGCGGCAAAGAGCCTTTCAATGATCCCGCGGAGAacacacGGTCAAGCGGAGTATTCTGCCCGTGAAATGGTGTCTAGAATAGAGCCCGCGGAAAATGCATTATGTGCAGTGAGAAacacacacacCCGTGGAGAAGAACAAGCAAACAGATGTTTCCAACGAAGGCCAAGAAGTCCGCGGAAAGA	comp101324_c0_seq1	1
comp101324_c0_seq1_1	1	202	10	5	1	AC	ACACACACAC	NA	0	0	4	1	189	CCGCTGAagagagTACCGACGGAAGAGAACACATCCAACGCTCGCGGCAAAGAGCCTTTCAATGATCCCGCGGAGAacacacGGTCAAGCGGAGTATTCTGCCCGTGAAATGGTGTCTAGAATAGAGCCCGCGGAAAATGCATTATGTGCAGTGAGAAacacacacacCCGTGGAGAAGAACAAGCAAA	CCGCTGAAGAGAGTACCGAC	TTTGCTTGTTCTTCTCCACG	138	1	44	20	232	20	60.012	59.047	9.6000	9.9000	0.9658	F	271	CGCATGCCTTCAGCCTCATACGAATTCAAGTGAAGAATAAGGCCCGCTGAagagagTACCGACGGAAGAGAACACATCCAACGCTCGCGGCAAAGAGCCTTTCAATGATCCCGCGGAGAacacacGGTCAAGCGGAGTATTCTGCCCGTGAAATGGTGTCTAGAATAGAGCCCGCGGAAAATGCATTATGTGCAGTGAGAAacacacacacCCGTGGAGAAGAACAAGCAAACAGATGTTTCCAACGAAGGCCAAGAAGTCCGCGGAAAGA	comp101324_c0_seq1	1
comp101324_c0_seq1_1	1	202	10	5	1	AC	ACACACACAC	NA	0	0	5	41	140	GCGGAGTATTCTGCCCGTGAAATGGTGTCTAGAATAGAGCCCGCGGAAAATGCATTATGTGCAGTGAGAAacacacacacCCGTGGAGAAGAACAAGCAAACAGATGTTTCCAACGAAGGCCAAGAAGTCCGCGGAAAGA	GCGGAGTATTCTGCCCGT	TCTTTCCGCGGACTTCTTG	52	41	132	18	271	19	61.180	61.439	11.1000	7.0000	5.6190	A	271	CGCATGCCTTCAGCCTCATACGAATTCAAGTGAAGAATAAGGCCCGCTGAagagagTACCGACGGAAGAGAACACATCCAACGCTCGCGGCAAAGAGCCTTTCAATGATCCCGCGGAGAacacacGGTCAAGCGGAGTATTCTGCCCGTGAAATGGTGTCTAGAATAGAGCCCGCGGAAAATGCATTATGTGCAGTGAGAAacacacacacCCGTGGAGAAGAACAAGCAAACAGATGTTTCCAACGAAGGCCAAGAAGTCCGCGGAAAGA	comp101324_c0_seq1	1
comp101324_c0_seq1_1	1	202	10	5	1	AC	ACACACACAC	NA	0	0	5	41	141	AGCGGAGTATTCTGCCCGTGAAATGGTGTCTAGAATAGAGCCCGCGGAAAATGCATTATGTGCAGTGAGAAacacacacacCCGTGGAGAAGAACAAGCAAACAGATGTTTCCAACGAAGGCCAAGAAGTCCGCGGAAAGA	AGCGGAGTATTCTGCCCGT	TCTTTCCGCGGACTTCTTG	52	41	131	19	271	19	62.087	61.439	11.1000	7.0000	5.5259	A	271	CGCATGCCTTCAGCCTCATACGAATTCAAGTGAAGAATAAGGCCCGCTGAagagagTACCGACGGAAGAGAACACATCCAACGCTCGCGGCAAAGAGCCTTTCAATGATCCCGCGGAGAacacacGGTCAAGCGGAGTATTCTGCCCGTGAAATGGTGTCTAGAATAGAGCCCGCGGAAAATGCATTATGTGCAGTGAGAAacacacacacCCGTGGAGAAGAACAAGCAAACAGATGTTTCCAACGAAGGCCAAGAAGTCCGCGGAAAGA	comp101324_c0_seq1	1
comp101324_c0_seq1_1	1	202	10	5	1	AC	ACACACACAC	NA	0	0	5	30	259	GCATGCCTTCAGCCTCATACGAATTCAAGTGAAGAATAAGGCCCGCTGAagagagTACCGACGGAAGAGAACACATCCAACGCTCGCGGCAAAGAGCCTTTCAATGATCCCGCGGAGAacacacGGTCAAGCGGAGTATTCTGCCCGTGAAATGGTGTCTAGAATAGAGCCCGCGGAAAATGCATTATGTGCAGTGAGAAacacacacacCCGTGGAGAAGAACAAGCAAACAGATGTTTCCAACGAAGGCCAAGAAGT	GCATGCCTTCAGCCTCATAC	ACTTCTTGGCCTTCGTTGG	180	30	2	20	260	19	60.775	60.239	5.6000	8.2000	2.0148	B	271	CGCATGCCTTCAGCCTCATACGAATTCAAGTGAAGAATAAGGCCCGCTGAagagagTACCGACGGAAGAGAACACATCCAACGCTCGCGGCAAAGAGCCTTTCAATGATCCCGCGGAGAacacacGGTCAAGCGGAGTATTCTGCCCGTGAAATGGTGTCTAGAATAGAGCCCGCGGAAAATGCATTATGTGCAGTGAGAAacacacacacCCGTGGAGAAGAACAAGCAAACAGATGTTTCCAACGAAGGCCAAGAAGTCCGCGGAAAGA	comp101324_c0_seq1	1
comp101324_c0_seq1_1	1	202	10	5	1	AC	ACACACACAC	NA	0	0	5	21	251	GCATGCCTTCAGCCTCATACGAATTCAAGTGAAGAATAAGGCCCGCTGAagagagTACCGACGGAAGAGAACACATCCAACGCTCGCGGCAAAGAGCCTTTCAATGATCCCGCGGAGAacacacGGTCAAGCGGAGTATTCTGCCCGTGAAATGGTGTCTAGAATAGAGCCCGCGGAAAATGCATTATGTGCAGTGAGAAacacacacacCCGTGGAGAAGAACAAGCAAACAGATGTTTCCAACGAAGGC	GCATGCCTTCAGCCTCATA	GCCTTCGTTGGAAACATCTG	181	21	2	19	252	20	59.923	60.636	5.9000	6.6000	1.7131	B	271	CGCATGCCTTCAGCCTCATACGAATTCAAGTGAAGAATAAGGCCCGCTGAagagagTACCGACGGAAGAGAACACATCCAACGCTCGCGGCAAAGAGCCTTTCAATGATCCCGCGGAGAacacacGGTCAAGCGGAGTATTCTGCCCGTGAAATGGTGTCTAGAATAGAGCCCGCGGAAAATGCATTATGTGCAGTGAGAAacacacacacCCGTGGAGAAGAACAAGCAAACAGATGTTTCCAACGAAGGCCAAGAAGTCCGCGGAAAGA	comp101324_c0_seq1	1
comp101324_c0_seq1_1	1	202	10	5	1	AC	ACACACACAC	NA	0	0	5	21	251	GCATGCCTTCAGCCTCATACGAATTCAAGTGAAGAATAAGGCCCGCTGAagagagTACCGACGGAAGAGAACACATCCAACGCTCGCGGCAAAGAGCCTTTCAATGATCCCGCGGAGAacacacGGTCAAGCGGAGTATTCTGCCCGTGAAATGGTGTCTAGAATAGAGCCCGCGGAAAATGCATTATGTGCAGTGAGAAacacacacacCCGTGGAGAAGAACAAGCAAACAGATGTTTCCAACGAAGGC	GCATGCCTTCAGCCTCATAC	GCCTTCGTTGGAAACATCTG	180	21	2	20	252	20	60.775	60.636	5.6000	6.6000	1.4114	B	271	CGCATGCCTTCAGCCTCATACGAATTCAAGTGAAGAATAAGGCCCGCTGAagagagTACCGACGGAAGAGAACACATCCAACGCTCGCGGCAAAGAGCCTTTCAATGATCCCGCGGAGAacacacGGTCAAGCGGAGTATTCTGCCCGTGAAATGGTGTCTAGAATAGAGCCCGCGGAAAATGCATTATGTGCAGTGAGAAacacacacacCCGTGGAGAAGAACAAGCAAACAGATGTTTCCAACGAAGGCCAAGAAGTCCGCGGAAAGA	comp101324_c0_seq1	1
comp101324_c0_seq1_1	1	202	10	5	1	AC	ACACACACAC	NA	0	0	6	41	140	AGCGGAGTATTCTGCCCGTGAAATGGTGTCTAGAATAGAGCCCGCGGAAAATGCATTATGTGCAGTGAGAAacacacacacCCGTGGAGAAGAACAAGCAAACAGATGTTTCCAACGAAGGCCAAGAAGTCCGCGGAAAG	AGCGGAGTATTCTGCCCGT	CTTTCCGCGGACTTCTTG	52	41	131	19	270	18	62.087	59.516	11.1000	7.0000	5.5707	A	271	CGCATGCCTTCAGCCTCATACGAATTCAAGTGAAGAATAAGGCCCGCTGAagagagTACCGACGGAAGAGAACACATCCAACGCTCGCGGCAAAGAGCCTTTCAATGATCCCGCGGAGAacacacGGTCAAGCGGAGTATTCTGCCCGTGAAATGGTGTCTAGAATAGAGCCCGCGGAAAATGCATTATGTGCAGTGAGAAacacacacacCCGTGGAGAAGAACAAGCAAACAGATGTTTCCAACGAAGGCCAAGAAGTCCGCGGAAAGA	comp101324_c0_seq1	1
comp101324_c0_seq1_1	1	202	10	5	1	AC	ACACACACAC	NA	0	0	6	21	119	GGAGTATTCTGCCCGTGAAATGGTGTCTAGAATAGAGCCCGCGGAAAATGCATTATGTGCAGTGAGAAacacacacacCCGTGGAGAAGAACAAGCAAACAGATGTTTCCAACGAAGGC	GGAGTATTCTGCCCGTGAAA	GCCTTCGTTGGAAACATCTG	48	21	134	20	252	20	60.074	60.636	7.3000	6.6000	0.7096	A	271	CGCATGCCTTCAGCCTCATACGAATTCAAGTGAAGAATAAGGCCCGCTGAagagagTACCGACGGAAGAGAACACATCCAACGCTCGCGGCAAAGAGCCTTTCAATGATCCCGCGGAGAacacacGGTCAAGCGGAGTATTCTGCCCGTGAAATGGTGTCTAGAATAGAGCCCGCGGAAAATGCATTATGTGCAGTGAGAAacacacacacCCGTGGAGAAGAACAAGCAAACAGATGTTTCCAACGAAGGCCAAGAAGTCCGCGGAAAGA	comp101324_c0_seq1	1
comp101324_c0_seq1_1	1	202	10	5	1	AC	ACACACACAC	NA	0	0	8	21	116	GTATTCTGCCCGTGAAATGGTGTCTAGAATAGAGCCCGCGGAAAATGCATTATGTGCAGTGAGAAacacacacacCCGTGGAGAAGAACAAGCAAACAGATGTTTCCAACGAAGGC	GTATTCTGCCCGTGAAATGG	GCCTTCGTTGGAAACATCTG	45	21	137	20	252	20	60.331	60.636	8.4000	6.6000	0.9669	A	271	CGCATGCCTTCAGCCTCATACGAATTCAAGTGAAGAATAAGGCCCGCTGAagagagTACCGACGGAAGAGAACACATCCAACGCTCGCGGCAAAGAGCCTTTCAATGATCCCGCGGAGAacacacGGTCAAGCGGAGTATTCTGCCCGTGAAATGGTGTCTAGAATAGAGCCCGCGGAAAATGCATTATGTGCAGTGAGAAacacacacacCCGTGGAGAAGAACAAGCAAACAGATGTTTCCAACGAAGGCCAAGAAGTCCGCGGAAAGA	comp101324_c0_seq1	1
comp101324_c0_seq1_1	1	202	10	5	1	AC	ACACACACAC	NA	0	0	8	21	224	AGTGAAGAATAAGGCCCGCTGAagagagTACCGACGGAAGAGAACACATCCAACGCTCGCGGCAAAGAGCCTTTCAATGATCCCGCGGAGAacacacGGTCAAGCGGAGTATTCTGCCCGTGAAATGGTGTCTAGAATAGAGCCCGCGGAAAATGCATTATGTGCAGTGAGAAacacacacacCCGTGGAGAAGAACAAGCAAACAGATGTTTCCAACGAAGGC	AGTGAAGAATAAGGCCCGCT	GCCTTCGTTGGAAACATCTG	153	21	29	20	252	20	60.228	60.636	11.4000	6.6000	0.8645	B	271	CGCATGCCTTCAGCCTCATACGAATTCAAGTGAAGAATAAGGCCCGCTGAagagagTACCGACGGAAGAGAACACATCCAACGCTCGCGGCAAAGAGCCTTTCAATGATCCCGCGGAGAacacacGGTCAAGCGGAGTATTCTGCCCGTGAAATGGTGTCTAGAATAGAGCCCGCGGAAAATGCATTATGTGCAGTGAGAAacacacacacCCGTGGAGAAGAACAAGCAAACAGATGTTTCCAACGAAGGCCAAGAAGTCCGCGGAAAGA	comp101324_c0_seq1	1
comp101324_c0_seq1_1	1	202	10	5	1	AC	ACACACACAC	NA	0	0	8	21	226	CAAGTGAAGAATAAGGCCCGCTGAagagagTACCGACGGAAGAGAACACATCCAACGCTCGCGGCAAAGAGCCTTTCAATGATCCCGCGGAGAacacacGGTCAAGCGGAGTATTCTGCCCGTGAAATGGTGTCTAGAATAGAGCCCGCGGAAAATGCATTATGTGCAGTGAGAAacacacacacCCGTGGAGAAGAACAAGCAAACAGATGTTTCCAACGAAGGC	CAAGTGAAGAATAAGGCCCG	GCCTTCGTTGGAAACATCTG	155	21	27	20	252	20	59.702	60.636	12.9000	6.6000	0.9342	B	271	CGCATGCCTTCAGCCTCATACGAATTCAAGTGAAGAATAAGGCCCGCTGAagagagTACCGACGGAAGAGAACACATCCAACGCTCGCGGCAAAGAGCCTTTCAATGATCCCGCGGAGAacacacGGTCAAGCGGAGTATTCTGCCCGTGAAATGGTGTCTAGAATAGAGCCCGCGGAAAATGCATTATGTGCAGTGAGAAacacacacacCCGTGGAGAAGAACAAGCAAACAGATGTTTCCAACGAAGGCCAAGAAGTCCGCGGAAAGA	comp101324_c0_seq1	1
comp101324_c0_seq1_1	1	202	10	5	1	AC	ACACACACAC	NA	0	0	10	21	115	TATTCTGCCCGTGAAATGGTGTCTAGAATAGAGCCCGCGGAAAATGCATTATGTGCAGTGAGAAacacacacacCCGTGGAGAAGAACAAGCAAACAGATGTTTCCAACGAAGGC	TATTCTGCCCGTGAAATGGT	GCCTTCGTTGGAAACATCTG	44	21	138	20	252	20	60.331	60.636	7.8000	6.6000	0.9669	A	271	CGCATGCCTTCAGCCTCATACGAATTCAAGTGAAGAATAAGGCCCGCTGAagagagTACCGACGGAAGAGAACACATCCAACGCTCGCGGCAAAGAGCCTTTCAATGATCCCGCGGAGAacacacGGTCAAGCGGAGTATTCTGCCCGTGAAATGGTGTCTAGAATAGAGCCCGCGGAAAATGCATTATGTGCAGTGAGAAacacacacacCCGTGGAGAAGAACAAGCAAACAGATGTTTCCAACGAAGGCCAAGAAGTCCGCGGAAAGA	comp101324_c0_seq1	1
comp101414_c0_seq1_1	1	52	10	5	1	AG	CTCTCTCTCT	NA	1	1	4	24	144	CTGGAGCCATCCATAGGAGAGTCCCACTTAGTTCAACTTTGCTActctctctctCATTTGACATCACTTTAGCTGACCCAAAGTCTGCCAACTTTACAGCACTATcccccACAAGCACATTCTTTCCCTTGATATCAGAATGCA	CTGGAGCCATCCATAGGAGA	TGCATTCTGATATCAAGGGAAA	24	68	8	20	151	22	60.173	59.547	7.9000	8.5000	2.6256	F	300	ACCACCTCTGGAGCCATCCATAGGAGAGTCCCACTTAGTTCAACTTTGCTActctctctctCATTTGACATCACTTTAGCTGACCCAAAGTCTGCCAACTTTACAGCACTATcccccACAAGCACATTCTTTCCCTTGATATCAGAATGCACAATCCCCTGGCTATGGAGATACTCAATGGCTCTAAGAATGTCTCTGACATACATGCGAATGACGCACTCTTCCAATGGCCCTCCAAATCTCTGCAAATTATCTGCTATACTCCCTCCTGCCATGTATTCCATCAACAAATTCCTCCTC	comp101414_c0_seq1	1
comp101414_c0_seq1_1	1	52	10	5	1	AG	CTCTCTCTCT	NA	0	0	4	24	279	CTGGAGCCATCCATAGGAGAGTCCCACTTAGTTCAACTTTGCTActctctctctCATTTGACATCACTTTAGCTGACCCAAAGTCTGCCAACTTTACAGCACTATcccccACAAGCACATTCTTTCCCTTGATATCAGAATGCACAATCCCCTGGCTATGGAGATACTCAATGGCTCTAAGAATGTCTCTGACATACATGCGAATGACGCACTCTTCCAATGGCCCTCCAAATCTCTGCAAATTATCTGCTATACTCCCTCCTGCCATGTATTCCATCA	CTGGAGCCATCCATAGGAGA	TGATGGAATACATGGCAGGA	24	205	8	20	286	20	60.173	59.883	7.9000	8.2000	0.2894	F	300	ACCACCTCTGGAGCCATCCATAGGAGAGTCCCACTTAGTTCAACTTTGCTActctctctctCATTTGACATCACTTTAGCTGACCCAAAGTCTGCCAACTTTACAGCACTATcccccACAAGCACATTCTTTCCCTTGATATCAGAATGCACAATCCCCTGGCTATGGAGATACTCAATGGCTCTAAGAATGTCTCTGACATACATGCGAATGACGCACTCTTCCAATGGCCCTCCAAATCTCTGCAAATTATCTGCTATACTCCCTCCTGCCATGTATTCCATCAACAAATTCCTCCTC	comp101414_c0_seq1	1
comp101414_c0_seq1_1	1	52	10	5	1	AG	CTCTCTCTCT	NA	0	0	4	23	126	TGGAGCCATCCATAGGAGAGTCCCACTTAGTTCAACTTTGCTActctctctctCATTTGACATCACTTTAGCTGACCCAAAGTCTGCCAACTTTACAGCACTATcccccACAAGCACATTCTTTCC	TGGAGCCATCCATAGGAGAG	GGAAAGAATGTGCTTGTGGG	23	53	9	20	134	20	60.173	60.495	6.4000	9.4000	0.6678	F	300	ACCACCTCTGGAGCCATCCATAGGAGAGTCCCACTTAGTTCAACTTTGCTActctctctctCATTTGACATCACTTTAGCTGACCCAAAGTCTGCCAACTTTACAGCACTATcccccACAAGCACATTCTTTCCCTTGATATCAGAATGCACAATCCCCTGGCTATGGAGATACTCAATGGCTCTAAGAATGTCTCTGACATACATGCGAATGACGCACTCTTCCAATGGCCCTCCAAATCTCTGCAAATTATCTGCTATACTCCCTCCTGCCATGTATTCCATCAACAAATTCCTCCTC	comp101414_c0_seq1	1
comp101414_c0_seq1_1	1	52	10	5	1	AG	CTCTCTCTCT	NA	0	0	4	23	143	TGGAGCCATCCATAGGAGAGTCCCACTTAGTTCAACTTTGCTActctctctctCATTTGACATCACTTTAGCTGACCCAAAGTCTGCCAACTTTACAGCACTATcccccACAAGCACATTCTTTCCCTTGATATCAGAATGCA	TGGAGCCATCCATAGGAGAG	TGCATTCTGATATCAAGGGAAA	23	68	9	20	151	22	60.173	59.547	6.4000	8.5000	2.6256	F	300	ACCACCTCTGGAGCCATCCATAGGAGAGTCCCACTTAGTTCAACTTTGCTActctctctctCATTTGACATCACTTTAGCTGACCCAAAGTCTGCCAACTTTACAGCACTATcccccACAAGCACATTCTTTCCCTTGATATCAGAATGCACAATCCCCTGGCTATGGAGATACTCAATGGCTCTAAGAATGTCTCTGACATACATGCGAATGACGCACTCTTCCAATGGCCCTCCAAATCTCTGCAAATTATCTGCTATACTCCCTCCTGCCATGTATTCCATCAACAAATTCCTCCTC	comp101414_c0_seq1	1
comp101414_c0_seq1_1	1	52	10	5	1	AG	CTCTCTCTCT	NA	0	0	4	23	278	TGGAGCCATCCATAGGAGAGTCCCACTTAGTTCAACTTTGCTActctctctctCATTTGACATCACTTTAGCTGACCCAAAGTCTGCCAACTTTACAGCACTATcccccACAAGCACATTCTTTCCCTTGATATCAGAATGCACAATCCCCTGGCTATGGAGATACTCAATGGCTCTAAGAATGTCTCTGACATACATGCGAATGACGCACTCTTCCAATGGCCCTCCAAATCTCTGCAAATTATCTGCTATACTCCCTCCTGCCATGTATTCCATCA	TGGAGCCATCCATAGGAGAG	TGATGGAATACATGGCAGGA	23	205	9	20	286	20	60.173	59.883	6.4000	8.2000	0.2894	F	300	ACCACCTCTGGAGCCATCCATAGGAGAGTCCCACTTAGTTCAACTTTGCTActctctctctCATTTGACATCACTTTAGCTGACCCAAAGTCTGCCAACTTTACAGCACTATcccccACAAGCACATTCTTTCCCTTGATATCAGAATGCACAATCCCCTGGCTATGGAGATACTCAATGGCTCTAAGAATGTCTCTGACATACATGCGAATGACGCACTCTTCCAATGGCCCTCCAAATCTCTGCAAATTATCTGCTATACTCCCTCCTGCCATGTATTCCATCAACAAATTCCTCCTC	comp101414_c0_seq1	1
comp101414_c0_seq1_1	1	52	10	5	1	AG	CTCTCTCTCT	NA	0	0	4	18	91	TGGAGCCATCCATAGGAGAGTCCCACTTAGTTCAACTTTGCTActctctctctCATTTGACATCACTTTAGCTGACCCAAAGTCTGCCAAC	TGGAGCCATCCATAGGAGAG	GTTGGCAGACTTTGGGTCAG	23	18	9	20	99	20	60.173	60.690	6.4000	6.4000	0.8623	A	300	ACCACCTCTGGAGCCATCCATAGGAGAGTCCCACTTAGTTCAACTTTGCTActctctctctCATTTGACATCACTTTAGCTGACCCAAAGTCTGCCAACTTTACAGCACTATcccccACAAGCACATTCTTTCCCTTGATATCAGAATGCACAATCCCCTGGCTATGGAGATACTCAATGGCTCTAAGAATGTCTCTGACATACATGCGAATGACGCACTCTTCCAATGGCCCTCCAAATCTCTGCAAATTATCTGCTATACTCCCTCCTGCCATGTATTCCATCAACAAATTCCTCCTC	comp101414_c0_seq1	1
comp101414_c0_seq1_1	1	52	10	5	1	AG	CTCTCTCTCT	NA	0	0	4	18	92	CTGGAGCCATCCATAGGAGAGTCCCACTTAGTTCAACTTTGCTActctctctctCATTTGACATCACTTTAGCTGACCCAAAGTCTGCCAAC	CTGGAGCCATCCATAGGAGA	GTTGGCAGACTTTGGGTCAG	24	18	8	20	99	20	60.173	60.690	7.9000	6.4000	0.8623	A	300	ACCACCTCTGGAGCCATCCATAGGAGAGTCCCACTTAGTTCAACTTTGCTActctctctctCATTTGACATCACTTTAGCTGACCCAAAGTCTGCCAACTTTACAGCACTATcccccACAAGCACATTCTTTCCCTTGATATCAGAATGCACAATCCCCTGGCTATGGAGATACTCAATGGCTCTAAGAATGTCTCTGACATACATGCGAATGACGCACTCTTCCAATGGCCCTCCAAATCTCTGCAAATTATCTGCTATACTCCCTCCTGCCATGTATTCCATCAACAAATTCCTCCTC	comp101414_c0_seq1	1
comp101414_c0_seq1_1	1	52	10	5	1	AG	CTCTCTCTCT	NA	0	0	4	18	204	CCATCCATAGGAGAGTCCCACTTAGTTCAACTTTGCTActctctctctCATTTGACATCACTTTAGCTGACCCAAAGTCTGCCAACTTTACAGCACTATcccccACAAGCACATTCTTTCCCTTGATATCAGAATGCACAATCCCCTGGCTATGGAGATACTCAATGGCTCTAAGAATGTCTCTGACATACATGCGAATGACGC	CCATCCATAGGAGAGTCCCA	GCGTCATTCGCATGTATGTC	18	136	14	20	217	20	59.879	60.112	9.7000	6.3000	0.2323	F	300	ACCACCTCTGGAGCCATCCATAGGAGAGTCCCACTTAGTTCAACTTTGCTActctctctctCATTTGACATCACTTTAGCTGACCCAAAGTCTGCCAACTTTACAGCACTATcccccACAAGCACATTCTTTCCCTTGATATCAGAATGCACAATCCCCTGGCTATGGAGATACTCAATGGCTCTAAGAATGTCTCTGACATACATGCGAATGACGCACTCTTCCAATGGCCCTCCAAATCTCTGCAAATTATCTGCTATACTCCCTCCTGCCATGTATTCCATCAACAAATTCCTCCTC	comp101414_c0_seq1	1
comp101414_c0_seq1_1	1	52	10	5	1	AG	CTCTCTCTCT	NA	0	0	4	18	273	CCATCCATAGGAGAGTCCCACTTAGTTCAACTTTGCTActctctctctCATTTGACATCACTTTAGCTGACCCAAAGTCTGCCAACTTTACAGCACTATcccccACAAGCACATTCTTTCCCTTGATATCAGAATGCACAATCCCCTGGCTATGGAGATACTCAATGGCTCTAAGAATGTCTCTGACATACATGCGAATGACGCACTCTTCCAATGGCCCTCCAAATCTCTGCAAATTATCTGCTATACTCCCTCCTGCCATGTATTCCATCA	CCATCCATAGGAGAGTCCCA	TGATGGAATACATGGCAGGA	18	205	14	20	286	20	59.879	59.883	9.7000	8.2000	0.2374	F	300	ACCACCTCTGGAGCCATCCATAGGAGAGTCCCACTTAGTTCAACTTTGCTActctctctctCATTTGACATCACTTTAGCTGACCCAAAGTCTGCCAACTTTACAGCACTATcccccACAAGCACATTCTTTCCCTTGATATCAGAATGCACAATCCCCTGGCTATGGAGATACTCAATGGCTCTAAGAATGTCTCTGACATACATGCGAATGACGCACTCTTCCAATGGCCCTCCAAATCTCTGCAAATTATCTGCTATACTCCCTCCTGCCATGTATTCCATCAACAAATTCCTCCTC	comp101414_c0_seq1	1
comp101414_c0_seq1_1	1	52	10	5	1	AG	CTCTCTCTCT	NA	0	0	5	24	293	CTGGAGCCATCCATAGGAGAGTCCCACTTAGTTCAACTTTGCTActctctctctCATTTGACATCACTTTAGCTGACCCAAAGTCTGCCAACTTTACAGCACTATcccccACAAGCACATTCTTTCCCTTGATATCAGAATGCACAATCCCCTGGCTATGGAGATACTCAATGGCTCTAAGAATGTCTCTGACATACATGCGAATGACGCACTCTTCCAATGGCCCTCCAAATCTCTGCAAATTATCTGCTATACTCCCTCCTGCCATGTATTCCATCAACAAATTCCTCCTC	CTGGAGCCATCCATAGGAGA	GAGGAGGAATTTGTTGATGGA	24	218	8	20	300	21	60.173	58.970	7.9000	8.1000	2.2023	F	300	ACCACCTCTGGAGCCATCCATAGGAGAGTCCCACTTAGTTCAACTTTGCTActctctctctCATTTGACATCACTTTAGCTGACCCAAAGTCTGCCAACTTTACAGCACTATcccccACAAGCACATTCTTTCCCTTGATATCAGAATGCACAATCCCCTGGCTATGGAGATACTCAATGGCTCTAAGAATGTCTCTGACATACATGCGAATGACGCACTCTTCCAATGGCCCTCCAAATCTCTGCAAATTATCTGCTATACTCCCTCCTGCCATGTATTCCATCAACAAATTCCTCCTC	comp101414_c0_seq1	1
comp101414_c0_seq1_1	1	52	10	5	1	AG	CTCTCTCTCT	NA	0	0	5	23	292	TGGAGCCATCCATAGGAGAGTCCCACTTAGTTCAACTTTGCTActctctctctCATTTGACATCACTTTAGCTGACCCAAAGTCTGCCAACTTTACAGCACTATcccccACAAGCACATTCTTTCCCTTGATATCAGAATGCACAATCCCCTGGCTATGGAGATACTCAATGGCTCTAAGAATGTCTCTGACATACATGCGAATGACGCACTCTTCCAATGGCCCTCCAAATCTCTGCAAATTATCTGCTATACTCCCTCCTGCCATGTATTCCATCAACAAATTCCTCCTC	TGGAGCCATCCATAGGAGAG	GAGGAGGAATTTGTTGATGGA	23	218	9	20	300	21	60.173	58.970	6.4000	8.1000	2.2023	F	300	ACCACCTCTGGAGCCATCCATAGGAGAGTCCCACTTAGTTCAACTTTGCTActctctctctCATTTGACATCACTTTAGCTGACCCAAAGTCTGCCAACTTTACAGCACTATcccccACAAGCACATTCTTTCCCTTGATATCAGAATGCACAATCCCCTGGCTATGGAGATACTCAATGGCTCTAAGAATGTCTCTGACATACATGCGAATGACGCACTCTTCCAATGGCCCTCCAAATCTCTGCAAATTATCTGCTATACTCCCTCCTGCCATGTATTCCATCAACAAATTCCTCCTC	comp101414_c0_seq1	1
comp101414_c0_seq1_1	1	52	10	5	1	AG	CTCTCTCTCT	NA	0	0	6	25	145	TCTGGAGCCATCCATAGGAGAGTCCCACTTAGTTCAACTTTGCTActctctctctCATTTGACATCACTTTAGCTGACCCAAAGTCTGCCAACTTTACAGCACTATcccccACAAGCACATTCTTTCCCTTGATATCAGAATGCA	TCTGGAGCCATCCATAGGAG	TGCATTCTGATATCAAGGGAAA	25	68	7	20	151	22	60.173	59.547	7.9000	8.5000	2.6256	F	300	ACCACCTCTGGAGCCATCCATAGGAGAGTCCCACTTAGTTCAACTTTGCTActctctctctCATTTGACATCACTTTAGCTGACCCAAAGTCTGCCAACTTTACAGCACTATcccccACAAGCACATTCTTTCCCTTGATATCAGAATGCACAATCCCCTGGCTATGGAGATACTCAATGGCTCTAAGAATGTCTCTGACATACATGCGAATGACGCACTCTTCCAATGGCCCTCCAAATCTCTGCAAATTATCTGCTATACTCCCTCCTGCCATGTATTCCATCAACAAATTCCTCCTC	comp101414_c0_seq1	1
comp101414_c0_seq1_1	1	52	10	5	1	AG	CTCTCTCTCT	NA	0	0	6	25	294	TCTGGAGCCATCCATAGGAGAGTCCCACTTAGTTCAACTTTGCTActctctctctCATTTGACATCACTTTAGCTGACCCAAAGTCTGCCAACTTTACAGCACTATcccccACAAGCACATTCTTTCCCTTGATATCAGAATGCACAATCCCCTGGCTATGGAGATACTCAATGGCTCTAAGAATGTCTCTGACATACATGCGAATGACGCACTCTTCCAATGGCCCTCCAAATCTCTGCAAATTATCTGCTATACTCCCTCCTGCCATGTATTCCATCAACAAATTCCTCCTC	TCTGGAGCCATCCATAGGAG	GAGGAGGAATTTGTTGATGGA	25	218	7	20	300	21	60.173	58.970	7.9000	8.1000	2.2023	F	300	ACCACCTCTGGAGCCATCCATAGGAGAGTCCCACTTAGTTCAACTTTGCTActctctctctCATTTGACATCACTTTAGCTGACCCAAAGTCTGCCAACTTTACAGCACTATcccccACAAGCACATTCTTTCCCTTGATATCAGAATGCACAATCCCCTGGCTATGGAGATACTCAATGGCTCTAAGAATGTCTCTGACATACATGCGAATGACGCACTCTTCCAATGGCCCTCCAAATCTCTGCAAATTATCTGCTATACTCCCTCCTGCCATGTATTCCATCAACAAATTCCTCCTC	comp101414_c0_seq1	1
comp101414_c0_seq1_1	1	52	10	5	1	AG	CTCTCTCTCT	NA	0	0	6	24	213	CTGGAGCCATCCATAGGAGAGTCCCACTTAGTTCAACTTTGCTActctctctctCATTTGACATCACTTTAGCTGACCCAAAGTCTGCCAACTTTACAGCACTATcccccACAAGCACATTCTTTCCCTTGATATCAGAATGCACAATCCCCTGGCTATGGAGATACTCAATGGCTCTAAGAATGTCTCTGACATACATGCGAATGACGCACT	CTGGAGCCATCCATAGGAGA	AGTGCGTCATTCGCATGTAT	24	139	8	20	220	20	60.173	59.182	7.9000	5.6000	0.9910	F	300	ACCACCTCTGGAGCCATCCATAGGAGAGTCCCACTTAGTTCAACTTTGCTActctctctctCATTTGACATCACTTTAGCTGACCCAAAGTCTGCCAACTTTACAGCACTATcccccACAAGCACATTCTTTCCCTTGATATCAGAATGCACAATCCCCTGGCTATGGAGATACTCAATGGCTCTAAGAATGTCTCTGACATACATGCGAATGACGCACTCTTCCAATGGCCCTCCAAATCTCTGCAAATTATCTGCTATACTCCCTCCTGCCATGTATTCCATCAACAAATTCCTCCTC	comp101414_c0_seq1	1
comp101414_c0_seq1_1	1	52	10	5	1	AG	CTCTCTCTCT	NA	0	0	6	23	212	TGGAGCCATCCATAGGAGAGTCCCACTTAGTTCAACTTTGCTActctctctctCATTTGACATCACTTTAGCTGACCCAAAGTCTGCCAACTTTACAGCACTATcccccACAAGCACATTCTTTCCCTTGATATCAGAATGCACAATCCCCTGGCTATGGAGATACTCAATGGCTCTAAGAATGTCTCTGACATACATGCGAATGACGCACT	TGGAGCCATCCATAGGAGAG	AGTGCGTCATTCGCATGTAT	23	139	9	20	220	20	60.173	59.182	6.4000	5.6000	0.9910	F	300	ACCACCTCTGGAGCCATCCATAGGAGAGTCCCACTTAGTTCAACTTTGCTActctctctctCATTTGACATCACTTTAGCTGACCCAAAGTCTGCCAACTTTACAGCACTATcccccACAAGCACATTCTTTCCCTTGATATCAGAATGCACAATCCCCTGGCTATGGAGATACTCAATGGCTCTAAGAATGTCTCTGACATACATGCGAATGACGCACTCTTCCAATGGCCCTCCAAATCTCTGCAAATTATCTGCTATACTCCCTCCTGCCATGTATTCCATCAACAAATTCCTCCTC	comp101414_c0_seq1	1
comp101414_c0_seq1_1	1	52	10	5	1	AG	CTCTCTCTCT	NA	0	0	6	18	122	CCATCCATAGGAGAGTCCCACTTAGTTCAACTTTGCTActctctctctCATTTGACATCACTTTAGCTGACCCAAAGTCTGCCAACTTTACAGCACTATcccccACAAGCACATTCTTTCCC	CCATCCATAGGAGAGTCCCA	GGGAAAGAATGTGCTTGTGG	18	54	14	20	135	20	59.879	60.495	9.7000	8.2000	0.6158	F	300	ACCACCTCTGGAGCCATCCATAGGAGAGTCCCACTTAGTTCAACTTTGCTActctctctctCATTTGACATCACTTTAGCTGACCCAAAGTCTGCCAACTTTACAGCACTATcccccACAAGCACATTCTTTCCCTTGATATCAGAATGCACAATCCCCTGGCTATGGAGATACTCAATGGCTCTAAGAATGTCTCTGACATACATGCGAATGACGCACTCTTCCAATGGCCCTCCAAATCTCTGCAAATTATCTGCTATACTCCCTCCTGCCATGTATTCCATCAACAAATTCCTCCTC	comp101414_c0_seq1	1
comp101414_c0_seq1_1	1	52	10	5	1	AG	CTCTCTCTCT	NA	0	0	6	15	90	TCTGGAGCCATCCATAGGAGAGTCCCACTTAGTTCAACTTTGCTActctctctctCATTTGACATCACTTTAGCTGACCCAAAGTCTGCC	TCTGGAGCCATCCATAGGAG	GGCAGACTTTGGGTCAGCTA	25	15	7	20	96	20	60.173	60.397	7.9000	7.2000	0.5696	A	300	ACCACCTCTGGAGCCATCCATAGGAGAGTCCCACTTAGTTCAACTTTGCTActctctctctCATTTGACATCACTTTAGCTGACCCAAAGTCTGCCAACTTTACAGCACTATcccccACAAGCACATTCTTTCCCTTGATATCAGAATGCACAATCCCCTGGCTATGGAGATACTCAATGGCTCTAAGAATGTCTCTGACATACATGCGAATGACGCACTCTTCCAATGGCCCTCCAAATCTCTGCAAATTATCTGCTATACTCCCTCCTGCCATGTATTCCATCAACAAATTCCTCCTC	comp101414_c0_seq1	1
comp101456_c0_seq1_1	1	160	10	5	1	AG	TCTCTCTCTC	NA	1	1	12	10	139	CCTCCCTCAAtctctcCTCTTTTGACCTTCAAtctctctctcTTTCCTTAGTCCTCCCtttttCTCTTTCTTTAGTTTGATGTTTCATGtttttAAATGTAAATAACttttttGTTTTCTAATTTGGCAGTGGTAGTGG	CCTCCCTCAATCTCTCCTCTTT	CCACTACCACTGCCAAATTAGA	10	75	128	22	266	22	60.199	59.154	7.0000	6.0000	5.0448	F	410	TGTATTCGTCTCtttttttCTGTCACATTTTATATTTGTCCAATTTTATATCTTTGTACctctctTCCCctctctCATtctctcCTGctctcttctctctcACTTCCCCTCTGTAtctctctcCTACCCTCCCTCAAtctctcCTCTTTTGACCTTCAAtctctctctcTTTCCTTAGTCCTCCCtttttCTCTTTCTTTAGTTTGATGTTTCATGtttttAAATGTAAATAACttttttGTTTTCTAATTTGGCAGTGGTAGTGGAAATGTAAATTATTGAGGCCATTTGTAAGGATATAGAACATATGTTTAAACGAttttttAATCTTCTGATAACTTCTTTATGGAGATTGTGCCTGCTCtttttttAATAAACACAATTGATGCTTGTGCCACT…	comp101456_c0_seq1	1
comp101456_c0_seq1_1	1	160	10	5	1	AG	TCTCTCTCTC	NA	0	0	13	71	298	CCctctctCATtctctcCTGctctcttctctctcACTTCCCCTCTGTAtctctctcCTACCCTCCCTCAAtctctcCTCTTTTGACCTTCAAtctctctctcTTTCCTTAGTCCTCCCtttttCTCTTTCTTTAGTTTGATGTTTCATGtttttAAATGTAAATAACttttttGTTTTCTAATTTGGCAGTGGTAGTGGAAATGTAAATTATTGAGGCCATTTGTAAGGATATAGAACATATGTTTAAACGAttttttAATCTTCTGATAACTTCTTTATGGAGATTGTGCCTGCTCt	CCCTCTCTCATTCTCTCCTGC	AGAGCAGGCACAATCTCCAT	71	176	68	21	365	20	60.483	59.834	9.7000	8.1000	1.6497	F	410	TGTATTCGTCTCtttttttCTGTCACATTTTATATTTGTCCAATTTTATATCTTTGTACctctctTCCCctctctCATtctctcCTGctctcttctctctcACTTCCCCTCTGTAtctctctcCTACCCTCCCTCAAtctctcCTCTTTTGACCTTCAAtctctctctcTTTCCTTAGTCCTCCCtttttCTCTTTCTTTAGTTTGATGTTTCATGtttttAAATGTAAATAACttttttGTTTTCTAATTTGGCAGTGGTAGTGGAAATGTAAATTATTGAGGCCATTTGTAAGGATATAGAACATATGTTTAAACGAttttttAATCTTCTGATAACTTCTTTATGGAGATTGTGCCTGCTCtttttttAATAAACACAATTGATGCTTGTGCCACT…	comp101456_c0_seq1	1
comp101456_c0_seq1_1	1	160	10	5	1	AG	TCTCTCTCTC	NA	0	0	13	71	299	CCctctctCATtctctcCTGctctcttctctctcACTTCCCCTCTGTAtctctctcCTACCCTCCCTCAAtctctcCTCTTTTGACCTTCAAtctctctctcTTTCCTTAGTCCTCCCtttttCTCTTTCTTTAGTTTGATGTTTCATGtttttAAATGTAAATAACttttttGTTTTCTAATTTGGCAGTGGTAGTGGAAATGTAAATTATTGAGGCCATTTGTAAGGATATAGAACATATGTTTAAACGAttttttAATCTTCTGATAACTTCTTTATGGAGATTGTGCCTGCTCtt	CCCTCTCTCATTCTCTCCTGC	AAGAGCAGGCACAATCTCCA	71	177	68	21	366	20	60.483	60.945	9.7000	8.2000	2.4280	F	410	TGTATTCGTCTCtttttttCTGTCACATTTTATATTTGTCCAATTTTATATCTTTGTACctctctTCCCctctctCATtctctcCTGctctcttctctctcACTTCCCCTCTGTAtctctctcCTACCCTCCCTCAAtctctcCTCTTTTGACCTTCAAtctctctctcTTTCCTTAGTCCTCCCtttttCTCTTTCTTTAGTTTGATGTTTCATGtttttAAATGTAAATAACttttttGTTTTCTAATTTGGCAGTGGTAGTGGAAATGTAAATTATTGAGGCCATTTGTAAGGATATAGAACATATGTTTAAACGAttttttAATCTTCTGATAACTTCTTTATGGAGATTGTGCCTGCTCtttttttAATAAACACAATTGATGCTTGTGCCACT…	comp101456_c0_seq1	1
comp101456_c0_seq1_1	1	160	10	5	1	AG	TCTCTCTCTC	NA	0	0	13	71	300	CCctctctCATtctctcCTGctctcttctctctcACTTCCCCTCTGTAtctctctcCTACCCTCCCTCAAtctctcCTCTTTTGACCTTCAAtctctctctcTTTCCTTAGTCCTCCCtttttCTCTTTCTTTAGTTTGATGTTTCATGtttttAAATGTAAATAACttttttGTTTTCTAATTTGGCAGTGGTAGTGGAAATGTAAATTATTGAGGCCATTTGTAAGGATATAGAACATATGTTTAAACGAttttttAATCTTCTGATAACTTCTTTATGGAGATTGTGCCTGCTCttt	CCCTCTCTCATTCTCTCCTGC	AAAGAGCAGGCACAATCTCC	71	178	68	21	367	20	60.483	59.434	9.7000	7.9000	2.0489	F	410	TGTATTCGTCTCtttttttCTGTCACATTTTATATTTGTCCAATTTTATATCTTTGTACctctctTCCCctctctCATtctctcCTGctctcttctctctcACTTCCCCTCTGTAtctctctcCTACCCTCCCTCAAtctctcCTCTTTTGACCTTCAAtctctctctcTTTCCTTAGTCCTCCCtttttCTCTTTCTTTAGTTTGATGTTTCATGtttttAAATGTAAATAACttttttGTTTTCTAATTTGGCAGTGGTAGTGGAAATGTAAATTATTGAGGCCATTTGTAAGGATATAGAACATATGTTTAAACGAttttttAATCTTCTGATAACTTCTTTATGGAGATTGTGCCTGCTCtttttttAATAAACACAATTGATGCTTGTGCCACT…	comp101456_c0_seq1	1
comp101456_c0_seq1_1	1	160	10	5	1	AG	TCTCTCTCTC	NA	0	0	13	71	340	CCctctctCATtctctcCTGctctcttctctctcACTTCCCCTCTGTAtctctctcCTACCCTCCCTCAAtctctcCTCTTTTGACCTTCAAtctctctctcTTTCCTTAGTCCTCCCtttttCTCTTTCTTTAGTTTGATGTTTCATGtttttAAATGTAAATAACttttttGTTTTCTAATTTGGCAGTGGTAGTGGAAATGTAAATTATTGAGGCCATTTGTAAGGATATAGAACATATGTTTAAACGAttttttAATCTTCTGATAACTTCTTTATGGAGATTGTGCCTGCTCtttttttAATAAACACAATTGATGCTTGTGCCACTTAATATAG	CCCTCTCTCATTCTCTCCTGC	CTATATTAAGTGGCACAAGCATCAA	71	213	68	21	407	25	60.483	59.624	9.7000	6.9000	6.8593	F	410	TGTATTCGTCTCtttttttCTGTCACATTTTATATTTGTCCAATTTTATATCTTTGTACctctctTCCCctctctCATtctctcCTGctctcttctctctcACTTCCCCTCTGTAtctctctcCTACCCTCCCTCAAtctctcCTCTTTTGACCTTCAAtctctctctcTTTCCTTAGTCCTCCCtttttCTCTTTCTTTAGTTTGATGTTTCATGtttttAAATGTAAATAACttttttGTTTTCTAATTTGGCAGTGGTAGTGGAAATGTAAATTATTGAGGCCATTTGTAAGGATATAGAACATATGTTTAAACGAttttttAATCTTCTGATAACTTCTTTATGGAGATTGTGCCTGCTCtttttttAATAAACACAATTGATGCTTGTGCCACT…	comp101456_c0_seq1	1
comp101456_c0_seq1_1	1	160	10	5	1	AG	TCTCTCTCTC	NA	0	0	13	71	340	CCctctctCATtctctcCTGctctcttctctctcACTTCCCCTCTGTAtctctctcCTACCCTCCCTCAAtctctcCTCTTTTGACCTTCAAtctctctctcTTTCCTTAGTCCTCCCtttttCTCTTTCTTTAGTTTGATGTTTCATGtttttAAATGTAAATAACttttttGTTTTCTAATTTGGCAGTGGTAGTGGAAATGTAAATTATTGAGGCCATTTGTAAGGATATAGAACATATGTTTAAACGAttttttAATCTTCTGATAACTTCTTTATGGAGATTGTGCCTGCTCtttttttAATAAACACAATTGATGCTTGTGCCACTTAATATAG	CCCTCTCTCATTCTCTCCTGC	CTATATTAAGTGGCACAAGCATCA	71	214	68	21	407	24	60.483	58.425	9.7000	6.9000	7.0582	F	410	TGTATTCGTCTCtttttttCTGTCACATTTTATATTTGTCCAATTTTATATCTTTGTACctctctTCCCctctctCATtctctcCTGctctcttctctctcACTTCCCCTCTGTAtctctctcCTACCCTCCCTCAAtctctcCTCTTTTGACCTTCAAtctctctctcTTTCCTTAGTCCTCCCtttttCTCTTTCTTTAGTTTGATGTTTCATGtttttAAATGTAAATAACttttttGTTTTCTAATTTGGCAGTGGTAGTGGAAATGTAAATTATTGAGGCCATTTGTAAGGATATAGAACATATGTTTAAACGAttttttAATCTTCTGATAACTTCTTTATGGAGATTGTGCCTGCTCtttttttAATAAACACAATTGATGCTTGTGCCACT…	comp101456_c0_seq1	1
comp101456_c0_seq1_1	1	160	10	5	1	AG	TCTCTCTCTC	NA	0	0	13	71	341	CCctctctCATtctctcCTGctctcttctctctcACTTCCCCTCTGTAtctctctcCTACCCTCCCTCAAtctctcCTCTTTTGACCTTCAAtctctctctcTTTCCTTAGTCCTCCCtttttCTCTTTCTTTAGTTTGATGTTTCATGtttttAAATGTAAATAACttttttGTTTTCTAATTTGGCAGTGGTAGTGGAAATGTAAATTATTGAGGCCATTTGTAAGGATATAGAACATATGTTTAAACGAttttttAATCTTCTGATAACTTCTTTATGGAGATTGTGCCTGCTCtttttttAATAAACACAATTGATGCTTGTGCCACTTAATATAGA	CCCTCTCTCATTCTCTCCTGC	TCTATATTAAGTGGCACAAGCATCA	71	214	68	21	408	25	60.483	60.057	9.7000	6.9000	6.5405	F	410	TGTATTCGTCTCtttttttCTGTCACATTTTATATTTGTCCAATTTTATATCTTTGTACctctctTCCCctctctCATtctctcCTGctctcttctctctcACTTCCCCTCTGTAtctctctcCTACCCTCCCTCAAtctctcCTCTTTTGACCTTCAAtctctctctcTTTCCTTAGTCCTCCCtttttCTCTTTCTTTAGTTTGATGTTTCATGtttttAAATGTAAATAACttttttGTTTTCTAATTTGGCAGTGGTAGTGGAAATGTAAATTATTGAGGCCATTTGTAAGGATATAGAACATATGTTTAAACGAttttttAATCTTCTGATAACTTCTTTATGGAGATTGTGCCTGCTCtttttttAATAAACACAATTGATGCTTGTGCCACT…	comp101456_c0_seq1	1
comp101456_c0_seq1_1	1	160	10	5	1	AG	TCTCTCTCTC	NA	0	0	13	11	139	CCTCCCTCAAtctctcCTCTTTTGACCTTCAAtctctctctcTTTCCTTAGTCCTCCCtttttCTCTTTCTTTAGTTTGATGTTTCATGtttttAAATGTAAATAACttttttGTTTTCTAATTTGGCAGTGGTAGTGG	CCTCCCTCAATCTCTCCTCTT	CCACTACCACTGCCAAATTAGA	11	75	128	21	266	22	58.890	59.154	6.7000	6.0000	4.9564	F	410	TGTATTCGTCTCtttttttCTGTCACATTTTATATTTGTCCAATTTTATATCTTTGTACctctctTCCCctctctCATtctctcCTGctctcttctctctcACTTCCCCTCTGTAtctctctcCTACCCTCCCTCAAtctctcCTCTTTTGACCTTCAAtctctctctcTTTCCTTAGTCCTCCCtttttCTCTTTCTTTAGTTTGATGTTTCATGtttttAAATGTAAATAACttttttGTTTTCTAATTTGGCAGTGGTAGTGGAAATGTAAATTATTGAGGCCATTTGTAAGGATATAGAACATATGTTTAAACGAttttttAATCTTCTGATAACTTCTTTATGGAGATTGTGCCTGCTCtttttttAATAAACACAATTGATGCTTGTGCCACT…	comp101456_c0_seq1	1
comp101456_c0_seq1_1	1	160	10	5	1	AG	TCTCTCTCTC	NA	0	0	14	14	146	ACCCTCCCTCAAtctctcCTCTTTTGACCTTCAAtctctctctcTTTCCTTAGTCCTCCCtttttCTCTTTCTTTAGTTTGATGTTTCATGtttttAAATGTAAATAACttttttGTTTTCTAATTTGGCAGTGGTAGTGGAAATG	ACCCTCCCTCAATCTCTCCT	CATTTCCACTACCACTGCCA	14	82	126	20	271	20	59.105	59.566	7.9000	10.0000	1.3296	F	410	TGTATTCGTCTCtttttttCTGTCACATTTTATATTTGTCCAATTTTATATCTTTGTACctctctTCCCctctctCATtctctcCTGctctcttctctctcACTTCCCCTCTGTAtctctctcCTACCCTCCCTCAAtctctcCTCTTTTGACCTTCAAtctctctctcTTTCCTTAGTCCTCCCtttttCTCTTTCTTTAGTTTGATGTTTCATGtttttAAATGTAAATAACttttttGTTTTCTAATTTGGCAGTGGTAGTGGAAATGTAAATTATTGAGGCCATTTGTAAGGATATAGAACATATGTTTAAACGAttttttAATCTTCTGATAACTTCTTTATGGAGATTGTGCCTGCTCtttttttAATAAACACAATTGATGCTTGTGCCACT…	comp101456_c0_seq1	1
comp101456_c0_seq1_1	1	160	10	5	1	AG	TCTCTCTCTC	NA	0	0	14	14	240	ACCCTCCCTCAAtctctcCTCTTTTGACCTTCAAtctctctctcTTTCCTTAGTCCTCCCtttttCTCTTTCTTTAGTTTGATGTTTCATGtttttAAATGTAAATAACttttttGTTTTCTAATTTGGCAGTGGTAGTGGAAATGTAAATTATTGAGGCCATTTGTAAGGATATAGAACATATGTTTAAACGAttttttAATCTTCTGATAACTTCTTTATGGAGATTGTGCCTGCTCt	ACCCTCCCTCAATCTCTCCT	AGAGCAGGCACAATCTCCAT	14	176	126	20	365	20	59.105	59.834	7.9000	8.1000	1.0619	F	410	TGTATTCGTCTCtttttttCTGTCACATTTTATATTTGTCCAATTTTATATCTTTGTACctctctTCCCctctctCATtctctcCTGctctcttctctctcACTTCCCCTCTGTAtctctctcCTACCCTCCCTCAAtctctcCTCTTTTGACCTTCAAtctctctctcTTTCCTTAGTCCTCCCtttttCTCTTTCTTTAGTTTGATGTTTCATGtttttAAATGTAAATAACttttttGTTTTCTAATTTGGCAGTGGTAGTGGAAATGTAAATTATTGAGGCCATTTGTAAGGATATAGAACATATGTTTAAACGAttttttAATCTTCTGATAACTTCTTTATGGAGATTGTGCCTGCTCtttttttAATAAACACAATTGATGCTTGTGCCACT…	comp101456_c0_seq1	1
comp101456_c0_seq1_1	1	160	10	5	1	AG	TCTCTCTCTC	NA	0	0	14	13	139	CCCTCCCTCAAtctctcCTCTTTTGACCTTCAAtctctctctcTTTCCTTAGTCCTCCCtttttCTCTTTCTTTAGTTTGATGTTTCATGtttttAAATGTAAATAACttttttGTTTTCTAATTTGGCAGTGGTAGTG	CCCTCCCTCAATCTCTCCTC	CACTACCACTGCCAAATTAGAAA	13	73	127	20	265	23	60.149	58.382	7.9000	7.0000	4.7666	F	410	TGTATTCGTCTCtttttttCTGTCACATTTTATATTTGTCCAATTTTATATCTTTGTACctctctTCCCctctctCATtctctcCTGctctcttctctctcACTTCCCCTCTGTAtctctctcCTACCCTCCCTCAAtctctcCTCTTTTGACCTTCAAtctctctctcTTTCCTTAGTCCTCCCtttttCTCTTTCTTTAGTTTGATGTTTCATGtttttAAATGTAAATAACttttttGTTTTCTAATTTGGCAGTGGTAGTGGAAATGTAAATTATTGAGGCCATTTGTAAGGATATAGAACATATGTTTAAACGAttttttAATCTTCTGATAACTTCTTTATGGAGATTGTGCCTGCTCtttttttAATAAACACAATTGATGCTTGTGCCACT…	comp101456_c0_seq1	1
comp101456_c0_seq1_1	1	160	10	5	1	AG	TCTCTCTCTC	NA	0	0	14	13	143	CCCTCCCTCAAtctctcCTCTTTTGACCTTCAAtctctctctcTTTCCTTAGTCCTCCCtttttCTCTTTCTTTAGTTTGATGTTTCATGtttttAAATGTAAATAACttttttGTTTTCTAATTTGGCAGTGGTAGTGGAAA	CCCTCCCTCAATCTCTCCTC	TTTCCACTACCACTGCCAAA	13	80	127	20	269	20	60.149	59.170	7.9000	8.8000	0.9791	F	410	TGTATTCGTCTCtttttttCTGTCACATTTTATATTTGTCCAATTTTATATCTTTGTACctctctTCCCctctctCATtctctcCTGctctcttctctctcACTTCCCCTCTGTAtctctctcCTACCCTCCCTCAAtctctcCTCTTTTGACCTTCAAtctctctctcTTTCCTTAGTCCTCCCtttttCTCTTTCTTTAGTTTGATGTTTCATGtttttAAATGTAAATAACttttttGTTTTCTAATTTGGCAGTGGTAGTGGAAATGTAAATTATTGAGGCCATTTGTAAGGATATAGAACATATGTTTAAACGAttttttAATCTTCTGATAACTTCTTTATGGAGATTGTGCCTGCTCtttttttAATAAACACAATTGATGCTTGTGCCACT…	comp101456_c0_seq1	1
comp101456_c0_seq1_1	1	160	10	5	1	AG	TCTCTCTCTC	NA	0	0	14	13	145	CCCTCCCTCAAtctctcCTCTTTTGACCTTCAAtctctctctcTTTCCTTAGTCCTCCCtttttCTCTTTCTTTAGTTTGATGTTTCATGtttttAAATGTAAATAACttttttGTTTTCTAATTTGGCAGTGGTAGTGGAAATG	CCCTCCCTCAATCTCTCCTC	CATTTCCACTACCACTGCCA	13	82	127	20	271	20	60.149	59.566	7.9000	10.0000	0.5831	F	410	TGTATTCGTCTCtttttttCTGTCACATTTTATATTTGTCCAATTTTATATCTTTGTACctctctTCCCctctctCATtctctcCTGctctcttctctctcACTTCCCCTCTGTAtctctctcCTACCCTCCCTCAAtctctcCTCTTTTGACCTTCAAtctctctctcTTTCCTTAGTCCTCCCtttttCTCTTTCTTTAGTTTGATGTTTCATGtttttAAATGTAAATAACttttttGTTTTCTAATTTGGCAGTGGTAGTGGAAATGTAAATTATTGAGGCCATTTGTAAGGATATAGAACATATGTTTAAACGAttttttAATCTTCTGATAACTTCTTTATGGAGATTGTGCCTGCTCtttttttAATAAACACAATTGATGCTTGTGCCACT…	comp101456_c0_seq1	1
comp101456_c0_seq1_1	1	160	10	5	1	AG	TCTCTCTCTC	NA	0	0	14	13	238	CCCTCCCTCAAtctctcCTCTTTTGACCTTCAAtctctctctcTTTCCTTAGTCCTCCCtttttCTCTTTCTTTAGTTTGATGTTTCATGtttttAAATGTAAATAACttttttGTTTTCTAATTTGGCAGTGGTAGTGGAAATGTAAATTATTGAGGCCATTTGTAAGGATATAGAACATATGTTTAAACGAttttttAATCTTCTGATAACTTCTTTATGGAGATTGTGCCTGCTC	CCCTCCCTCAATCTCTCCTC	GAGCAGGCACAATCTCCATA	13	175	127	20	364	20	60.149	58.826	7.9000	7.4000	1.3228	F	410	TGTATTCGTCTCtttttttCTGTCACATTTTATATTTGTCCAATTTTATATCTTTGTACctctctTCCCctctctCATtctctcCTGctctcttctctctcACTTCCCCTCTGTAtctctctcCTACCCTCCCTCAAtctctcCTCTTTTGACCTTCAAtctctctctcTTTCCTTAGTCCTCCCtttttCTCTTTCTTTAGTTTGATGTTTCATGtttttAAATGTAAATAACttttttGTTTTCTAATTTGGCAGTGGTAGTGGAAATGTAAATTATTGAGGCCATTTGTAAGGATATAGAACATATGTTTAAACGAttttttAATCTTCTGATAACTTCTTTATGGAGATTGTGCCTGCTCtttttttAATAAACACAATTGATGCTTGTGCCACT…	comp101456_c0_seq1	1
comp101456_c0_seq1_1	1	160	10	5	1	AG	TCTCTCTCTC	NA	0	0	14	13	239	CCCTCCCTCAAtctctcCTCTTTTGACCTTCAAtctctctctcTTTCCTTAGTCCTCCCtttttCTCTTTCTTTAGTTTGATGTTTCATGtttttAAATGTAAATAACttttttGTTTTCTAATTTGGCAGTGGTAGTGGAAATGTAAATTATTGAGGCCATTTGTAAGGATATAGAACATATGTTTAAACGAttttttAATCTTCTGATAACTTCTTTATGGAGATTGTGCCTGCTCt	CCCTCCCTCAATCTCTCCTC	AGAGCAGGCACAATCTCCATA	13	175	127	20	365	21	60.149	59.851	7.9000	7.4000	1.2979	F	410	TGTATTCGTCTCtttttttCTGTCACATTTTATATTTGTCCAATTTTATATCTTTGTACctctctTCCCctctctCATtctctcCTGctctcttctctctcACTTCCCCTCTGTAtctctctcCTACCCTCCCTCAAtctctcCTCTTTTGACCTTCAAtctctctctcTTTCCTTAGTCCTCCCtttttCTCTTTCTTTAGTTTGATGTTTCATGtttttAAATGTAAATAACttttttGTTTTCTAATTTGGCAGTGGTAGTGGAAATGTAAATTATTGAGGCCATTTGTAAGGATATAGAACATATGTTTAAACGAttttttAATCTTCTGATAACTTCTTTATGGAGATTGTGCCTGCTCtttttttAATAAACACAATTGATGCTTGTGCCACT…	comp101456_c0_seq1	1
comp101456_c0_seq1_1	1	160	10	5	1	AG	TCTCTCTCTC	NA	0	0	14	13	239	CCCTCCCTCAAtctctcCTCTTTTGACCTTCAAtctctctctcTTTCCTTAGTCCTCCCtttttCTCTTTCTTTAGTTTGATGTTTCATGtttttAAATGTAAATAACttttttGTTTTCTAATTTGGCAGTGGTAGTGGAAATGTAAATTATTGAGGCCATTTGTAAGGATATAGAACATATGTTTAAACGAttttttAATCTTCTGATAACTTCTTTATGGAGATTGTGCCTGCTCt	CCCTCCCTCAATCTCTCCTC	AGAGCAGGCACAATCTCCAT	13	176	127	20	365	20	60.149	59.834	7.9000	8.1000	0.3154	F	410	TGTATTCGTCTCtttttttCTGTCACATTTTATATTTGTCCAATTTTATATCTTTGTACctctctTCCCctctctCATtctctcCTGctctcttctctctcACTTCCCCTCTGTAtctctctcCTACCCTCCCTCAAtctctcCTCTTTTGACCTTCAAtctctctctcTTTCCTTAGTCCTCCCtttttCTCTTTCTTTAGTTTGATGTTTCATGtttttAAATGTAAATAACttttttGTTTTCTAATTTGGCAGTGGTAGTGGAAATGTAAATTATTGAGGCCATTTGTAAGGATATAGAACATATGTTTAAACGAttttttAATCTTCTGATAACTTCTTTATGGAGATTGTGCCTGCTCtttttttAATAAACACAATTGATGCTTGTGCCACT…	comp101456_c0_seq1	1
comp101456_c0_seq1_1	1	160	10	5	1	AG	TCTCTCTCTC	NA	0	0	14	13	240	CCCTCCCTCAAtctctcCTCTTTTGACCTTCAAtctctctctcTTTCCTTAGTCCTCCCtttttCTCTTTCTTTAGTTTGATGTTTCATGtttttAAATGTAAATAACttttttGTTTTCTAATTTGGCAGTGGTAGTGGAAATGTAAATTATTGAGGCCATTTGTAAGGATATAGAACATATGTTTAAACGAttttttAATCTTCTGATAACTTCTTTATGGAGATTGTGCCTGCTCtt	CCCTCCCTCAATCTCTCCTC	AAGAGCAGGCACAATCTCCA	13	177	127	20	366	20	60.149	60.945	7.9000	8.2000	1.0937	F	410	TGTATTCGTCTCtttttttCTGTCACATTTTATATTTGTCCAATTTTATATCTTTGTACctctctTCCCctctctCATtctctcCTGctctcttctctctcACTTCCCCTCTGTAtctctctcCTACCCTCCCTCAAtctctcCTCTTTTGACCTTCAAtctctctctcTTTCCTTAGTCCTCCCtttttCTCTTTCTTTAGTTTGATGTTTCATGtttttAAATGTAAATAACttttttGTTTTCTAATTTGGCAGTGGTAGTGGAAATGTAAATTATTGAGGCCATTTGTAAGGATATAGAACATATGTTTAAACGAttttttAATCTTCTGATAACTTCTTTATGGAGATTGTGCCTGCTCtttttttAATAAACACAATTGATGCTTGTGCCACT…	comp101456_c0_seq1	1
comp101456_c0_seq1_1	1	160	10	5	1	AG	TCTCTCTCTC	NA	0	0	14	13	241	CCCTCCCTCAAtctctcCTCTTTTGACCTTCAAtctctctctcTTTCCTTAGTCCTCCCtttttCTCTTTCTTTAGTTTGATGTTTCATGtttttAAATGTAAATAACttttttGTTTTCTAATTTGGCAGTGGTAGTGGAAATGTAAATTATTGAGGCCATTTGTAAGGATATAGAACATATGTTTAAACGAttttttAATCTTCTGATAACTTCTTTATGGAGATTGTGCCTGCTCttt	CCCTCCCTCAATCTCTCCTC	AAAGAGCAGGCACAATCTCC	13	178	127	20	367	20	60.149	59.434	7.9000	7.9000	0.7145	F	410	TGTATTCGTCTCtttttttCTGTCACATTTTATATTTGTCCAATTTTATATCTTTGTACctctctTCCCctctctCATtctctcCTGctctcttctctctcACTTCCCCTCTGTAtctctctcCTACCCTCCCTCAAtctctcCTCTTTTGACCTTCAAtctctctctcTTTCCTTAGTCCTCCCtttttCTCTTTCTTTAGTTTGATGTTTCATGtttttAAATGTAAATAACttttttGTTTTCTAATTTGGCAGTGGTAGTGGAAATGTAAATTATTGAGGCCATTTGTAAGGATATAGAACATATGTTTAAACGAttttttAATCTTCTGATAACTTCTTTATGGAGATTGTGCCTGCTCtttttttAATAAACACAATTGATGCTTGTGCCACT…	comp101456_c0_seq1	1
comp101620_c0_seq1_1	1	82	21	5	1.5	AGG	GAGGAGGAGGAGGAGAGAGAG	NA	1	1	3	40	153	CGACAGACAATGGACGTAGGGGAGGGATCAGGTGGGAGAGCACAAGTACGTGCTTGGGTggaggaggaGCCAgaggaggaggaggagagagagGAGGAGCAGCTAGTGCGGCGGAGGCCTACGGTGGCGGCACAAGAGCAACTGGCTACAggg	CGACAGACAATGGACGTAGG	CCCTGTAGCCAGTTGCTCTT	52	40	10	20	162	20	59.161	59.496	6.9000	6.7000	1.3426	F	202	gggggAGGACGACAGACAATGGACGTAGGGGAGGGATCAGGTGGGAGAGCACAAGTACGTGCTTGGGTggaggaggaGCCAgaggaggaggaggagagagagGAGGAGCAGCTAGTGCGGCGGAGGCCTACGGTGGCGGCACAAGAGCAACTGGCTACAgggggAGAGATGgagagaTTGAGAGCACAGGTGCGAGCACTAG	comp101620_c0_seq1	1
comp101620_c0_seq1_1	1	82	21	5	1.5	AGG	GAGGAGGAGGAGGAGAGAGAG	NA	0	0	3	40	154	ACGACAGACAATGGACGTAGGGGAGGGATCAGGTGGGAGAGCACAAGTACGTGCTTGGGTggaggaggaGCCAgaggaggaggaggagagagagGAGGAGCAGCTAGTGCGGCGGAGGCCTACGGTGGCGGCACAAGAGCAACTGGCTACAggg	ACGACAGACAATGGACGTAGG	CCCTGTAGCCAGTTGCTCTT	52	40	9	21	162	20	60.043	59.496	6.9000	6.7000	1.5468	F	202	gggggAGGACGACAGACAATGGACGTAGGGGAGGGATCAGGTGGGAGAGCACAAGTACGTGCTTGGGTggaggaggaGCCAgaggaggaggaggagagagagGAGGAGCAGCTAGTGCGGCGGAGGCCTACGGTGGCGGCACAAGAGCAACTGGCTACAgggggAGAGATGgagagaTTGAGAGCACAGGTGCGAGCACTAG	comp101620_c0_seq1	1
comp101620_c0_seq1_1	1	82	21	5	1.5	AGG	GAGGAGGAGGAGGAGAGAGAG	NA	0	0	4	35	148	CGACAGACAATGGACGTAGGGGAGGGATCAGGTGGGAGAGCACAAGTACGTGCTTGGGTggaggaggaGCCAgaggaggaggaggagagagagGAGGAGCAGCTAGTGCGGCGGAGGCCTACGGTGGCGGCACAAGAGCAACTGGCTA	CGACAGACAATGGACGTAGG	TAGCCAGTTGCTCTTGTGCC	52	35	10	20	157	20	59.161	61.513	6.9000	9.4000	2.3516	B	202	gggggAGGACGACAGACAATGGACGTAGGGGAGGGATCAGGTGGGAGAGCACAAGTACGTGCTTGGGTggaggaggaGCCAgaggaggaggaggagagagagGAGGAGCAGCTAGTGCGGCGGAGGCCTACGGTGGCGGCACAAGAGCAACTGGCTACAgggggAGAGATGgagagaTTGAGAGCACAGGTGCGAGCACTAG	comp101620_c0_seq1	1
comp101620_c0_seq1_1	1	82	21	5	1.5	AGG	GAGGAGGAGGAGGAGAGAGAG	NA	0	0	5	36	149	CGACAGACAATGGACGTAGGGGAGGGATCAGGTGGGAGAGCACAAGTACGTGCTTGGGTggaggaggaGCCAgaggaggaggaggagagagagGAGGAGCAGCTAGTGCGGCGGAGGCCTACGGTGGCGGCACAAGAGCAACTGGCTAC	CGACAGACAATGGACGTAGG	GTAGCCAGTTGCTCTTGTGC	52	36	10	20	158	20	59.161	58.679	6.9000	8.2000	2.1604	B	202	gggggAGGACGACAGACAATGGACGTAGGGGAGGGATCAGGTGGGAGAGCACAAGTACGTGCTTGGGTggaggaggaGCCAgaggaggaggaggagagagagGAGGAGCAGCTAGTGCGGCGGAGGCCTACGGTGGCGGCACAAGAGCAACTGGCTACAgggggAGAGATGgagagaTTGAGAGCACAGGTGCGAGCACTAG	comp101620_c0_seq1	1
comp101620_c0_seq1_1	1	82	21	5	1.5	AGG	GAGGAGGAGGAGGAGAGAGAG	NA	0	0	5	36	150	ACGACAGACAATGGACGTAGGGGAGGGATCAGGTGGGAGAGCACAAGTACGTGCTTGGGTggaggaggaGCCAgaggaggaggaggagagagagGAGGAGCAGCTAGTGCGGCGGAGGCCTACGGTGGCGGCACAAGAGCAACTGGCTAC	ACGACAGACAATGGACGTAGG	GTAGCCAGTTGCTCTTGTGC	52	36	9	21	158	20	60.043	58.679	6.9000	8.2000	2.3645	B	202	gggggAGGACGACAGACAATGGACGTAGGGGAGGGATCAGGTGGGAGAGCACAAGTACGTGCTTGGGTggaggaggaGCCAgaggaggaggaggagagagagGAGGAGCAGCTAGTGCGGCGGAGGCCTACGGTGGCGGCACAAGAGCAACTGGCTACAgggggAGAGATGgagagaTTGAGAGCACAGGTGCGAGCACTAG	comp101620_c0_seq1	1
comp101620_c0_seq1_1	1	82	21	5	1.5	AGG	GAGGAGGAGGAGGAGAGAGAG	NA	0	0	5	9	110	AAGTACGTGCTTGGGTggaggaggaGCCAgaggaggaggaggagagagagGAGGAGCAGCTAGTGCGGCGGAGGCCTACGGTGGCGGCACAAGAGCAACTGGCTACAggg	AAGTACGTGCTTGGGTGGAG	CCCTGTAGCCAGTTGCTCTT	9	40	53	20	162	20	60.171	59.496	8.2000	6.7000	0.6746	F	202	gggggAGGACGACAGACAATGGACGTAGGGGAGGGATCAGGTGGGAGAGCACAAGTACGTGCTTGGGTggaggaggaGCCAgaggaggaggaggagagagagGAGGAGCAGCTAGTGCGGCGGAGGCCTACGGTGGCGGCACAAGAGCAACTGGCTACAgggggAGAGATGgagagaTTGAGAGCACAGGTGCGAGCACTAG	comp101620_c0_seq1	1
comp101620_c0_seq1_1	1	82	21	5	1.5	AGG	GAGGAGGAGGAGGAGAGAGAG	NA	0	0	6	58	190	ggAGGACGACAGACAATGGACGTAGGGGAGGGATCAGGTGGGAGAGCACAAGTACGTGCTTGGGTggaggaggaGCCAgaggaggaggaggagagagagGAGGAGCAGCTAGTGCGGCGGAGGCCTACGGTGGCGGCACAAGAGCAACTGGCTACAgggggAGAGATGgagagaTTGAGAGCACAGGTGC	GGAGGACGACAGACAATGGA	GCACCTGTGCTCTCAATCTC	58	71	4	20	193	20	61.083	58.541	8.1000	6.3000	2.5417	F	202	gggggAGGACGACAGACAATGGACGTAGGGGAGGGATCAGGTGGGAGAGCACAAGTACGTGCTTGGGTggaggaggaGCCAgaggaggaggaggagagagagGAGGAGCAGCTAGTGCGGCGGAGGCCTACGGTGGCGGCACAAGAGCAACTGGCTACAgggggAGAGATGgagagaTTGAGAGCACAGGTGCGAGCACTAG	comp101620_c0_seq1	1
comp101620_c0_seq1_1	1	82	21	5	1.5	AGG	GAGGAGGAGGAGGAGAGAGAG	NA	0	0	6	26	127	ATCAGGTGGGAGAGCACAAGTACGTGCTTGGGTggaggaggaGCCAgaggaggaggaggagagagagGAGGAGCAGCTAGTGCGGCGGAGGCCTACGGTGGCGGCACAAGAGCAACTGGCTACAggg	ATCAGGTGGGAGAGCACAAG	CCCTGTAGCCAGTTGCTCTT	26	40	36	20	162	20	60.261	59.496	6.7000	6.7000	0.7645	F	202	gggggAGGACGACAGACAATGGACGTAGGGGAGGGATCAGGTGGGAGAGCACAAGTACGTGCTTGGGTggaggaggaGCCAgaggaggaggaggagagagagGAGGAGCAGCTAGTGCGGCGGAGGCCTACGGTGGCGGCACAAGAGCAACTGGCTACAgggggAGAGATGgagagaTTGAGAGCACAGGTGCGAGCACTAG	comp101620_c0_seq1	1
comp101620_c0_seq1_1	1	82	21	5	1.5	AGG	GAGGAGGAGGAGGAGAGAGAG	NA	0	0	7	32	127	GAGGGATCAGGTGGGAGAGCACAAGTACGTGCTTGGGTggaggaggaGCCAgaggaggaggaggagagagagGAGGAGCAGCTAGTGCGGCGGAGGCCTACGGTGGCGGCACAAGAGCAACTGGCTA	GAGGGATCAGGTGGGAGAG	TAGCCAGTTGCTCTTGTGCC	32	35	31	19	157	20	59.577	61.513	6.4000	9.4000	2.9356	B	202	gggggAGGACGACAGACAATGGACGTAGGGGAGGGATCAGGTGGGAGAGCACAAGTACGTGCTTGGGTggaggaggaGCCAgaggaggaggaggagagagagGAGGAGCAGCTAGTGCGGCGGAGGCCTACGGTGGCGGCACAAGAGCAACTGGCTACAgggggAGAGATGgagagaTTGAGAGCACAGGTGCGAGCACTAG	comp101620_c0_seq1	1
comp101620_c0_seq1_1	1	82	21	5	1.5	AGG	GAGGAGGAGGAGGAGAGAGAG	NA	0	0	7	32	128	GAGGGATCAGGTGGGAGAGCACAAGTACGTGCTTGGGTggaggaggaGCCAgaggaggaggaggagagagagGAGGAGCAGCTAGTGCGGCGGAGGCCTACGGTGGCGGCACAAGAGCAACTGGCTAC	GAGGGATCAGGTGGGAGAG	GTAGCCAGTTGCTCTTGTGC	32	36	31	19	158	20	59.577	58.679	6.4000	8.2000	2.7444	B	202	gggggAGGACGACAGACAATGGACGTAGGGGAGGGATCAGGTGGGAGAGCACAAGTACGTGCTTGGGTggaggaggaGCCAgaggaggaggaggagagagagGAGGAGCAGCTAGTGCGGCGGAGGCCTACGGTGGCGGCACAAGAGCAACTGGCTACAgggggAGAGATGgagagaTTGAGAGCACAGGTGCGAGCACTAG	comp101620_c0_seq1	1
comp101620_c0_seq1_1	1	82	21	5	1.5	AGG	GAGGAGGAGGAGGAGAGAGAG	NA	0	0	7	9	141	AAGTACGTGCTTGGGTggaggaggaGCCAgaggaggaggaggagagagagGAGGAGCAGCTAGTGCGGCGGAGGCCTACGGTGGCGGCACAAGAGCAACTGGCTACAgggggAGAGATGgagagaTTGAGAGCACAGGTGC	AAGTACGTGCTTGGGTGGAG	GCACCTGTGCTCTCAATCTCT	9	70	53	20	193	21	60.171	59.619	8.2000	6.4000	1.5522	F	202	gggggAGGACGACAGACAATGGACGTAGGGGAGGGATCAGGTGGGAGAGCACAAGTACGTGCTTGGGTggaggaggaGCCAgaggaggaggaggagagagagGAGGAGCAGCTAGTGCGGCGGAGGCCTACGGTGGCGGCACAAGAGCAACTGGCTACAgggggAGAGATGgagagaTTGAGAGCACAGGTGCGAGCACTAG	comp101620_c0_seq1	1
comp101620_c0_seq1_1	1	82	21	5	1.5	AGG	GAGGAGGAGGAGGAGAGAGAG	NA	0	0	8	58	191	ggAGGACGACAGACAATGGACGTAGGGGAGGGATCAGGTGGGAGAGCACAAGTACGTGCTTGGGTggaggaggaGCCAgaggaggaggaggagagagagGAGGAGCAGCTAGTGCGGCGGAGGCCTACGGTGGCGGCACAAGAGCAACTGGCTACAgggggAGAGATGgagagaTTGAGAGCACAGGTGCG	GGAGGACGACAGACAATGGA	CGCACCTGTGCTCTCAATCT	58	72	4	20	194	20	61.083	61.566	8.1000	6.6000	2.6488	F	202	gggggAGGACGACAGACAATGGACGTAGGGGAGGGATCAGGTGGGAGAGCACAAGTACGTGCTTGGGTggaggaggaGCCAgaggaggaggaggagagagagGAGGAGCAGCTAGTGCGGCGGAGGCCTACGGTGGCGGCACAAGAGCAACTGGCTACAgggggAGAGATGgagagaTTGAGAGCACAGGTGCGAGCACTAG	comp101620_c0_seq1	1
comp101620_c0_seq1_1	1	82	21	5	1.5	AGG	GAGGAGGAGGAGGAGAGAGAG	NA	0	0	8	58	193	ggAGGACGACAGACAATGGACGTAGGGGAGGGATCAGGTGGGAGAGCACAAGTACGTGCTTGGGTggaggaggaGCCAgaggaggaggaggagagagagGAGGAGCAGCTAGTGCGGCGGAGGCCTACGGTGGCGGCACAAGAGCAACTGGCTACAgggggAGAGATGgagagaTTGAGAGCACAGGTGCGAG	GGAGGACGACAGACAATGGA	CTCGCACCTGTGCTCTCAAT	58	74	4	20	196	20	61.083	61.566	8.1000	6.9000	2.6488	F	202	gggggAGGACGACAGACAATGGACGTAGGGGAGGGATCAGGTGGGAGAGCACAAGTACGTGCTTGGGTggaggaggaGCCAgaggaggaggaggagagagagGAGGAGCAGCTAGTGCGGCGGAGGCCTACGGTGGCGGCACAAGAGCAACTGGCTACAgggggAGAGATGgagagaTTGAGAGCACAGGTGCGAGCACTAG	comp101620_c0_seq1	1
comp101620_c0_seq1_1	1	82	21	5	1.5	AGG	GAGGAGGAGGAGGAGAGAGAG	NA	0	0	8	22	123	GGTGGGAGAGCACAAGTACGTGCTTGGGTggaggaggaGCCAgaggaggaggaggagagagagGAGGAGCAGCTAGTGCGGCGGAGGCCTACGGTGGCGGCACAAGAGCAACTGGCTACAggg	GGTGGGAGAGCACAAGTACG	CCCTGTAGCCAGTTGCTCTT	22	40	40	20	162	20	60.711	59.496	7.1000	6.7000	1.2149	F	202	gggggAGGACGACAGACAATGGACGTAGGGGAGGGATCAGGTGGGAGAGCACAAGTACGTGCTTGGGTggaggaggaGCCAgaggaggaggaggagagagagGAGGAGCAGCTAGTGCGGCGGAGGCCTACGGTGGCGGCACAAGAGCAACTGGCTACAgggggAGAGATGgagagaTTGAGAGCACAGGTGCGAGCACTAG	comp101620_c0_seq1	1
comp101620_c0_seq1_1	1	82	21	5	1.5	AGG	GAGGAGGAGGAGGAGAGAGAG	NA	0	0	8	0	111	CGACAGACAATGGACGTAGGGGAGGGATCAGGTGGGAGAGCACAAGTACGTGCTTGGGTggaggaggaGCCAgaggaggaggaggagagagagGAGGAGCAGCTAGTGCGG	CGACAGACAATGGACGTAGG	CCGCACTAGCTGCTCCTC	52	0	10	20	120	18	59.161	59.837	6.9000	7.9000	3.0015	B	202	gggggAGGACGACAGACAATGGACGTAGGGGAGGGATCAGGTGGGAGAGCACAAGTACGTGCTTGGGTggaggaggaGCCAgaggaggaggaggagagagagGAGGAGCAGCTAGTGCGGCGGAGGCCTACGGTGGCGGCACAAGAGCAACTGGCTACAgggggAGAGATGgagagaTTGAGAGCACAGGTGCGAGCACTAG	comp101620_c0_seq1	1
comp101680_c0_seq1_1	1	226	12	6	1	AG	GAGAGAGAGAGA	NA	1	1	4	2	95	GGCTCGACTTCCATATACGTGATCCCTTACATGTATTTGGACTATGTGGGTGTTATAATgagagagagagaGTTGGAGCACCTATTGTGTCTTGT	GGCTCGACTTCCATATACGTG	ACAAGACACAATAGGTGCTCCA	38	2	167	21	261	22	59.606	59.662	8.1000	8.2000	3.7321	A	321	TTTGGAGCTCGCCATTTTCTTTCCTCGCAGACAGAGCAGAACAAATCAGATTTTGTTTGTCAAACATTTCCATCTGCTGGCAGATAAATAGCTGCAACGGTTTGACTGGGAAGGAGAAAATTTTAAAATAGAAGATGCCAGCCCCTAATGTTTAATGAAtttttttGGCTCGACTTCCATATACGTGATCCCTTACATGTATTTGGACTATGTGGGTGTTATAATgagagagagagaGTTGGAGCACCTATTGTGTCTTGTAGATTTGATTTTAAATGAGAACTTAAATTAAAGAAATGAATTCTATTAAGTTTGTCAACA	comp101680_c0_seq1	1
comp101680_c0_seq1_1	1	226	12	6	1	AG	GAGAGAGAGAGA	NA	0	0	4	2	200	AAACATTTCCATCTGCTGGCAGATAAATAGCTGCAACGGTTTGACTGGGAAGGAGAAAATTTTAAAATAGAAGATGCCAGCCCCTAATGTTTAATGAAtttttttGGCTCGACTTCCATATACGTGATCCCTTACATGTATTTGGACTATGTGGGTGTTATAATgagagagagagaGTTGGAGCACCTATTGTGTCTTGT	AAACATTTCCATCTGCTGGC	ACAAGACACAATAGGTGCTCCA	144	2	62	20	261	22	60.081	59.662	9.7000	8.2000	2.4190	F	321	TTTGGAGCTCGCCATTTTCTTTCCTCGCAGACAGAGCAGAACAAATCAGATTTTGTTTGTCAAACATTTCCATCTGCTGGCAGATAAATAGCTGCAACGGTTTGACTGGGAAGGAGAAAATTTTAAAATAGAAGATGCCAGCCCCTAATGTTTAATGAAtttttttGGCTCGACTTCCATATACGTGATCCCTTACATGTATTTGGACTATGTGGGTGTTATAATgagagagagagaGTTGGAGCACCTATTGTGTCTTGTAGATTTGATTTTAAATGAGAACTTAAATTAAAGAAATGAATTCTATTAAGTTTGTCAACA	comp101680_c0_seq1	1
comp101680_c0_seq1_1	1	226	12	6	1	AG	GAGAGAGAGAGA	NA	0	0	4	2	244	TCTTTCCTCGCAGACAGAGCAGAACAAATCAGATTTTGTTTGTCAAACATTTCCATCTGCTGGCAGATAAATAGCTGCAACGGTTTGACTGGGAAGGAGAAAATTTTAAAATAGAAGATGCCAGCCCCTAATGTTTAATGAAtttttttGGCTCGACTTCCATATACGTGATCCCTTACATGTATTTGGACTATGTGGGTGTTATAATgagagagagagaGTTGGAGCACCTATTGTGTCTTGT	TCTTTCCTCGCAGACAGAGC	ACAAGACACAATAGGTGCTCCA	188	2	18	20	261	22	60.823	59.662	7.9000	8.2000	3.1605	F	321	TTTGGAGCTCGCCATTTTCTTTCCTCGCAGACAGAGCAGAACAAATCAGATTTTGTTTGTCAAACATTTCCATCTGCTGGCAGATAAATAGCTGCAACGGTTTGACTGGGAAGGAGAAAATTTTAAAATAGAAGATGCCAGCCCCTAATGTTTAATGAAtttttttGGCTCGACTTCCATATACGTGATCCCTTACATGTATTTGGACTATGTGGGTGTTATAATgagagagagagaGTTGGAGCACCTATTGTGTCTTGTAGATTTGATTTTAAATGAGAACTTAAATTAAAGAAATGAATTCTATTAAGTTTGTCAACA	comp101680_c0_seq1	1
comp101680_c0_seq1_1	1	226	12	6	1	AG	GAGAGAGAGAGA	NA	0	0	5	2	94	GGCTCGACTTCCATATACGTGATCCCTTACATGTATTTGGACTATGTGGGTGTTATAATgagagagagagaGTTGGAGCACCTATTGTGTCTTG	GGCTCGACTTCCATATACGTG	CAAGACACAATAGGTGCTCCA	38	2	167	21	260	21	59.606	58.787	8.1000	8.2000	3.6070	A	321	TTTGGAGCTCGCCATTTTCTTTCCTCGCAGACAGAGCAGAACAAATCAGATTTTGTTTGTCAAACATTTCCATCTGCTGGCAGATAAATAGCTGCAACGGTTTGACTGGGAAGGAGAAAATTTTAAAATAGAAGATGCCAGCCCCTAATGTTTAATGAAtttttttGGCTCGACTTCCATATACGTGATCCCTTACATGTATTTGGACTATGTGGGTGTTATAATgagagagagagaGTTGGAGCACCTATTGTGTCTTGTAGATTTGATTTTAAATGAGAACTTAAATTAAAGAAATGAATTCTATTAAGTTTGTCAACA	comp101680_c0_seq1	1
comp101680_c0_seq1_1	1	226	12	6	1	AG	GAGAGAGAGAGA	NA	0	0	5	2	96	GGCTCGACTTCCATATACGTGATCCCTTACATGTATTTGGACTATGTGGGTGTTATAATgagagagagagaGTTGGAGCACCTATTGTGTCTTGTA	GGCTCGACTTCCATATACGTG	TACAAGACACAATAGGTGCTCCA	38	2	167	21	262	23	59.606	59.685	8.1000	8.2000	4.7091	A	321	TTTGGAGCTCGCCATTTTCTTTCCTCGCAGACAGAGCAGAACAAATCAGATTTTGTTTGTCAAACATTTCCATCTGCTGGCAGATAAATAGCTGCAACGGTTTGACTGGGAAGGAGAAAATTTTAAAATAGAAGATGCCAGCCCCTAATGTTTAATGAAtttttttGGCTCGACTTCCATATACGTGATCCCTTACATGTATTTGGACTATGTGGGTGTTATAATgagagagagagaGTTGGAGCACCTATTGTGTCTTGTAGATTTGATTTTAAATGAGAACTTAAATTAAAGAAATGAATTCTATTAAGTTTGTCAACA	comp101680_c0_seq1	1
comp101680_c0_seq1_1	1	226	12	6	1	AG	GAGAGAGAGAGA	NA	0	0	5	2	199	AAACATTTCCATCTGCTGGCAGATAAATAGCTGCAACGGTTTGACTGGGAAGGAGAAAATTTTAAAATAGAAGATGCCAGCCCCTAATGTTTAATGAAtttttttGGCTCGACTTCCATATACGTGATCCCTTACATGTATTTGGACTATGTGGGTGTTATAATgagagagagagaGTTGGAGCACCTATTGTGTCTTG	AAACATTTCCATCTGCTGGC	CAAGACACAATAGGTGCTCCA	144	2	62	20	260	21	60.081	58.787	9.7000	8.2000	2.2938	F	321	TTTGGAGCTCGCCATTTTCTTTCCTCGCAGACAGAGCAGAACAAATCAGATTTTGTTTGTCAAACATTTCCATCTGCTGGCAGATAAATAGCTGCAACGGTTTGACTGGGAAGGAGAAAATTTTAAAATAGAAGATGCCAGCCCCTAATGTTTAATGAAtttttttGGCTCGACTTCCATATACGTGATCCCTTACATGTATTTGGACTATGTGGGTGTTATAATgagagagagagaGTTGGAGCACCTATTGTGTCTTGTAGATTTGATTTTAAATGAGAACTTAAATTAAAGAAATGAATTCTATTAAGTTTGTCAACA	comp101680_c0_seq1	1
comp101680_c0_seq1_1	1	226	12	6	1	AG	GAGAGAGAGAGA	NA	0	0	5	2	235	CGCAGACAGAGCAGAACAAATCAGATTTTGTTTGTCAAACATTTCCATCTGCTGGCAGATAAATAGCTGCAACGGTTTGACTGGGAAGGAGAAAATTTTAAAATAGAAGATGCCAGCCCCTAATGTTTAATGAAtttttttGGCTCGACTTCCATATACGTGATCCCTTACATGTATTTGGACTATGTGGGTGTTATAATgagagagagagaGTTGGAGCACCTATTGTGTCTTG	CGCAGACAGAGCAGAACAAA	CAAGACACAATAGGTGCTCCA	180	2	26	20	260	21	60.324	58.787	7.0000	8.2000	2.5371	F	321	TTTGGAGCTCGCCATTTTCTTTCCTCGCAGACAGAGCAGAACAAATCAGATTTTGTTTGTCAAACATTTCCATCTGCTGGCAGATAAATAGCTGCAACGGTTTGACTGGGAAGGAGAAAATTTTAAAATAGAAGATGCCAGCCCCTAATGTTTAATGAAtttttttGGCTCGACTTCCATATACGTGATCCCTTACATGTATTTGGACTATGTGGGTGTTATAATgagagagagagaGTTGGAGCACCTATTGTGTCTTGTAGATTTGATTTTAAATGAGAACTTAAATTAAAGAAATGAATTCTATTAAGTTTGTCAACA	comp101680_c0_seq1	1
comp101680_c0_seq1_1	1	226	12	6	1	AG	GAGAGAGAGAGA	NA	0	0	5	2	240	TTCCTCGCAGACAGAGCAGAACAAATCAGATTTTGTTTGTCAAACATTTCCATCTGCTGGCAGATAAATAGCTGCAACGGTTTGACTGGGAAGGAGAAAATTTTAAAATAGAAGATGCCAGCCCCTAATGTTTAATGAAtttttttGGCTCGACTTCCATATACGTGATCCCTTACATGTATTTGGACTATGTGGGTGTTATAATgagagagagagaGTTGGAGCACCTATTGTGTCTTG	TTCCTCGCAGACAGAGCAG	CAAGACACAATAGGTGCTCCA	186	2	21	19	260	21	60.433	58.787	8.2000	8.2000	3.6459	F	321	TTTGGAGCTCGCCATTTTCTTTCCTCGCAGACAGAGCAGAACAAATCAGATTTTGTTTGTCAAACATTTCCATCTGCTGGCAGATAAATAGCTGCAACGGTTTGACTGGGAAGGAGAAAATTTTAAAATAGAAGATGCCAGCCCCTAATGTTTAATGAAtttttttGGCTCGACTTCCATATACGTGATCCCTTACATGTATTTGGACTATGTGGGTGTTATAATgagagagagagaGTTGGAGCACCTATTGTGTCTTGTAGATTTGATTTTAAATGAGAACTTAAATTAAAGAAATGAATTCTATTAAGTTTGTCAACA	comp101680_c0_seq1	1
comp101680_c0_seq1_1	1	226	12	6	1	AG	GAGAGAGAGAGA	NA	0	0	5	2	243	TCTTTCCTCGCAGACAGAGCAGAACAAATCAGATTTTGTTTGTCAAACATTTCCATCTGCTGGCAGATAAATAGCTGCAACGGTTTGACTGGGAAGGAGAAAATTTTAAAATAGAAGATGCCAGCCCCTAATGTTTAATGAAtttttttGGCTCGACTTCCATATACGTGATCCCTTACATGTATTTGGACTATGTGGGTGTTATAATgagagagagagaGTTGGAGCACCTATTGTGTCTTG	TCTTTCCTCGCAGACAGAGC	CAAGACACAATAGGTGCTCCA	188	2	18	20	260	21	60.823	58.787	7.9000	8.2000	3.0354	F	321	TTTGGAGCTCGCCATTTTCTTTCCTCGCAGACAGAGCAGAACAAATCAGATTTTGTTTGTCAAACATTTCCATCTGCTGGCAGATAAATAGCTGCAACGGTTTGACTGGGAAGGAGAAAATTTTAAAATAGAAGATGCCAGCCCCTAATGTTTAATGAAtttttttGGCTCGACTTCCATATACGTGATCCCTTACATGTATTTGGACTATGTGGGTGTTATAATgagagagagagaGTTGGAGCACCTATTGTGTCTTGTAGATTTGATTTTAAATGAGAACTTAAATTAAAGAAATGAATTCTATTAAGTTTGTCAACA	comp101680_c0_seq1	1
comp101680_c0_seq1_1	1	226	12	6	1	AG	GAGAGAGAGAGA	NA	0	0	6	2	172	TAGCTGCAACGGTTTGACTGGGAAGGAGAAAATTTTAAAATAGAAGATGCCAGCCCCTAATGTTTAATGAAtttttttGGCTCGACTTCCATATACGTGATCCCTTACATGTATTTGGACTATGTGGGTGTTATAATgagagagagagaGTTGGAGCACCTATTGTGTCTTG	TAGCTGCAACGGTTTGACTG	CAAGACACAATAGGTGCTCCA	117	2	89	20	260	21	60.050	58.787	6.4000	8.2000	2.2631	F	321	TTTGGAGCTCGCCATTTTCTTTCCTCGCAGACAGAGCAGAACAAATCAGATTTTGTTTGTCAAACATTTCCATCTGCTGGCAGATAAATAGCTGCAACGGTTTGACTGGGAAGGAGAAAATTTTAAAATAGAAGATGCCAGCCCCTAATGTTTAATGAAtttttttGGCTCGACTTCCATATACGTGATCCCTTACATGTATTTGGACTATGTGGGTGTTATAATgagagagagagaGTTGGAGCACCTATTGTGTCTTGTAGATTTGATTTTAAATGAGAACTTAAATTAAAGAAATGAATTCTATTAAGTTTGTCAACA	comp101680_c0_seq1	1
comp101680_c0_seq1_1	1	226	12	6	1	AG	GAGAGAGAGAGA	NA	0	0	6	2	173	TAGCTGCAACGGTTTGACTGGGAAGGAGAAAATTTTAAAATAGAAGATGCCAGCCCCTAATGTTTAATGAAtttttttGGCTCGACTTCCATATACGTGATCCCTTACATGTATTTGGACTATGTGGGTGTTATAATgagagagagagaGTTGGAGCACCTATTGTGTCTTGT	TAGCTGCAACGGTTTGACTG	ACAAGACACAATAGGTGCTCCA	117	2	89	20	261	22	60.050	59.662	6.4000	8.2000	2.3882	F	321	TTTGGAGCTCGCCATTTTCTTTCCTCGCAGACAGAGCAGAACAAATCAGATTTTGTTTGTCAAACATTTCCATCTGCTGGCAGATAAATAGCTGCAACGGTTTGACTGGGAAGGAGAAAATTTTAAAATAGAAGATGCCAGCCCCTAATGTTTAATGAAtttttttGGCTCGACTTCCATATACGTGATCCCTTACATGTATTTGGACTATGTGGGTGTTATAATgagagagagagaGTTGGAGCACCTATTGTGTCTTGTAGATTTGATTTTAAATGAGAACTTAAATTAAAGAAATGAATTCTATTAAGTTTGTCAACA	comp101680_c0_seq1	1
comp101680_c0_seq1_1	1	226	12	6	1	AG	GAGAGAGAGAGA	NA	0	0	8	2	162	GGTTTGACTGGGAAGGAGAAAATTTTAAAATAGAAGATGCCAGCCCCTAATGTTTAATGAAtttttttGGCTCGACTTCCATATACGTGATCCCTTACATGTATTTGGACTATGTGGGTGTTATAATgagagagagagaGTTGGAGCACCTATTGTGTCTTG	GGTTTGACTGGGAAGGAGAA	CAAGACACAATAGGTGCTCCA	107	2	99	20	260	21	59.112	58.787	6.7000	8.2000	3.1010	F	321	TTTGGAGCTCGCCATTTTCTTTCCTCGCAGACAGAGCAGAACAAATCAGATTTTGTTTGTCAAACATTTCCATCTGCTGGCAGATAAATAGCTGCAACGGTTTGACTGGGAAGGAGAAAATTTTAAAATAGAAGATGCCAGCCCCTAATGTTTAATGAAtttttttGGCTCGACTTCCATATACGTGATCCCTTACATGTATTTGGACTATGTGGGTGTTATAATgagagagagagaGTTGGAGCACCTATTGTGTCTTGTAGATTTGATTTTAAATGAGAACTTAAATTAAAGAAATGAATTCTATTAAGTTTGTCAACA	comp101680_c0_seq1	1
comp10173_c0_seq1_1	1	68	12	6	1	AG	AGAGAGAGAGAG	NA	1	1	3	12	96	CCCTTGTGACATTATAAATGAGGCAAAGCCTaaaaaagagagagagagGGAGCATAAAGCTCATTTACAATAACATCCATTTGTGTCGTGGTGAAG	CCCTTGTGACATTATAAATGAGGC	CTTCACCACGACACAAATGG	12	28	32	24	127	20	60.912	60.001	9.4000	8.4000	4.9121	F	218	CaaaaaTTaaaaaGCGaaaaaTAAAGaaaaaCCCTTGTGACATTATAAATGAGGCAAAGCCTaaaaaagagagagagagGGAGCATAAAGCTCATTTACAATAACATCCATTTGTGTCGTGGTGAAGAATgagagagaAGCATCTCTTAAATAGAGATGAGGAAAGTAGTTGCACGTGTAACTCCCCATCTATGAATGCCACAGATCGGAAGAGCACA	comp10173_c0_seq1	1
comp10173_c0_seq1_1	1	68	12	6	1	AG	AGAGAGAGAGAG	NA	0	0	4	13	190	aaaCCCTTGTGACATTATAAATGAGGCAAAGCCTaaaaaagagagagagagGGAGCATAAAGCTCATTTACAATAACATCCATTTGTGTCGTGGTGAAGAATgagagagaAGCATCTCTTAAATAGAGATGAGGAAAGTAGTTGCACGTGTAACTCCCCATCTATGAATGCCACAGATCGGAAGAGCACA	AAACCCTTGTGACATTATAAATGAGG	TGTGCTCTTCCGATCTGTGG	13	119	29	26	218	20	60.677	62.397	8.2000	8.2000	9.0744	F	218	CaaaaaTTaaaaaGCGaaaaaTAAAGaaaaaCCCTTGTGACATTATAAATGAGGCAAAGCCTaaaaaagagagagagagGGAGCATAAAGCTCATTTACAATAACATCCATTTGTGTCGTGGTGAAGAATgagagagaAGCATCTCTTAAATAGAGATGAGGAAAGTAGTTGCACGTGTAACTCCCCATCTATGAATGCCACAGATCGGAAGAGCACA	comp10173_c0_seq1	1
comp10173_c0_seq1_1	1	68	12	6	1	AG	AGAGAGAGAGAG	NA	0	0	4	13	190	aaaCCCTTGTGACATTATAAATGAGGCAAAGCCTaaaaaagagagagagagGGAGCATAAAGCTCATTTACAATAACATCCATTTGTGTCGTGGTGAAGAATgagagagaAGCATCTCTTAAATAGAGATGAGGAAAGTAGTTGCACGTGTAACTCCCCATCTATGAATGCCACAGATCGGAAGAGCACA	AAACCCTTGTGACATTATAAATGAGG	TGTGCTCTTCCGATCTGTG	13	120	29	26	218	19	60.677	58.435	8.2000	6.7000	9.2425	F	218	CaaaaaTTaaaaaGCGaaaaaTAAAGaaaaaCCCTTGTGACATTATAAATGAGGCAAAGCCTaaaaaagagagagagagGGAGCATAAAGCTCATTTACAATAACATCCATTTGTGTCGTGGTGAAGAATgagagagaAGCATCTCTTAAATAGAGATGAGGAAAGTAGTTGCACGTGTAACTCCCCATCTATGAATGCCACAGATCGGAAGAGCACA	comp10173_c0_seq1	1
comp10173_c0_seq1_1	1	68	12	6	1	AG	AGAGAGAGAGAG	NA	0	0	4	7	91	GTGACATTATAAATGAGGCAAAGCCTaaaaaagagagagagagGGAGCATAAAGCTCATTTACAATAACATCCATTTGTGTCGTGGTGAAG	GTGACATTATAAATGAGGCAAAGC	CTTCACCACGACACAAATGG	7	28	37	24	127	20	59.116	60.001	8.5000	8.4000	4.8847	F	218	CaaaaaTTaaaaaGCGaaaaaTAAAGaaaaaCCCTTGTGACATTATAAATGAGGCAAAGCCTaaaaaagagagagagagGGAGCATAAAGCTCATTTACAATAACATCCATTTGTGTCGTGGTGAAGAATgagagagaAGCATCTCTTAAATAGAGATGAGGAAAGTAGTTGCACGTGTAACTCCCCATCTATGAATGCCACAGATCGGAAGAGCACA	comp10173_c0_seq1	1
comp10173_c0_seq1_1	1	68	12	6	1	AG	AGAGAGAGAGAG	NA	0	0	5	14	190	aaaCCCTTGTGACATTATAAATGAGGCAAAGCCTaaaaaagagagagagagGGAGCATAAAGCTCATTTACAATAACATCCATTTGTGTCGTGGTGAAGAATgagagagaAGCATCTCTTAAATAGAGATGAGGAAAGTAGTTGCACGTGTAACTCCCCATCTATGAATGCCACAGATCGGAAGAGCACA	AAACCCTTGTGACATTATAAATGAG	TGTGCTCTTCCGATCTGTGG	14	119	29	25	218	20	57.715	62.397	6.6000	8.2000	9.6823	F	218	CaaaaaTTaaaaaGCGaaaaaTAAAGaaaaaCCCTTGTGACATTATAAATGAGGCAAAGCCTaaaaaagagagagagagGGAGCATAAAGCTCATTTACAATAACATCCATTTGTGTCGTGGTGAAGAATgagagagaAGCATCTCTTAAATAGAGATGAGGAAAGTAGTTGCACGTGTAACTCCCCATCTATGAATGCCACAGATCGGAAGAGCACA	comp10173_c0_seq1	1
comp10173_c0_seq1_1	1	68	12	6	1	AG	AGAGAGAGAGAG	NA	0	0	5	7	90	TGACATTATAAATGAGGCAAAGCCTaaaaaagagagagagagGGAGCATAAAGCTCATTTACAATAACATCCATTTGTGTCGTGGTGAAG	TGACATTATAAATGAGGCAAAGC	CTTCACCACGACACAAATGG	7	28	38	23	127	20	58.344	60.001	8.5000	8.4000	4.6566	F	218	CaaaaaTTaaaaaGCGaaaaaTAAAGaaaaaCCCTTGTGACATTATAAATGAGGCAAAGCCTaaaaaagagagagagagGGAGCATAAAGCTCATTTACAATAACATCCATTTGTGTCGTGGTGAAGAATgagagagaAGCATCTCTTAAATAGAGATGAGGAAAGTAGTTGCACGTGTAACTCCCCATCTATGAATGCCACAGATCGGAAGAGCACA	comp10173_c0_seq1	1
comp10173_c0_seq1_1	1	68	12	6	1	AG	AGAGAGAGAGAG	NA	0	0	5	7	177	TGACATTATAAATGAGGCAAAGCCTaaaaaagagagagagagGGAGCATAAAGCTCATTTACAATAACATCCATTTGTGTCGTGGTGAAGAATgagagagaAGCATCTCTTAAATAGAGATGAGGAAAGTAGTTGCACGTGTAACTCCCCATCTATGAATGCCACAGATCGGAAGAG	TGACATTATAAATGAGGCAAAGC	CTCTTCCGATCTGTGGCATT	7	115	38	23	214	20	58.344	60.218	8.5000	8.4000	4.8739	F	218	CaaaaaTTaaaaaGCGaaaaaTAAAGaaaaaCCCTTGTGACATTATAAATGAGGCAAAGCCTaaaaaagagagagagagGGAGCATAAAGCTCATTTACAATAACATCCATTTGTGTCGTGGTGAAGAATgagagagaAGCATCTCTTAAATAGAGATGAGGAAAGTAGTTGCACGTGTAACTCCCCATCTATGAATGCCACAGATCGGAAGAGCACA	comp10173_c0_seq1	1
comp10173_c0_seq1_1	1	68	12	6	1	AG	AGAGAGAGAGAG	NA	0	0	5	6	171	GACATTATAAATGAGGCAAAGCCTaaaaaagagagagagagGGAGCATAAAGCTCATTTACAATAACATCCATTTGTGTCGTGGTGAAGAATgagagagaAGCATCTCTTAAATAGAGATGAGGAAAGTAGTTGCACGTGTAACTCCCCATCTATGAATGCCACAGATCGG	GACATTATAAATGAGGCAAAGCC	CCGATCTGTGGCATTCATAG	6	110	39	23	209	20	59.064	59.101	9.7000	5.9000	4.8349	F	218	CaaaaaTTaaaaaGCGaaaaaTAAAGaaaaaCCCTTGTGACATTATAAATGAGGCAAAGCCTaaaaaagagagagagagGGAGCATAAAGCTCATTTACAATAACATCCATTTGTGTCGTGGTGAAGAATgagagagaAGCATCTCTTAAATAGAGATGAGGAAAGTAGTTGCACGTGTAACTCCCCATCTATGAATGCCACAGATCGGAAGAGCACA	comp10173_c0_seq1	1
comp10173_c0_seq1_1	1	68	12	6	1	AG	AGAGAGAGAGAG	NA	0	0	5	6	172	GACATTATAAATGAGGCAAAGCCTaaaaaagagagagagagGGAGCATAAAGCTCATTTACAATAACATCCATTTGTGTCGTGGTGAAGAATgagagagaAGCATCTCTTAAATAGAGATGAGGAAAGTAGTTGCACGTGTAACTCCCCATCTATGAATGCCACAGATCGGA	GACATTATAAATGAGGCAAAGCC	TCCGATCTGTGGCATTCAT	6	112	39	23	210	19	59.064	60.023	9.7000	6.9000	4.9585	F	218	CaaaaaTTaaaaaGCGaaaaaTAAAGaaaaaCCCTTGTGACATTATAAATGAGGCAAAGCCTaaaaaagagagagagagGGAGCATAAAGCTCATTTACAATAACATCCATTTGTGTCGTGGTGAAGAATgagagagaAGCATCTCTTAAATAGAGATGAGGAAAGTAGTTGCACGTGTAACTCCCCATCTATGAATGCCACAGATCGGAAGAGCACA	comp10173_c0_seq1	1
comp102078_c0_seq1_1	1	183	10	5	1	AT	ATATATATAT	NA	1	1	7	24	116	TGTTCGATACTGGAACTGCAAGTATATTGGTTATGATATTGCCTTGTCCACCGATGAGAGCAAatatatatatTGGACAAAGAGTGATGTCCCTTAGGGGCATGACTCTATGTGGC	TGTTCGATACTGGAACTGCAA	GCCACATAGAGTCATGCCC	42	24	120	21	235	19	59.332	59.055	8.8000	11.2000	3.6131	A	237	CTCCTTTGGAAACAGCGCAAGGAGTGGATCTTCGATTGGTCTTGAATGCATCAGTATTCTTTGCTTTGAATGCCAAGTGATGTTTGAGGAAGtatataATAATTTGCAatatatTGATCTGTTCGATACTGGAACTGCAAGTATATTGGTTATGATATTGCCTTGTCCACCGATGAGAGCAAatatatatatTGGACAAAGAGTGATGTCCCTTAGGGGCATGACTCTATGTGGCCA	comp102078_c0_seq1	1
comp102078_c0_seq1_1	1	183	10	5	1	AT	ATATATATAT	NA	0	0	8	0	93	TGTTCGATACTGGAACTGCAAGTATATTGGTTATGATATTGCCTTGTCCACCGATGAGAGCAAatatatatatTGGACAAAGAGTGATGTCCC	TGTTCGATACTGGAACTGCAA	GGGACATCACTCTTTGTCCA	42	0	120	21	212	20	59.332	58.482	8.8000	7.9000	3.1858	A	237	CTCCTTTGGAAACAGCGCAAGGAGTGGATCTTCGATTGGTCTTGAATGCATCAGTATTCTTTGCTTTGAATGCCAAGTGATGTTTGAGGAAGtatataATAATTTGCAatatatTGATCTGTTCGATACTGGAACTGCAAGTATATTGGTTATGATATTGCCTTGTCCACCGATGAGAGCAAatatatatatTGGACAAAGAGTGATGTCCCTTAGGGGCATGACTCTATGTGGCCA	comp102078_c0_seq1	1
comp102078_c0_seq1_1	1	183	10	5	1	AT	ATATATATAT	NA	0	0	8	0	153	TTTGCTTTGAATGCCAAGTGATGTTTGAGGAAGtatataATAATTTGCAatatatTGATCTGTTCGATACTGGAACTGCAAGTATATTGGTTATGATATTGCCTTGTCCACCGATGAGAGCAAatatatatatTGGACAAAGAGTGATGTCCC	TTTGCTTTGAATGCCAAGTG	GGGACATCACTCTTTGTCCA	103	0	60	20	212	20	59.849	58.482	6.7000	7.9000	1.6684	B	237	CTCCTTTGGAAACAGCGCAAGGAGTGGATCTTCGATTGGTCTTGAATGCATCAGTATTCTTTGCTTTGAATGCCAAGTGATGTTTGAGGAAGtatataATAATTTGCAatatatTGATCTGTTCGATACTGGAACTGCAAGTATATTGGTTATGATATTGCCTTGTCCACCGATGAGAGCAAatatatatatTGGACAAAGAGTGATGTCCCTTAGGGGCATGACTCTATGTGGCCA	comp102078_c0_seq1	1
comp102078_c0_seq1_1	1	183	10	5	1	AT	ATATATATAT	NA	0	0	8	0	193	AGGAGTGGATCTTCGATTGGTCTTGAATGCATCAGTATTCTTTGCTTTGAATGCCAAGTGATGTTTGAGGAAGtatataATAATTTGCAatatatTGATCTGTTCGATACTGGAACTGCAAGTATATTGGTTATGATATTGCCTTGTCCACCGATGAGAGCAAatatatatatTGGACAAAGAGTGATGTCCC	AGGAGTGGATCTTCGATTGG	GGGACATCACTCTTTGTCCA	143	0	20	20	212	20	59.090	58.482	8.4000	7.9000	2.4276	B	237	CTCCTTTGGAAACAGCGCAAGGAGTGGATCTTCGATTGGTCTTGAATGCATCAGTATTCTTTGCTTTGAATGCCAAGTGATGTTTGAGGAAGtatataATAATTTGCAatatatTGATCTGTTCGATACTGGAACTGCAAGTATATTGGTTATGATATTGCCTTGTCCACCGATGAGAGCAAatatatatatTGGACAAAGAGTGATGTCCCTTAGGGGCATGACTCTATGTGGCCA	comp102078_c0_seq1	1
comp102078_c0_seq1_1	1	183	10	5	1	AT	ATATATATAT	NA	0	0	8	0	196	GCAAGGAGTGGATCTTCGATTGGTCTTGAATGCATCAGTATTCTTTGCTTTGAATGCCAAGTGATGTTTGAGGAAGtatataATAATTTGCAatatatTGATCTGTTCGATACTGGAACTGCAAGTATATTGGTTATGATATTGCCTTGTCCACCGATGAGAGCAAatatatatatTGGACAAAGAGTGATGTCCC	GCAAGGAGTGGATCTTCGAT	GGGACATCACTCTTTGTCCA	146	0	17	20	212	20	59.243	58.482	8.3000	7.9000	2.2750	B	237	CTCCTTTGGAAACAGCGCAAGGAGTGGATCTTCGATTGGTCTTGAATGCATCAGTATTCTTTGCTTTGAATGCCAAGTGATGTTTGAGGAAGtatataATAATTTGCAatatatTGATCTGTTCGATACTGGAACTGCAAGTATATTGGTTATGATATTGCCTTGTCCACCGATGAGAGCAAatatatatatTGGACAAAGAGTGATGTCCCTTAGGGGCATGACTCTATGTGGCCA	comp102078_c0_seq1	1
comp102078_c0_seq1_1	1	183	10	5	1	AT	ATATATATAT	NA	0	0	9	0	94	TGTTCGATACTGGAACTGCAAGTATATTGGTTATGATATTGCCTTGTCCACCGATGAGAGCAAatatatatatTGGACAAAGAGTGATGTCCCT	TGTTCGATACTGGAACTGCAA	AGGGACATCACTCTTTGTCCA	42	0	120	21	213	21	59.332	59.564	8.8000	7.9000	3.1039	A	237	CTCCTTTGGAAACAGCGCAAGGAGTGGATCTTCGATTGGTCTTGAATGCATCAGTATTCTTTGCTTTGAATGCCAAGTGATGTTTGAGGAAGtatataATAATTTGCAatatatTGATCTGTTCGATACTGGAACTGCAAGTATATTGGTTATGATATTGCCTTGTCCACCGATGAGAGCAAatatatatatTGGACAAAGAGTGATGTCCCTTAGGGGCATGACTCTATGTGGCCA	comp102078_c0_seq1	1
comp102078_c0_seq1_1	1	183	10	5	1	AT	ATATATATAT	NA	0	0	9	0	143	TGCCAAGTGATGTTTGAGGAAGtatataATAATTTGCAatatatTGATCTGTTCGATACTGGAACTGCAAGTATATTGGTTATGATATTGCCTTGTCCACCGATGAGAGCAAatatatatatTGGACAAAGAGTGATGTCCCT	TGCCAAGTGATGTTTGAGGA	AGGGACATCACTCTTTGTCCA	92	0	71	20	213	21	60.240	59.564	7.9000	7.9000	1.6757	B	237	CTCCTTTGGAAACAGCGCAAGGAGTGGATCTTCGATTGGTCTTGAATGCATCAGTATTCTTTGCTTTGAATGCCAAGTGATGTTTGAGGAAGtatataATAATTTGCAatatatTGATCTGTTCGATACTGGAACTGCAAGTATATTGGTTATGATATTGCCTTGTCCACCGATGAGAGCAAatatatatatTGGACAAAGAGTGATGTCCCTTAGGGGCATGACTCTATGTGGCCA	comp102078_c0_seq1	1
comp102078_c0_seq1_1	1	183	10	5	1	AT	ATATATATAT	NA	0	0	9	0	154	TTTGCTTTGAATGCCAAGTGATGTTTGAGGAAGtatataATAATTTGCAatatatTGATCTGTTCGATACTGGAACTGCAAGTATATTGGTTATGATATTGCCTTGTCCACCGATGAGAGCAAatatatatatTGGACAAAGAGTGATGTCCCT	TTTGCTTTGAATGCCAAGTG	AGGGACATCACTCTTTGTCCA	103	0	60	20	213	21	59.849	59.564	6.7000	7.9000	1.5865	B	237	CTCCTTTGGAAACAGCGCAAGGAGTGGATCTTCGATTGGTCTTGAATGCATCAGTATTCTTTGCTTTGAATGCCAAGTGATGTTTGAGGAAGtatataATAATTTGCAatatatTGATCTGTTCGATACTGGAACTGCAAGTATATTGGTTATGATATTGCCTTGTCCACCGATGAGAGCAAatatatatatTGGACAAAGAGTGATGTCCCTTAGGGGCATGACTCTATGTGGCCA	comp102078_c0_seq1	1
comp102078_c0_seq1_1	1	183	10	5	1	AT	ATATATATAT	NA	0	0	9	0	194	AGGAGTGGATCTTCGATTGGTCTTGAATGCATCAGTATTCTTTGCTTTGAATGCCAAGTGATGTTTGAGGAAGtatataATAATTTGCAatatatTGATCTGTTCGATACTGGAACTGCAAGTATATTGGTTATGATATTGCCTTGTCCACCGATGAGAGCAAatatatatatTGGACAAAGAGTGATGTCCCT	AGGAGTGGATCTTCGATTGG	AGGGACATCACTCTTTGTCCA	143	0	20	20	213	21	59.090	59.564	8.4000	7.9000	2.3457	B	237	CTCCTTTGGAAACAGCGCAAGGAGTGGATCTTCGATTGGTCTTGAATGCATCAGTATTCTTTGCTTTGAATGCCAAGTGATGTTTGAGGAAGtatataATAATTTGCAatatatTGATCTGTTCGATACTGGAACTGCAAGTATATTGGTTATGATATTGCCTTGTCCACCGATGAGAGCAAatatatatatTGGACAAAGAGTGATGTCCCTTAGGGGCATGACTCTATGTGGCCA	comp102078_c0_seq1	1
comp102226_c0_seq1_123	1	340	15	5	1	AAC	TGTTGTTGTTGTTGT	NA	1	1	5	7	91	CATCACACCTCCCTCTCCATTGAAAGAATCCCACAATGCACCAGtgttgttgttgttgtTGGGTGATCCAACTCTTAGATCATTCAATGTC	CATCACACCTCCCTCTCCAT	GACATTGAATGATCTAAGAGTTGGA	24	7	296	20	386	25	59.920	58.707	8.1000	8.5000	6.3731	A	415	CAAAAGAAGAAATATGCAATGGCGTTGGTTTGTCATCGTTCTCCCCTTTTGATTTAagagagCCCTCAGGAGATAATGGAAATAATTCAAGAGTTTGAAGTTGTTCATCTTGTTCTTCATCTTCTGCTTGAACATATTTGGTTTCTAGAGTGGATGGATTGAGGGGCTGAGATGTTTGCAGGCAGATTGACTCAGAGCTGctctctGTGTGCAGACTAAGATCTTCATTGGGTGTCTGCCACATTCTGTTCTTGCGTTTGCAAGAATTTGTAGCCACACTTTTCAAAGCCATGTTCATCACACCTCCCTCTCCATTGAAAGAATCCCACAATGCACCAGtgttgttgttgttgtTGGGTGATCCAACTCTTAGATCATTCAATGTCTGtttttGTGGGG…	comp102226_c0_seq1	123
comp102226_c0_seq1_123	1	340	15	5	1	AAC	TGTTGTTGTTGTTGT	NA	0	0	5	7	93	TTCATCACACCTCCCTCTCCATTGAAAGAATCCCACAATGCACCAGtgttgttgttgttgtTGGGTGATCCAACTCTTAGATCATTCAATGTC	TTCATCACACCTCCCTCTCC	GACATTGAATGATCTAAGAGTTGGA	26	7	294	20	386	25	60.048	58.707	7.9000	8.5000	6.3418	A	415	CAAAAGAAGAAATATGCAATGGCGTTGGTTTGTCATCGTTCTCCCCTTTTGATTTAagagagCCCTCAGGAGATAATGGAAATAATTCAAGAGTTTGAAGTTGTTCATCTTGTTCTTCATCTTCTGCTTGAACATATTTGGTTTCTAGAGTGGATGGATTGAGGGGCTGAGATGTTTGCAGGCAGATTGACTCAGAGCTGctctctGTGTGCAGACTAAGATCTTCATTGGGTGTCTGCCACATTCTGTTCTTGCGTTTGCAAGAATTTGTAGCCACACTTTTCAAAGCCATGTTCATCACACCTCCCTCTCCATTGAAAGAATCCCACAATGCACCAGtgttgttgttgttgtTGGGTGATCCAACTCTTAGATCATTCAATGTCTGtttttGTGGGG…	comp102226_c0_seq1	123
comp102226_c0_seq1_123	1	340	15	5	1	AAC	TGTTGTTGTTGTTGT	NA	0	0	5	7	145	CATTCTGTTCTTGCGTTTGCAAGAATTTGTAGCCACACTTTTCAAAGCCATGTTCATCACACCTCCCTCTCCATTGAAAGAATCCCACAATGCACCAGtgttgttgttgttgtTGGGTGATCCAACTCTTAGATCATTCAATGTC	CATTCTGTTCTTGCGTTTGC	GACATTGAATGATCTAAGAGTTGGA	78	7	242	20	386	25	59.469	58.707	8.8000	8.5000	6.8249	A	415	CAAAAGAAGAAATATGCAATGGCGTTGGTTTGTCATCGTTCTCCCCTTTTGATTTAagagagCCCTCAGGAGATAATGGAAATAATTCAAGAGTTTGAAGTTGTTCATCTTGTTCTTCATCTTCTGCTTGAACATATTTGGTTTCTAGAGTGGATGGATTGAGGGGCTGAGATGTTTGCAGGCAGATTGACTCAGAGCTGctctctGTGTGCAGACTAAGATCTTCATTGGGTGTCTGCCACATTCTGTTCTTGCGTTTGCAAGAATTTGTAGCCACACTTTTCAAAGCCATGTTCATCACACCTCCCTCTCCATTGAAAGAATCCCACAATGCACCAGtgttgttgttgttgtTGGGTGATCCAACTCTTAGATCATTCAATGTCTGtttttGTGGGG…	comp102226_c0_seq1	123
comp102226_c0_seq1_123	1	340	15	5	1	AAC	TGTTGTTGTTGTTGT	NA	0	0	5	7	151	CTGCCACATTCTGTTCTTGCGTTTGCAAGAATTTGTAGCCACACTTTTCAAAGCCATGTTCATCACACCTCCCTCTCCATTGAAAGAATCCCACAATGCACCAGtgttgttgttgttgtTGGGTGATCCAACTCTTAGATCATTCAATGTC	CTGCCACATTCTGTTCTTGC	GACATTGAATGATCTAAGAGTTGGA	84	7	236	20	386	25	59.445	58.707	8.5000	8.5000	6.8483	A	415	CAAAAGAAGAAATATGCAATGGCGTTGGTTTGTCATCGTTCTCCCCTTTTGATTTAagagagCCCTCAGGAGATAATGGAAATAATTCAAGAGTTTGAAGTTGTTCATCTTGTTCTTCATCTTCTGCTTGAACATATTTGGTTTCTAGAGTGGATGGATTGAGGGGCTGAGATGTTTGCAGGCAGATTGACTCAGAGCTGctctctGTGTGCAGACTAAGATCTTCATTGGGTGTCTGCCACATTCTGTTCTTGCGTTTGCAAGAATTTGTAGCCACACTTTTCAAAGCCATGTTCATCACACCTCCCTCTCCATTGAAAGAATCCCACAATGCACCAGtgttgttgttgttgtTGGGTGATCCAACTCTTAGATCATTCAATGTCTGtttttGTGGGG…	comp102226_c0_seq1	123
comp102226_c0_seq1_123	1	340	15	5	1	AAC	TGTTGTTGTTGTTGT	NA	0	0	5	7	166	ATCTTCATTGGGTGTCTGCCACATTCTGTTCTTGCGTTTGCAAGAATTTGTAGCCACACTTTTCAAAGCCATGTTCATCACACCTCCCTCTCCATTGAAAGAATCCCACAATGCACCAGtgttgttgttgttgtTGGGTGATCCAACTCTTAGATCATTCAATGTC	ATCTTCATTGGGTGTCTGCC	GACATTGAATGATCTAAGAGTTGGA	99	7	221	20	386	25	59.934	58.707	9.7000	8.5000	6.3598	A	415	CAAAAGAAGAAATATGCAATGGCGTTGGTTTGTCATCGTTCTCCCCTTTTGATTTAagagagCCCTCAGGAGATAATGGAAATAATTCAAGAGTTTGAAGTTGTTCATCTTGTTCTTCATCTTCTGCTTGAACATATTTGGTTTCTAGAGTGGATGGATTGAGGGGCTGAGATGTTTGCAGGCAGATTGACTCAGAGCTGctctctGTGTGCAGACTAAGATCTTCATTGGGTGTCTGCCACATTCTGTTCTTGCGTTTGCAAGAATTTGTAGCCACACTTTTCAAAGCCATGTTCATCACACCTCCCTCTCCATTGAAAGAATCCCACAATGCACCAGtgttgttgttgttgtTGGGTGATCCAACTCTTAGATCATTCAATGTCTGtttttGTGGGG…	comp102226_c0_seq1	123
comp102226_c0_seq1_123	1	340	15	5	1	AAC	TGTTGTTGTTGTTGT	NA	0	0	5	7	211	TTGCAGGCAGATTGACTCAGAGCTGctctctGTGTGCAGACTAAGATCTTCATTGGGTGTCTGCCACATTCTGTTCTTGCGTTTGCAAGAATTTGTAGCCACACTTTTCAAAGCCATGTTCATCACACCTCCCTCTCCATTGAAAGAATCCCACAATGCACCAGtgttgttgttgttgtTGGGTGATCCAACTCTTAGATCATTCAATGTC	TTGCAGGCAGATTGACTCAG	GACATTGAATGATCTAAGAGTTGGA	144	7	176	20	386	25	60.136	58.707	6.7000	8.5000	6.4295	B	415	CAAAAGAAGAAATATGCAATGGCGTTGGTTTGTCATCGTTCTCCCCTTTTGATTTAagagagCCCTCAGGAGATAATGGAAATAATTCAAGAGTTTGAAGTTGTTCATCTTGTTCTTCATCTTCTGCTTGAACATATTTGGTTTCTAGAGTGGATGGATTGAGGGGCTGAGATGTTTGCAGGCAGATTGACTCAGAGCTGctctctGTGTGCAGACTAAGATCTTCATTGGGTGTCTGCCACATTCTGTTCTTGCGTTTGCAAGAATTTGTAGCCACACTTTTCAAAGCCATGTTCATCACACCTCCCTCTCCATTGAAAGAATCCCACAATGCACCAGtgttgttgttgttgtTGGGTGATCCAACTCTTAGATCATTCAATGTCTGtttttGTGGGG…	comp102226_c0_seq1	123
comp102226_c0_seq1_123	1	340	15	5	1	AAC	TGTTGTTGTTGTTGT	NA	0	0	5	7	216	GATGTTTGCAGGCAGATTGACTCAGAGCTGctctctGTGTGCAGACTAAGATCTTCATTGGGTGTCTGCCACATTCTGTTCTTGCGTTTGCAAGAATTTGTAGCCACACTTTTCAAAGCCATGTTCATCACACCTCCCTCTCCATTGAAAGAATCCCACAATGCACCAGtgttgttgttgttgtTGGGTGATCCAACTCTTAGATCATTCAATGTC	GATGTTTGCAGGCAGATTGA	GACATTGAATGATCTAAGAGTTGGA	149	7	171	20	386	25	59.805	58.707	6.9000	8.5000	6.4881	B	415	CAAAAGAAGAAATATGCAATGGCGTTGGTTTGTCATCGTTCTCCCCTTTTGATTTAagagagCCCTCAGGAGATAATGGAAATAATTCAAGAGTTTGAAGTTGTTCATCTTGTTCTTCATCTTCTGCTTGAACATATTTGGTTTCTAGAGTGGATGGATTGAGGGGCTGAGATGTTTGCAGGCAGATTGACTCAGAGCTGctctctGTGTGCAGACTAAGATCTTCATTGGGTGTCTGCCACATTCTGTTCTTGCGTTTGCAAGAATTTGTAGCCACACTTTTCAAAGCCATGTTCATCACACCTCCCTCTCCATTGAAAGAATCCCACAATGCACCAGtgttgttgttgttgtTGGGTGATCCAACTCTTAGATCATTCAATGTCTGtttttGTGGGG…	comp102226_c0_seq1	123
comp102226_c0_seq1_123	1	340	15	5	1	AAC	TGTTGTTGTTGTTGT	NA	0	0	5	7	219	TGAGATGTTTGCAGGCAGATTGACTCAGAGCTGctctctGTGTGCAGACTAAGATCTTCATTGGGTGTCTGCCACATTCTGTTCTTGCGTTTGCAAGAATTTGTAGCCACACTTTTCAAAGCCATGTTCATCACACCTCCCTCTCCATTGAAAGAATCCCACAATGCACCAGtgttgttgttgttgtTGGGTGATCCAACTCTTAGATCATTCAATGTC	TGAGATGTTTGCAGGCAGAT	GACATTGAATGATCTAAGAGTTGGA	152	7	168	20	386	25	59.399	58.707	6.6000	8.5000	6.8941	B	415	CAAAAGAAGAAATATGCAATGGCGTTGGTTTGTCATCGTTCTCCCCTTTTGATTTAagagagCCCTCAGGAGATAATGGAAATAATTCAAGAGTTTGAAGTTGTTCATCTTGTTCTTCATCTTCTGCTTGAACATATTTGGTTTCTAGAGTGGATGGATTGAGGGGCTGAGATGTTTGCAGGCAGATTGACTCAGAGCTGctctctGTGTGCAGACTAAGATCTTCATTGGGTGTCTGCCACATTCTGTTCTTGCGTTTGCAAGAATTTGTAGCCACACTTTTCAAAGCCATGTTCATCACACCTCCCTCTCCATTGAAAGAATCCCACAATGCACCAGtgttgttgttgttgtTGGGTGATCCAACTCTTAGATCATTCAATGTCTGtttttGTGGGG…	comp102226_c0_seq1	123
comp102226_c0_seq1_123	1	340	15	5	1	AAC	TGTTGTTGTTGTTGT	NA	0	0	5	7	241	TAGAGTGGATGGATTGAGGGGCTGAGATGTTTGCAGGCAGATTGACTCAGAGCTGctctctGTGTGCAGACTAAGATCTTCATTGGGTGTCTGCCACATTCTGTTCTTGCGTTTGCAAGAATTTGTAGCCACACTTTTCAAAGCCATGTTCATCACACCTCCCTCTCCATTGAAAGAATCCCACAATGCACCAGtgttgttgttgttgtTGGGTGATCCAACTCTTAGATCATTCAATGTC	TAGAGTGGATGGATTGAGGG	GACATTGAATGATCTAAGAGTTGGA	174	7	146	20	386	25	57.520	58.707	9.4000	8.5000	8.7737	B	415	CAAAAGAAGAAATATGCAATGGCGTTGGTTTGTCATCGTTCTCCCCTTTTGATTTAagagagCCCTCAGGAGATAATGGAAATAATTCAAGAGTTTGAAGTTGTTCATCTTGTTCTTCATCTTCTGCTTGAACATATTTGGTTTCTAGAGTGGATGGATTGAGGGGCTGAGATGTTTGCAGGCAGATTGACTCAGAGCTGctctctGTGTGCAGACTAAGATCTTCATTGGGTGTCTGCCACATTCTGTTCTTGCGTTTGCAAGAATTTGTAGCCACACTTTTCAAAGCCATGTTCATCACACCTCCCTCTCCATTGAAAGAATCCCACAATGCACCAGtgttgttgttgttgtTGGGTGATCCAACTCTTAGATCATTCAATGTCTGtttttGTGGGG…	comp102226_c0_seq1	123
comp102226_c0_seq1_123	1	340	15	5	1	AAC	TGTTGTTGTTGTTGT	NA	0	0	5	7	242	CTAGAGTGGATGGATTGAGGGGCTGAGATGTTTGCAGGCAGATTGACTCAGAGCTGctctctGTGTGCAGACTAAGATCTTCATTGGGTGTCTGCCACATTCTGTTCTTGCGTTTGCAAGAATTTGTAGCCACACTTTTCAAAGCCATGTTCATCACACCTCCCTCTCCATTGAAAGAATCCCACAATGCACCAGtgttgttgttgttgtTGGGTGATCCAACTCTTAGATCATTCAATGTC	CTAGAGTGGATGGATTGAGGG	GACATTGAATGATCTAAGAGTTGGA	174	7	145	21	386	25	58.606	58.707	9.4000	8.5000	8.6874	B	415	CAAAAGAAGAAATATGCAATGGCGTTGGTTTGTCATCGTTCTCCCCTTTTGATTTAagagagCCCTCAGGAGATAATGGAAATAATTCAAGAGTTTGAAGTTGTTCATCTTGTTCTTCATCTTCTGCTTGAACATATTTGGTTTCTAGAGTGGATGGATTGAGGGGCTGAGATGTTTGCAGGCAGATTGACTCAGAGCTGctctctGTGTGCAGACTAAGATCTTCATTGGGTGTCTGCCACATTCTGTTCTTGCGTTTGCAAGAATTTGTAGCCACACTTTTCAAAGCCATGTTCATCACACCTCCCTCTCCATTGAAAGAATCCCACAATGCACCAGtgttgttgttgttgtTGGGTGATCCAACTCTTAGATCATTCAATGTCTGtttttGTGGGG…	comp102226_c0_seq1	123
comp102226_c0_seq1_123	1	340	15	5	1	AAC	TGTTGTTGTTGTTGT	NA	0	0	5	7	243	TCTAGAGTGGATGGATTGAGGGGCTGAGATGTTTGCAGGCAGATTGACTCAGAGCTGctctctGTGTGCAGACTAAGATCTTCATTGGGTGTCTGCCACATTCTGTTCTTGCGTTTGCAAGAATTTGTAGCCACACTTTTCAAAGCCATGTTCATCACACCTCCCTCTCCATTGAAAGAATCCCACAATGCACCAGtgttgttgttgttgtTGGGTGATCCAACTCTTAGATCATTCAATGTC	TCTAGAGTGGATGGATTGAGGG	GACATTGAATGATCTAAGAGTTGGA	174	7	144	22	386	25	60.455	58.707	9.4000	8.5000	8.7486	B	415	CAAAAGAAGAAATATGCAATGGCGTTGGTTTGTCATCGTTCTCCCCTTTTGATTTAagagagCCCTCAGGAGATAATGGAAATAATTCAAGAGTTTGAAGTTGTTCATCTTGTTCTTCATCTTCTGCTTGAACATATTTGGTTTCTAGAGTGGATGGATTGAGGGGCTGAGATGTTTGCAGGCAGATTGACTCAGAGCTGctctctGTGTGCAGACTAAGATCTTCATTGGGTGTCTGCCACATTCTGTTCTTGCGTTTGCAAGAATTTGTAGCCACACTTTTCAAAGCCATGTTCATCACACCTCCCTCTCCATTGAAAGAATCCCACAATGCACCAGtgttgttgttgttgtTGGGTGATCCAACTCTTAGATCATTCAATGTCTGtttttGTGGGG…	comp102226_c0_seq1	123
comp102226_c0_seq1_123	1	340	15	5	1	AAC	TGTTGTTGTTGTTGT	NA	0	0	5	7	324	CCCTCAGGAGATAATGGAAATAATTCAAGAGTTTGAAGTTGTTCATCTTGTTCTTCATCTTCTGCTTGAACATATTTGGTTTCTAGAGTGGATGGATTGAGGGGCTGAGATGTTTGCAGGCAGATTGACTCAGAGCTGctctctGTGTGCAGACTAAGATCTTCATTGGGTGTCTGCCACATTCTGTTCTTGCGTTTGCAAGAATTTGTAGCCACACTTTTCAAAGCCATGTTCATCACACCTCCCTCTCCATTGAAAGAATCCCACAATGCACCAGtgttgttgttgttgtTGGGTGATCCAACTCTTAGATCATTCAATGTC	CCCTCAGGAGATAATGGAAAT	GACATTGAATGATCTAAGAGTTGGA	256	7	63	21	386	25	57.104	58.707	6.9000	8.5000	10.1892	B	415	CAAAAGAAGAAATATGCAATGGCGTTGGTTTGTCATCGTTCTCCCCTTTTGATTTAagagagCCCTCAGGAGATAATGGAAATAATTCAAGAGTTTGAAGTTGTTCATCTTGTTCTTCATCTTCTGCTTGAACATATTTGGTTTCTAGAGTGGATGGATTGAGGGGCTGAGATGTTTGCAGGCAGATTGACTCAGAGCTGctctctGTGTGCAGACTAAGATCTTCATTGGGTGTCTGCCACATTCTGTTCTTGCGTTTGCAAGAATTTGTAGCCACACTTTTCAAAGCCATGTTCATCACACCTCCCTCTCCATTGAAAGAATCCCACAATGCACCAGtgttgttgttgttgtTGGGTGATCCAACTCTTAGATCATTCAATGTCTGtttttGTGGGG…	comp102226_c0_seq1	123
comp102226_c0_seq1_123	1	340	15	5	1	AAC	TGTTGTTGTTGTTGT	NA	0	0	5	7	324	CCCTCAGGAGATAATGGAAATAATTCAAGAGTTTGAAGTTGTTCATCTTGTTCTTCATCTTCTGCTTGAACATATTTGGTTTCTAGAGTGGATGGATTGAGGGGCTGAGATGTTTGCAGGCAGATTGACTCAGAGCTGctctctGTGTGCAGACTAAGATCTTCATTGGGTGTCTGCCACATTCTGTTCTTGCGTTTGCAAGAATTTGTAGCCACACTTTTCAAAGCCATGTTCATCACACCTCCCTCTCCATTGAAAGAATCCCACAATGCACCAGtgttgttgttgttgtTGGGTGATCCAACTCTTAGATCATTCAATGTC	CCCTCAGGAGATAATGGAAATA	GACATTGAATGATCTAAGAGTTGGA	255	7	63	22	386	25	57.218	58.707	6.2000	8.5000	11.0757	B	415	CAAAAGAAGAAATATGCAATGGCGTTGGTTTGTCATCGTTCTCCCCTTTTGATTTAagagagCCCTCAGGAGATAATGGAAATAATTCAAGAGTTTGAAGTTGTTCATCTTGTTCTTCATCTTCTGCTTGAACATATTTGGTTTCTAGAGTGGATGGATTGAGGGGCTGAGATGTTTGCAGGCAGATTGACTCAGAGCTGctctctGTGTGCAGACTAAGATCTTCATTGGGTGTCTGCCACATTCTGTTCTTGCGTTTGCAAGAATTTGTAGCCACACTTTTCAAAGCCATGTTCATCACACCTCCCTCTCCATTGAAAGAATCCCACAATGCACCAGtgttgttgttgttgtTGGGTGATCCAACTCTTAGATCATTCAATGTCTGtttttGTGGGG…	comp102226_c0_seq1	123
comp102226_c0_seq1_123	1	340	15	5	1	AAC	TGTTGTTGTTGTTGT	NA	0	0	5	7	324	CCCTCAGGAGATAATGGAAATAATTCAAGAGTTTGAAGTTGTTCATCTTGTTCTTCATCTTCTGCTTGAACATATTTGGTTTCTAGAGTGGATGGATTGAGGGGCTGAGATGTTTGCAGGCAGATTGACTCAGAGCTGctctctGTGTGCAGACTAAGATCTTCATTGGGTGTCTGCCACATTCTGTTCTTGCGTTTGCAAGAATTTGTAGCCACACTTTTCAAAGCCATGTTCATCACACCTCCCTCTCCATTGAAAGAATCCCACAATGCACCAGtgttgttgttgttgtTGGGTGATCCAACTCTTAGATCATTCAATGTC	CCCTCAGGAGATAATGGAAATAA	GACATTGAATGATCTAAGAGTTGGA	254	7	63	23	386	25	58.531	58.707	6.2000	8.5000	10.7623	B	415	CAAAAGAAGAAATATGCAATGGCGTTGGTTTGTCATCGTTCTCCCCTTTTGATTTAagagagCCCTCAGGAGATAATGGAAATAATTCAAGAGTTTGAAGTTGTTCATCTTGTTCTTCATCTTCTGCTTGAACATATTTGGTTTCTAGAGTGGATGGATTGAGGGGCTGAGATGTTTGCAGGCAGATTGACTCAGAGCTGctctctGTGTGCAGACTAAGATCTTCATTGGGTGTCTGCCACATTCTGTTCTTGCGTTTGCAAGAATTTGTAGCCACACTTTTCAAAGCCATGTTCATCACACCTCCCTCTCCATTGAAAGAATCCCACAATGCACCAGtgttgttgttgttgtTGGGTGATCCAACTCTTAGATCATTCAATGTCTGtttttGTGGGG…	comp102226_c0_seq1	123
comp102226_c0_seq1_123	1	340	15	5	1	AAC	TGTTGTTGTTGTTGT	NA	0	0	5	7	325	gCCCTCAGGAGATAATGGAAATAATTCAAGAGTTTGAAGTTGTTCATCTTGTTCTTCATCTTCTGCTTGAACATATTTGGTTTCTAGAGTGGATGGATTGAGGGGCTGAGATGTTTGCAGGCAGATTGACTCAGAGCTGctctctGTGTGCAGACTAAGATCTTCATTGGGTGTCTGCCACATTCTGTTCTTGCGTTTGCAAGAATTTGTAGCCACACTTTTCAAAGCCATGTTCATCACACCTCCCTCTCCATTGAAAGAATCCCACAATGCACCAGtgttgttgttgttgtTGGGTGATCCAACTCTTAGATCATTCAATGTC	GCCCTCAGGAGATAATGGAA	GACATTGAATGATCTAAGAGTTGGA	258	7	62	20	386	25	59.080	58.707	8.5000	8.5000	7.2137	F	415	CAAAAGAAGAAATATGCAATGGCGTTGGTTTGTCATCGTTCTCCCCTTTTGATTTAagagagCCCTCAGGAGATAATGGAAATAATTCAAGAGTTTGAAGTTGTTCATCTTGTTCTTCATCTTCTGCTTGAACATATTTGGTTTCTAGAGTGGATGGATTGAGGGGCTGAGATGTTTGCAGGCAGATTGACTCAGAGCTGctctctGTGTGCAGACTAAGATCTTCATTGGGTGTCTGCCACATTCTGTTCTTGCGTTTGCAAGAATTTGTAGCCACACTTTTCAAAGCCATGTTCATCACACCTCCCTCTCCATTGAAAGAATCCCACAATGCACCAGtgttgttgttgttgtTGGGTGATCCAACTCTTAGATCATTCAATGTCTGtttttGTGGGG…	comp102226_c0_seq1	123
comp102226_c0_seq1_123	1	340	15	5	1	AAC	TGTTGTTGTTGTTGT	NA	0	0	5	7	326	agCCCTCAGGAGATAATGGAAATAATTCAAGAGTTTGAAGTTGTTCATCTTGTTCTTCATCTTCTGCTTGAACATATTTGGTTTCTAGAGTGGATGGATTGAGGGGCTGAGATGTTTGCAGGCAGATTGACTCAGAGCTGctctctGTGTGCAGACTAAGATCTTCATTGGGTGTCTGCCACATTCTGTTCTTGCGTTTGCAAGAATTTGTAGCCACACTTTTCAAAGCCATGTTCATCACACCTCCCTCTCCATTGAAAGAATCCCACAATGCACCAGtgttgttgttgttgtTGGGTGATCCAACTCTTAGATCATTCAATGTC	AGCCCTCAGGAGATAATGGA	GACATTGAATGATCTAAGAGTTGGA	259	7	61	20	386	25	58.691	58.707	8.1000	8.5000	7.6023	F	415	CAAAAGAAGAAATATGCAATGGCGTTGGTTTGTCATCGTTCTCCCCTTTTGATTTAagagagCCCTCAGGAGATAATGGAAATAATTCAAGAGTTTGAAGTTGTTCATCTTGTTCTTCATCTTCTGCTTGAACATATTTGGTTTCTAGAGTGGATGGATTGAGGGGCTGAGATGTTTGCAGGCAGATTGACTCAGAGCTGctctctGTGTGCAGACTAAGATCTTCATTGGGTGTCTGCCACATTCTGTTCTTGCGTTTGCAAGAATTTGTAGCCACACTTTTCAAAGCCATGTTCATCACACCTCCCTCTCCATTGAAAGAATCCCACAATGCACCAGtgttgttgttgttgtTGGGTGATCCAACTCTTAGATCATTCAATGTCTGtttttGTGGGG…	comp102226_c0_seq1	123
comp102226_c0_seq1_123	1	340	15	5	1	AAC	TGTTGTTGTTGTTGT	NA	0	0	5	7	326	agCCCTCAGGAGATAATGGAAATAATTCAAGAGTTTGAAGTTGTTCATCTTGTTCTTCATCTTCTGCTTGAACATATTTGGTTTCTAGAGTGGATGGATTGAGGGGCTGAGATGTTTGCAGGCAGATTGACTCAGAGCTGctctctGTGTGCAGACTAAGATCTTCATTGGGTGTCTGCCACATTCTGTTCTTGCGTTTGCAAGAATTTGTAGCCACACTTTTCAAAGCCATGTTCATCACACCTCCCTCTCCATTGAAAGAATCCCACAATGCACCAGtgttgttgttgttgtTGGGTGATCCAACTCTTAGATCATTCAATGTC	AGCCCTCAGGAGATAATGGAA	GACATTGAATGATCTAAGAGTTGGA	258	7	61	21	386	25	60.046	58.707	8.5000	8.5000	7.3396	F	415	CAAAAGAAGAAATATGCAATGGCGTTGGTTTGTCATCGTTCTCCCCTTTTGATTTAagagagCCCTCAGGAGATAATGGAAATAATTCAAGAGTTTGAAGTTGTTCATCTTGTTCTTCATCTTCTGCTTGAACATATTTGGTTTCTAGAGTGGATGGATTGAGGGGCTGAGATGTTTGCAGGCAGATTGACTCAGAGCTGctctctGTGTGCAGACTAAGATCTTCATTGGGTGTCTGCCACATTCTGTTCTTGCGTTTGCAAGAATTTGTAGCCACACTTTTCAAAGCCATGTTCATCACACCTCCCTCTCCATTGAAAGAATCCCACAATGCACCAGtgttgttgttgttgtTGGGTGATCCAACTCTTAGATCATTCAATGTCTGtttttGTGGGG…	comp102226_c0_seq1	123
comp102226_c0_seq1_123	1	340	15	5	1	AAC	TGTTGTTGTTGTTGT	NA	0	0	6	7	136	CTTGCGTTTGCAAGAATTTGTAGCCACACTTTTCAAAGCCATGTTCATCACACCTCCCTCTCCATTGAAAGAATCCCACAATGCACCAGtgttgttgttgttgtTGGGTGATCCAACTCTTAGATCATTCAATGTC	CTTGCGTTTGCAAGAATTTG	GACATTGAATGATCTAAGAGTTGGA	69	7	251	20	386	25	59.486	58.707	7.2000	8.5000	6.8080	A	415	CAAAAGAAGAAATATGCAATGGCGTTGGTTTGTCATCGTTCTCCCCTTTTGATTTAagagagCCCTCAGGAGATAATGGAAATAATTCAAGAGTTTGAAGTTGTTCATCTTGTTCTTCATCTTCTGCTTGAACATATTTGGTTTCTAGAGTGGATGGATTGAGGGGCTGAGATGTTTGCAGGCAGATTGACTCAGAGCTGctctctGTGTGCAGACTAAGATCTTCATTGGGTGTCTGCCACATTCTGTTCTTGCGTTTGCAAGAATTTGTAGCCACACTTTTCAAAGCCATGTTCATCACACCTCCCTCTCCATTGAAAGAATCCCACAATGCACCAGtgttgttgttgttgtTGGGTGATCCAACTCTTAGATCATTCAATGTCTGtttttGTGGGG…	comp102226_c0_seq1	123
comp102538_c0_seq1_1	1	180	10	5	1	AT	TATATATATA	NA	1	1	4	33	178	CCGGACCCGGTAATGAAGtatatataTGTAGTTGAAATAATCATTATTATATTAATTACATAATAATGAATAGACATGTCCTATGAAGGGACATGTCTATTCATGGCCTATTCTCtatatatataAATCTAAGAGGATGTTGTATTTGGAacacacATACCCTACACGAGCAATGCTT	CCGGACCCGGTAATGAAG	AAGCATTGCTCGTGTAGGGT	97	33	65	18	242	20	61.257	59.763	7.0000	9.1000	3.4933	B	254	CCGGATTCGATCGGGTTCGCCCGGGTCCGGGCCCGAATCCGGATCCGAATCCAGGCTCCAGGGTCCGGACCCGGTAATGAAGtatatataTGTAGTTGAAATAATCATTATTATATTAATTACATAATAATGAATAGACATGTCCTATGAAGGGACATGTCTATTCATGGCCTATTCTCtatatatataAATCTAAGAGGATGTTGTATTTGGAacacacATACCCTACACGAGCAATGCTTAATACATTTGCA	comp102538_c0_seq1	1
comp102538_c0_seq1_1	1	180	10	5	1	AT	TATATATATA	NA	0	0	4	33	178	CCGGACCCGGTAATGAAGtatatataTGTAGTTGAAATAATCATTATTATATTAATTACATAATAATGAATAGACATGTCCTATGAAGGGACATGTCTATTCATGGCCTATTCTCtatatatataAATCTAAGAGGATGTTGTATTTGGAacacacATACCCTACACGAGCAATGCTT	CCGGACCCGGTAATGAAGTA	AAGCATTGCTCGTGTAGGGT	95	33	65	20	242	20	61.972	59.763	5.7000	9.1000	2.2087	F	254	CCGGATTCGATCGGGTTCGCCCGGGTCCGGGCCCGAATCCGGATCCGAATCCAGGCTCCAGGGTCCGGACCCGGTAATGAAGtatatataTGTAGTTGAAATAATCATTATTATATTAATTACATAATAATGAATAGACATGTCCTATGAAGGGACATGTCTATTCATGGCCTATTCTCtatatatataAATCTAAGAGGATGTTGTATTTGGAacacacATACCCTACACGAGCAATGCTTAATACATTTGCA	comp102538_c0_seq1	1
comp102538_c0_seq1_1	1	180	10	5	1	AT	TATATATATA	NA	0	0	5	34	178	CGGACCCGGTAATGAAGtatatataTGTAGTTGAAATAATCATTATTATATTAATTACATAATAATGAATAGACATGTCCTATGAAGGGACATGTCTATTCATGGCCTATTCTCtatatatataAATCTAAGAGGATGTTGTATTTGGAacacacATACCCTACACGAGCAATGCTTA	CGGACCCGGTAATGAAGTAT	TAAGCATTGCTCGTGTAGGG	94	34	66	20	243	20	58.787	58.942	5.3000	8.7000	2.2705	F	254	CCGGATTCGATCGGGTTCGCCCGGGTCCGGGCCCGAATCCGGATCCGAATCCAGGCTCCAGGGTCCGGACCCGGTAATGAAGtatatataTGTAGTTGAAATAATCATTATTATATTAATTACATAATAATGAATAGACATGTCCTATGAAGGGACATGTCTATTCATGGCCTATTCTCtatatatataAATCTAAGAGGATGTTGTATTTGGAacacacATACCCTACACGAGCAATGCTTAATACATTTGCA	comp102538_c0_seq1	1
comp102538_c0_seq1_1	1	180	10	5	1	AT	TATATATATA	NA	0	0	5	34	196	AATCCAGGCTCCAGGGTCCGGACCCGGTAATGAAGtatatataTGTAGTTGAAATAATCATTATTATATTAATTACATAATAATGAATAGACATGTCCTATGAAGGGACATGTCTATTCATGGCCTATTCTCtatatatataAATCTAAGAGGATGTTGTATTTGGAacacacATACCCTACACGAGCAATGCTTA	AATCCAGGCTCCAGGGTC	TAAGCATTGCTCGTGTAGGG	114	34	48	18	243	20	60.008	58.942	9.1000	8.7000	3.0653	B	254	CCGGATTCGATCGGGTTCGCCCGGGTCCGGGCCCGAATCCGGATCCGAATCCAGGCTCCAGGGTCCGGACCCGGTAATGAAGtatatataTGTAGTTGAAATAATCATTATTATATTAATTACATAATAATGAATAGACATGTCCTATGAAGGGACATGTCTATTCATGGCCTATTCTCtatatatataAATCTAAGAGGATGTTGTATTTGGAacacacATACCCTACACGAGCAATGCTTAATACATTTGCA	comp102538_c0_seq1	1
comp102538_c0_seq1_1	1	180	10	5	1	AT	TATATATATA	NA	0	0	5	33	177	CGGACCCGGTAATGAAGtatatataTGTAGTTGAAATAATCATTATTATATTAATTACATAATAATGAATAGACATGTCCTATGAAGGGACATGTCTATTCATGGCCTATTCTCtatatatataAATCTAAGAGGATGTTGTATTTGGAacacacATACCCTACACGAGCAATGCTT	CGGACCCGGTAATGAAGTAT	AAGCATTGCTCGTGTAGGGT	94	33	66	20	242	20	58.787	59.763	5.3000	9.1000	1.4495	F	254	CCGGATTCGATCGGGTTCGCCCGGGTCCGGGCCCGAATCCGGATCCGAATCCAGGCTCCAGGGTCCGGACCCGGTAATGAAGtatatataTGTAGTTGAAATAATCATTATTATATTAATTACATAATAATGAATAGACATGTCCTATGAAGGGACATGTCTATTCATGGCCTATTCTCtatatatataAATCTAAGAGGATGTTGTATTTGGAacacacATACCCTACACGAGCAATGCTTAATACATTTGCA	comp102538_c0_seq1	1
comp102538_c0_seq1_1	1	180	10	5	1	AT	TATATATATA	NA	0	0	5	33	180	GTCCGGACCCGGTAATGAAGtatatataTGTAGTTGAAATAATCATTATTATATTAATTACATAATAATGAATAGACATGTCCTATGAAGGGACATGTCTATTCATGGCCTATTCTCtatatatataAATCTAAGAGGATGTTGTATTTGGAacacacATACCCTACACGAGCAATGCTT	GTCCGGACCCGGTAATGAA	AAGCATTGCTCGTGTAGGGT	98	33	63	19	242	20	62.979	59.763	6.9000	9.1000	4.2155	B	254	CCGGATTCGATCGGGTTCGCCCGGGTCCGGGCCCGAATCCGGATCCGAATCCAGGCTCCAGGGTCCGGACCCGGTAATGAAGtatatataTGTAGTTGAAATAATCATTATTATATTAATTACATAATAATGAATAGACATGTCCTATGAAGGGACATGTCTATTCATGGCCTATTCTCtatatatataAATCTAAGAGGATGTTGTATTTGGAacacacATACCCTACACGAGCAATGCTTAATACATTTGCA	comp102538_c0_seq1	1
comp102538_c0_seq1_1	1	180	10	5	1	AT	TATATATATA	NA	0	0	5	33	195	AATCCAGGCTCCAGGGTCCGGACCCGGTAATGAAGtatatataTGTAGTTGAAATAATCATTATTATATTAATTACATAATAATGAATAGACATGTCCTATGAAGGGACATGTCTATTCATGGCCTATTCTCtatatatataAATCTAAGAGGATGTTGTATTTGGAacacacATACCCTACACGAGCAATGCTT	AATCCAGGCTCCAGGGTC	AAGCATTGCTCGTGTAGGGT	114	33	48	18	242	20	60.008	59.763	9.1000	9.1000	2.2442	B	254	CCGGATTCGATCGGGTTCGCCCGGGTCCGGGCCCGAATCCGGATCCGAATCCAGGCTCCAGGGTCCGGACCCGGTAATGAAGtatatataTGTAGTTGAAATAATCATTATTATATTAATTACATAATAATGAATAGACATGTCCTATGAAGGGACATGTCTATTCATGGCCTATTCTCtatatatataAATCTAAGAGGATGTTGTATTTGGAacacacATACCCTACACGAGCAATGCTTAATACATTTGCA	comp102538_c0_seq1	1
comp102538_c0_seq1_1	1	180	10	5	1	AT	TATATATATA	NA	0	0	6	33	180	GTCCGGACCCGGTAATGAAGtatatataTGTAGTTGAAATAATCATTATTATATTAATTACATAATAATGAATAGACATGTCCTATGAAGGGACATGTCTATTCATGGCCTATTCTCtatatatataAATCTAAGAGGATGTTGTATTTGGAacacacATACCCTACACGAGCAATGCTT	GTCCGGACCCGGTAATGA	AAGCATTGCTCGTGTAGGGT	99	33	63	18	242	20	61.710	59.763	6.9000	9.1000	3.9470	B	254	CCGGATTCGATCGGGTTCGCCCGGGTCCGGGCCCGAATCCGGATCCGAATCCAGGCTCCAGGGTCCGGACCCGGTAATGAAGtatatataTGTAGTTGAAATAATCATTATTATATTAATTACATAATAATGAATAGACATGTCCTATGAAGGGACATGTCTATTCATGGCCTATTCTCtatatatataAATCTAAGAGGATGTTGTATTTGGAacacacATACCCTACACGAGCAATGCTTAATACATTTGCA	comp102538_c0_seq1	1
comp102538_c0_seq1_1	1	180	10	5	1	AT	TATATATATA	NA	0	0	8	33	201	GATCCGAATCCAGGCTCCAGGGTCCGGACCCGGTAATGAAGtatatataTGTAGTTGAAATAATCATTATTATATTAATTACATAATAATGAATAGACATGTCCTATGAAGGGACATGTCTATTCATGGCCTATTCTCtatatatataAATCTAAGAGGATGTTGTATTTGGAacacacATACCCTACACGAGCAATGCTT	GATCCGAATCCAGGCTCC	AAGCATTGCTCGTGTAGGGT	120	33	42	18	242	20	60.530	59.763	9.4000	9.1000	2.7665	B	254	CCGGATTCGATCGGGTTCGCCCGGGTCCGGGCCCGAATCCGGATCCGAATCCAGGCTCCAGGGTCCGGACCCGGTAATGAAGtatatataTGTAGTTGAAATAATCATTATTATATTAATTACATAATAATGAATAGACATGTCCTATGAAGGGACATGTCTATTCATGGCCTATTCTCtatatatataAATCTAAGAGGATGTTGTATTTGGAacacacATACCCTACACGAGCAATGCTTAATACATTTGCA	comp102538_c0_seq1	1
comp102538_c0_seq1_1	1	180	10	5	1	AT	TATATATATA	NA	0	0	10	5	90	GGACATGTCTATTCATGGCCTATTCTCtatatatataAATCTAAGAGGATGTTGTATTTGGAacacacATACCCTACACGAGCAATGCTT	GGACATGTCTATTCATGGCCTA	AAGCATTGCTCGTGTAGGGT	5	33	153	22	242	20	58.930	59.763	8.7000	9.1000	3.3062	B	254	CCGGATTCGATCGGGTTCGCCCGGGTCCGGGCCCGAATCCGGATCCGAATCCAGGCTCCAGGGTCCGGACCCGGTAATGAAGtatatataTGTAGTTGAAATAATCATTATTATATTAATTACATAATAATGAATAGACATGTCCTATGAAGGGACATGTCTATTCATGGCCTATTCTCtatatatataAATCTAAGAGGATGTTGTATTTGGAacacacATACCCTACACGAGCAATGCTTAATACATTTGCA	comp102538_c0_seq1	1
comp102538_c0_seq1_1	1	180	10	5	1	AT	TATATATATA	NA	0	0	10	5	91	GGACATGTCTATTCATGGCCTATTCTCtatatatataAATCTAAGAGGATGTTGTATTTGGAacacacATACCCTACACGAGCAATGCTTA	GGACATGTCTATTCATGGCCTA	TAAGCATTGCTCGTGTAGGG	5	34	153	22	243	20	58.930	58.942	8.7000	8.7000	4.1273	B	254	CCGGATTCGATCGGGTTCGCCCGGGTCCGGGCCCGAATCCGGATCCGAATCCAGGCTCCAGGGTCCGGACCCGGTAATGAAGtatatataTGTAGTTGAAATAATCATTATTATATTAATTACATAATAATGAATAGACATGTCCTATGAAGGGACATGTCTATTCATGGCCTATTCTCtatatatataAATCTAAGAGGATGTTGTATTTGGAacacacATACCCTACACGAGCAATGCTTAATACATTTGCA	comp102538_c0_seq1	1
comp102538_c0_seq1_1	1	180	10	5	1	AT	TATATATATA	NA	0	0	10	5	91	GGACATGTCTATTCATGGCCTATTCTCtatatatataAATCTAAGAGGATGTTGTATTTGGAacacacATACCCTACACGAGCAATGCTTA	GGACATGTCTATTCATGGCCTA	TAAGCATTGCTCGTGTAGGGT	5	33	153	22	243	21	58.930	59.783	8.7000	9.1000	4.2869	B	254	CCGGATTCGATCGGGTTCGCCCGGGTCCGGGCCCGAATCCGGATCCGAATCCAGGCTCCAGGGTCCGGACCCGGTAATGAAGtatatataTGTAGTTGAAATAATCATTATTATATTAATTACATAATAATGAATAGACATGTCCTATGAAGGGACATGTCTATTCATGGCCTATTCTCtatatatataAATCTAAGAGGATGTTGTATTTGGAacacacATACCCTACACGAGCAATGCTTAATACATTTGCA	comp102538_c0_seq1	1
comp102639_c0_seq1_1	1	61	15	5	1	ATC	ATCATCATCATCATC	NA	1	1	5	4	90	TGCTTagagagCTCATCAAACAtttttGatcatcatcatcatcCAATGGTACTGTCATTGCTACTGTTGCTGTAATTGGAGTTGTTGaaa	TGCTTAGAGAGCTCATCAAACATT	TTTCAACAACTCCAATTACAGCA	4	24	33	24	122	23	59.586	59.677	6.6000	8.5000	7.7368	F	208	AGACATTACAGAttttttATTTTCAAAGAACTTGCTTagagagCTCATCAAACAtttttGatcatcatcatcatcCAATGGTACTGTCATTGCTACTGTTGCTGTAATTGGAGTTGTTGaaaaaaTAGGTGTAACTACTTTCAGTTCTACCTTCtttttCCCTTCCTCAACTttcttcttcTCTTCCTCCAATCTTTCTACttttttt	comp102639_c0_seq1	1
comp102639_c0_seq1_1	1	61	15	5	1	ATC	ATCATCATCATCATC	NA	0	0	5	4	147	TGCTTagagagCTCATCAAACAtttttGatcatcatcatcatcCAATGGTACTGTCATTGCTACTGTTGCTGTAATTGGAGTTGTTGaaaaaaTAGGTGTAACTACTTTCAGTTCTACCTTCtttttCCCTTCCTCAACTttcttct	TGCTTAGAGAGCTCATCAAACATT	AGAAGAAAGTTGAGGAAGGGAAA	4	81	33	24	179	23	59.586	59.764	6.6000	8.5000	7.6498	F	208	AGACATTACAGAttttttATTTTCAAAGAACTTGCTTagagagCTCATCAAACAtttttGatcatcatcatcatcCAATGGTACTGTCATTGCTACTGTTGCTGTAATTGGAGTTGTTGaaaaaaTAGGTGTAACTACTTTCAGTTCTACCTTCtttttCCCTTCCTCAACTttcttcttcTCTTCCTCCAATCTTTCTACttttttt	comp102639_c0_seq1	1
comp102639_c0_seq1_1	1	61	15	5	1	ATC	ATCATCATCATCATC	NA	0	0	5	4	149	TGCTTagagagCTCATCAAACAtttttGatcatcatcatcatcCAATGGTACTGTCATTGCTACTGTTGCTGTAATTGGAGTTGTTGaaaaaaTAGGTGTAACTACTTTCAGTTCTACCTTCtttttCCCTTCCTCAACTttcttcttc	TGCTTAGAGAGCTCATCAAACATT	GAAGAAGAAAGTTGAGGAAGGGA	4	83	33	24	181	23	59.586	60.221	6.6000	9.4000	7.6352	F	208	AGACATTACAGAttttttATTTTCAAAGAACTTGCTTagagagCTCATCAAACAtttttGatcatcatcatcatcCAATGGTACTGTCATTGCTACTGTTGCTGTAATTGGAGTTGTTGaaaaaaTAGGTGTAACTACTTTCAGTTCTACCTTCtttttCCCTTCCTCAACTttcttcttcTCTTCCTCCAATCTTTCTACttttttt	comp102639_c0_seq1	1
comp102639_c0_seq1_1	1	61	15	5	1	ATC	ATCATCATCATCATC	NA	0	0	6	14	92	TTTCAAAGAACTTGCTTagagagCTCATCAAACAtttttGatcatcatcatcatcCAATGGTACTGTCATTGCTACTGTTGCTGTAATTGGA	TTTCAAAGAACTTGCTTAGAGAGC	TCCAATTACAGCAACAGTAGCAA	16	14	21	24	112	23	58.594	59.829	7.9000	8.5000	8.5764	F	208	AGACATTACAGAttttttATTTTCAAAGAACTTGCTTagagagCTCATCAAACAtttttGatcatcatcatcatcCAATGGTACTGTCATTGCTACTGTTGCTGTAATTGGAGTTGTTGaaaaaaTAGGTGTAACTACTTTCAGTTCTACCTTCtttttCCCTTCCTCAACTttcttcttcTCTTCCTCCAATCTTTCTACttttttt	comp102639_c0_seq1	1
comp102639_c0_seq1_1	1	61	15	5	1	ATC	ATCATCATCATCATC	NA	0	0	6	4	146	TGCTTagagagCTCATCAAACAtttttGatcatcatcatcatcCAATGGTACTGTCATTGCTACTGTTGCTGTAATTGGAGTTGTTGaaaaaaTAGGTGTAACTACTTTCAGTTCTACCTTCtttttCCCTTCCTCAACTttcttc	TGCTTAGAGAGCTCATCAAACATT	GAAGAAAGTTGAGGAAGGGAAA	4	81	33	24	178	22	59.586	58.868	6.6000	8.5000	7.5458	F	208	AGACATTACAGAttttttATTTTCAAAGAACTTGCTTagagagCTCATCAAACAtttttGatcatcatcatcatcCAATGGTACTGTCATTGCTACTGTTGCTGTAATTGGAGTTGTTGaaaaaaTAGGTGTAACTACTTTCAGTTCTACCTTCtttttCCCTTCCTCAACTttcttcttcTCTTCCTCCAATCTTTCTACttttttt	comp102639_c0_seq1	1
comp102639_c0_seq1_1	1	61	15	5	1	ATC	ATCATCATCATCATC	NA	0	0	9	16	99	TTTCAAAGAACTTGCTTagagagCTCATCAAACAtttttGatcatcatcatcatcCAATGGTACTGTCATTGCTACTGTTGCTGTAATTGGAGTTGTTG	TTTCAAAGAACTTGCTTAGAGAGC	CAACAACTCCAATTACAGCAACA	16	21	21	24	119	23	58.594	60.082	7.9000	7.0000	8.4875	F	208	AGACATTACAGAttttttATTTTCAAAGAACTTGCTTagagagCTCATCAAACAtttttGatcatcatcatcatcCAATGGTACTGTCATTGCTACTGTTGCTGTAATTGGAGTTGTTGaaaaaaTAGGTGTAACTACTTTCAGTTCTACCTTCtttttCCCTTCCTCAACTttcttcttcTCTTCCTCCAATCTTTCTACttttttt	comp102639_c0_seq1	1
comp102767_c0_seq1_1	1	127	10	5	1	AG	AGAGAGAGAG	NA	1	1	3	105	274	TGTCTTCGATCCGTCTGTAAGATAGAAGGATGACCCAATATTGAAGAAAGATCTGaaaaaTTGTAACAGTTTTGTAAGAAGCATTGTTTGTTGGAATAATTGTGGGCAAATTAAGTTTAATTTGACagagagagagATAATTCATCTTTCATTGCATCGAGCTTTGAACAAACAAATTATTTTGGATGAAAACAGGTATATCACAAGTTTGGTTTTAGGGTCGCTGTTAGTTTAAGTATATTGTTTAAACCTGTCCGTGGCAGGACTCTAAGAC	TGTCTTCGATCCGTCTGTAAG	GTCTTAGAGTCCTGCCACGG	105	118	1	21	274	20	57.966	59.867	5.7000	9.9000	3.1667	F	305	TGTCTTCGATCCGTCTGTAAGATAGAAGGATGACCCAATATTGAAGAAAGATCTGaaaaaTTGTAACAGTTTTGTAAGAAGCATTGTTTGTTGGAATAATTGTGGGCAAATTAAGTTTAATTTGACagagagagagATAATTCATCTTTCATTGCATCGAGCTTTGAACAAACAAATTATTTTGGATGAAAACAGGTATATCACAAGTTTGGTTTTAGGGTCGCTGTTAGTTTAAGTATATTGTTTAAACCTGTCCGTGGCAGGACTCTAAGACAAAAGAGACCCAATaaaaaaaGAAGATCTGA	comp102767_c0_seq1	1
comp102767_c0_seq1_1	1	127	10	5	1	AG	AGAGAGAGAG	NA	0	0	3	79	250	GAAGGATGACCCAATATTGAAGAAAGATCTGaaaaaTTGTAACAGTTTTGTAAGAAGCATTGTTTGTTGGAATAATTGTGGGCAAATTAAGTTTAATTTGACagagagagagATAATTCATCTTTCATTGCATCGAGCTTTGAACAAACAAATTATTTTGGATGAAAACAGGTATATCACAAGTTTGGTTTTAGGGTCGCTGTTAGTTTAAGTATATTGTTTAAACCTGTCCGTGGCAGGACTCTAAGAC	GAAGGATGACCCAATATTGAAGA	GTCTTAGAGTCCTGCCACGG	79	118	25	23	274	20	59.324	59.867	6.7000	9.9000	3.8090	F	305	TGTCTTCGATCCGTCTGTAAGATAGAAGGATGACCCAATATTGAAGAAAGATCTGaaaaaTTGTAACAGTTTTGTAAGAAGCATTGTTTGTTGGAATAATTGTGGGCAAATTAAGTTTAATTTGACagagagagagATAATTCATCTTTCATTGCATCGAGCTTTGAACAAACAAATTATTTTGGATGAAAACAGGTATATCACAAGTTTGGTTTTAGGGTCGCTGTTAGTTTAAGTATATTGTTTAAACCTGTCCGTGGCAGGACTCTAAGACAAAAGAGACCCAATaaaaaaaGAAGATCTGA	comp102767_c0_seq1	1
comp102767_c0_seq1_1	1	127	10	5	1	AG	AGAGAGAGAG	NA	0	0	4	18	186	TGTTGGAATAATTGTGGGCAAATTAAGTTTAATTTGACagagagagagATAATTCATCTTTCATTGCATCGAGCTTTGAACAAACAAATTATTTTGGATGAAAACAGGTATATCACAAGTTTGGTTTTAGGGTCGCTGTTAGTTTAAGTATATTGTTTAAACCTGTCCGTGGCAGGACTCTAAGAC	TGTTGGAATAATTGTGGGCA	GTCTTAGAGTCCTGCCACGG	18	118	89	20	274	20	59.786	59.867	11.2000	9.9000	0.3466	A	305	TGTCTTCGATCCGTCTGTAAGATAGAAGGATGACCCAATATTGAAGAAAGATCTGaaaaaTTGTAACAGTTTTGTAAGAAGCATTGTTTGTTGGAATAATTGTGGGCAAATTAAGTTTAATTTGACagagagagagATAATTCATCTTTCATTGCATCGAGCTTTGAACAAACAAATTATTTTGGATGAAAACAGGTATATCACAAGTTTGGTTTTAGGGTCGCTGTTAGTTTAAGTATATTGTTTAAACCTGTCCGTGGCAGGACTCTAAGACAAAAGAGACCCAATaaaaaaaGAAGATCTGA	comp102767_c0_seq1	1
comp102767_c0_seq1_1	1	127	10	5	1	AG	AGAGAGAGAG	NA	0	0	4	18	187	TGTTGGAATAATTGTGGGCAAATTAAGTTTAATTTGACagagagagagATAATTCATCTTTCATTGCATCGAGCTTTGAACAAACAAATTATTTTGGATGAAAACAGGTATATCACAAGTTTGGTTTTAGGGTCGCTGTTAGTTTAAGTATATTGTTTAAACCTGTCCGTGGCAGGACTCTAAGACA	TGTTGGAATAATTGTGGGCA	TGTCTTAGAGTCCTGCCACG	18	119	89	20	275	20	59.786	59.034	11.2000	9.9000	1.1805	A	305	TGTCTTCGATCCGTCTGTAAGATAGAAGGATGACCCAATATTGAAGAAAGATCTGaaaaaTTGTAACAGTTTTGTAAGAAGCATTGTTTGTTGGAATAATTGTGGGCAAATTAAGTTTAATTTGACagagagagagATAATTCATCTTTCATTGCATCGAGCTTTGAACAAACAAATTATTTTGGATGAAAACAGGTATATCACAAGTTTGGTTTTAGGGTCGCTGTTAGTTTAAGTATATTGTTTAAACCTGTCCGTGGCAGGACTCTAAGACAAAAGAGACCCAATaaaaaaaGAAGATCTGA	comp102767_c0_seq1	1
comp102767_c0_seq1_1	1	127	10	5	1	AG	AGAGAGAGAG	NA	0	0	4	16	184	TTGGAATAATTGTGGGCAAATTAAGTTTAATTTGACagagagagagATAATTCATCTTTCATTGCATCGAGCTTTGAACAAACAAATTATTTTGGATGAAAACAGGTATATCACAAGTTTGGTTTTAGGGTCGCTGTTAGTTTAAGTATATTGTTTAAACCTGTCCGTGGCAGGACTCTAAGAC	TTGGAATAATTGTGGGCAAA	GTCTTAGAGTCCTGCCACGG	16	118	91	20	274	20	58.862	59.867	8.8000	9.9000	1.2704	A	305	TGTCTTCGATCCGTCTGTAAGATAGAAGGATGACCCAATATTGAAGAAAGATCTGaaaaaTTGTAACAGTTTTGTAAGAAGCATTGTTTGTTGGAATAATTGTGGGCAAATTAAGTTTAATTTGACagagagagagATAATTCATCTTTCATTGCATCGAGCTTTGAACAAACAAATTATTTTGGATGAAAACAGGTATATCACAAGTTTGGTTTTAGGGTCGCTGTTAGTTTAAGTATATTGTTTAAACCTGTCCGTGGCAGGACTCTAAGACAAAAGAGACCCAATaaaaaaaGAAGATCTGA	comp102767_c0_seq1	1
comp102767_c0_seq1_1	1	127	10	5	1	AG	AGAGAGAGAG	NA	0	0	5	103	274	TGTCTTCGATCCGTCTGTAAGATAGAAGGATGACCCAATATTGAAGAAAGATCTGaaaaaTTGTAACAGTTTTGTAAGAAGCATTGTTTGTTGGAATAATTGTGGGCAAATTAAGTTTAATTTGACagagagagagATAATTCATCTTTCATTGCATCGAGCTTTGAACAAACAAATTATTTTGGATGAAAACAGGTATATCACAAGTTTGGTTTTAGGGTCGCTGTTAGTTTAAGTATATTGTTTAAACCTGTCCGTGGCAGGACTCTAAGAC	TGTCTTCGATCCGTCTGTAAGAT	GTCTTAGAGTCCTGCCACGG	103	118	1	23	274	20	60.144	59.867	6.6000	9.9000	3.2769	F	305	TGTCTTCGATCCGTCTGTAAGATAGAAGGATGACCCAATATTGAAGAAAGATCTGaaaaaTTGTAACAGTTTTGTAAGAAGCATTGTTTGTTGGAATAATTGTGGGCAAATTAAGTTTAATTTGACagagagagagATAATTCATCTTTCATTGCATCGAGCTTTGAACAAACAAATTATTTTGGATGAAAACAGGTATATCACAAGTTTGGTTTTAGGGTCGCTGTTAGTTTAAGTATATTGTTTAAACCTGTCCGTGGCAGGACTCTAAGACAAAAGAGACCCAATaaaaaaaGAAGATCTGA	comp102767_c0_seq1	1
comp102767_c0_seq1_1	1	127	10	5	1	AG	AGAGAGAGAG	NA	0	0	5	10	95	TTGTAAGAAGCATTGTTTGTTGGAATAATTGTGGGCAAATTAAGTTTAATTTGACagagagagagATAATTCATCTTTCATTGCATCGAGCTTTG	TTGTAAGAAGCATTGTTTGTTGG	CAAAGCTCGATGCAATGAAA	32	10	72	23	166	20	59.216	59.953	8.2000	7.3000	3.8308	A	305	TGTCTTCGATCCGTCTGTAAGATAGAAGGATGACCCAATATTGAAGAAAGATCTGaaaaaTTGTAACAGTTTTGTAAGAAGCATTGTTTGTTGGAATAATTGTGGGCAAATTAAGTTTAATTTGACagagagagagATAATTCATCTTTCATTGCATCGAGCTTTGAACAAACAAATTATTTTGGATGAAAACAGGTATATCACAAGTTTGGTTTTAGGGTCGCTGTTAGTTTAAGTATATTGTTTAAACCTGTCCGTGGCAGGACTCTAAGACAAAAGAGACCCAATaaaaaaaGAAGATCTGA	comp102767_c0_seq1	1
comp102767_c0_seq1_1	1	127	10	5	1	AG	AGAGAGAGAG	NA	0	0	6	20	190	TGTTTGTTGGAATAATTGTGGGCAAATTAAGTTTAATTTGACagagagagagATAATTCATCTTTCATTGCATCGAGCTTTGAACAAACAAATTATTTTGGATGAAAACAGGTATATCACAAGTTTGGTTTTAGGGTCGCTGTTAGTTTAAGTATATTGTTTAAACCTGTCCGTGGCAGGACTCTAAGAC	TGTTTGTTGGAATAATTGTGGG	GTCTTAGAGTCCTGCCACGG	20	118	85	22	274	20	59.603	59.867	9.4000	9.9000	2.5292	A	305	TGTCTTCGATCCGTCTGTAAGATAGAAGGATGACCCAATATTGAAGAAAGATCTGaaaaaTTGTAACAGTTTTGTAAGAAGCATTGTTTGTTGGAATAATTGTGGGCAAATTAAGTTTAATTTGACagagagagagATAATTCATCTTTCATTGCATCGAGCTTTGAACAAACAAATTATTTTGGATGAAAACAGGTATATCACAAGTTTGGTTTTAGGGTCGCTGTTAGTTTAAGTATATTGTTTAAACCTGTCCGTGGCAGGACTCTAAGACAAAAGAGACCCAATaaaaaaaGAAGATCTGA	comp102767_c0_seq1	1
comp102767_c0_seq1_1	1	127	10	5	1	AG	AGAGAGAGAG	NA	0	0	6	20	191	TGTTTGTTGGAATAATTGTGGGCAAATTAAGTTTAATTTGACagagagagagATAATTCATCTTTCATTGCATCGAGCTTTGAACAAACAAATTATTTTGGATGAAAACAGGTATATCACAAGTTTGGTTTTAGGGTCGCTGTTAGTTTAAGTATATTGTTTAAACCTGTCCGTGGCAGGACTCTAAGACA	TGTTTGTTGGAATAATTGTGGG	TGTCTTAGAGTCCTGCCACG	20	119	85	22	275	20	59.603	59.034	9.4000	9.9000	3.3631	A	305	TGTCTTCGATCCGTCTGTAAGATAGAAGGATGACCCAATATTGAAGAAAGATCTGaaaaaTTGTAACAGTTTTGTAAGAAGCATTGTTTGTTGGAATAATTGTGGGCAAATTAAGTTTAATTTGACagagagagagATAATTCATCTTTCATTGCATCGAGCTTTGAACAAACAAATTATTTTGGATGAAAACAGGTATATCACAAGTTTGGTTTTAGGGTCGCTGTTAGTTTAAGTATATTGTTTAAACCTGTCCGTGGCAGGACTCTAAGACAAAAGAGACCCAATaaaaaaaGAAGATCTGA	comp102767_c0_seq1	1
comp102767_c0_seq1_1	1	127	10	5	1	AG	AGAGAGAGAG	NA	0	0	7	19	190	TTTGTTGGAATAATTGTGGGCAAATTAAGTTTAATTTGACagagagagagATAATTCATCTTTCATTGCATCGAGCTTTGAACAAACAAATTATTTTGGATGAAAACAGGTATATCACAAGTTTGGTTTTAGGGTCGCTGTTAGTTTAAGTATATTGTTTAAACCTGTCCGTGGCAGGACTCTAAGACAA	TTTGTTGGAATAATTGTGGGC	TTGTCTTAGAGTCCTGCCACG	19	119	87	21	276	21	59.690	60.438	11.2000	9.9000	2.7474	A	305	TGTCTTCGATCCGTCTGTAAGATAGAAGGATGACCCAATATTGAAGAAAGATCTGaaaaaTTGTAACAGTTTTGTAAGAAGCATTGTTTGTTGGAATAATTGTGGGCAAATTAAGTTTAATTTGACagagagagagATAATTCATCTTTCATTGCATCGAGCTTTGAACAAACAAATTATTTTGGATGAAAACAGGTATATCACAAGTTTGGTTTTAGGGTCGCTGTTAGTTTAAGTATATTGTTTAAACCTGTCCGTGGCAGGACTCTAAGACAAAAGAGACCCAATaaaaaaaGAAGATCTGA	comp102767_c0_seq1	1
comp102767_c0_seq1_1	1	127	10	5	1	AG	AGAGAGAGAG	NA	0	0	7	18	90	TTTGTTGGAATAATTGTGGGCAAATTAAGTTTAATTTGACagagagagagATAATTCATCTTTCATTGCATCGAGCTTTGAACAAACAAA	TTTGTTGGAATAATTGTGGGC	TTTGTTTGTTCAAAGCTCGATG	19	18	87	21	176	22	59.690	60.277	11.2000	8.6000	3.5868	A	305	TGTCTTCGATCCGTCTGTAAGATAGAAGGATGACCCAATATTGAAGAAAGATCTGaaaaaTTGTAACAGTTTTGTAAGAAGCATTGTTTGTTGGAATAATTGTGGGCAAATTAAGTTTAATTTGACagagagagagATAATTCATCTTTCATTGCATCGAGCTTTGAACAAACAAATTATTTTGGATGAAAACAGGTATATCACAAGTTTGGTTTTAGGGTCGCTGTTAGTTTAAGTATATTGTTTAAACCTGTCCGTGGCAGGACTCTAAGACAAAAGAGACCCAATaaaaaaaGAAGATCTGA	comp102767_c0_seq1	1
comp102767_c0_seq1_1	1	127	10	5	1	AG	AGAGAGAGAG	NA	0	0	7	10	91	AAGAAGCATTGTTTGTTGGAATAATTGTGGGCAAATTAAGTTTAATTTGACagagagagagATAATTCATCTTTCATTGCATCGAGCTTTG	AAGAAGCATTGTTTGTTGGAA	CAAAGCTCGATGCAATGAAA	30	10	76	21	166	20	57.411	59.953	8.5000	7.3000	3.6359	A	305	TGTCTTCGATCCGTCTGTAAGATAGAAGGATGACCCAATATTGAAGAAAGATCTGaaaaaTTGTAACAGTTTTGTAAGAAGCATTGTTTGTTGGAATAATTGTGGGCAAATTAAGTTTAATTTGACagagagagagATAATTCATCTTTCATTGCATCGAGCTTTGAACAAACAAATTATTTTGGATGAAAACAGGTATATCACAAGTTTGGTTTTAGGGTCGCTGTTAGTTTAAGTATATTGTTTAAACCTGTCCGTGGCAGGACTCTAAGACAAAAGAGACCCAATaaaaaaaGAAGATCTGA	comp102767_c0_seq1	1
comp103215_c0_seq1_1	1	169	10	5	1	AG	GAGAGAGAGA	NA	1	1	14	21	130	CATGGGTTGGAagagagGAAGAGGTGGATGAGTTTAGTAGGGAGGAGAAAGATAAGGAGTAGCAAGGGGAGGCAAAGAAGGgagagagagaGTGGCCAAAGAAGAGGTAgggggCTCCCTTCTTTGCCTC	CATGGGTTGGAAGAGAGGAA	GAGGCAAAGAAGGGAGCC	61	21	88	20	217	18	60.042	59.886	8.2000	9.4000	2.1561	F	219	CTTGGAAGCCTTGAGGGCGAAGTCCCAAGATAGGATACAGGCTTGGACCTGCAGACTTTgaggaggaggaggagAaggaggaggAATCATGGGTTGGAagagagGAAGAGGTGGATGAGTTTAGTAGGGAGGAGAAAGATAAGGAGTAGCAAGGGGAGGCAAAGAAGGgagagagagaGTGGCCAAAGAAGAGGTAgggggCTCCCTTCTTTGCCTCCC	comp103215_c0_seq1	1
comp103215_c0_seq1_1	1	169	10	5	1	AG	GAGAGAGAGA	NA	0	0	16	22	131	CATGGGTTGGAagagagGAAGAGGTGGATGAGTTTAGTAGGGAGGAGAAAGATAAGGAGTAGCAAGGGGAGGCAAAGAAGGgagagagagaGTGGCCAAAGAAGAGGTAgggggCTCCCTTCTTTGCCTCC	CATGGGTTGGAAGAGAGGAA	GGAGGCAAAGAAGGGAGC	61	22	88	20	218	18	60.042	59.886	8.2000	9.4000	2.1561	F	219	CTTGGAAGCCTTGAGGGCGAAGTCCCAAGATAGGATACAGGCTTGGACCTGCAGACTTTgaggaggaggaggagAaggaggaggAATCATGGGTTGGAagagagGAAGAGGTGGATGAGTTTAGTAGGGAGGAGAAAGATAAGGAGTAGCAAGGGGAGGCAAAGAAGGgagagagagaGTGGCCAAAGAAGAGGTAgggggCTCCCTTCTTTGCCTCCC	comp103215_c0_seq1	1
comp103215_c0_seq1_1	1	169	10	5	1	AG	GAGAGAGAGA	NA	0	0	18	23	132	CATGGGTTGGAagagagGAAGAGGTGGATGAGTTTAGTAGGGAGGAGAAAGATAAGGAGTAGCAAGGGGAGGCAAAGAAGGgagagagagaGTGGCCAAAGAAGAGGTAgggggCTCCCTTCTTTGCCTCCC	CATGGGTTGGAAGAGAGGAA	GGGAGGCAAAGAAGGGAG	61	23	88	20	219	18	60.042	59.731	8.2000	9.4000	2.3115	F	219	CTTGGAAGCCTTGAGGGCGAAGTCCCAAGATAGGATACAGGCTTGGACCTGCAGACTTTgaggaggaggaggagAaggaggaggAATCATGGGTTGGAagagagGAAGAGGTGGATGAGTTTAGTAGGGAGGAGAAAGATAAGGAGTAGCAAGGGGAGGCAAAGAAGGgagagagagaGTGGCCAAAGAAGAGGTAgggggCTCCCTTCTTTGCCTCCC	comp103215_c0_seq1	1
comp103215_c0_seq1_1	1	60	25	5	1.5	AGG	GAGGAGGAGGAGGAGAAGGAGGAGG	NA	0	1	5	10	101	AGGGCGAAGTCCCAAGATAGGATACAGGCTTGGACCTGCAGACTTTgaggaggaggaggagAaggaggaggAATCATGGGTTGGAagagagGAAGAGGTGG	AGGGCGAAGTCCCAAGATAG	CCACCTCTTCCTCTCTTCCA	26	10	14	20	114	20	60.590	59.375	5.6000	8.5000	1.2149	F	219	CTTGGAAGCCTTGAGGGCGAAGTCCCAAGATAGGATACAGGCTTGGACCTGCAGACTTTgaggaggaggaggagAaggaggaggAATCATGGGTTGGAagagagGAAGAGGTGGATGAGTTTAGTAGGGAGGAGAAAGATAAGGAGTAGCAAGGGGAGGCAAAGAAGGgagagagagaGTGGCCAAAGAAGAGGTAgggggCTCCCTTCTTTGCCTCCC	comp103215_c0_seq1	1
comp103215_c0_seq1_1	1	60	25	5	1.5	AGG	GAGGAGGAGGAGGAGAAGGAGGAGG	NA	0	0	6	25	119	AGGGCGAAGTCCCAAGATAGGATACAGGCTTGGACCTGCAGACTTTgaggaggaggaggagAaggaggaggAATCATGGGTTGGAagagagGAAGAGGTGGATGAGTTTAGTAGGGAGG	AGGGCGAAGTCCCAAGATAG	CCTCCCTACTAAACTCATCCACC	26	25	14	20	132	23	60.590	60.241	5.6000	9.4000	3.8307	B	219	CTTGGAAGCCTTGAGGGCGAAGTCCCAAGATAGGATACAGGCTTGGACCTGCAGACTTTgaggaggaggaggagAaggaggaggAATCATGGGTTGGAagagagGAAGAGGTGGATGAGTTTAGTAGGGAGGAGAAAGATAAGGAGTAGCAAGGGGAGGCAAAGAAGGgagagagagaGTGGCCAAAGAAGAGGTAgggggCTCCCTTCTTTGCCTCCC	comp103215_c0_seq1	1
comp103215_c0_seq1_1	1	60	25	5	1.5	AGG	GAGGAGGAGGAGGAGAAGGAGGAGG	NA	0	0	6	8	101	AGGATACAGGCTTGGACCTGCAGACTTTgaggaggaggaggagAaggaggaggAATCATGGGTTGGAagagagGAAGAGGTGGATGAGTTTAGTAGGGAGG	AGGATACAGGCTTGGACCTG	CCTCCCTACTAAACTCATCCACC	8	25	32	20	132	23	59.162	60.241	7.9000	9.4000	4.0790	B	219	CTTGGAAGCCTTGAGGGCGAAGTCCCAAGATAGGATACAGGCTTGGACCTGCAGACTTTgaggaggaggaggagAaggaggaggAATCATGGGTTGGAagagagGAAGAGGTGGATGAGTTTAGTAGGGAGGAGAAAGATAAGGAGTAGCAAGGGGAGGCAAAGAAGGgagagagagaGTGGCCAAAGAAGAGGTAgggggCTCCCTTCTTTGCCTCCC	comp103215_c0_seq1	1
comp103215_c0_seq1_1	1	60	25	5	1.5	AGG	GAGGAGGAGGAGGAGAAGGAGGAGG	NA	0	0	6	5	96	AGGGCGAAGTCCCAAGATAGGATACAGGCTTGGACCTGCAGACTTTgaggaggaggaggagAaggaggaggAATCATGGGTTGGAagagagGAAGA	AGGGCGAAGTCCCAAGATAG	TCTTCCTCTCTTCCAACCCA	26	5	14	20	109	20	60.590	59.773	5.6000	9.4000	0.8169	F	219	CTTGGAAGCCTTGAGGGCGAAGTCCCAAGATAGGATACAGGCTTGGACCTGCAGACTTTgaggaggaggaggagAaggaggaggAATCATGGGTTGGAagagagGAAGAGGTGGATGAGTTTAGTAGGGAGGAGAAAGATAAGGAGTAGCAAGGGGAGGCAAAGAAGGgagagagagaGTGGCCAAAGAAGAGGTAgggggCTCCCTTCTTTGCCTCCC	comp103215_c0_seq1	1
comp103215_c0_seq1_1	1	60	25	5	1.5	AGG	GAGGAGGAGGAGGAGAAGGAGGAGG	NA	0	0	6	2	93	AGGGCGAAGTCCCAAGATAGGATACAGGCTTGGACCTGCAGACTTTgaggaggaggaggagAaggaggaggAATCATGGGTTGGAagagagGA	AGGGCGAAGTCCCAAGATAG	TCCTCTCTTCCAACCCATGA	26	2	14	20	106	20	60.590	60.590	5.6000	6.9000	1.1800	F	219	CTTGGAAGCCTTGAGGGCGAAGTCCCAAGATAGGATACAGGCTTGGACCTGCAGACTTTgaggaggaggaggagAaggaggaggAATCATGGGTTGGAagagagGAAGAGGTGGATGAGTTTAGTAGGGAGGAGAAAGATAAGGAGTAGCAAGGGGAGGCAAAGAAGGgagagagagaGTGGCCAAAGAAGAGGTAgggggCTCCCTTCTTTGCCTCCC	comp103215_c0_seq1	1
comp103215_c0_seq1_1	1	60	25	5	1.5	AGG	GAGGAGGAGGAGGAGAAGGAGGAGG	NA	0	0	6	2	94	AGGCTTGGACCTGCAGACTTTgaggaggaggaggagAaggaggaggAATCATGGGTTGGAagagagGAAGAGGTGGATGAGTTTAGTAGGGAGG	AGGCTTGGACCTGCAGACT	CCTCCCTACTAAACTCATCCACC	2	25	39	19	132	23	60.001	60.241	6.1000	9.4000	4.2424	B	219	CTTGGAAGCCTTGAGGGCGAAGTCCCAAGATAGGATACAGGCTTGGACCTGCAGACTTTgaggaggaggaggagAaggaggaggAATCATGGGTTGGAagagagGAAGAGGTGGATGAGTTTAGTAGGGAGGAGAAAGATAAGGAGTAGCAAGGGGAGGCAAAGAAGGgagagagagaGTGGCCAAAGAAGAGGTAgggggCTCCCTTCTTTGCCTCCC	comp103215_c0_seq1	1
comp103215_c0_seq1_1	1	60	25	5	1.5	AGG	GAGGAGGAGGAGGAGAAGGAGGAGG	NA	0	0	8	26	142	AGGGCGAAGTCCCAAGATAGGATACAGGCTTGGACCTGCAGACTTTgaggaggaggaggagAaggaggaggAATCATGGGTTGGAagagagGAAGAGGTGGATGAGTTTAGTAGGGAGGAGAAAGATAAGGAGTAGCAAGGG	AGGGCGAAGTCCCAAGATAG	CCCTTGCTACTCCTTATCTTTCTC	26	47	14	20	155	24	60.590	59.020	5.6000	6.7000	5.5695	B	219	CTTGGAAGCCTTGAGGGCGAAGTCCCAAGATAGGATACAGGCTTGGACCTGCAGACTTTgaggaggaggaggagAaggaggaggAATCATGGGTTGGAagagagGAAGAGGTGGATGAGTTTAGTAGGGAGGAGAAAGATAAGGAGTAGCAAGGGGAGGCAAAGAAGGgagagagagaGTGGCCAAAGAAGAGGTAgggggCTCCCTTCTTTGCCTCCC	comp103215_c0_seq1	1
comp103215_c0_seq1_1	1	60	25	5	1.5	AGG	GAGGAGGAGGAGGAGAAGGAGGAGG	NA	0	0	10	26	141	AGGGCGAAGTCCCAAGATAGGATACAGGCTTGGACCTGCAGACTTTgaggaggaggaggagAaggaggaggAATCATGGGTTGGAagagagGAAGAGGTGGATGAGTTTAGTAGGGAGGAGAAAGATAAGGAGTAGCAAGG	AGGGCGAAGTCCCAAGATAG	CCTTGCTACTCCTTATCTTTCTCC	26	46	14	20	154	24	60.590	59.020	5.6000	7.9000	5.5695	B	219	CTTGGAAGCCTTGAGGGCGAAGTCCCAAGATAGGATACAGGCTTGGACCTGCAGACTTTgaggaggaggaggagAaggaggaggAATCATGGGTTGGAagagagGAAGAGGTGGATGAGTTTAGTAGGGAGGAGAAAGATAAGGAGTAGCAAGGGGAGGCAAAGAAGGgagagagagaGTGGCCAAAGAAGAGGTAgggggCTCCCTTCTTTGCCTCCC	comp103215_c0_seq1	1
comp103215_c0_seq1_1	1	60	25	5	1.5	AGG	GAGGAGGAGGAGGAGAAGGAGGAGG	NA	0	0	11	26	141	AGGGCGAAGTCCCAAGATAGGATACAGGCTTGGACCTGCAGACTTTgaggaggaggaggagAaggaggaggAATCATGGGTTGGAagagagGAAGAGGTGGATGAGTTTAGTAGGGAGGAGAAAGATAAGGAGTAGCAAGG	AGGGCGAAGTCCCAAGATAG	CCTTGCTACTCCTTATCTTTCTCCT	26	45	14	20	154	25	60.590	59.843	5.6000	7.9000	5.7470	B	219	CTTGGAAGCCTTGAGGGCGAAGTCCCAAGATAGGATACAGGCTTGGACCTGCAGACTTTgaggaggaggaggagAaggaggaggAATCATGGGTTGGAagagagGAAGAGGTGGATGAGTTTAGTAGGGAGGAGAAAGATAAGGAGTAGCAAGGGGAGGCAAAGAAGGgagagagagaGTGGCCAAAGAAGAGGTAgggggCTCCCTTCTTTGCCTCCC	comp103215_c0_seq1	1
comp103215_c0_seq1_1	1	60	119	5	2	AGG	GAGGAGGAGGAGGAGAAGGAGGAGGAATCATGGGTTGGAAGAGAGGAAGAGGTGGATGAGTTTAGTAGGGAGGAGAAAGATAAGGAGTAGCAAGGGGAGGCAAAGAAGGGAGAGAGAGA	NA	0	1	14	21	204	AGGGCGAAGTCCCAAGATAGGATACAGGCTTGGACCTGCAGACTTTgaggaggaggaggagAaggaggaggAATCATGGGTTGGAagagagGAAGAGGTGGATGAGTTTAGTAGGGAGGAGAAAGATAAGGAGTAGCAAGGGGAGGCAAAGAAGGgagagagagaGTGGCCAAAGAAGAGGTAgggggCTCCCTTCTTTGCCTC	AGGGCGAAGTCCCAAGATAG	GAGGCAAAGAAGGGAGCC	26	21	14	20	217	18	60.590	59.886	5.6000	9.4000	2.7034	G	219	CTTGGAAGCCTTGAGGGCGAAGTCCCAAGATAGGATACAGGCTTGGACCTGCAGACTTTgaggaggaggaggagAaggaggaggAATCATGGGTTGGAagagagGAAGAGGTGGATGAGTTTAGTAGGGAGGAGAAAGATAAGGAGTAGCAAGGGGAGGCAAAGAAGGgagagagagaGTGGCCAAAGAAGAGGTAgggggCTCCCTTCTTTGCCTCCC	comp103215_c0_seq1	1
comp103215_c0_seq1_1	1	60	119	5	2	AGG	GAGGAGGAGGAGGAGAAGGAGGAGGAATCATGGGTTGGAAGAGAGGAAGAGGTGGATGAGTTTAGTAGGGAGGAGAAAGATAAGGAGTAGCAAGGGGAGGCAAAGAAGGGAGAGAGAGA	NA	0	0	14	8	186	AGGATACAGGCTTGGACCTGCAGACTTTgaggaggaggaggagAaggaggaggAATCATGGGTTGGAagagagGAAGAGGTGGATGAGTTTAGTAGGGAGGAGAAAGATAAGGAGTAGCAAGGGGAGGCAAAGAAGGgagagagagaGTGGCCAAAGAAGAGGTAgggggCTCCCTTCTTTGCCTC	AGGATACAGGCTTGGACCTG	GAGGCAAAGAAGGGAGCC	8	21	32	20	217	18	59.162	59.886	7.9000	9.4000	2.9516	G	219	CTTGGAAGCCTTGAGGGCGAAGTCCCAAGATAGGATACAGGCTTGGACCTGCAGACTTTgaggaggaggaggagAaggaggaggAATCATGGGTTGGAagagagGAAGAGGTGGATGAGTTTAGTAGGGAGGAGAAAGATAAGGAGTAGCAAGGGGAGGCAAAGAAGGgagagagagaGTGGCCAAAGAAGAGGTAgggggCTCCCTTCTTTGCCTCCC	comp103215_c0_seq1	1
comp103215_c0_seq1_1	1	60	119	5	2	AGG	GAGGAGGAGGAGGAGAAGGAGGAGGAATCATGGGTTGGAAGAGAGGAAGAGGTGGATGAGTTTAGTAGGGAGGAGAAAGATAAGGAGTAGCAAGGGGAGGCAAAGAAGGGAGAGAGAGA	NA	0	0	16	22	205	AGGGCGAAGTCCCAAGATAGGATACAGGCTTGGACCTGCAGACTTTgaggaggaggaggagAaggaggaggAATCATGGGTTGGAagagagGAAGAGGTGGATGAGTTTAGTAGGGAGGAGAAAGATAAGGAGTAGCAAGGGGAGGCAAAGAAGGgagagagagaGTGGCCAAAGAAGAGGTAgggggCTCCCTTCTTTGCCTCC	AGGGCGAAGTCCCAAGATAG	GGAGGCAAAGAAGGGAGC	26	22	14	20	218	18	60.590	59.886	5.6000	9.4000	2.7034	G	219	CTTGGAAGCCTTGAGGGCGAAGTCCCAAGATAGGATACAGGCTTGGACCTGCAGACTTTgaggaggaggaggagAaggaggaggAATCATGGGTTGGAagagagGAAGAGGTGGATGAGTTTAGTAGGGAGGAGAAAGATAAGGAGTAGCAAGGGGAGGCAAAGAAGGgagagagagaGTGGCCAAAGAAGAGGTAgggggCTCCCTTCTTTGCCTCCC	comp103215_c0_seq1	1
comp103215_c0_seq1_1	1	60	119	5	2	AGG	GAGGAGGAGGAGGAGAAGGAGGAGGAATCATGGGTTGGAAGAGAGGAAGAGGTGGATGAGTTTAGTAGGGAGGAGAAAGATAAGGAGTAGCAAGGGGAGGCAAAGAAGGGAGAGAGAGA	NA	0	0	16	8	187	AGGATACAGGCTTGGACCTGCAGACTTTgaggaggaggaggagAaggaggaggAATCATGGGTTGGAagagagGAAGAGGTGGATGAGTTTAGTAGGGAGGAGAAAGATAAGGAGTAGCAAGGGGAGGCAAAGAAGGgagagagagaGTGGCCAAAGAAGAGGTAgggggCTCCCTTCTTTGCCTCC	AGGATACAGGCTTGGACCTG	GGAGGCAAAGAAGGGAGC	8	22	32	20	218	18	59.162	59.886	7.9000	9.4000	2.9516	G	219	CTTGGAAGCCTTGAGGGCGAAGTCCCAAGATAGGATACAGGCTTGGACCTGCAGACTTTgaggaggaggaggagAaggaggaggAATCATGGGTTGGAagagagGAAGAGGTGGATGAGTTTAGTAGGGAGGAGAAAGATAAGGAGTAGCAAGGGGAGGCAAAGAAGGgagagagagaGTGGCCAAAGAAGAGGTAgggggCTCCCTTCTTTGCCTCCC	comp103215_c0_seq1	1
comp103215_c0_seq1_1	1	60	119	5	2	AGG	GAGGAGGAGGAGGAGAAGGAGGAGGAATCATGGGTTGGAAGAGAGGAAGAGGTGGATGAGTTTAGTAGGGAGGAGAAAGATAAGGAGTAGCAAGGGGAGGCAAAGAAGGGAGAGAGAGA	NA	0	0	18	23	206	AGGGCGAAGTCCCAAGATAGGATACAGGCTTGGACCTGCAGACTTTgaggaggaggaggagAaggaggaggAATCATGGGTTGGAagagagGAAGAGGTGGATGAGTTTAGTAGGGAGGAGAAAGATAAGGAGTAGCAAGGGGAGGCAAAGAAGGgagagagagaGTGGCCAAAGAAGAGGTAgggggCTCCCTTCTTTGCCTCCC	AGGGCGAAGTCCCAAGATAG	GGGAGGCAAAGAAGGGAG	26	23	14	20	219	18	60.590	59.731	5.6000	9.4000	2.8588	G	219	CTTGGAAGCCTTGAGGGCGAAGTCCCAAGATAGGATACAGGCTTGGACCTGCAGACTTTgaggaggaggaggagAaggaggaggAATCATGGGTTGGAagagagGAAGAGGTGGATGAGTTTAGTAGGGAGGAGAAAGATAAGGAGTAGCAAGGGGAGGCAAAGAAGGgagagagagaGTGGCCAAAGAAGAGGTAgggggCTCCCTTCTTTGCCTCCC	comp103215_c0_seq1	1
comp103215_c0_seq1_1	1	60	119	5	2	AGG	GAGGAGGAGGAGGAGAAGGAGGAGGAATCATGGGTTGGAAGAGAGGAAGAGGTGGATGAGTTTAGTAGGGAGGAGAAAGATAAGGAGTAGCAAGGGGAGGCAAAGAAGGGAGAGAGAGA	NA	0	0	18	8	188	AGGATACAGGCTTGGACCTGCAGACTTTgaggaggaggaggagAaggaggaggAATCATGGGTTGGAagagagGAAGAGGTGGATGAGTTTAGTAGGGAGGAGAAAGATAAGGAGTAGCAAGGGGAGGCAAAGAAGGgagagagagaGTGGCCAAAGAAGAGGTAgggggCTCCCTTCTTTGCCTCCC	AGGATACAGGCTTGGACCTG	GGGAGGCAAAGAAGGGAG	8	23	32	20	219	18	59.162	59.731	7.9000	9.4000	3.1070	G	219	CTTGGAAGCCTTGAGGGCGAAGTCCCAAGATAGGATACAGGCTTGGACCTGCAGACTTTgaggaggaggaggagAaggaggaggAATCATGGGTTGGAagagagGAAGAGGTGGATGAGTTTAGTAGGGAGGAGAAAGATAAGGAGTAGCAAGGGGAGGCAAAGAAGGgagagagagaGTGGCCAAAGAAGAGGTAgggggCTCCCTTCTTTGCCTCCC	comp103215_c0_seq1	1
comp103370_c0_seq1_1	1	135	40	5	2	AG	GAGAGAGAGAGTGTGTGCAAGAAGGAGAGTGAGAGAGAGA	NA	1	1	15	25	165	TGGAGAATGTGCGTAAAggagggagggagCAAGGGAAGGATAATGATGGGAAATGGGTAGTGTGCATAGAGGAGGGAGGgagagagagagtgtgtGCAAGAAGGAGAGTgagagagagaGGGTGAAAggggggAGGGATAAGAGgagagaGGgagagagaGTggg	TGGAGAATGTGCGTAAAGGA	CCCACTCTCTCTCCCTCTCTC	59	25	56	20	220	21	59.272	59.548	8.2000	6.4000	2.1803	G	222	ATAGAGATGGGGAATGAGGAGTGTGCATGAAGGAGGGAAGGATAGAGATGGGGAATGGAGAATGTGCGTAAAggagggagggagCAAGGGAAGGATAATGATGGGAAATGGGTAGTGTGCATAGAGGAGGGAGGgagagagagagtgtgtGCAAGAAGGAGAGTgagagagagaGGGTGAAAggggggAGGGATAAGAGgagagaGGgagagagaGTggggg	comp103370_c0_seq1	1
comp103370_c0_seq1_1	1	135	40	5	2	AG	GAGAGAGAGAGTGTGTGCAAGAAGGAGAGTGAGAGAGAGA	NA	0	0	15	25	206	TGAGGAGTGTGCATGAAGGAGGGAAGGATAGAGATGGGGAATGGAGAATGTGCGTAAAggagggagggagCAAGGGAAGGATAATGATGGGAAATGGGTAGTGTGCATAGAGGAGGGAGGgagagagagagtgtgtGCAAGAAGGAGAGTgagagagagaGGGTGAAAggggggAGGGATAAGAGgagagaGGgagagagaGTggg	TGAGGAGTGTGCATGAAGGA	CCCACTCTCTCTCCCTCTCTC	100	25	15	20	220	21	60.402	59.548	8.2000	6.4000	1.8544	G	222	ATAGAGATGGGGAATGAGGAGTGTGCATGAAGGAGGGAAGGATAGAGATGGGGAATGGAGAATGTGCGTAAAggagggagggagCAAGGGAAGGATAATGATGGGAAATGGGTAGTGTGCATAGAGGAGGGAGGgagagagagagtgtgtGCAAGAAGGAGAGTgagagagagaGGGTGAAAggggggAGGGATAAGAGgagagaGGgagagagaGTggggg	comp103370_c0_seq1	1
comp103370_c0_seq1_1	1	135	40	5	2	AG	GAGAGAGAGAGTGTGTGCAAGAAGGAGAGTGAGAGAGAGA	NA	0	0	15	25	210	GGAATGAGGAGTGTGCATGAAGGAGGGAAGGATAGAGATGGGGAATGGAGAATGTGCGTAAAggagggagggagCAAGGGAAGGATAATGATGGGAAATGGGTAGTGTGCATAGAGGAGGGAGGgagagagagagtgtgtGCAAGAAGGAGAGTgagagagagaGGGTGAAAggggggAGGGATAAGAGgagagaGGgagagagaGTggg	GGAATGAGGAGTGTGCATGA	CCCACTCTCTCTCCCTCTCTC	104	25	11	20	220	21	59.637	59.548	6.9000	6.4000	1.8153	G	222	ATAGAGATGGGGAATGAGGAGTGTGCATGAAGGAGGGAAGGATAGAGATGGGGAATGGAGAATGTGCGTAAAggagggagggagCAAGGGAAGGATAATGATGGGAAATGGGTAGTGTGCATAGAGGAGGGAGGgagagagagagtgtgtGCAAGAAGGAGAGTgagagagagaGGGTGAAAggggggAGGGATAAGAGgagagaGGgagagagaGTggggg	comp103370_c0_seq1	1
comp103370_c0_seq1_1	1	135	40	5	2	AG	GAGAGAGAGAGTGTGTGCAAGAAGGAGAGTGAGAGAGAGA	NA	0	0	15	24	164	TGGAGAATGTGCGTAAAggagggagggagCAAGGGAAGGATAATGATGGGAAATGGGTAGTGTGCATAGAGGAGGGAGGgagagagagagtgtgtGCAAGAAGGAGAGTgagagagagaGGGTGAAAggggggAGGGATAAGAGgagagaGGgagagagaGTgg	TGGAGAATGTGCGTAAAGGA	CCACTCTCTCTCCCTCTCTCC	59	24	56	20	219	21	59.272	59.548	8.2000	7.9000	2.1803	G	222	ATAGAGATGGGGAATGAGGAGTGTGCATGAAGGAGGGAAGGATAGAGATGGGGAATGGAGAATGTGCGTAAAggagggagggagCAAGGGAAGGATAATGATGGGAAATGGGTAGTGTGCATAGAGGAGGGAGGgagagagagagtgtgtGCAAGAAGGAGAGTgagagagagaGGGTGAAAggggggAGGGATAAGAGgagagaGGgagagagaGTggggg	comp103370_c0_seq1	1
comp103370_c0_seq1_1	1	135	40	5	2	AG	GAGAGAGAGAGTGTGTGCAAGAAGGAGAGTGAGAGAGAGA	NA	0	0	15	24	169	GGGAATGGAGAATGTGCGTAAAggagggagggagCAAGGGAAGGATAATGATGGGAAATGGGTAGTGTGCATAGAGGAGGGAGGgagagagagagtgtgtGCAAGAAGGAGAGTgagagagagaGGGTGAAAggggggAGGGATAAGAGgagagaGGgagagagaGTgg	GGGAATGGAGAATGTGCGTA	CCACTCTCTCTCCCTCTCTCC	64	24	51	20	219	21	60.864	59.548	8.9000	7.9000	2.3159	G	222	ATAGAGATGGGGAATGAGGAGTGTGCATGAAGGAGGGAAGGATAGAGATGGGGAATGGAGAATGTGCGTAAAggagggagggagCAAGGGAAGGATAATGATGGGAAATGGGTAGTGTGCATAGAGGAGGGAGGgagagagagagtgtgtGCAAGAAGGAGAGTgagagagagaGGGTGAAAggggggAGGGATAAGAGgagagaGGgagagagaGTggggg	comp103370_c0_seq1	1
comp103370_c0_seq1_1	1	135	40	5	2	AG	GAGAGAGAGAGTGTGTGCAAGAAGGAGAGTGAGAGAGAGA	NA	0	0	15	24	205	TGAGGAGTGTGCATGAAGGAGGGAAGGATAGAGATGGGGAATGGAGAATGTGCGTAAAggagggagggagCAAGGGAAGGATAATGATGGGAAATGGGTAGTGTGCATAGAGGAGGGAGGgagagagagagtgtgtGCAAGAAGGAGAGTgagagagagaGGGTGAAAggggggAGGGATAAGAGgagagaGGgagagagaGTgg	TGAGGAGTGTGCATGAAGGA	CCACTCTCTCTCCCTCTCTCC	100	24	15	20	219	21	60.402	59.548	8.2000	7.9000	1.8544	G	222	ATAGAGATGGGGAATGAGGAGTGTGCATGAAGGAGGGAAGGATAGAGATGGGGAATGGAGAATGTGCGTAAAggagggagggagCAAGGGAAGGATAATGATGGGAAATGGGTAGTGTGCATAGAGGAGGGAGGgagagagagagtgtgtGCAAGAAGGAGAGTgagagagagaGGGTGAAAggggggAGGGATAAGAGgagagaGGgagagagaGTggggg	comp103370_c0_seq1	1
comp103370_c0_seq1_1	1	135	40	5	2	AG	GAGAGAGAGAGTGTGTGCAAGAAGGAGAGTGAGAGAGAGA	NA	0	0	15	14	119	ATGGGAAATGGGTAGTGTGCATAGAGGAGGGAGGgagagagagagtgtgtGCAAGAAGGAGAGTgagagagagaGGGTGAAAggggggAGGGATAAGAGgagagaGGgagagagaGTgg	ATGGGAAATGGGTAGTGTGC	CCACTCTCTCTCCCTCTCTCC	14	24	101	20	219	21	59.676	59.548	8.2000	7.9000	1.7760	G	222	ATAGAGATGGGGAATGAGGAGTGTGCATGAAGGAGGGAAGGATAGAGATGGGGAATGGAGAATGTGCGTAAAggagggagggagCAAGGGAAGGATAATGATGGGAAATGGGTAGTGTGCATAGAGGAGGGAGGgagagagagagtgtgtGCAAGAAGGAGAGTgagagagagaGGGTGAAAggggggAGGGATAAGAGgagagaGGgagagagaGTggggg	comp103370_c0_seq1	1
comp103370_c0_seq1_1	1	135	40	5	2	AG	GAGAGAGAGAGTGTGTGCAAGAAGGAGAGTGAGAGAGAGA	NA	0	0	15	14	120	ATGGGAAATGGGTAGTGTGCATAGAGGAGGGAGGgagagagagagtgtgtGCAAGAAGGAGAGTgagagagagaGGGTGAAAggggggAGGGATAAGAGgagagaGGgagagagaGTggg	ATGGGAAATGGGTAGTGTGC	CCCACTCTCTCTCCCTCTCTC	14	25	101	20	220	21	59.676	59.548	8.2000	6.4000	1.7760	G	222	ATAGAGATGGGGAATGAGGAGTGTGCATGAAGGAGGGAAGGATAGAGATGGGGAATGGAGAATGTGCGTAAAggagggagggagCAAGGGAAGGATAATGATGGGAAATGGGTAGTGTGCATAGAGGAGGGAGGgagagagagagtgtgtGCAAGAAGGAGAGTgagagagagaGGGTGAAAggggggAGGGATAAGAGgagagaGGgagagagaGTggggg	comp103370_c0_seq1	1
comp103370_c0_seq1_1	1	135	40	5	2	AG	GAGAGAGAGAGTGTGTGCAAGAAGGAGAGTGAGAGAGAGA	NA	0	0	15	12	118	GGGAAATGGGTAGTGTGCATAGAGGAGGGAGGgagagagagagtgtgtGCAAGAAGGAGAGTgagagagagaGGGTGAAAggggggAGGGATAAGAGgagagaGGgagagagaGTggg	GGGAAATGGGTAGTGTGCAT	CCCACTCTCTCTCCCTCTCTC	12	25	103	20	220	21	59.676	59.548	8.4000	6.4000	1.7760	G	222	ATAGAGATGGGGAATGAGGAGTGTGCATGAAGGAGGGAAGGATAGAGATGGGGAATGGAGAATGTGCGTAAAggagggagggagCAAGGGAAGGATAATGATGGGAAATGGGTAGTGTGCATAGAGGAGGGAGGgagagagagagtgtgtGCAAGAAGGAGAGTgagagagagaGGGTGAAAggggggAGGGATAAGAGgagagaGGgagagagaGTggggg	comp103370_c0_seq1	1
comp103417_c0_seq1_1	1	67	10	5	1	AG	GAGAGAGAGA	NA	1	1	6	21	98	GGAAGTAGGGAGGAGGGCATGGAAAAGGAGATGAGAAGGAGgagagagagaGGGCATGAGAGCTAGAGGTTAGGTAGACAAGGAAGGAGAAGACGAGG	GGAAGTAGGGAGGAGGGCAT	CCTCGTCTTCTCCTTCCTTG	21	27	26	20	123	20	61.702	59.011	9.6000	8.5000	2.6904	A	231	aggaggaggaggGGACAAAGATTGTGGAAGTAGGGAGGAGGGCATGGAAAAGGAGATGAGAAGGAGgagagagagaGGGCATGAGAGCTAGAGGTTAGGTAGACAAGGAAGGAGAAGACGAGGAGAGGGAGGAGGCAAAGGAGgagagaTAGATGAGGACAAGGATGAGGAGAGGGGAGAGGAGGAAGCAAGGGAGGGTGCAAGGGAGgagagaTGGGGTgggggAGATGG	comp103417_c0_seq1	1
comp103417_c0_seq1_1	1	67	10	5	1	AG	GAGAGAGAGA	NA	0	0	7	32	192	GGACAAAGATTGTGGAAGTAGGGAGGAGGGCATGGAAAAGGAGATGAGAAGGAGgagagagagaGGGCATGAGAGCTAGAGGTTAGGTAGACAAGGAAGGAGAAGACGAGGAGAGGGAGGAGGCAAAGGAGgagagaTAGATGAGGACAAGGATGAGGAGAGGGGAGAGGAGGAAGCAAGGGAGGGTGCAAG	GGACAAAGATTGTGGAAGTAGG	CTTGCACCCTCCCTTGCTT	32	109	13	22	204	19	57.724	62.645	6.9000	8.5000	7.9211	B	231	aggaggaggaggGGACAAAGATTGTGGAAGTAGGGAGGAGGGCATGGAAAAGGAGATGAGAAGGAGgagagagagaGGGCATGAGAGCTAGAGGTTAGGTAGACAAGGAAGGAGAAGACGAGGAGAGGGAGGAGGCAAAGGAGgagagaTAGATGAGGACAAGGATGAGGAGAGGGGAGAGGAGGAAGCAAGGGAGGGTGCAAGGGAGgagagaTGGGGTgggggAGATGG	comp103417_c0_seq1	1
comp103417_c0_seq1_1	1	67	10	5	1	AG	GAGAGAGAGA	NA	0	0	7	21	98	GGAAGTAGGGAGGAGGGCATGGAAAAGGAGATGAGAAGGAGgagagagagaGGGCATGAGAGCTAGAGGTTAGGTAGACAAGGAAGGAGAAGACGAGG	GGAAGTAGGGAGGAGGGCAT	CCTCGTCTTCTCCTTCCTTGT	21	26	26	20	123	21	61.702	59.864	9.6000	6.7000	2.8375	A	231	aggaggaggaggGGACAAAGATTGTGGAAGTAGGGAGGAGGGCATGGAAAAGGAGATGAGAAGGAGgagagagagaGGGCATGAGAGCTAGAGGTTAGGTAGACAAGGAAGGAGAAGACGAGGAGAGGGAGGAGGCAAAGGAGgagagaTAGATGAGGACAAGGATGAGGAGAGGGGAGAGGAGGAAGCAAGGGAGGGTGCAAGGGAGgagagaTGGGGTgggggAGATGG	comp103417_c0_seq1	1
comp103417_c0_seq1_1	1	67	10	5	1	AG	GAGAGAGAGA	NA	0	0	8	32	191	GGACAAAGATTGTGGAAGTAGGGAGGAGGGCATGGAAAAGGAGATGAGAAGGAGgagagagagaGGGCATGAGAGCTAGAGGTTAGGTAGACAAGGAAGGAGAAGACGAGGAGAGGGAGGAGGCAAAGGAGgagagaTAGATGAGGACAAGGATGAGGAGAGGGGAGAGGAGGAAGCAAGGGAGGGTGCAA	GGACAAAGATTGTGGAAGTAGG	TTGCACCCTCCCTTGCTT	32	109	13	22	203	18	57.724	61.753	6.9000	8.5000	8.0293	B	231	aggaggaggaggGGACAAAGATTGTGGAAGTAGGGAGGAGGGCATGGAAAAGGAGATGAGAAGGAGgagagagagaGGGCATGAGAGCTAGAGGTTAGGTAGACAAGGAAGGAGAAGACGAGGAGAGGGAGGAGGCAAAGGAGgagagaTAGATGAGGACAAGGATGAGGAGAGGGGAGAGGAGGAAGCAAGGGAGGGTGCAAGGGAGgagagaTGGGGTgggggAGATGG	comp103417_c0_seq1	1
comp103417_c0_seq1_1	1	67	10	5	1	AG	GAGAGAGAGA	NA	0	0	8	21	103	GAAGTAGGGAGGAGGGCATGGAAAAGGAGATGAGAAGGAGgagagagagaGGGCATGAGAGCTAGAGGTTAGGTAGACAAGGAAGGAGAAGACGAGGAGAGGG	GAAGTAGGGAGGAGGGCAT	CCCTCTCCTCGTCTTCTCCT	21	33	27	19	129	20	58.132	59.945	9.6000	7.9000	2.9231	A	231	aggaggaggaggGGACAAAGATTGTGGAAGTAGGGAGGAGGGCATGGAAAAGGAGATGAGAAGGAGgagagagagaGGGCATGAGAGCTAGAGGTTAGGTAGACAAGGAAGGAGAAGACGAGGAGAGGGAGGAGGCAAAGGAGgagagaTAGATGAGGACAAGGATGAGGAGAGGGGAGAGGAGGAAGCAAGGGAGGGTGCAAGGGAGgagagaTGGGGTgggggAGATGG	comp103417_c0_seq1	1
comp103417_c0_seq1_1	1	67	10	5	1	AG	GAGAGAGAGA	NA	0	0	9	21	149	GGAAGTAGGGAGGAGGGCATGGAAAAGGAGATGAGAAGGAGgagagagagaGGGCATGAGAGCTAGAGGTTAGGTAGACAAGGAAGGAGAAGACGAGGAGAGGGAGGAGGCAAAGGAGgagagaTAGATGAGGACAAGGATGAGGAGAG	GGAAGTAGGGAGGAGGGCAT	CTCTCCTCATCCTTGTCCTCA	21	77	26	20	174	21	61.702	59.390	9.6000	8.2000	3.3118	B	231	aggaggaggaggGGACAAAGATTGTGGAAGTAGGGAGGAGGGCATGGAAAAGGAGATGAGAAGGAGgagagagagaGGGCATGAGAGCTAGAGGTTAGGTAGACAAGGAAGGAGAAGACGAGGAGAGGGAGGAGGCAAAGGAGgagagaTAGATGAGGACAAGGATGAGGAGAGGGGAGAGGAGGAAGCAAGGGAGGGTGCAAGGGAGgagagaTGGGGTgggggAGATGG	comp103417_c0_seq1	1
comp103417_c0_seq1_1	1	67	10	5	1	AG	GAGAGAGAGA	NA	0	0	10	24	153	TGTGGAAGTAGGGAGGAGGGCATGGAAAAGGAGATGAGAAGGAGgagagagagaGGGCATGAGAGCTAGAGGTTAGGTAGACAAGGAAGGAGAAGACGAGGAGAGGGAGGAGGCAAAGGAGgagagaTAGATGAGGACAAGGATGAGGAGAGG	TGTGGAAGTAGGGAGGAGGG	CCTCTCCTCATCCTTGTCCT	24	79	23	20	175	20	61.404	58.258	9.4000	7.6000	3.1463	B	231	aggaggaggaggGGACAAAGATTGTGGAAGTAGGGAGGAGGGCATGGAAAAGGAGATGAGAAGGAGgagagagagaGGGCATGAGAGCTAGAGGTTAGGTAGACAAGGAAGGAGAAGACGAGGAGAGGGAGGAGGCAAAGGAGgagagaTAGATGAGGACAAGGATGAGGAGAGGGGAGAGGAGGAAGCAAGGGAGGGTGCAAGGGAGgagagaTGGGGTgggggAGATGG	comp103417_c0_seq1	1
comp103417_c0_seq1_1	1	67	10	5	1	AG	GAGAGAGAGA	NA	0	0	10	21	148	GGAAGTAGGGAGGAGGGCATGGAAAAGGAGATGAGAAGGAGgagagagagaGGGCATGAGAGCTAGAGGTTAGGTAGACAAGGAAGGAGAAGACGAGGAGAGGGAGGAGGCAAAGGAGgagagaTAGATGAGGACAAGGATGAGGAGA	GGAAGTAGGGAGGAGGGCAT	TCTCCTCATCCTTGTCCTCA	21	77	26	20	173	20	61.702	58.291	9.6000	8.2000	3.4108	B	231	aggaggaggaggGGACAAAGATTGTGGAAGTAGGGAGGAGGGCATGGAAAAGGAGATGAGAAGGAGgagagagagaGGGCATGAGAGCTAGAGGTTAGGTAGACAAGGAAGGAGAAGACGAGGAGAGGGAGGAGGCAAAGGAGgagagaTAGATGAGGACAAGGATGAGGAGAGGGGAGAGGAGGAAGCAAGGGAGGGTGCAAGGGAGgagagaTGGGGTgggggAGATGG	comp103417_c0_seq1	1
comp103417_c0_seq1_1	1	67	10	5	1	AG	GAGAGAGAGA	NA	0	0	12	32	196	GGACAAAGATTGTGGAAGTAGGGAGGAGGGCATGGAAAAGGAGATGAGAAGGAGgagagagagaGGGCATGAGAGCTAGAGGTTAGGTAGACAAGGAAGGAGAAGACGAGGAGAGGGAGGAGGCAAAGGAGgagagaTAGATGAGGACAAGGATGAGGAGAGGGGAGAGGAGGAAGCAAGGGAGGGTGCAAGGGAG	GGACAAAGATTGTGGAAGTAGG	CTCCCTTGCACCCTCCCT	32	114	13	22	208	18	57.724	62.571	6.9000	9.4000	8.8468	B	231	aggaggaggaggGGACAAAGATTGTGGAAGTAGGGAGGAGGGCATGGAAAAGGAGATGAGAAGGAGgagagagagaGGGCATGAGAGCTAGAGGTTAGGTAGACAAGGAAGGAGAAGACGAGGAGAGGGAGGAGGCAAAGGAGgagagaTAGATGAGGACAAGGATGAGGAGAGGGGAGAGGAGGAAGCAAGGGAGGGTGCAAGGGAGgagagaTGGGGTgggggAGATGG	comp103417_c0_seq1	1
comp103417_c0_seq1_1	1	67	10	5	1	AG	GAGAGAGAGA	NA	0	0	13	33	204	gGGACAAAGATTGTGGAAGTAGGGAGGAGGGCATGGAAAAGGAGATGAGAAGGAGgagagagagaGGGCATGAGAGCTAGAGGTTAGGTAGACAAGGAAGGAGAAGACGAGGAGAGGGAGGAGGCAAAGGAGgagagaTAGATGAGGACAAGGATGAGGAGAGGGGAGAGGAGGAAGCAAGGGAGGGTGCAAGGGAGgagagaT	GGGACAAAGATTGTGGAAGTAG	ATCTCTCCTCCCTTGCACC	33	120	12	22	215	19	57.724	59.195	5.4000	9.4000	6.0805	F	231	aggaggaggaggGGACAAAGATTGTGGAAGTAGGGAGGAGGGCATGGAAAAGGAGATGAGAAGGAGgagagagagaGGGCATGAGAGCTAGAGGTTAGGTAGACAAGGAAGGAGAAGACGAGGAGAGGGAGGAGGCAAAGGAGgagagaTAGATGAGGACAAGGATGAGGAGAGGGGAGAGGAGGAAGCAAGGGAGGGTGCAAGGGAGgagagaTGGGGTgggggAGATGG	comp103417_c0_seq1	1
comp103417_c0_seq1_1	1	67	10	5	1	AG	GAGAGAGAGA	NA	0	0	13	31	202	GACAAAGATTGTGGAAGTAGGGAGGAGGGCATGGAAAAGGAGATGAGAAGGAGgagagagagaGGGCATGAGAGCTAGAGGTTAGGTAGACAAGGAAGGAGAAGACGAGGAGAGGGAGGAGGCAAAGGAGgagagaTAGATGAGGACAAGGATGAGGAGAGGGGAGAGGAGGAAGCAAGGGAGGGTGCAAGGGAGgagagaT	GACAAAGATTGTGGAAGTAGGG	ATCTCTCCTCCCTTGCACC	31	120	14	22	215	19	57.724	59.195	8.7000	9.4000	6.0805	F	231	aggaggaggaggGGACAAAGATTGTGGAAGTAGGGAGGAGGGCATGGAAAAGGAGATGAGAAGGAGgagagagagaGGGCATGAGAGCTAGAGGTTAGGTAGACAAGGAAGGAGAAGACGAGGAGAGGGAGGAGGCAAAGGAGgagagaTAGATGAGGACAAGGATGAGGAGAGGGGAGAGGAGGAAGCAAGGGAGGGTGCAAGGGAGgagagaTGGGGTgggggAGATGG	comp103417_c0_seq1	1
comp103417_c0_seq1_1	1	67	10	5	1	AG	GAGAGAGAGA	NA	0	0	13	31	203	GGACAAAGATTGTGGAAGTAGGGAGGAGGGCATGGAAAAGGAGATGAGAAGGAGgagagagagaGGGCATGAGAGCTAGAGGTTAGGTAGACAAGGAAGGAGAAGACGAGGAGAGGGAGGAGGCAAAGGAGgagagaTAGATGAGGACAAGGATGAGGAGAGGGGAGAGGAGGAAGCAAGGGAGGGTGCAAGGGAGgagagaT	GGACAAAGATTGTGGAAGTAGGG	ATCTCTCCTCCCTTGCACC	31	120	13	23	215	19	61.082	59.195	8.7000	9.4000	5.8872	F	231	aggaggaggaggGGACAAAGATTGTGGAAGTAGGGAGGAGGGCATGGAAAAGGAGATGAGAAGGAGgagagagagaGGGCATGAGAGCTAGAGGTTAGGTAGACAAGGAAGGAGAAGACGAGGAGAGGGAGGAGGCAAAGGAGgagagaTAGATGAGGACAAGGATGAGGAGAGGGGAGAGGAGGAAGCAAGGGAGGGTGCAAGGGAGgagagaTGGGGTgggggAGATGG	comp103417_c0_seq1	1
comp103763_c0_seq1_1	1	180	10	5	1	AT	TATATATATA	NA	1	1	5	1	196	AAGACATGTCCATTCTTTATTGTCAATTTTGCATTTATAATGGTTTTCATAATTTTAATTGTGAGCCTAGACatatatGATATGGCTTATTTAATATTTATCAGATATCTTGATCAATGGTGAAGTACCATATTTTCAAATGATTTAATTTTGTATATTTCTTGCATtatatatataAAAACGCATCCAGAATCCC	AAGACATGTCCATTCTTTATTGTCA	GGGATTCTGGATGCGTTT	142	1	13	25	208	18	58.986	58.433	6.7000	8.7000	9.5811	B	250	TAATGAAGATACAAGACATGTCCATTCTTTATTGTCAATTTTGCATTTATAATGGTTTTCATAATTTTAATTGTGAGCCTAGACatatatGATATGGCTTATTTAATATTTATCAGATATCTTGATCAATGGTGAAGTACCATATTTTCAAATGATTTAATTTTGTATATTTCTTGCATtatatatataAAAACGCATCCAGAATCCCCAtctctcCCCGCACACCCCACTCTccccccccACaaaaaaa	comp103763_c0_seq1	1
comp103763_c0_seq1_1	1	180	10	5	1	AT	TATATATATA	NA	0	0	6	1	90	ATCTTGATCAATGGTGAAGTACCATATTTTCAAATGATTTAATTTTGTATATTTCTTGCATtatatatataAAAACGCATCCAGAATCCC	ATCTTGATCAATGGTGAAGTACC	GGGATTCTGGATGCGTTT	38	1	119	23	208	18	57.100	58.433	6.6000	8.7000	9.4664	A	250	TAATGAAGATACAAGACATGTCCATTCTTTATTGTCAATTTTGCATTTATAATGGTTTTCATAATTTTAATTGTGAGCCTAGACatatatGATATGGCTTATTTAATATTTATCAGATATCTTGATCAATGGTGAAGTACCATATTTTCAAATGATTTAATTTTGTATATTTCTTGCATtatatatataAAAACGCATCCAGAATCCCCAtctctcCCCGCACACCCCACTCTccccccccACaaaaaaa	comp103763_c0_seq1	1
comp103763_c0_seq1_1	1	180	10	5	1	AT	TATATATATA	NA	0	0	6	1	92	ATATCTTGATCAATGGTGAAGTACCATATTTTCAAATGATTTAATTTTGTATATTTCTTGCATtatatatataAAAACGCATCCAGAATCCC	ATATCTTGATCAATGGTGAAGTACC	GGGATTCTGGATGCGTTT	38	1	117	25	208	18	57.589	58.433	6.6000	8.7000	10.9778	A	250	TAATGAAGATACAAGACATGTCCATTCTTTATTGTCAATTTTGCATTTATAATGGTTTTCATAATTTTAATTGTGAGCCTAGACatatatGATATGGCTTATTTAATATTTATCAGATATCTTGATCAATGGTGAAGTACCATATTTTCAAATGATTTAATTTTGTATATTTCTTGCATtatatatataAAAACGCATCCAGAATCCCCAtctctcCCCGCACACCCCACTCTccccccccACaaaaaaa	comp103763_c0_seq1	1
comp103763_c0_seq1_1	1	180	10	5	1	AT	TATATATATA	NA	0	0	6	1	197	CAAGACATGTCCATTCTTTATTGTCAATTTTGCATTTATAATGGTTTTCATAATTTTAATTGTGAGCCTAGACatatatGATATGGCTTATTTAATATTTATCAGATATCTTGATCAATGGTGAAGTACCATATTTTCAAATGATTTAATTTTGTATATTTCTTGCATtatatatataAAAACGCATCCAGAATCCC	CAAGACATGTCCATTCTTTATTGTC	GGGATTCTGGATGCGTTT	143	1	12	25	208	18	58.986	58.433	6.7000	8.7000	9.5811	B	250	TAATGAAGATACAAGACATGTCCATTCTTTATTGTCAATTTTGCATTTATAATGGTTTTCATAATTTTAATTGTGAGCCTAGACatatatGATATGGCTTATTTAATATTTATCAGATATCTTGATCAATGGTGAAGTACCATATTTTCAAATGATTTAATTTTGTATATTTCTTGCATtatatatataAAAACGCATCCAGAATCCCCAtctctcCCCGCACACCCCACTCTccccccccACaaaaaaa	comp103763_c0_seq1	1
comp103763_c0_seq1_1	1	180	10	5	1	AT	TATATATATA	NA	0	0	7	1	198	ACAAGACATGTCCATTCTTTATTGTCAATTTTGCATTTATAATGGTTTTCATAATTTTAATTGTGAGCCTAGACatatatGATATGGCTTATTTAATATTTATCAGATATCTTGATCAATGGTGAAGTACCATATTTTCAAATGATTTAATTTTGTATATTTCTTGCATtatatatataAAAACGCATCCAGAATCCC	ACAAGACATGTCCATTCTTTATTGTC	GGGATTCTGGATGCGTTT	143	1	11	26	208	18	59.729	58.433	6.7000	8.7000	9.8373	B	250	TAATGAAGATACAAGACATGTCCATTCTTTATTGTCAATTTTGCATTTATAATGGTTTTCATAATTTTAATTGTGAGCCTAGACatatatGATATGGCTTATTTAATATTTATCAGATATCTTGATCAATGGTGAAGTACCATATTTTCAAATGATTTAATTTTGTATATTTCTTGCATtatatatataAAAACGCATCCAGAATCCCCAtctctcCCCGCACACCCCACTCTccccccccACaaaaaaa	comp103763_c0_seq1	1
comp103836_c0_seq1_1	1	219	18	6	1	ATC	GATGATGATGATGATGAT	NA	1	1	5	6	191	TGCCCAATTAGAAGCATGTGGAGCCTGAGCACGGAAAGGTAGTATTTTAGCATGAGGCTGACATACCTTATGTAGCCCCTACTGTTATACCTATTGTAGTACCAACAACTAGCTCATCAACATTTGAACTTTTATCAGTTTTGTTGgatgatgatgatgatgataaaaaaGGATTGATGAGTTCACTGAGC	TGCCCAATTAGAAGCATGTG	GCTCAGTGAACTCATCAATCC	126	6	73	20	263	21	59.688	57.302	6.6000	8.1000	4.0100	F	263	AAAGGAAGAAGTCAAAAGATGACTCTGAGCTAAAGAACAGATGGAAGATTGTGATGCAAGAGTCAACATTCTTGCCCAATTAGAAGCATGTGGAGCCTGAGCACGGAAAGGTAGTATTTTAGCATGAGGCTGACATACCTTATGTAGCCCCTACTGTTATACCTATTGTAGTACCAACAACTAGCTCATCAACATTTGAACTTTTATCAGTTTTGTTGgatgatgatgatgatgataaaaaaGGATTGATGAGTTCACTGAGC	comp103836_c0_seq1	1
comp103836_c0_seq1_1	1	219	18	6	1	ATC	GATGATGATGATGATGAT	NA	0	0	5	5	191	TGCCCAATTAGAAGCATGTGGAGCCTGAGCACGGAAAGGTAGTATTTTAGCATGAGGCTGACATACCTTATGTAGCCCCTACTGTTATACCTATTGTAGTACCAACAACTAGCTCATCAACATTTGAACTTTTATCAGTTTTGTTGgatgatgatgatgatgataaaaaaGGATTGATGAGTTCACTGAGC	TGCCCAATTAGAAGCATGTG	GCTCAGTGAACTCATCAATCCT	126	5	73	20	263	22	59.688	58.405	6.6000	7.8000	3.9074	F	263	AAAGGAAGAAGTCAAAAGATGACTCTGAGCTAAAGAACAGATGGAAGATTGTGATGCAAGAGTCAACATTCTTGCCCAATTAGAAGCATGTGGAGCCTGAGCACGGAAAGGTAGTATTTTAGCATGAGGCTGACATACCTTATGTAGCCCCTACTGTTATACCTATTGTAGTACCAACAACTAGCTCATCAACATTTGAACTTTTATCAGTTTTGTTGgatgatgatgatgatgataaaaaaGGATTGATGAGTTCACTGAGC	comp103836_c0_seq1	1
comp103836_c0_seq1_1	1	219	18	6	1	ATC	GATGATGATGATGATGAT	NA	0	0	5	4	90	CCAACAACTAGCTCATCAACATTTGAACTTTTATCAGTTTTGTTGgatgatgatgatgatgataaaaaaGGATTGATGAGTTCACTGAGC	CCAACAACTAGCTCATCAACATT	GCTCAGTGAACTCATCAATCCTT	22	4	174	23	263	23	58.326	59.771	6.6000	8.2000	7.9029	F	263	AAAGGAAGAAGTCAAAAGATGACTCTGAGCTAAAGAACAGATGGAAGATTGTGATGCAAGAGTCAACATTCTTGCCCAATTAGAAGCATGTGGAGCCTGAGCACGGAAAGGTAGTATTTTAGCATGAGGCTGACATACCTTATGTAGCCCCTACTGTTATACCTATTGTAGTACCAACAACTAGCTCATCAACATTTGAACTTTTATCAGTTTTGTTGgatgatgatgatgatgataaaaaaGGATTGATGAGTTCACTGAGC	comp103836_c0_seq1	1
comp103836_c0_seq1_1	1	219	18	6	1	ATC	GATGATGATGATGATGAT	NA	0	0	5	4	90	CCAACAACTAGCTCATCAACATTTGAACTTTTATCAGTTTTGTTGgatgatgatgatgatgataaaaaaGGATTGATGAGTTCACTGAGC	CCAACAACTAGCTCATCAACATTT	GCTCAGTGAACTCATCAATCCTT	21	4	174	24	263	23	59.602	59.771	7.2000	8.2000	7.6268	F	263	AAAGGAAGAAGTCAAAAGATGACTCTGAGCTAAAGAACAGATGGAAGATTGTGATGCAAGAGTCAACATTCTTGCCCAATTAGAAGCATGTGGAGCCTGAGCACGGAAAGGTAGTATTTTAGCATGAGGCTGACATACCTTATGTAGCCCCTACTGTTATACCTATTGTAGTACCAACAACTAGCTCATCAACATTTGAACTTTTATCAGTTTTGTTGgatgatgatgatgatgataaaaaaGGATTGATGAGTTCACTGAGC	comp103836_c0_seq1	1
comp103836_c0_seq1_1	1	219	18	6	1	ATC	GATGATGATGATGATGAT	NA	0	0	5	4	91	ACCAACAACTAGCTCATCAACATTTGAACTTTTATCAGTTTTGTTGgatgatgatgatgatgataaaaaaGGATTGATGAGTTCACTGAGC	ACCAACAACTAGCTCATCAACA	GCTCAGTGAACTCATCAATCCTT	24	4	173	22	263	23	57.418	59.771	7.0000	8.2000	7.8107	F	263	AAAGGAAGAAGTCAAAAGATGACTCTGAGCTAAAGAACAGATGGAAGATTGTGATGCAAGAGTCAACATTCTTGCCCAATTAGAAGCATGTGGAGCCTGAGCACGGAAAGGTAGTATTTTAGCATGAGGCTGACATACCTTATGTAGCCCCTACTGTTATACCTATTGTAGTACCAACAACTAGCTCATCAACATTTGAACTTTTATCAGTTTTGTTGgatgatgatgatgatgataaaaaaGGATTGATGAGTTCACTGAGC	comp103836_c0_seq1	1
comp103836_c0_seq1_1	1	219	18	6	1	ATC	GATGATGATGATGATGAT	NA	0	0	5	4	168	CCTGAGCACGGAAAGGTAGTATTTTAGCATGAGGCTGACATACCTTATGTAGCCCCTACTGTTATACCTATTGTAGTACCAACAACTAGCTCATCAACATTTGAACTTTTATCAGTTTTGTTGgatgatgatgatgatgataaaaaaGGATTGATGAGTTCACTGAGC	CCTGAGCACGGAAAGGTAGT	GCTCAGTGAACTCATCAATCCTT	103	4	96	20	263	23	59.353	59.771	5.1000	8.2000	3.8765	F	263	AAAGGAAGAAGTCAAAAGATGACTCTGAGCTAAAGAACAGATGGAAGATTGTGATGCAAGAGTCAACATTCTTGCCCAATTAGAAGCATGTGGAGCCTGAGCACGGAAAGGTAGTATTTTAGCATGAGGCTGACATACCTTATGTAGCCCCTACTGTTATACCTATTGTAGTACCAACAACTAGCTCATCAACATTTGAACTTTTATCAGTTTTGTTGgatgatgatgatgatgataaaaaaGGATTGATGAGTTCACTGAGC	comp103836_c0_seq1	1
comp103836_c0_seq1_1	1	219	18	6	1	ATC	GATGATGATGATGATGAT	NA	0	0	5	4	190	GCCCAATTAGAAGCATGTGGAGCCTGAGCACGGAAAGGTAGTATTTTAGCATGAGGCTGACATACCTTATGTAGCCCCTACTGTTATACCTATTGTAGTACCAACAACTAGCTCATCAACATTTGAACTTTTATCAGTTTTGTTGgatgatgatgatgatgataaaaaaGGATTGATGAGTTCACTGAGC	GCCCAATTAGAAGCATGTGG	GCTCAGTGAACTCATCAATCCTT	125	4	74	20	263	23	60.469	59.771	8.2000	8.2000	3.6980	F	263	AAAGGAAGAAGTCAAAAGATGACTCTGAGCTAAAGAACAGATGGAAGATTGTGATGCAAGAGTCAACATTCTTGCCCAATTAGAAGCATGTGGAGCCTGAGCACGGAAAGGTAGTATTTTAGCATGAGGCTGACATACCTTATGTAGCCCCTACTGTTATACCTATTGTAGTACCAACAACTAGCTCATCAACATTTGAACTTTTATCAGTTTTGTTGgatgatgatgatgatgataaaaaaGGATTGATGAGTTCACTGAGC	comp103836_c0_seq1	1
comp103836_c0_seq1_1	1	219	18	6	1	ATC	GATGATGATGATGATGAT	NA	0	0	5	4	240	TCTGAGCTAAAGAACAGATGGAAGATTGTGATGCAAGAGTCAACATTCTTGCCCAATTAGAAGCATGTGGAGCCTGAGCACGGAAAGGTAGTATTTTAGCATGAGGCTGACATACCTTATGTAGCCCCTACTGTTATACCTATTGTAGTACCAACAACTAGCTCATCAACATTTGAACTTTTATCAGTTTTGTTGgatgatgatgatgatgataaaaaaGGATTGATGAGTTCACTGAGC	TCTGAGCTAAAGAACAGATGGAAG	GCTCAGTGAACTCATCAATCCTT	171	4	24	24	263	23	59.218	59.771	8.2000	8.2000	8.0111	F	263	AAAGGAAGAAGTCAAAAGATGACTCTGAGCTAAAGAACAGATGGAAGATTGTGATGCAAGAGTCAACATTCTTGCCCAATTAGAAGCATGTGGAGCCTGAGCACGGAAAGGTAGTATTTTAGCATGAGGCTGACATACCTTATGTAGCCCCTACTGTTATACCTATTGTAGTACCAACAACTAGCTCATCAACATTTGAACTTTTATCAGTTTTGTTGgatgatgatgatgatgataaaaaaGGATTGATGAGTTCACTGAGC	comp103836_c0_seq1	1
comp103836_c0_seq1_1	1	219	18	6	1	ATC	GATGATGATGATGATGAT	NA	0	0	5	4	240	TCTGAGCTAAAGAACAGATGGAAGATTGTGATGCAAGAGTCAACATTCTTGCCCAATTAGAAGCATGTGGAGCCTGAGCACGGAAAGGTAGTATTTTAGCATGAGGCTGACATACCTTATGTAGCCCCTACTGTTATACCTATTGTAGTACCAACAACTAGCTCATCAACATTTGAACTTTTATCAGTTTTGTTGgatgatgatgatgatgataaaaaaGGATTGATGAGTTCACTGAGC	TCTGAGCTAAAGAACAGATGGAA	GCTCAGTGAACTCATCAATCCTT	172	4	24	23	263	23	58.276	59.771	8.5000	8.2000	7.9529	F	263	AAAGGAAGAAGTCAAAAGATGACTCTGAGCTAAAGAACAGATGGAAGATTGTGATGCAAGAGTCAACATTCTTGCCCAATTAGAAGCATGTGGAGCCTGAGCACGGAAAGGTAGTATTTTAGCATGAGGCTGACATACCTTATGTAGCCCCTACTGTTATACCTATTGTAGTACCAACAACTAGCTCATCAACATTTGAACTTTTATCAGTTTTGTTGgatgatgatgatgatgataaaaaaGGATTGATGAGTTCACTGAGC	comp103836_c0_seq1	1
comp103836_c0_seq1_1	1	219	18	6	1	ATC	GATGATGATGATGATGAT	NA	0	0	6	5	183	TAGAAGCATGTGGAGCCTGAGCACGGAAAGGTAGTATTTTAGCATGAGGCTGACATACCTTATGTAGCCCCTACTGTTATACCTATTGTAGTACCAACAACTAGCTCATCAACATTTGAACTTTTATCAGTTTTGTTGgatgatgatgatgatgataaaaaaGGATTGATGAGTTCACTGAGC	TAGAAGCATGTGGAGCCTGA	GCTCAGTGAACTCATCAATCCT	118	5	81	20	263	22	59.547	58.405	8.2000	7.8000	4.0489	F	263	AAAGGAAGAAGTCAAAAGATGACTCTGAGCTAAAGAACAGATGGAAGATTGTGATGCAAGAGTCAACATTCTTGCCCAATTAGAAGCATGTGGAGCCTGAGCACGGAAAGGTAGTATTTTAGCATGAGGCTGACATACCTTATGTAGCCCCTACTGTTATACCTATTGTAGTACCAACAACTAGCTCATCAACATTTGAACTTTTATCAGTTTTGTTGgatgatgatgatgatgataaaaaaGGATTGATGAGTTCACTGAGC	comp103836_c0_seq1	1
comp103836_c0_seq1_1	1	219	18	6	1	ATC	GATGATGATGATGATGAT	NA	0	0	6	4	183	TAGAAGCATGTGGAGCCTGAGCACGGAAAGGTAGTATTTTAGCATGAGGCTGACATACCTTATGTAGCCCCTACTGTTATACCTATTGTAGTACCAACAACTAGCTCATCAACATTTGAACTTTTATCAGTTTTGTTGgatgatgatgatgatgataaaaaaGGATTGATGAGTTCACTGAGC	TAGAAGCATGTGGAGCCTGA	GCTCAGTGAACTCATCAATCCTT	118	4	81	20	263	23	59.547	59.771	8.2000	8.2000	3.6826	F	263	AAAGGAAGAAGTCAAAAGATGACTCTGAGCTAAAGAACAGATGGAAGATTGTGATGCAAGAGTCAACATTCTTGCCCAATTAGAAGCATGTGGAGCCTGAGCACGGAAAGGTAGTATTTTAGCATGAGGCTGACATACCTTATGTAGCCCCTACTGTTATACCTATTGTAGTACCAACAACTAGCTCATCAACATTTGAACTTTTATCAGTTTTGTTGgatgatgatgatgatgataaaaaaGGATTGATGAGTTCACTGAGC	comp103836_c0_seq1	1
comp103836_c0_seq1_1	1	219	18	6	1	ATC	GATGATGATGATGATGAT	NA	0	0	6	4	241	CTCTGAGCTAAAGAACAGATGGAAGATTGTGATGCAAGAGTCAACATTCTTGCCCAATTAGAAGCATGTGGAGCCTGAGCACGGAAAGGTAGTATTTTAGCATGAGGCTGACATACCTTATGTAGCCCCTACTGTTATACCTATTGTAGTACCAACAACTAGCTCATCAACATTTGAACTTTTATCAGTTTTGTTGgatgatgatgatgatgataaaaaaGGATTGATGAGTTCACTGAGC	CTCTGAGCTAAAGAACAGATGGAA	GCTCAGTGAACTCATCAATCCTT	172	4	23	24	263	23	59.218	59.771	8.5000	8.2000	8.0111	F	263	AAAGGAAGAAGTCAAAAGATGACTCTGAGCTAAAGAACAGATGGAAGATTGTGATGCAAGAGTCAACATTCTTGCCCAATTAGAAGCATGTGGAGCCTGAGCACGGAAAGGTAGTATTTTAGCATGAGGCTGACATACCTTATGTAGCCCCTACTGTTATACCTATTGTAGTACCAACAACTAGCTCATCAACATTTGAACTTTTATCAGTTTTGTTGgatgatgatgatgatgataaaaaaGGATTGATGAGTTCACTGAGC	comp103836_c0_seq1	1
comp103908_c0_seq1_1	1	224	10	5	1	AC	CACACACACA	NA	1	1	5	0	137	TGGCTCCCTTAGAGTGTTGTGATCCTTTGGTCAGtttttCTAATCCTTTCTTCTAAGTGGGGTTGTGCTTGtttttGCACCTTTCTGTTATCTTGTGGTTTGCACTcacacacacaCCTtctctctcATTCTCGCTC	TGGCTCCCTTAGAGTGTTGTG	GAGCGAGAATGAGAGAGAAGG	85	0	118	21	254	21	60.297	58.364	7.0000	8.2000	3.9333	F	317	CTGGACGATTAGTGCTTCTTGGCAACCCTTGCTAGCCAAGCTCAATTAGTCTCTGGTGGTCCTcccccTTTGCATCCTGTGGCCCTCATGGTTcccccTCCTTGTTAGTTGATTCCGTGGCTCCCTTAGAGTGTTGTGATCCTTTGGTCAGtttttCTAATCCTTTCTTCTAAGTGGGGTTGTGCTTGtttttGCACCTTTCTGTTATCTTGTGGTTTGCACTcacacacacaCCTtctctctcATTCTCGCTCTCATTTTCTCATTTCGGGGCTCTTTTGAATTTATTGGTTAGGtttttCTCGTTTGGgtgtgtT	comp103908_c0_seq1	1
comp103908_c0_seq1_1	1	224	10	5	1	AC	CACACACACA	NA	0	0	5	0	139	CGTGGCTCCCTTAGAGTGTTGTGATCCTTTGGTCAGtttttCTAATCCTTTCTTCTAAGTGGGGTTGTGCTTGtttttGCACCTTTCTGTTATCTTGTGGTTTGCACTcacacacacaCCTtctctctcATTCTCGCTC	CGTGGCTCCCTTAGAGTGTT	GAGCGAGAATGAGAGAGAAGG	88	0	116	20	254	21	59.353	58.364	6.4000	8.2000	3.2833	F	317	CTGGACGATTAGTGCTTCTTGGCAACCCTTGCTAGCCAAGCTCAATTAGTCTCTGGTGGTCCTcccccTTTGCATCCTGTGGCCCTCATGGTTcccccTCCTTGTTAGTTGATTCCGTGGCTCCCTTAGAGTGTTGTGATCCTTTGGTCAGtttttCTAATCCTTTCTTCTAAGTGGGGTTGTGCTTGtttttGCACCTTTCTGTTATCTTGTGGTTTGCACTcacacacacaCCTtctctctcATTCTCGCTCTCATTTTCTCATTTCGGGGCTCTTTTGAATTTATTGGTTAGGtttttCTCGTTTGGgtgtgtT	comp103908_c0_seq1	1
comp103908_c0_seq1_1	1	224	10	5	1	AC	CACACACACA	NA	0	0	5	0	228	CCTTGCTAGCCAAGCTCAATTAGTCTCTGGTGGTCCTcccccTTTGCATCCTGTGGCCCTCATGGTTcccccTCCTTGTTAGTTGATTCCGTGGCTCCCTTAGAGTGTTGTGATCCTTTGGTCAGtttttCTAATCCTTTCTTCTAAGTGGGGTTGTGCTTGtttttGCACCTTTCTGTTATCTTGTGGTTTGCACTcacacacacaCCTtctctctcATTCTCGCTC	CCTTGCTAGCCAAGCTCAAT	GAGCGAGAATGAGAGAGAAGG	177	0	27	20	254	21	59.615	58.364	6.9000	8.2000	3.0213	F	317	CTGGACGATTAGTGCTTCTTGGCAACCCTTGCTAGCCAAGCTCAATTAGTCTCTGGTGGTCCTcccccTTTGCATCCTGTGGCCCTCATGGTTcccccTCCTTGTTAGTTGATTCCGTGGCTCCCTTAGAGTGTTGTGATCCTTTGGTCAGtttttCTAATCCTTTCTTCTAAGTGGGGTTGTGCTTGtttttGCACCTTTCTGTTATCTTGTGGTTTGCACTcacacacacaCCTtctctctcATTCTCGCTCTCATTTTCTCATTTCGGGGCTCTTTTGAATTTATTGGTTAGGtttttCTCGTTTGGgtgtgtT	comp103908_c0_seq1	1
comp103908_c0_seq1_1	1	224	10	5	1	AC	CACACACACA	NA	0	0	5	0	245	TAGTGCTTCTTGGCAACCCTTGCTAGCCAAGCTCAATTAGTCTCTGGTGGTCCTcccccTTTGCATCCTGTGGCCCTCATGGTTcccccTCCTTGTTAGTTGATTCCGTGGCTCCCTTAGAGTGTTGTGATCCTTTGGTCAGtttttCTAATCCTTTCTTCTAAGTGGGGTTGTGCTTGtttttGCACCTTTCTGTTATCTTGTGGTTTGCACTcacacacacaCCTtctctctcATTCTCGCTC	TAGTGCTTCTTGGCAACCCT	GAGCGAGAATGAGAGAGAAGG	194	0	10	20	254	21	59.875	58.364	9.1000	8.2000	2.7606	F	317	CTGGACGATTAGTGCTTCTTGGCAACCCTTGCTAGCCAAGCTCAATTAGTCTCTGGTGGTCCTcccccTTTGCATCCTGTGGCCCTCATGGTTcccccTCCTTGTTAGTTGATTCCGTGGCTCCCTTAGAGTGTTGTGATCCTTTGGTCAGtttttCTAATCCTTTCTTCTAAGTGGGGTTGTGCTTGtttttGCACCTTTCTGTTATCTTGTGGTTTGCACTcacacacacaCCTtctctctcATTCTCGCTCTCATTTTCTCATTTCGGGGCTCTTTTGAATTTATTGGTTAGGtttttCTCGTTTGGgtgtgtT	comp103908_c0_seq1	1
comp103908_c0_seq1_1	1	224	10	5	1	AC	CACACACACA	NA	0	0	6	2	153	TTAGTTGATTCCGTGGCTCCCTTAGAGTGTTGTGATCCTTTGGTCAGtttttCTAATCCTTTCTTCTAAGTGGGGTTGTGCTTGtttttGCACCTTTCTGTTATCTTGTGGTTTGCACTcacacacacaCCTtctctctcATTCTCGCTCTCA	TTAGTTGATTCCGTGGCTCC	TGAGAGCGAGAATGAGAGAGAA	99	2	105	20	257	22	60.074	59.454	9.4000	6.7000	2.6200	F	317	CTGGACGATTAGTGCTTCTTGGCAACCCTTGCTAGCCAAGCTCAATTAGTCTCTGGTGGTCCTcccccTTTGCATCCTGTGGCCCTCATGGTTcccccTCCTTGTTAGTTGATTCCGTGGCTCCCTTAGAGTGTTGTGATCCTTTGGTCAGtttttCTAATCCTTTCTTCTAAGTGGGGTTGTGCTTGtttttGCACCTTTCTGTTATCTTGTGGTTTGCACTcacacacacaCCTtctctctcATTCTCGCTCTCATTTTCTCATTTCGGGGCTCTTTTGAATTTATTGGTTAGGtttttCTCGTTTGGgtgtgtT	comp103908_c0_seq1	1
comp103908_c0_seq1_1	1	224	10	5	1	AC	CACACACACA	NA	0	0	6	2	231	CCTTGCTAGCCAAGCTCAATTAGTCTCTGGTGGTCCTcccccTTTGCATCCTGTGGCCCTCATGGTTcccccTCCTTGTTAGTTGATTCCGTGGCTCCCTTAGAGTGTTGTGATCCTTTGGTCAGtttttCTAATCCTTTCTTCTAAGTGGGGTTGTGCTTGtttttGCACCTTTCTGTTATCTTGTGGTTTGCACTcacacacacaCCTtctctctcATTCTCGCTCTCA	CCTTGCTAGCCAAGCTCAAT	TGAGAGCGAGAATGAGAGAGAA	177	2	27	20	257	22	59.615	59.454	6.9000	6.7000	2.9318	F	317	CTGGACGATTAGTGCTTCTTGGCAACCCTTGCTAGCCAAGCTCAATTAGTCTCTGGTGGTCCTcccccTTTGCATCCTGTGGCCCTCATGGTTcccccTCCTTGTTAGTTGATTCCGTGGCTCCCTTAGAGTGTTGTGATCCTTTGGTCAGtttttCTAATCCTTTCTTCTAAGTGGGGTTGTGCTTGtttttGCACCTTTCTGTTATCTTGTGGTTTGCACTcacacacacaCCTtctctctcATTCTCGCTCTCATTTTCTCATTTCGGGGCTCTTTTGAATTTATTGGTTAGGtttttCTCGTTTGGgtgtgtT	comp103908_c0_seq1	1
comp103908_c0_seq1_1	1	224	10	5	1	AC	CACACACACA	NA	0	0	6	2	248	TAGTGCTTCTTGGCAACCCTTGCTAGCCAAGCTCAATTAGTCTCTGGTGGTCCTcccccTTTGCATCCTGTGGCCCTCATGGTTcccccTCCTTGTTAGTTGATTCCGTGGCTCCCTTAGAGTGTTGTGATCCTTTGGTCAGtttttCTAATCCTTTCTTCTAAGTGGGGTTGTGCTTGtttttGCACCTTTCTGTTATCTTGTGGTTTGCACTcacacacacaCCTtctctctcATTCTCGCTCTCA	TAGTGCTTCTTGGCAACCCT	TGAGAGCGAGAATGAGAGAGAA	194	2	10	20	257	22	59.875	59.454	9.1000	6.7000	2.6711	F	317	CTGGACGATTAGTGCTTCTTGGCAACCCTTGCTAGCCAAGCTCAATTAGTCTCTGGTGGTCCTcccccTTTGCATCCTGTGGCCCTCATGGTTcccccTCCTTGTTAGTTGATTCCGTGGCTCCCTTAGAGTGTTGTGATCCTTTGGTCAGtttttCTAATCCTTTCTTCTAAGTGGGGTTGTGCTTGtttttGCACCTTTCTGTTATCTTGTGGTTTGCACTcacacacacaCCTtctctctcATTCTCGCTCTCATTTTCTCATTTCGGGGCTCTTTTGAATTTATTGGTTAGGtttttCTCGTTTGGgtgtgtT	comp103908_c0_seq1	1
comp103908_c0_seq1_1	1	224	10	5	1	AC	CACACACACA	NA	0	0	6	0	138	TGGCTCCCTTAGAGTGTTGTGATCCTTTGGTCAGtttttCTAATCCTTTCTTCTAAGTGGGGTTGTGCTTGtttttGCACCTTTCTGTTATCTTGTGGTTTGCACTcacacacacaCCTtctctctcATTCTCGCTCT	TGGCTCCCTTAGAGTGTTGTG	AGAGCGAGAATGAGAGAGAAGG	85	0	118	21	255	22	60.297	59.369	7.0000	8.2000	3.9282	F	317	CTGGACGATTAGTGCTTCTTGGCAACCCTTGCTAGCCAAGCTCAATTAGTCTCTGGTGGTCCTcccccTTTGCATCCTGTGGCCCTCATGGTTcccccTCCTTGTTAGTTGATTCCGTGGCTCCCTTAGAGTGTTGTGATCCTTTGGTCAGtttttCTAATCCTTTCTTCTAAGTGGGGTTGTGCTTGtttttGCACCTTTCTGTTATCTTGTGGTTTGCACTcacacacacaCCTtctctctcATTCTCGCTCTCATTTTCTCATTTCGGGGCTCTTTTGAATTTATTGGTTAGGtttttCTCGTTTGGgtgtgtT	comp103908_c0_seq1	1
comp103908_c0_seq1_1	1	224	10	5	1	AC	CACACACACA	NA	0	0	6	0	150	TTAGTTGATTCCGTGGCTCCCTTAGAGTGTTGTGATCCTTTGGTCAGtttttCTAATCCTTTCTTCTAAGTGGGGTTGTGCTTGtttttGCACCTTTCTGTTATCTTGTGGTTTGCACTcacacacacaCCTtctctctcATTCTCGCTC	TTAGTTGATTCCGTGGCTCC	GAGCGAGAATGAGAGAGAAGG	99	0	105	20	254	21	60.074	58.364	9.4000	8.2000	2.7095	F	317	CTGGACGATTAGTGCTTCTTGGCAACCCTTGCTAGCCAAGCTCAATTAGTCTCTGGTGGTCCTcccccTTTGCATCCTGTGGCCCTCATGGTTcccccTCCTTGTTAGTTGATTCCGTGGCTCCCTTAGAGTGTTGTGATCCTTTGGTCAGtttttCTAATCCTTTCTTCTAAGTGGGGTTGTGCTTGtttttGCACCTTTCTGTTATCTTGTGGTTTGCACTcacacacacaCCTtctctctcATTCTCGCTCTCATTTTCTCATTTCGGGGCTCTTTTGAATTTATTGGTTAGGtttttCTCGTTTGGgtgtgtT	comp103908_c0_seq1	1
comp103908_c0_seq1_1	1	224	10	5	1	AC	CACACACACA	NA	0	0	6	0	151	TTAGTTGATTCCGTGGCTCCCTTAGAGTGTTGTGATCCTTTGGTCAGtttttCTAATCCTTTCTTCTAAGTGGGGTTGTGCTTGtttttGCACCTTTCTGTTATCTTGTGGTTTGCACTcacacacacaCCTtctctctcATTCTCGCTCT	TTAGTTGATTCCGTGGCTCC	AGAGCGAGAATGAGAGAGAAGG	99	0	105	20	255	22	60.074	59.369	9.4000	8.2000	2.7044	F	317	CTGGACGATTAGTGCTTCTTGGCAACCCTTGCTAGCCAAGCTCAATTAGTCTCTGGTGGTCCTcccccTTTGCATCCTGTGGCCCTCATGGTTcccccTCCTTGTTAGTTGATTCCGTGGCTCCCTTAGAGTGTTGTGATCCTTTGGTCAGtttttCTAATCCTTTCTTCTAAGTGGGGTTGTGCTTGtttttGCACCTTTCTGTTATCTTGTGGTTTGCACTcacacacacaCCTtctctctcATTCTCGCTCTCATTTTCTCATTTCGGGGCTCTTTTGAATTTATTGGTTAGGtttttCTCGTTTGGgtgtgtT	comp103908_c0_seq1	1
comp103908_c0_seq1_1	1	224	10	5	1	AC	CACACACACA	NA	0	0	6	0	229	CCTTGCTAGCCAAGCTCAATTAGTCTCTGGTGGTCCTcccccTTTGCATCCTGTGGCCCTCATGGTTcccccTCCTTGTTAGTTGATTCCGTGGCTCCCTTAGAGTGTTGTGATCCTTTGGTCAGtttttCTAATCCTTTCTTCTAAGTGGGGTTGTGCTTGtttttGCACCTTTCTGTTATCTTGTGGTTTGCACTcacacacacaCCTtctctctcATTCTCGCTCT	CCTTGCTAGCCAAGCTCAAT	AGAGCGAGAATGAGAGAGAAGG	177	0	27	20	255	22	59.615	59.369	6.9000	8.2000	3.0162	F	317	CTGGACGATTAGTGCTTCTTGGCAACCCTTGCTAGCCAAGCTCAATTAGTCTCTGGTGGTCCTcccccTTTGCATCCTGTGGCCCTCATGGTTcccccTCCTTGTTAGTTGATTCCGTGGCTCCCTTAGAGTGTTGTGATCCTTTGGTCAGtttttCTAATCCTTTCTTCTAAGTGGGGTTGTGCTTGtttttGCACCTTTCTGTTATCTTGTGGTTTGCACTcacacacacaCCTtctctctcATTCTCGCTCTCATTTTCTCATTTCGGGGCTCTTTTGAATTTATTGGTTAGGtttttCTCGTTTGGgtgtgtT	comp103908_c0_seq1	1
comp103908_c0_seq1_1	1	224	10	5	1	AC	CACACACACA	NA	0	0	6	0	246	TAGTGCTTCTTGGCAACCCTTGCTAGCCAAGCTCAATTAGTCTCTGGTGGTCCTcccccTTTGCATCCTGTGGCCCTCATGGTTcccccTCCTTGTTAGTTGATTCCGTGGCTCCCTTAGAGTGTTGTGATCCTTTGGTCAGtttttCTAATCCTTTCTTCTAAGTGGGGTTGTGCTTGtttttGCACCTTTCTGTTATCTTGTGGTTTGCACTcacacacacaCCTtctctctcATTCTCGCTCT	TAGTGCTTCTTGGCAACCCT	AGAGCGAGAATGAGAGAGAAGG	194	0	10	20	255	22	59.875	59.369	9.1000	8.2000	2.7554	F	317	CTGGACGATTAGTGCTTCTTGGCAACCCTTGCTAGCCAAGCTCAATTAGTCTCTGGTGGTCCTcccccTTTGCATCCTGTGGCCCTCATGGTTcccccTCCTTGTTAGTTGATTCCGTGGCTCCCTTAGAGTGTTGTGATCCTTTGGTCAGtttttCTAATCCTTTCTTCTAAGTGGGGTTGTGCTTGtttttGCACCTTTCTGTTATCTTGTGGTTTGCACTcacacacacaCCTtctctctcATTCTCGCTCTCATTTTCTCATTTCGGGGCTCTTTTGAATTTATTGGTTAGGtttttCTCGTTTGGgtgtgtT	comp103908_c0_seq1	1
comp104059_c0_seq1_1	1	21	10	5	1	AG	AGAGAGAGAG	NA	1	1	3	0	157	ACGCTCTTCCGATCTTTGCagagagagagCAgggggAGTAGTTATAGCATCTGTTGCCGACCCGGCGCAGAACAGAAACCGCGAGGTAAATTTCCGTCGCCGTGTAGCCTTCGAAATCCAGTTGGAAACTTACAAGGAAAGAAATCATCAAGAAGGG	ACGCTCTTCCGATCTTTGC	CCCTTCTTGATGATTTCTTTCCT	0	105	2	19	158	23	60.498	59.958	8.8000	8.2000	4.5397	F	210	GACGCTCTTCCGATCTTTGCagagagagagCAgggggAGTAGTTATAGCATCTGTTGCCGACCCGGCGCAGAACAGAAACCGCGAGGTAAATTTCCGTCGCCGTGTAGCCTTCGAAATCCAGTTGGAAACTTACAAGGAAAGAAATCATCAAGAAGGGATGTGTATTCTCGATTTTCCAATTGCAGACAACTTGCATCGTGTTTAAGATC	comp104059_c0_seq1	1
comp104059_c0_seq1_1	1	21	10	5	1	AG	AGAGAGAGAG	NA	0	0	3	0	157	ACGCTCTTCCGATCTTTGCagagagagagCAgggggAGTAGTTATAGCATCTGTTGCCGACCCGGCGCAGAACAGAAACCGCGAGGTAAATTTCCGTCGCCGTGTAGCCTTCGAAATCCAGTTGGAAACTTACAAGGAAAGAAATCATCAAGAAGGG	ACGCTCTTCCGATCTTTGC	CCCTTCTTGATGATTTCTTTCC	0	106	2	19	158	22	60.498	59.068	8.8000	8.5000	4.4297	F	210	GACGCTCTTCCGATCTTTGCagagagagagCAgggggAGTAGTTATAGCATCTGTTGCCGACCCGGCGCAGAACAGAAACCGCGAGGTAAATTTCCGTCGCCGTGTAGCCTTCGAAATCCAGTTGGAAACTTACAAGGAAAGAAATCATCAAGAAGGGATGTGTATTCTCGATTTTCCAATTGCAGACAACTTGCATCGTGTTTAAGATC	comp104059_c0_seq1	1
comp104059_c0_seq1_1	1	21	10	5	1	AG	AGAGAGAGAG	NA	0	0	3	0	170	ACGCTCTTCCGATCTTTGCagagagagagCAgggggAGTAGTTATAGCATCTGTTGCCGACCCGGCGCAGAACAGAAACCGCGAGGTAAATTTCCGTCGCCGTGTAGCCTTCGAAATCCAGTTGGAAACTTACAAGGAAAGAAATCATCAAGAAGGGATGTGTATTCTCG	ACGCTCTTCCGATCTTTGC	CGAGAATACACATCCCTTCTTG	0	119	2	19	171	22	60.498	58.718	8.8000	7.0000	4.7798	F	210	GACGCTCTTCCGATCTTTGCagagagagagCAgggggAGTAGTTATAGCATCTGTTGCCGACCCGGCGCAGAACAGAAACCGCGAGGTAAATTTCCGTCGCCGTGTAGCCTTCGAAATCCAGTTGGAAACTTACAAGGAAAGAAATCATCAAGAAGGGATGTGTATTCTCGATTTTCCAATTGCAGACAACTTGCATCGTGTTTAAGATC	comp104059_c0_seq1	1
comp104059_c0_seq1_1	1	21	10	5	1	AG	AGAGAGAGAG	NA	0	0	3	0	201	ACGCTCTTCCGATCTTTGCagagagagagCAgggggAGTAGTTATAGCATCTGTTGCCGACCCGGCGCAGAACAGAAACCGCGAGGTAAATTTCCGTCGCCGTGTAGCCTTCGAAATCCAGTTGGAAACTTACAAGGAAAGAAATCATCAAGAAGGGATGTGTATTCTCGATTTTCCAATTGCAGACAACTTGCATCGTGT	ACGCTCTTCCGATCTTTGC	ACACGATGCAAGTTGTCTGC	0	152	2	19	202	20	60.498	59.912	8.8000	8.2000	1.5864	F	210	GACGCTCTTCCGATCTTTGCagagagagagCAgggggAGTAGTTATAGCATCTGTTGCCGACCCGGCGCAGAACAGAAACCGCGAGGTAAATTTCCGTCGCCGTGTAGCCTTCGAAATCCAGTTGGAAACTTACAAGGAAAGAAATCATCAAGAAGGGATGTGTATTCTCGATTTTCCAATTGCAGACAACTTGCATCGTGTTTAAGATC	comp104059_c0_seq1	1
comp104059_c0_seq1_1	1	21	10	5	1	AG	AGAGAGAGAG	NA	0	0	3	0	202	GACGCTCTTCCGATCTTTGCagagagagagCAgggggAGTAGTTATAGCATCTGTTGCCGACCCGGCGCAGAACAGAAACCGCGAGGTAAATTTCCGTCGCCGTGTAGCCTTCGAAATCCAGTTGGAAACTTACAAGGAAAGAAATCATCAAGAAGGGATGTGTATTCTCGATTTTCCAATTGCAGACAACTTGCATCGTGT	GACGCTCTTCCGATCTTTGC	ACACGATGCAAGTTGTCTGC	0	152	1	20	202	20	62.332	59.912	8.8000	8.2000	2.4201	F	210	GACGCTCTTCCGATCTTTGCagagagagagCAgggggAGTAGTTATAGCATCTGTTGCCGACCCGGCGCAGAACAGAAACCGCGAGGTAAATTTCCGTCGCCGTGTAGCCTTCGAAATCCAGTTGGAAACTTACAAGGAAAGAAATCATCAAGAAGGGATGTGTATTCTCGATTTTCCAATTGCAGACAACTTGCATCGTGTTTAAGATC	comp104059_c0_seq1	1
comp104059_c0_seq1_1	1	21	10	5	1	AG	AGAGAGAGAG	NA	0	0	4	0	90	ACGCTCTTCCGATCTTTGCagagagagagCAgggggAGTAGTTATAGCATCTGTTGCCGACCCGGCGCAGAACAGAAACCGCGAGGTAAA	ACGCTCTTCCGATCTTTGC	TTTACCTCGCGGTTTCTGTT	0	41	2	19	91	20	60.498	59.747	8.8000	6.7000	1.7516	F	210	GACGCTCTTCCGATCTTTGCagagagagagCAgggggAGTAGTTATAGCATCTGTTGCCGACCCGGCGCAGAACAGAAACCGCGAGGTAAATTTCCGTCGCCGTGTAGCCTTCGAAATCCAGTTGGAAACTTACAAGGAAAGAAATCATCAAGAAGGGATGTGTATTCTCGATTTTCCAATTGCAGACAACTTGCATCGTGTTTAAGATC	comp104059_c0_seq1	1
comp104059_c0_seq1_1	1	21	10	5	1	AG	AGAGAGAGAG	NA	0	0	4	0	127	ACGCTCTTCCGATCTTTGCagagagagagCAgggggAGTAGTTATAGCATCTGTTGCCGACCCGGCGCAGAACAGAAACCGCGAGGTAAATTTCCGTCGCCGTGTAGCCTTCGAAATCCAGTTGGAA	ACGCTCTTCCGATCTTTGC	TTCCAACTGGATTTCGAAGG	0	78	2	19	128	20	60.498	60.044	8.8000	8.2000	1.5422	F	210	GACGCTCTTCCGATCTTTGCagagagagagCAgggggAGTAGTTATAGCATCTGTTGCCGACCCGGCGCAGAACAGAAACCGCGAGGTAAATTTCCGTCGCCGTGTAGCCTTCGAAATCCAGTTGGAAACTTACAAGGAAAGAAATCATCAAGAAGGGATGTGTATTCTCGATTTTCCAATTGCAGACAACTTGCATCGTGTTTAAGATC	comp104059_c0_seq1	1
comp104059_c0_seq1_1	1	21	10	5	1	AG	AGAGAGAGAG	NA	0	0	4	0	198	ACGCTCTTCCGATCTTTGCagagagagagCAgggggAGTAGTTATAGCATCTGTTGCCGACCCGGCGCAGAACAGAAACCGCGAGGTAAATTTCCGTCGCCGTGTAGCCTTCGAAATCCAGTTGGAAACTTACAAGGAAAGAAATCATCAAGAAGGGATGTGTATTCTCGATTTTCCAATTGCAGACAACTTGCATCG	ACGCTCTTCCGATCTTTGC	CGATGCAAGTTGTCTGCAAT	0	149	2	19	199	20	60.498	59.871	8.8000	8.4000	1.6272	F	210	GACGCTCTTCCGATCTTTGCagagagagagCAgggggAGTAGTTATAGCATCTGTTGCCGACCCGGCGCAGAACAGAAACCGCGAGGTAAATTTCCGTCGCCGTGTAGCCTTCGAAATCCAGTTGGAAACTTACAAGGAAAGAAATCATCAAGAAGGGATGTGTATTCTCGATTTTCCAATTGCAGACAACTTGCATCGTGTTTAAGATC	comp104059_c0_seq1	1
comp104059_c0_seq1_1	1	21	10	5	1	AG	AGAGAGAGAG	NA	0	0	10	0	95	ACGCTCTTCCGATCTTTGCagagagagagCAgggggAGTAGTTATAGCATCTGTTGCCGACCCGGCGCAGAACAGAAACCGCGAGGTAAATTTCC	ACGCTCTTCCGATCTTTGC	GGAAATTTACCTCGCGGTTT	0	46	2	19	96	20	60.498	60.312	8.8000	8.2000	1.8103	F	210	GACGCTCTTCCGATCTTTGCagagagagagCAgggggAGTAGTTATAGCATCTGTTGCCGACCCGGCGCAGAACAGAAACCGCGAGGTAAATTTCCGTCGCCGTGTAGCCTTCGAAATCCAGTTGGAAACTTACAAGGAAAGAAATCATCAAGAAGGGATGTGTATTCTCGATTTTCCAATTGCAGACAACTTGCATCGTGTTTAAGATC	comp104059_c0_seq1	1
comp104146_c0_seq1_1	1	43	10	5	1	AC	CACACACACA	NA	1	1	4	20	201	ATACTCACTCTTTCCGCCCATCAATTCGATGGGCGATTATcacacacacaTATATGGGGCGGGCAAGAAGGATCCATGGGAGGGATTGAGTAAGCAGGCGGAATCCTAGAGTTGCATGCGTGATACgagagaAGGCTATGTTGAAGCCGTAGCAGGCATACGGGGAGAACCTTGTTCTAGTGGATCACAACATTGTGGCAG	ATACTCACTCTTTCCGCCCA	CTGCCACAATGTTGTGATCC	20	131	3	20	203	20	59.694	59.967	11.2000	7.8000	0.3391	B	349	GCATACTCACTCTTTCCGCCCATCAATTCGATGGGCGATTATcacacacacaTATATGGGGCGGGCAAGAAGGATCCATGGGAGGGATTGAGTAAGCAGGCGGAATCCTAGAGTTGCATGCGTGATACgagagaAGGCTATGTTGAAGCCGTAGCAGGCATACGGGGAGAACCTTGTTCTAGTGGATCACAACATTGTGGCAGCTAGGGCAGATCAGATTGAATCGTATCACTCCGCCGCGGCCgtgtgtGGGTTAATCCGAGGCACCATAcccccccTCtatataGTTCTcccccccACCCGGATATAGAATGGCGCATTCCCCGGCCCTCCTCCAGTTCTAGTCGGC	comp104146_c0_seq1	1
comp104146_c0_seq1_1	1	43	10	5	1	AC	CACACACACA	NA	0	0	4	20	347	ATACTCACTCTTTCCGCCCATCAATTCGATGGGCGATTATcacacacacaTATATGGGGCGGGCAAGAAGGATCCATGGGAGGGATTGAGTAAGCAGGCGGAATCCTAGAGTTGCATGCGTGATACgagagaAGGCTATGTTGAAGCCGTAGCAGGCATACGGGGAGAACCTTGTTCTAGTGGATCACAACATTGTGGCAGCTAGGGCAGATCAGATTGAATCGTATCACTCCGCCGCGGCCgtgtgtGGGTTAATCCGAGGCACCATAcccccccTCtatataGTTCTcccccccACCCGGATATAGAATGGCGCATTCCCCGGCCCTCCTCCAGTTCTAGTCGGC	ATACTCACTCTTTCCGCCCA	GCCGACTAGAACTGGAGGAG	20	277	3	20	349	20	59.694	59.040	11.2000	7.9000	1.2663	F	349	GCATACTCACTCTTTCCGCCCATCAATTCGATGGGCGATTATcacacacacaTATATGGGGCGGGCAAGAAGGATCCATGGGAGGGATTGAGTAAGCAGGCGGAATCCTAGAGTTGCATGCGTGATACgagagaAGGCTATGTTGAAGCCGTAGCAGGCATACGGGGAGAACCTTGTTCTAGTGGATCACAACATTGTGGCAGCTAGGGCAGATCAGATTGAATCGTATCACTCCGCCGCGGCCgtgtgtGGGTTAATCCGAGGCACCATAcccccccTCtatataGTTCTcccccccACCCGGATATAGAATGGCGCATTCCCCGGCCCTCCTCCAGTTCTAGTCGGC	comp104146_c0_seq1	1
comp104146_c0_seq1_1	1	43	10	5	1	AC	CACACACACA	NA	0	0	6	22	112	GCATACTCACTCTTTCCGCCCATCAATTCGATGGGCGATTATcacacacacaTATATGGGGCGGGCAAGAAGGATCCATGGGAGGGATTGAGTAAGCAGGCGGAATCCTAGA	GCATACTCACTCTTTCCGCC	TCTAGGATTCCGCCTGCTTA	22	40	1	20	112	20	59.843	59.938	12.9000	7.5000	0.2192	A	349	GCATACTCACTCTTTCCGCCCATCAATTCGATGGGCGATTATcacacacacaTATATGGGGCGGGCAAGAAGGATCCATGGGAGGGATTGAGTAAGCAGGCGGAATCCTAGAGTTGCATGCGTGATACgagagaAGGCTATGTTGAAGCCGTAGCAGGCATACGGGGAGAACCTTGTTCTAGTGGATCACAACATTGTGGCAGCTAGGGCAGATCAGATTGAATCGTATCACTCCGCCGCGGCCgtgtgtGGGTTAATCCGAGGCACCATAcccccccTCtatataGTTCTcccccccACCCGGATATAGAATGGCGCATTCCCCGGCCCTCCTCCAGTTCTAGTCGGC	comp104146_c0_seq1	1
comp104146_c0_seq1_1	1	43	10	5	1	AC	CACACACACA	NA	0	0	6	22	129	GCATACTCACTCTTTCCGCCCATCAATTCGATGGGCGATTATcacacacacaTATATGGGGCGGGCAAGAAGGATCCATGGGAGGGATTGAGTAAGCAGGCGGAATCCTAGAGTTGCATGCGTGATACg	GCATACTCACTCTTTCCGCC	CGTATCACGCATGCAACTCT	22	57	1	20	129	20	59.843	59.895	12.9000	6.1000	0.2625	F	349	GCATACTCACTCTTTCCGCCCATCAATTCGATGGGCGATTATcacacacacaTATATGGGGCGGGCAAGAAGGATCCATGGGAGGGATTGAGTAAGCAGGCGGAATCCTAGAGTTGCATGCGTGATACgagagaAGGCTATGTTGAAGCCGTAGCAGGCATACGGGGAGAACCTTGTTCTAGTGGATCACAACATTGTGGCAGCTAGGGCAGATCAGATTGAATCGTATCACTCCGCCGCGGCCgtgtgtGGGTTAATCCGAGGCACCATAcccccccTCtatataGTTCTcccccccACCCGGATATAGAATGGCGCATTCCCCGGCCCTCCTCCAGTTCTAGTCGGC	comp104146_c0_seq1	1
comp104146_c0_seq1_1	1	43	10	5	1	AC	CACACACACA	NA	0	0	6	22	131	GCATACTCACTCTTTCCGCCCATCAATTCGATGGGCGATTATcacacacacaTATATGGGGCGGGCAAGAAGGATCCATGGGAGGGATTGAGTAAGCAGGCGGAATCCTAGAGTTGCATGCGTGATACgag	GCATACTCACTCTTTCCGCC	CTCGTATCACGCATGCAACT	22	59	1	20	131	20	59.843	59.895	12.9000	6.7000	0.2625	F	349	GCATACTCACTCTTTCCGCCCATCAATTCGATGGGCGATTATcacacacacaTATATGGGGCGGGCAAGAAGGATCCATGGGAGGGATTGAGTAAGCAGGCGGAATCCTAGAGTTGCATGCGTGATACgagagaAGGCTATGTTGAAGCCGTAGCAGGCATACGGGGAGAACCTTGTTCTAGTGGATCACAACATTGTGGCAGCTAGGGCAGATCAGATTGAATCGTATCACTCCGCCGCGGCCgtgtgtGGGTTAATCCGAGGCACCATAcccccccTCtatataGTTCTcccccccACCCGGATATAGAATGGCGCATTCCCCGGCCCTCCTCCAGTTCTAGTCGGC	comp104146_c0_seq1	1
comp104146_c0_seq1_1	1	43	10	5	1	AC	CACACACACA	NA	0	0	6	22	155	GCATACTCACTCTTTCCGCCCATCAATTCGATGGGCGATTATcacacacacaTATATGGGGCGGGCAAGAAGGATCCATGGGAGGGATTGAGTAAGCAGGCGGAATCCTAGAGTTGCATGCGTGATACgagagaAGGCTATGTTGAAGCCGTAGC	GCATACTCACTCTTTCCGCC	GCTACGGCTTCAACATAGCC	22	83	1	20	155	20	59.843	59.873	12.9000	8.7000	0.2838	B	349	GCATACTCACTCTTTCCGCCCATCAATTCGATGGGCGATTATcacacacacaTATATGGGGCGGGCAAGAAGGATCCATGGGAGGGATTGAGTAAGCAGGCGGAATCCTAGAGTTGCATGCGTGATACgagagaAGGCTATGTTGAAGCCGTAGCAGGCATACGGGGAGAACCTTGTTCTAGTGGATCACAACATTGTGGCAGCTAGGGCAGATCAGATTGAATCGTATCACTCCGCCGCGGCCgtgtgtGGGTTAATCCGAGGCACCATAcccccccTCtatataGTTCTcccccccACCCGGATATAGAATGGCGCATTCCCCGGCCCTCCTCCAGTTCTAGTCGGC	comp104146_c0_seq1	1
comp104146_c0_seq1_1	1	43	10	5	1	AC	CACACACACA	NA	0	0	6	22	203	GCATACTCACTCTTTCCGCCCATCAATTCGATGGGCGATTATcacacacacaTATATGGGGCGGGCAAGAAGGATCCATGGGAGGGATTGAGTAAGCAGGCGGAATCCTAGAGTTGCATGCGTGATACgagagaAGGCTATGTTGAAGCCGTAGCAGGCATACGGGGAGAACCTTGTTCTAGTGGATCACAACATTGTGGCAG	GCATACTCACTCTTTCCGCC	CTGCCACAATGTTGTGATCC	22	131	1	20	203	20	59.843	59.967	12.9000	7.8000	0.1902	B	349	GCATACTCACTCTTTCCGCCCATCAATTCGATGGGCGATTATcacacacacaTATATGGGGCGGGCAAGAAGGATCCATGGGAGGGATTGAGTAAGCAGGCGGAATCCTAGAGTTGCATGCGTGATACgagagaAGGCTATGTTGAAGCCGTAGCAGGCATACGGGGAGAACCTTGTTCTAGTGGATCACAACATTGTGGCAGCTAGGGCAGATCAGATTGAATCGTATCACTCCGCCGCGGCCgtgtgtGGGTTAATCCGAGGCACCATAcccccccTCtatataGTTCTcccccccACCCGGATATAGAATGGCGCATTCCCCGGCCCTCCTCCAGTTCTAGTCGGC	comp104146_c0_seq1	1
comp104146_c0_seq1_1	1	43	10	5	1	AC	CACACACACA	NA	0	0	6	22	264	GCATACTCACTCTTTCCGCCCATCAATTCGATGGGCGATTATcacacacacaTATATGGGGCGGGCAAGAAGGATCCATGGGAGGGATTGAGTAAGCAGGCGGAATCCTAGAGTTGCATGCGTGATACgagagaAGGCTATGTTGAAGCCGTAGCAGGCATACGGGGAGAACCTTGTTCTAGTGGATCACAACATTGTGGCAGCTAGGGCAGATCAGATTGAATCGTATCACTCCGCCGCGGCCgtgtgtGGGTTAATCCGAGG	GCATACTCACTCTTTCCGCC	CCTCGGATTAACCCACACAC	22	192	1	20	264	20	59.843	60.232	12.9000	6.4000	0.3895	F	349	GCATACTCACTCTTTCCGCCCATCAATTCGATGGGCGATTATcacacacacaTATATGGGGCGGGCAAGAAGGATCCATGGGAGGGATTGAGTAAGCAGGCGGAATCCTAGAGTTGCATGCGTGATACgagagaAGGCTATGTTGAAGCCGTAGCAGGCATACGGGGAGAACCTTGTTCTAGTGGATCACAACATTGTGGCAGCTAGGGCAGATCAGATTGAATCGTATCACTCCGCCGCGGCCgtgtgtGGGTTAATCCGAGGCACCATAcccccccTCtatataGTTCTcccccccACCCGGATATAGAATGGCGCATTCCCCGGCCCTCCTCCAGTTCTAGTCGGC	comp104146_c0_seq1	1
comp104146_c0_seq1_1	1	43	10	5	1	AC	CACACACACA	NA	0	0	6	22	321	GCATACTCACTCTTTCCGCCCATCAATTCGATGGGCGATTATcacacacacaTATATGGGGCGGGCAAGAAGGATCCATGGGAGGGATTGAGTAAGCAGGCGGAATCCTAGAGTTGCATGCGTGATACgagagaAGGCTATGTTGAAGCCGTAGCAGGCATACGGGGAGAACCTTGTTCTAGTGGATCACAACATTGTGGCAGCTAGGGCAGATCAGATTGAATCGTATCACTCCGCCGCGGCCgtgtgtGGGTTAATCCGAGGCACCATAcccccccTCtatataGTTCTcccccccACCCGGATATAGAATGGCGCATT	GCATACTCACTCTTTCCGCC	AATGCGCCATTCTATATCCG	22	249	1	20	321	20	59.843	59.913	12.9000	9.8000	0.2439	F	349	GCATACTCACTCTTTCCGCCCATCAATTCGATGGGCGATTATcacacacacaTATATGGGGCGGGCAAGAAGGATCCATGGGAGGGATTGAGTAAGCAGGCGGAATCCTAGAGTTGCATGCGTGATACgagagaAGGCTATGTTGAAGCCGTAGCAGGCATACGGGGAGAACCTTGTTCTAGTGGATCACAACATTGTGGCAGCTAGGGCAGATCAGATTGAATCGTATCACTCCGCCGCGGCCgtgtgtGGGTTAATCCGAGGCACCATAcccccccTCtatataGTTCTcccccccACCCGGATATAGAATGGCGCATTCCCCGGCCCTCCTCCAGTTCTAGTCGGC	comp104146_c0_seq1	1
comp104146_c0_seq1_1	1	43	10	5	1	AC	CACACACACA	NA	0	0	6	22	349	GCATACTCACTCTTTCCGCCCATCAATTCGATGGGCGATTATcacacacacaTATATGGGGCGGGCAAGAAGGATCCATGGGAGGGATTGAGTAAGCAGGCGGAATCCTAGAGTTGCATGCGTGATACgagagaAGGCTATGTTGAAGCCGTAGCAGGCATACGGGGAGAACCTTGTTCTAGTGGATCACAACATTGTGGCAGCTAGGGCAGATCAGATTGAATCGTATCACTCCGCCGCGGCCgtgtgtGGGTTAATCCGAGGCACCATAcccccccTCtatataGTTCTcccccccACCCGGATATAGAATGGCGCATTCCCCGGCCCTCCTCCAGTTCTAGTCGGC	GCATACTCACTCTTTCCGCC	GCCGACTAGAACTGGAGGAG	22	277	1	20	349	20	59.843	59.040	12.9000	7.9000	1.1174	F	349	GCATACTCACTCTTTCCGCCCATCAATTCGATGGGCGATTATcacacacacaTATATGGGGCGGGCAAGAAGGATCCATGGGAGGGATTGAGTAAGCAGGCGGAATCCTAGAGTTGCATGCGTGATACgagagaAGGCTATGTTGAAGCCGTAGCAGGCATACGGGGAGAACCTTGTTCTAGTGGATCACAACATTGTGGCAGCTAGGGCAGATCAGATTGAATCGTATCACTCCGCCGCGGCCgtgtgtGGGTTAATCCGAGGCACCATAcccccccTCtatataGTTCTcccccccACCCGGATATAGAATGGCGCATTCCCCGGCCCTCCTCCAGTTCTAGTCGGC	comp104146_c0_seq1	1
comp104146_c0_seq1_1	1	43	10	5	1	AC	CACACACACA	NA	0	0	6	21	202	CATACTCACTCTTTCCGCCCATCAATTCGATGGGCGATTATcacacacacaTATATGGGGCGGGCAAGAAGGATCCATGGGAGGGATTGAGTAAGCAGGCGGAATCCTAGAGTTGCATGCGTGATACgagagaAGGCTATGTTGAAGCCGTAGCAGGCATACGGGGAGAACCTTGTTCTAGTGGATCACAACATTGTGGCAG	CATACTCACTCTTTCCGCCC	CTGCCACAATGTTGTGATCC	21	131	2	20	203	20	59.694	59.967	12.9000	7.8000	0.3391	B	349	GCATACTCACTCTTTCCGCCCATCAATTCGATGGGCGATTATcacacacacaTATATGGGGCGGGCAAGAAGGATCCATGGGAGGGATTGAGTAAGCAGGCGGAATCCTAGAGTTGCATGCGTGATACgagagaAGGCTATGTTGAAGCCGTAGCAGGCATACGGGGAGAACCTTGTTCTAGTGGATCACAACATTGTGGCAGCTAGGGCAGATCAGATTGAATCGTATCACTCCGCCGCGGCCgtgtgtGGGTTAATCCGAGGCACCATAcccccccTCtatataGTTCTcccccccACCCGGATATAGAATGGCGCATTCCCCGGCCCTCCTCCAGTTCTAGTCGGC	comp104146_c0_seq1	1
comp104146_c0_seq1_1	1	43	10	5	1	AC	CACACACACA	NA	0	0	6	21	348	CATACTCACTCTTTCCGCCCATCAATTCGATGGGCGATTATcacacacacaTATATGGGGCGGGCAAGAAGGATCCATGGGAGGGATTGAGTAAGCAGGCGGAATCCTAGAGTTGCATGCGTGATACgagagaAGGCTATGTTGAAGCCGTAGCAGGCATACGGGGAGAACCTTGTTCTAGTGGATCACAACATTGTGGCAGCTAGGGCAGATCAGATTGAATCGTATCACTCCGCCGCGGCCgtgtgtGGGTTAATCCGAGGCACCATAcccccccTCtatataGTTCTcccccccACCCGGATATAGAATGGCGCATTCCCCGGCCCTCCTCCAGTTCTAGTCGGC	CATACTCACTCTTTCCGCCC	GCCGACTAGAACTGGAGGAG	21	277	2	20	349	20	59.694	59.040	12.9000	7.9000	1.2663	F	349	GCATACTCACTCTTTCCGCCCATCAATTCGATGGGCGATTATcacacacacaTATATGGGGCGGGCAAGAAGGATCCATGGGAGGGATTGAGTAAGCAGGCGGAATCCTAGAGTTGCATGCGTGATACgagagaAGGCTATGTTGAAGCCGTAGCAGGCATACGGGGAGAACCTTGTTCTAGTGGATCACAACATTGTGGCAGCTAGGGCAGATCAGATTGAATCGTATCACTCCGCCGCGGCCgtgtgtGGGTTAATCCGAGGCACCATAcccccccTCtatataGTTCTcccccccACCCGGATATAGAATGGCGCATTCCCCGGCCCTCCTCCAGTTCTAGTCGGC	comp104146_c0_seq1	1
comp104146_c0_seq1_1	1	43	10	5	1	AC	CACACACACA	NA	0	0	6	0	90	TCAATTCGATGGGCGATTATcacacacacaTATATGGGGCGGGCAAGAAGGATCCATGGGAGGGATTGAGTAAGCAGGCGGAATCCTAGA	TCAATTCGATGGGCGATTAT	TCTAGGATTCCGCCTGCTTA	0	40	23	20	112	20	60.255	59.938	5.8000	7.5000	0.3165	A	349	GCATACTCACTCTTTCCGCCCATCAATTCGATGGGCGATTATcacacacacaTATATGGGGCGGGCAAGAAGGATCCATGGGAGGGATTGAGTAAGCAGGCGGAATCCTAGAGTTGCATGCGTGATACgagagaAGGCTATGTTGAAGCCGTAGCAGGCATACGGGGAGAACCTTGTTCTAGTGGATCACAACATTGTGGCAGCTAGGGCAGATCAGATTGAATCGTATCACTCCGCCGCGGCCgtgtgtGGGTTAATCCGAGGCACCATAcccccccTCtatataGTTCTcccccccACCCGGATATAGAATGGCGCATTCCCCGGCCCTCCTCCAGTTCTAGTCGGC	comp104146_c0_seq1	1
comp104146_c0_seq1_1	1	43	10	5	1	AC	CACACACACA	NA	0	0	6	0	181	TCAATTCGATGGGCGATTATcacacacacaTATATGGGGCGGGCAAGAAGGATCCATGGGAGGGATTGAGTAAGCAGGCGGAATCCTAGAGTTGCATGCGTGATACgagagaAGGCTATGTTGAAGCCGTAGCAGGCATACGGGGAGAACCTTGTTCTAGTGGATCACAACATTGTGGCAG	TCAATTCGATGGGCGATTAT	CTGCCACAATGTTGTGATCC	0	131	23	20	203	20	60.255	59.967	5.8000	7.8000	0.2875	B	349	GCATACTCACTCTTTCCGCCCATCAATTCGATGGGCGATTATcacacacacaTATATGGGGCGGGCAAGAAGGATCCATGGGAGGGATTGAGTAAGCAGGCGGAATCCTAGAGTTGCATGCGTGATACgagagaAGGCTATGTTGAAGCCGTAGCAGGCATACGGGGAGAACCTTGTTCTAGTGGATCACAACATTGTGGCAGCTAGGGCAGATCAGATTGAATCGTATCACTCCGCCGCGGCCgtgtgtGGGTTAATCCGAGGCACCATAcccccccTCtatataGTTCTcccccccACCCGGATATAGAATGGCGCATTCCCCGGCCCTCCTCCAGTTCTAGTCGGC	comp104146_c0_seq1	1
comp104146_c0_seq1_1	1	43	10	5	1	AC	CACACACACA	NA	0	0	6	0	242	TCAATTCGATGGGCGATTATcacacacacaTATATGGGGCGGGCAAGAAGGATCCATGGGAGGGATTGAGTAAGCAGGCGGAATCCTAGAGTTGCATGCGTGATACgagagaAGGCTATGTTGAAGCCGTAGCAGGCATACGGGGAGAACCTTGTTCTAGTGGATCACAACATTGTGGCAGCTAGGGCAGATCAGATTGAATCGTATCACTCCGCCGCGGCCgtgtgtGGGTTAATCCGAGG	TCAATTCGATGGGCGATTAT	CCTCGGATTAACCCACACAC	0	192	23	20	264	20	60.255	60.232	5.8000	6.4000	0.4868	F	349	GCATACTCACTCTTTCCGCCCATCAATTCGATGGGCGATTATcacacacacaTATATGGGGCGGGCAAGAAGGATCCATGGGAGGGATTGAGTAAGCAGGCGGAATCCTAGAGTTGCATGCGTGATACgagagaAGGCTATGTTGAAGCCGTAGCAGGCATACGGGGAGAACCTTGTTCTAGTGGATCACAACATTGTGGCAGCTAGGGCAGATCAGATTGAATCGTATCACTCCGCCGCGGCCgtgtgtGGGTTAATCCGAGGCACCATAcccccccTCtatataGTTCTcccccccACCCGGATATAGAATGGCGCATTCCCCGGCCCTCCTCCAGTTCTAGTCGGC	comp104146_c0_seq1	1
comp104146_c0_seq1_1	1	43	10	5	1	AC	CACACACACA	NA	0	0	6	0	299	TCAATTCGATGGGCGATTATcacacacacaTATATGGGGCGGGCAAGAAGGATCCATGGGAGGGATTGAGTAAGCAGGCGGAATCCTAGAGTTGCATGCGTGATACgagagaAGGCTATGTTGAAGCCGTAGCAGGCATACGGGGAGAACCTTGTTCTAGTGGATCACAACATTGTGGCAGCTAGGGCAGATCAGATTGAATCGTATCACTCCGCCGCGGCCgtgtgtGGGTTAATCCGAGGCACCATAcccccccTCtatataGTTCTcccccccACCCGGATATAGAATGGCGCATT	TCAATTCGATGGGCGATTAT	AATGCGCCATTCTATATCCG	0	249	23	20	321	20	60.255	59.913	5.8000	9.8000	0.3412	F	349	GCATACTCACTCTTTCCGCCCATCAATTCGATGGGCGATTATcacacacacaTATATGGGGCGGGCAAGAAGGATCCATGGGAGGGATTGAGTAAGCAGGCGGAATCCTAGAGTTGCATGCGTGATACgagagaAGGCTATGTTGAAGCCGTAGCAGGCATACGGGGAGAACCTTGTTCTAGTGGATCACAACATTGTGGCAGCTAGGGCAGATCAGATTGAATCGTATCACTCCGCCGCGGCCgtgtgtGGGTTAATCCGAGGCACCATAcccccccTCtatataGTTCTcccccccACCCGGATATAGAATGGCGCATTCCCCGGCCCTCCTCCAGTTCTAGTCGGC	comp104146_c0_seq1	1
comp104146_c0_seq1_1	1	43	10	5	1	AC	CACACACACA	NA	0	0	8	1	91	ATCAATTCGATGGGCGATTATcacacacacaTATATGGGGCGGGCAAGAAGGATCCATGGGAGGGATTGAGTAAGCAGGCGGAATCCTAGA	ATCAATTCGATGGGCGATTA	TCTAGGATTCCGCCTGCTTA	1	40	22	20	112	20	60.255	59.938	5.9000	7.5000	0.3165	A	349	GCATACTCACTCTTTCCGCCCATCAATTCGATGGGCGATTATcacacacacaTATATGGGGCGGGCAAGAAGGATCCATGGGAGGGATTGAGTAAGCAGGCGGAATCCTAGAGTTGCATGCGTGATACgagagaAGGCTATGTTGAAGCCGTAGCAGGCATACGGGGAGAACCTTGTTCTAGTGGATCACAACATTGTGGCAGCTAGGGCAGATCAGATTGAATCGTATCACTCCGCCGCGGCCgtgtgtGGGTTAATCCGAGGCACCATAcccccccTCtatataGTTCTcccccccACCCGGATATAGAATGGCGCATTCCCCGGCCCTCCTCCAGTTCTAGTCGGC	comp104146_c0_seq1	1
comp104146_c0_seq1_1	1	43	10	5	1	AC	CACACACACA	NA	0	0	8	1	182	ATCAATTCGATGGGCGATTATcacacacacaTATATGGGGCGGGCAAGAAGGATCCATGGGAGGGATTGAGTAAGCAGGCGGAATCCTAGAGTTGCATGCGTGATACgagagaAGGCTATGTTGAAGCCGTAGCAGGCATACGGGGAGAACCTTGTTCTAGTGGATCACAACATTGTGGCAG	ATCAATTCGATGGGCGATTA	CTGCCACAATGTTGTGATCC	1	131	22	20	203	20	60.255	59.967	5.9000	7.8000	0.2875	B	349	GCATACTCACTCTTTCCGCCCATCAATTCGATGGGCGATTATcacacacacaTATATGGGGCGGGCAAGAAGGATCCATGGGAGGGATTGAGTAAGCAGGCGGAATCCTAGAGTTGCATGCGTGATACgagagaAGGCTATGTTGAAGCCGTAGCAGGCATACGGGGAGAACCTTGTTCTAGTGGATCACAACATTGTGGCAGCTAGGGCAGATCAGATTGAATCGTATCACTCCGCCGCGGCCgtgtgtGGGTTAATCCGAGGCACCATAcccccccTCtatataGTTCTcccccccACCCGGATATAGAATGGCGCATTCCCCGGCCCTCCTCCAGTTCTAGTCGGC	comp104146_c0_seq1	1
comp104146_c0_seq1_1	1	43	10	5	1	AC	CACACACACA	NA	0	0	8	1	243	ATCAATTCGATGGGCGATTATcacacacacaTATATGGGGCGGGCAAGAAGGATCCATGGGAGGGATTGAGTAAGCAGGCGGAATCCTAGAGTTGCATGCGTGATACgagagaAGGCTATGTTGAAGCCGTAGCAGGCATACGGGGAGAACCTTGTTCTAGTGGATCACAACATTGTGGCAGCTAGGGCAGATCAGATTGAATCGTATCACTCCGCCGCGGCCgtgtgtGGGTTAATCCGAGG	ATCAATTCGATGGGCGATTA	CCTCGGATTAACCCACACAC	1	192	22	20	264	20	60.255	60.232	5.9000	6.4000	0.4868	F	349	GCATACTCACTCTTTCCGCCCATCAATTCGATGGGCGATTATcacacacacaTATATGGGGCGGGCAAGAAGGATCCATGGGAGGGATTGAGTAAGCAGGCGGAATCCTAGAGTTGCATGCGTGATACgagagaAGGCTATGTTGAAGCCGTAGCAGGCATACGGGGAGAACCTTGTTCTAGTGGATCACAACATTGTGGCAGCTAGGGCAGATCAGATTGAATCGTATCACTCCGCCGCGGCCgtgtgtGGGTTAATCCGAGGCACCATAcccccccTCtatataGTTCTcccccccACCCGGATATAGAATGGCGCATTCCCCGGCCCTCCTCCAGTTCTAGTCGGC	comp104146_c0_seq1	1
comp104146_c0_seq1_1	1	43	10	5	1	AC	CACACACACA	NA	0	0	8	1	300	ATCAATTCGATGGGCGATTATcacacacacaTATATGGGGCGGGCAAGAAGGATCCATGGGAGGGATTGAGTAAGCAGGCGGAATCCTAGAGTTGCATGCGTGATACgagagaAGGCTATGTTGAAGCCGTAGCAGGCATACGGGGAGAACCTTGTTCTAGTGGATCACAACATTGTGGCAGCTAGGGCAGATCAGATTGAATCGTATCACTCCGCCGCGGCCgtgtgtGGGTTAATCCGAGGCACCATAcccccccTCtatataGTTCTcccccccACCCGGATATAGAATGGCGCATT	ATCAATTCGATGGGCGATTA	AATGCGCCATTCTATATCCG	1	249	22	20	321	20	60.255	59.913	5.9000	9.8000	0.3412	F	349	GCATACTCACTCTTTCCGCCCATCAATTCGATGGGCGATTATcacacacacaTATATGGGGCGGGCAAGAAGGATCCATGGGAGGGATTGAGTAAGCAGGCGGAATCCTAGAGTTGCATGCGTGATACgagagaAGGCTATGTTGAAGCCGTAGCAGGCATACGGGGAGAACCTTGTTCTAGTGGATCACAACATTGTGGCAGCTAGGGCAGATCAGATTGAATCGTATCACTCCGCCGCGGCCgtgtgtGGGTTAATCCGAGGCACCATAcccccccTCtatataGTTCTcccccccACCCGGATATAGAATGGCGCATTCCCCGGCCCTCCTCCAGTTCTAGTCGGC	comp104146_c0_seq1	1
comp104388_c0_seq1_1	1	150	15	5	1	AAG	GAAGAAGAAGAAGAA	NA	1	1	2	70	202	TCACTGTTGCGTTTCCagagagACGTATGGAAGAGAAATTCTTTTGGGCTATGAAATTTGTTTGAGATTGGACAGGTTGCCATGAACAGCAGAAGAGgaagaagaagaagaaGAGTGAAACGGAAACAAACGTGCTTCTGCCTCCCATTGTTGTGATAATGGTGGGACTGGAGTATACAATTGCGGGCTTATGCAGTTCTAC	TCACTGTTGCGTTTCCAGAG	GTAGAACTGCATAAGCCCGC	77	70	53	20	254	20	60.025	59.873	6.7000	12.9000	0.1512	F	314	CTGCCCTTGACATGTTCTGTTCGATCCGTGAGGCGGATGCCCACATCAGGGATCACTGTTGCGTTTCCagagagACGTATGGAAGAGAAATTCTTTTGGGCTATGAAATTTGTTTGAGATTGGACAGGTTGCCATGAACAGCAGAAGAGgaagaagaagaagaaGAGTGAAACGGAAACAAACGTGCTTCTGCCTCCCATTGTTGTGATAATGGTGGGACTGGAGTATACAATTGCGGGCTTATGCAGTTCTACTGAATTAAGAAGAAAATTGAAACTGAAATTTATCCATCCGGATGCCCCACTTCATAAAAT	comp104388_c0_seq1	1
comp104388_c0_seq1_1	1	150	15	5	1	AAG	GAAGAAGAAGAAGAA	NA	0	0	2	17	142	TTTGAGATTGGACAGGTTGCCATGAACAGCAGAAGAGgaagaagaagaagaaGAGTGAAACGGAAACAAACGTGCTTCTGCCTCCCATTGTTGTGATAATGGTGGGACTGGAGTATACAATTGCGGGCTTATGCAGTTCTAC	TTTGAGATTGGACAGGTTGC	GTAGAACTGCATAAGCCCGC	17	70	113	20	254	20	58.697	59.873	8.2000	12.9000	1.4295	A	314	CTGCCCTTGACATGTTCTGTTCGATCCGTGAGGCGGATGCCCACATCAGGGATCACTGTTGCGTTTCCagagagACGTATGGAAGAGAAATTCTTTTGGGCTATGAAATTTGTTTGAGATTGGACAGGTTGCCATGAACAGCAGAAGAGgaagaagaagaagaaGAGTGAAACGGAAACAAACGTGCTTCTGCCTCCCATTGTTGTGATAATGGTGGGACTGGAGTATACAATTGCGGGCTTATGCAGTTCTACTGAATTAAGAAGAAAATTGAAACTGAAATTTATCCATCCGGATGCCCCACTTCATAAAAT	comp104388_c0_seq1	1
comp104388_c0_seq1_1	1	150	15	5	1	AAG	GAAGAAGAAGAAGAA	NA	0	0	3	32	200	TGGGCTATGAAATTTGTTTGAGATTGGACAGGTTGCCATGAACAGCAGAAGAGgaagaagaagaagaaGAGTGAAACGGAAACAAACGTGCTTCTGCCTCCCATTGTTGTGATAATGGTGGGACTGGAGTATACAATTGCGGGCTTATGCAGTTCTACTGAATTAAGAAGAAAATTGAAACTGAAATTTATCCATCCGGA	TGGGCTATGAAATTTGTTTGA	TCCGGATGGATAAATTTCAGTT	32	110	97	21	296	22	58.148	59.680	7.3000	6.7000	5.1719	A	314	CTGCCCTTGACATGTTCTGTTCGATCCGTGAGGCGGATGCCCACATCAGGGATCACTGTTGCGTTTCCagagagACGTATGGAAGAGAAATTCTTTTGGGCTATGAAATTTGTTTGAGATTGGACAGGTTGCCATGAACAGCAGAAGAGgaagaagaagaagaaGAGTGAAACGGAAACAAACGTGCTTCTGCCTCCCATTGTTGTGATAATGGTGGGACTGGAGTATACAATTGCGGGCTTATGCAGTTCTACTGAATTAAGAAGAAAATTGAAACTGAAATTTATCCATCCGGATGCCCCACTTCATAAAAT	comp104388_c0_seq1	1
comp104388_c0_seq1_1	1	150	15	5	1	AAG	GAAGAAGAAGAAGAA	NA	0	0	3	26	157	CACTGTTGCGTTTCCagagagACGTATGGAAGAGAAATTCTTTTGGGCTATGAAATTTGTTTGAGATTGGACAGGTTGCCATGAACAGCAGAAGAGgaagaagaagaagaaGAGTGAAACGGAAACAAACGTGCTTCTGCCTCCCATTGTTGTGATA	CACTGTTGCGTTTCCAGAGA	TATCACAACAATGGGAGGCA	76	26	54	20	210	20	60.025	59.924	6.4000	9.7000	0.1005	F	314	CTGCCCTTGACATGTTCTGTTCGATCCGTGAGGCGGATGCCCACATCAGGGATCACTGTTGCGTTTCCagagagACGTATGGAAGAGAAATTCTTTTGGGCTATGAAATTTGTTTGAGATTGGACAGGTTGCCATGAACAGCAGAAGAGgaagaagaagaagaaGAGTGAAACGGAAACAAACGTGCTTCTGCCTCCCATTGTTGTGATAATGGTGGGACTGGAGTATACAATTGCGGGCTTATGCAGTTCTACTGAATTAAGAAGAAAATTGAAACTGAAATTTATCCATCCGGATGCCCCACTTCATAAAAT	comp104388_c0_seq1	1
comp104388_c0_seq1_1	1	150	15	5	1	AAG	GAAGAAGAAGAAGAA	NA	0	0	3	26	158	TCACTGTTGCGTTTCCagagagACGTATGGAAGAGAAATTCTTTTGGGCTATGAAATTTGTTTGAGATTGGACAGGTTGCCATGAACAGCAGAAGAGgaagaagaagaagaaGAGTGAAACGGAAACAAACGTGCTTCTGCCTCCCATTGTTGTGATA	TCACTGTTGCGTTTCCAGAG	TATCACAACAATGGGAGGCA	77	26	53	20	210	20	60.025	59.924	6.7000	9.7000	0.1005	F	314	CTGCCCTTGACATGTTCTGTTCGATCCGTGAGGCGGATGCCCACATCAGGGATCACTGTTGCGTTTCCagagagACGTATGGAAGAGAAATTCTTTTGGGCTATGAAATTTGTTTGAGATTGGACAGGTTGCCATGAACAGCAGAAGAGgaagaagaagaagaaGAGTGAAACGGAAACAAACGTGCTTCTGCCTCCCATTGTTGTGATAATGGTGGGACTGGAGTATACAATTGCGGGCTTATGCAGTTCTACTGAATTAAGAAGAAAATTGAAACTGAAATTTATCCATCCGGATGCCCCACTTCATAAAAT	comp104388_c0_seq1	1
comp104388_c0_seq1_1	1	150	15	5	1	AAG	GAAGAAGAAGAAGAA	NA	0	0	3	16	141	TTGAGATTGGACAGGTTGCCATGAACAGCAGAAGAGgaagaagaagaagaaGAGTGAAACGGAAACAAACGTGCTTCTGCCTCCCATTGTTGTGATAATGGTGGGACTGGAGTATACAATTGCGGGCTTATGCAGTTCTAC	TTGAGATTGGACAGGTTGCC	GTAGAACTGCATAAGCCCGC	16	70	114	20	254	20	61.046	59.873	10.0000	12.9000	1.1725	A	314	CTGCCCTTGACATGTTCTGTTCGATCCGTGAGGCGGATGCCCACATCAGGGATCACTGTTGCGTTTCCagagagACGTATGGAAGAGAAATTCTTTTGGGCTATGAAATTTGTTTGAGATTGGACAGGTTGCCATGAACAGCAGAAGAGgaagaagaagaagaaGAGTGAAACGGAAACAAACGTGCTTCTGCCTCCCATTGTTGTGATAATGGTGGGACTGGAGTATACAATTGCGGGCTTATGCAGTTCTACTGAATTAAGAAGAAAATTGAAACTGAAATTTATCCATCCGGATGCCCCACTTCATAAAAT	comp104388_c0_seq1	1
comp104388_c0_seq1_1	1	150	15	5	1	AAG	GAAGAAGAAGAAGAA	NA	0	0	3	14	95	GAGATTGGACAGGTTGCCATGAACAGCAGAAGAGgaagaagaagaagaaGAGTGAAACGGAAACAAACGTGCTTCTGCCTCCCATTGTTGTGATA	GAGATTGGACAGGTTGCCAT	TATCACAACAATGGGAGGCA	14	26	116	20	210	20	59.934	59.924	9.6000	9.7000	0.1421	A	314	CTGCCCTTGACATGTTCTGTTCGATCCGTGAGGCGGATGCCCACATCAGGGATCACTGTTGCGTTTCCagagagACGTATGGAAGAGAAATTCTTTTGGGCTATGAAATTTGTTTGAGATTGGACAGGTTGCCATGAACAGCAGAAGAGgaagaagaagaagaaGAGTGAAACGGAAACAAACGTGCTTCTGCCTCCCATTGTTGTGATAATGGTGGGACTGGAGTATACAATTGCGGGCTTATGCAGTTCTACTGAATTAAGAAGAAAATTGAAACTGAAATTTATCCATCCGGATGCCCCACTTCATAAAAT	comp104388_c0_seq1	1
comp104388_c0_seq1_1	1	150	15	5	1	AAG	GAAGAAGAAGAAGAA	NA	0	0	3	14	141	GAGATTGGACAGGTTGCCATGAACAGCAGAAGAGgaagaagaagaagaaGAGTGAAACGGAAACAAACGTGCTTCTGCCTCCCATTGTTGTGATAATGGTGGGACTGGAGTATACAATTGCGGGCTTATGCAGTTCTACTG	GAGATTGGACAGGTTGCCAT	CAGTAGAACTGCATAAGCCCG	14	71	116	20	256	21	59.934	59.912	9.6000	12.9000	1.1542	A	314	CTGCCCTTGACATGTTCTGTTCGATCCGTGAGGCGGATGCCCACATCAGGGATCACTGTTGCGTTTCCagagagACGTATGGAAGAGAAATTCTTTTGGGCTATGAAATTTGTTTGAGATTGGACAGGTTGCCATGAACAGCAGAAGAGgaagaagaagaagaaGAGTGAAACGGAAACAAACGTGCTTCTGCCTCCCATTGTTGTGATAATGGTGGGACTGGAGTATACAATTGCGGGCTTATGCAGTTCTACTGAATTAAGAAGAAAATTGAAACTGAAATTTATCCATCCGGATGCCCCACTTCATAAAAT	comp104388_c0_seq1	1
comp104388_c0_seq1_1	1	150	15	5	1	AAG	GAAGAAGAAGAAGAA	NA	0	0	4	112	295	TGCCCTTGACATGTTCTGTTCGATCCGTGAGGCGGATGCCCACATCAGGGATCACTGTTGCGTTTCCagagagACGTATGGAAGAGAAATTCTTTTGGGCTATGAAATTTGTTTGAGATTGGACAGGTTGCCATGAACAGCAGAAGAGgaagaagaagaagaaGAGTGAAACGGAAACAAACGTGCTTCTGCCTCCCATTGTTGTGATAATGGTGGGACTGGAGTATACAATTGCGGGCTTATGCAGTTCTACTGAATTAAGAAGAAAATTGAAACTGAAATTTATCCATCCGGA	TGCCCTTGACATGTTCTGTT	TCCGGATGGATAAATTTCAG	128	112	2	20	296	20	59.139	57.492	6.7000	7.0000	3.3695	B	314	CTGCCCTTGACATGTTCTGTTCGATCCGTGAGGCGGATGCCCACATCAGGGATCACTGTTGCGTTTCCagagagACGTATGGAAGAGAAATTCTTTTGGGCTATGAAATTTGTTTGAGATTGGACAGGTTGCCATGAACAGCAGAAGAGgaagaagaagaagaaGAGTGAAACGGAAACAAACGTGCTTCTGCCTCCCATTGTTGTGATAATGGTGGGACTGGAGTATACAATTGCGGGCTTATGCAGTTCTACTGAATTAAGAAGAAAATTGAAACTGAAATTTATCCATCCGGATGCCCCACTTCATAAAAT	comp104388_c0_seq1	1
comp104388_c0_seq1_1	1	150	15	5	1	AAG	GAAGAAGAAGAAGAA	NA	0	0	4	110	293	CCCTTGACATGTTCTGTTCGATCCGTGAGGCGGATGCCCACATCAGGGATCACTGTTGCGTTTCCagagagACGTATGGAAGAGAAATTCTTTTGGGCTATGAAATTTGTTTGAGATTGGACAGGTTGCCATGAACAGCAGAAGAGgaagaagaagaagaaGAGTGAAACGGAAACAAACGTGCTTCTGCCTCCCATTGTTGTGATAATGGTGGGACTGGAGTATACAATTGCGGGCTTATGCAGTTCTACTGAATTAAGAAGAAAATTGAAACTGAAATTTATCCATCCGGA	CCCTTGACATGTTCTGTTCG	TCCGGATGGATAAATTTCAGTT	126	110	4	20	296	22	59.135	59.680	8.4000	6.7000	3.1854	B	314	CTGCCCTTGACATGTTCTGTTCGATCCGTGAGGCGGATGCCCACATCAGGGATCACTGTTGCGTTTCCagagagACGTATGGAAGAGAAATTCTTTTGGGCTATGAAATTTGTTTGAGATTGGACAGGTTGCCATGAACAGCAGAAGAGgaagaagaagaagaaGAGTGAAACGGAAACAAACGTGCTTCTGCCTCCCATTGTTGTGATAATGGTGGGACTGGAGTATACAATTGCGGGCTTATGCAGTTCTACTGAATTAAGAAGAAAATTGAAACTGAAATTTATCCATCCGGATGCCCCACTTCATAAAAT	comp104388_c0_seq1	1
comp104388_c0_seq1_1	1	150	15	5	1	AAG	GAAGAAGAAGAAGAA	NA	0	0	4	110	295	TGCCCTTGACATGTTCTGTTCGATCCGTGAGGCGGATGCCCACATCAGGGATCACTGTTGCGTTTCCagagagACGTATGGAAGAGAAATTCTTTTGGGCTATGAAATTTGTTTGAGATTGGACAGGTTGCCATGAACAGCAGAAGAGgaagaagaagaagaaGAGTGAAACGGAAACAAACGTGCTTCTGCCTCCCATTGTTGTGATAATGGTGGGACTGGAGTATACAATTGCGGGCTTATGCAGTTCTACTGAATTAAGAAGAAAATTGAAACTGAAATTTATCCATCCGGA	TGCCCTTGACATGTTCTGTT	TCCGGATGGATAAATTTCAGTT	128	110	2	20	296	22	59.139	59.680	6.7000	6.7000	3.1815	B	314	CTGCCCTTGACATGTTCTGTTCGATCCGTGAGGCGGATGCCCACATCAGGGATCACTGTTGCGTTTCCagagagACGTATGGAAGAGAAATTCTTTTGGGCTATGAAATTTGTTTGAGATTGGACAGGTTGCCATGAACAGCAGAAGAGgaagaagaagaagaaGAGTGAAACGGAAACAAACGTGCTTCTGCCTCCCATTGTTGTGATAATGGTGGGACTGGAGTATACAATTGCGGGCTTATGCAGTTCTACTGAATTAAGAAGAAAATTGAAACTGAAATTTATCCATCCGGATGCCCCACTTCATAAAAT	comp104388_c0_seq1	1
comp104388_c0_seq1_1	1	150	15	5	1	AAG	GAAGAAGAAGAAGAA	NA	0	0	4	70	241	GTTCTGTTCGATCCGTGAGGCGGATGCCCACATCAGGGATCACTGTTGCGTTTCCagagagACGTATGGAAGAGAAATTCTTTTGGGCTATGAAATTTGTTTGAGATTGGACAGGTTGCCATGAACAGCAGAAGAGgaagaagaagaagaaGAGTGAAACGGAAACAAACGTGCTTCTGCCTCCCATTGTTGTGATAATGGTGGGACTGGAGTATACAATTGCGGGCTTATGCAGTTCTAC	GTTCTGTTCGATCCGTGAGG	GTAGAACTGCATAAGCCCGC	116	70	14	20	254	20	60.656	59.873	8.2000	12.9000	0.7829	B	314	CTGCCCTTGACATGTTCTGTTCGATCCGTGAGGCGGATGCCCACATCAGGGATCACTGTTGCGTTTCCagagagACGTATGGAAGAGAAATTCTTTTGGGCTATGAAATTTGTTTGAGATTGGACAGGTTGCCATGAACAGCAGAAGAGgaagaagaagaagaaGAGTGAAACGGAAACAAACGTGCTTCTGCCTCCCATTGTTGTGATAATGGTGGGACTGGAGTATACAATTGCGGGCTTATGCAGTTCTACTGAATTAAGAAGAAAATTGAAACTGAAATTTATCCATCCGGATGCCCCACTTCATAAAAT	comp104388_c0_seq1	1
comp104388_c0_seq1_1	1	150	15	5	1	AAG	GAAGAAGAAGAAGAA	NA	0	0	4	70	242	TGTTCTGTTCGATCCGTGAGGCGGATGCCCACATCAGGGATCACTGTTGCGTTTCCagagagACGTATGGAAGAGAAATTCTTTTGGGCTATGAAATTTGTTTGAGATTGGACAGGTTGCCATGAACAGCAGAAGAGgaagaagaagaagaaGAGTGAAACGGAAACAAACGTGCTTCTGCCTCCCATTGTTGTGATAATGGTGGGACTGGAGTATACAATTGCGGGCTTATGCAGTTCTAC	TGTTCTGTTCGATCCGTGAG	GTAGAACTGCATAAGCCCGC	117	70	13	20	254	20	59.831	59.873	6.4000	12.9000	0.2960	B	314	CTGCCCTTGACATGTTCTGTTCGATCCGTGAGGCGGATGCCCACATCAGGGATCACTGTTGCGTTTCCagagagACGTATGGAAGAGAAATTCTTTTGGGCTATGAAATTTGTTTGAGATTGGACAGGTTGCCATGAACAGCAGAAGAGgaagaagaagaagaaGAGTGAAACGGAAACAAACGTGCTTCTGCCTCCCATTGTTGTGATAATGGTGGGACTGGAGTATACAATTGCGGGCTTATGCAGTTCTACTGAATTAAGAAGAAAATTGAAACTGAAATTTATCCATCCGGATGCCCCACTTCATAAAAT	comp104388_c0_seq1	1
comp104388_c0_seq1_1	1	150	15	5	1	AAG	GAAGAAGAAGAAGAA	NA	0	0	4	32	201	TTGGGCTATGAAATTTGTTTGAGATTGGACAGGTTGCCATGAACAGCAGAAGAGgaagaagaagaagaaGAGTGAAACGGAAACAAACGTGCTTCTGCCTCCCATTGTTGTGATAATGGTGGGACTGGAGTATACAATTGCGGGCTTATGCAGTTCTACTGAATTAAGAAGAAAATTGAAACTGAAATTTATCCATCCGGA	TTGGGCTATGAAATTTGTTTGA	TCCGGATGGATAAATTTCAGTT	32	110	96	22	296	22	59.472	59.680	7.3000	6.7000	4.8481	A	314	CTGCCCTTGACATGTTCTGTTCGATCCGTGAGGCGGATGCCCACATCAGGGATCACTGTTGCGTTTCCagagagACGTATGGAAGAGAAATTCTTTTGGGCTATGAAATTTGTTTGAGATTGGACAGGTTGCCATGAACAGCAGAAGAGgaagaagaagaagaaGAGTGAAACGGAAACAAACGTGCTTCTGCCTCCCATTGTTGTGATAATGGTGGGACTGGAGTATACAATTGCGGGCTTATGCAGTTCTACTGAATTAAGAAGAAAATTGAAACTGAAATTTATCCATCCGGATGCCCCACTTCATAAAAT	comp104388_c0_seq1	1
comp104388_c0_seq1_1	1	150	15	5	1	AAG	GAAGAAGAAGAAGAA	NA	0	0	4	31	200	TGGGCTATGAAATTTGTTTGAGATTGGACAGGTTGCCATGAACAGCAGAAGAGgaagaagaagaagaaGAGTGAAACGGAAACAAACGTGCTTCTGCCTCCCATTGTTGTGATAATGGTGGGACTGGAGTATACAATTGCGGGCTTATGCAGTTCTACTGAATTAAGAAGAAAATTGAAACTGAAATTTATCCATCCGGA	TGGGCTATGAAATTTGTTTGAG	TCCGGATGGATAAATTTCAGTT	31	110	97	22	296	22	59.120	59.680	7.0000	6.7000	5.2000	A	314	CTGCCCTTGACATGTTCTGTTCGATCCGTGAGGCGGATGCCCACATCAGGGATCACTGTTGCGTTTCCagagagACGTATGGAAGAGAAATTCTTTTGGGCTATGAAATTTGTTTGAGATTGGACAGGTTGCCATGAACAGCAGAAGAGgaagaagaagaagaaGAGTGAAACGGAAACAAACGTGCTTCTGCCTCCCATTGTTGTGATAATGGTGGGACTGGAGTATACAATTGCGGGCTTATGCAGTTCTACTGAATTAAGAAGAAAATTGAAACTGAAATTTATCCATCCGGATGCCCCACTTCATAAAAT	comp104388_c0_seq1	1
comp104388_c0_seq1_1	1	150	15	5	1	AAG	GAAGAAGAAGAAGAA	NA	0	0	4	26	163	AGGGATCACTGTTGCGTTTCCagagagACGTATGGAAGAGAAATTCTTTTGGGCTATGAAATTTGTTTGAGATTGGACAGGTTGCCATGAACAGCAGAAGAGgaagaagaagaagaaGAGTGAAACGGAAACAAACGTGCTTCTGCCTCCCATTGTTGTGATA	AGGGATCACTGTTGCGTTTC	TATCACAACAATGGGAGGCA	82	26	48	20	210	20	60.119	59.924	6.7000	9.7000	0.1946	B	314	CTGCCCTTGACATGTTCTGTTCGATCCGTGAGGCGGATGCCCACATCAGGGATCACTGTTGCGTTTCCagagagACGTATGGAAGAGAAATTCTTTTGGGCTATGAAATTTGTTTGAGATTGGACAGGTTGCCATGAACAGCAGAAGAGgaagaagaagaagaaGAGTGAAACGGAAACAAACGTGCTTCTGCCTCCCATTGTTGTGATAATGGTGGGACTGGAGTATACAATTGCGGGCTTATGCAGTTCTACTGAATTAAGAAGAAAATTGAAACTGAAATTTATCCATCCGGATGCCCCACTTCATAAAAT	comp104388_c0_seq1	1
comp104388_c0_seq1_1	1	150	15	5	1	AAG	GAAGAAGAAGAAGAA	NA	0	0	4	11	143	TCACTGTTGCGTTTCCagagagACGTATGGAAGAGAAATTCTTTTGGGCTATGAAATTTGTTTGAGATTGGACAGGTTGCCATGAACAGCAGAAGAGgaagaagaagaagaaGAGTGAAACGGAAACAAACGTGCTTCTGCCT	TCACTGTTGCGTTTCCAGAG	AGGCAGAAGCACGTTTGTTT	77	11	53	20	195	20	60.025	59.920	6.7000	7.0000	0.1044	F	314	CTGCCCTTGACATGTTCTGTTCGATCCGTGAGGCGGATGCCCACATCAGGGATCACTGTTGCGTTTCCagagagACGTATGGAAGAGAAATTCTTTTGGGCTATGAAATTTGTTTGAGATTGGACAGGTTGCCATGAACAGCAGAAGAGgaagaagaagaagaaGAGTGAAACGGAAACAAACGTGCTTCTGCCTCCCATTGTTGTGATAATGGTGGGACTGGAGTATACAATTGCGGGCTTATGCAGTTCTACTGAATTAAGAAGAAAATTGAAACTGAAATTTATCCATCCGGATGCCCCACTTCATAAAAT	comp104388_c0_seq1	1
comp104388_c0_seq1_1	1	150	15	5	1	AAG	GAAGAAGAAGAAGAA	NA	0	0	4	11	148	AGGGATCACTGTTGCGTTTCCagagagACGTATGGAAGAGAAATTCTTTTGGGCTATGAAATTTGTTTGAGATTGGACAGGTTGCCATGAACAGCAGAAGAGgaagaagaagaagaaGAGTGAAACGGAAACAAACGTGCTTCTGCCT	AGGGATCACTGTTGCGTTTC	AGGCAGAAGCACGTTTGTTT	82	11	48	20	195	20	60.119	59.920	6.7000	7.0000	0.1985	B	314	CTGCCCTTGACATGTTCTGTTCGATCCGTGAGGCGGATGCCCACATCAGGGATCACTGTTGCGTTTCCagagagACGTATGGAAGAGAAATTCTTTTGGGCTATGAAATTTGTTTGAGATTGGACAGGTTGCCATGAACAGCAGAAGAGgaagaagaagaagaaGAGTGAAACGGAAACAAACGTGCTTCTGCCTCCCATTGTTGTGATAATGGTGGGACTGGAGTATACAATTGCGGGCTTATGCAGTTCTACTGAATTAAGAAGAAAATTGAAACTGAAATTTATCCATCCGGATGCCCCACTTCATAAAAT	comp104388_c0_seq1	1
comp104388_c0_seq1_1	1	150	15	5	1	AAG	GAAGAAGAAGAAGAA	NA	0	0	5	62	193	CACTGTTGCGTTTCCagagagACGTATGGAAGAGAAATTCTTTTGGGCTATGAAATTTGTTTGAGATTGGACAGGTTGCCATGAACAGCAGAAGAGgaagaagaagaagaaGAGTGAAACGGAAACAAACGTGCTTCTGCCTCCCATTGTTGTGATAATGGTGGGACTGGAGTATACAATTGCGGGCTTATGC	CACTGTTGCGTTTCCAGAGA	GCATAAGCCCGCAATTGTAT	76	62	54	20	246	20	60.025	59.956	6.4000	5.6000	0.0687	F	314	CTGCCCTTGACATGTTCTGTTCGATCCGTGAGGCGGATGCCCACATCAGGGATCACTGTTGCGTTTCCagagagACGTATGGAAGAGAAATTCTTTTGGGCTATGAAATTTGTTTGAGATTGGACAGGTTGCCATGAACAGCAGAAGAGgaagaagaagaagaaGAGTGAAACGGAAACAAACGTGCTTCTGCCTCCCATTGTTGTGATAATGGTGGGACTGGAGTATACAATTGCGGGCTTATGCAGTTCTACTGAATTAAGAAGAAAATTGAAACTGAAATTTATCCATCCGGATGCCCCACTTCATAAAAT	comp104388_c0_seq1	1
comp104388_c0_seq1_1	1	150	15	5	1	AAG	GAAGAAGAAGAAGAA	NA	0	0	5	62	194	TCACTGTTGCGTTTCCagagagACGTATGGAAGAGAAATTCTTTTGGGCTATGAAATTTGTTTGAGATTGGACAGGTTGCCATGAACAGCAGAAGAGgaagaagaagaagaaGAGTGAAACGGAAACAAACGTGCTTCTGCCTCCCATTGTTGTGATAATGGTGGGACTGGAGTATACAATTGCGGGCTTATGC	TCACTGTTGCGTTTCCAGAG	GCATAAGCCCGCAATTGTAT	77	62	53	20	246	20	60.025	59.956	6.7000	5.6000	0.0687	F	314	CTGCCCTTGACATGTTCTGTTCGATCCGTGAGGCGGATGCCCACATCAGGGATCACTGTTGCGTTTCCagagagACGTATGGAAGAGAAATTCTTTTGGGCTATGAAATTTGTTTGAGATTGGACAGGTTGCCATGAACAGCAGAAGAGgaagaagaagaagaaGAGTGAAACGGAAACAAACGTGCTTCTGCCTCCCATTGTTGTGATAATGGTGGGACTGGAGTATACAATTGCGGGCTTATGCAGTTCTACTGAATTAAGAAGAAAATTGAAACTGAAATTTATCCATCCGGATGCCCCACTTCATAAAAT	comp104388_c0_seq1	1
comp104388_c0_seq1_1	1	150	15	5	1	AAG	GAAGAAGAAGAAGAA	NA	0	0	5	62	199	AGGGATCACTGTTGCGTTTCCagagagACGTATGGAAGAGAAATTCTTTTGGGCTATGAAATTTGTTTGAGATTGGACAGGTTGCCATGAACAGCAGAAGAGgaagaagaagaagaaGAGTGAAACGGAAACAAACGTGCTTCTGCCTCCCATTGTTGTGATAATGGTGGGACTGGAGTATACAATTGCGGGCTTATGC	AGGGATCACTGTTGCGTTTC	GCATAAGCCCGCAATTGTAT	82	62	48	20	246	20	60.119	59.956	6.7000	5.6000	0.1628	B	314	CTGCCCTTGACATGTTCTGTTCGATCCGTGAGGCGGATGCCCACATCAGGGATCACTGTTGCGTTTCCagagagACGTATGGAAGAGAAATTCTTTTGGGCTATGAAATTTGTTTGAGATTGGACAGGTTGCCATGAACAGCAGAAGAGgaagaagaagaagaaGAGTGAAACGGAAACAAACGTGCTTCTGCCTCCCATTGTTGTGATAATGGTGGGACTGGAGTATACAATTGCGGGCTTATGCAGTTCTACTGAATTAAGAAGAAAATTGAAACTGAAATTTATCCATCCGGATGCCCCACTTCATAAAAT	comp104388_c0_seq1	1
comp104388_c0_seq1_1	1	150	15	5	1	AAG	GAAGAAGAAGAAGAA	NA	0	0	5	14	131	GAGATTGGACAGGTTGCCATGAACAGCAGAAGAGgaagaagaagaagaaGAGTGAAACGGAAACAAACGTGCTTCTGCCTCCCATTGTTGTGATAATGGTGGGACTGGAGTATACAATTGCGGGCTTATGC	GAGATTGGACAGGTTGCCAT	GCATAAGCCCGCAATTGTAT	14	62	116	20	246	20	59.934	59.956	9.6000	5.6000	0.1103	A	314	CTGCCCTTGACATGTTCTGTTCGATCCGTGAGGCGGATGCCCACATCAGGGATCACTGTTGCGTTTCCagagagACGTATGGAAGAGAAATTCTTTTGGGCTATGAAATTTGTTTGAGATTGGACAGGTTGCCATGAACAGCAGAAGAGgaagaagaagaagaaGAGTGAAACGGAAACAAACGTGCTTCTGCCTCCCATTGTTGTGATAATGGTGGGACTGGAGTATACAATTGCGGGCTTATGCAGTTCTACTGAATTAAGAAGAAAATTGAAACTGAAATTTATCCATCCGGATGCCCCACTTCATAAAAT	comp104388_c0_seq1	1
comp104388_c0_seq1_1	1	150	15	5	1	AAG	GAAGAAGAAGAAGAA	NA	0	0	6	70	244	CATGTTCTGTTCGATCCGTGAGGCGGATGCCCACATCAGGGATCACTGTTGCGTTTCCagagagACGTATGGAAGAGAAATTCTTTTGGGCTATGAAATTTGTTTGAGATTGGACAGGTTGCCATGAACAGCAGAAGAGgaagaagaagaagaaGAGTGAAACGGAAACAAACGTGCTTCTGCCTCCCATTGTTGTGATAATGGTGGGACTGGAGTATACAATTGCGGGCTTATGCAGTTCTAC	CATGTTCTGTTCGATCCGTG	GTAGAACTGCATAAGCCCGC	119	70	11	20	254	20	60.112	59.873	9.9000	12.9000	0.2387	B	314	CTGCCCTTGACATGTTCTGTTCGATCCGTGAGGCGGATGCCCACATCAGGGATCACTGTTGCGTTTCCagagagACGTATGGAAGAGAAATTCTTTTGGGCTATGAAATTTGTTTGAGATTGGACAGGTTGCCATGAACAGCAGAAGAGgaagaagaagaagaaGAGTGAAACGGAAACAAACGTGCTTCTGCCTCCCATTGTTGTGATAATGGTGGGACTGGAGTATACAATTGCGGGCTTATGCAGTTCTACTGAATTAAGAAGAAAATTGAAACTGAAATTTATCCATCCGGATGCCCCACTTCATAAAAT	comp104388_c0_seq1	1
comp104388_c0_seq1_1	1	150	15	5	1	AAG	GAAGAAGAAGAAGAA	NA	0	0	6	62	236	CATGTTCTGTTCGATCCGTGAGGCGGATGCCCACATCAGGGATCACTGTTGCGTTTCCagagagACGTATGGAAGAGAAATTCTTTTGGGCTATGAAATTTGTTTGAGATTGGACAGGTTGCCATGAACAGCAGAAGAGgaagaagaagaagaaGAGTGAAACGGAAACAAACGTGCTTCTGCCTCCCATTGTTGTGATAATGGTGGGACTGGAGTATACAATTGCGGGCTTATGC	CATGTTCTGTTCGATCCGTG	GCATAAGCCCGCAATTGTAT	119	62	11	20	246	20	60.112	59.956	9.9000	5.6000	0.1561	B	314	CTGCCCTTGACATGTTCTGTTCGATCCGTGAGGCGGATGCCCACATCAGGGATCACTGTTGCGTTTCCagagagACGTATGGAAGAGAAATTCTTTTGGGCTATGAAATTTGTTTGAGATTGGACAGGTTGCCATGAACAGCAGAAGAGgaagaagaagaagaaGAGTGAAACGGAAACAAACGTGCTTCTGCCTCCCATTGTTGTGATAATGGTGGGACTGGAGTATACAATTGCGGGCTTATGCAGTTCTACTGAATTAAGAAGAAAATTGAAACTGAAATTTATCCATCCGGATGCCCCACTTCATAAAAT	comp104388_c0_seq1	1
comp104388_c0_seq1_1	1	150	15	5	1	AAG	GAAGAAGAAGAAGAA	NA	0	0	6	26	200	CATGTTCTGTTCGATCCGTGAGGCGGATGCCCACATCAGGGATCACTGTTGCGTTTCCagagagACGTATGGAAGAGAAATTCTTTTGGGCTATGAAATTTGTTTGAGATTGGACAGGTTGCCATGAACAGCAGAAGAGgaagaagaagaagaaGAGTGAAACGGAAACAAACGTGCTTCTGCCTCCCATTGTTGTGATA	CATGTTCTGTTCGATCCGTG	TATCACAACAATGGGAGGCA	119	26	11	20	210	20	60.112	59.924	9.9000	9.7000	0.1879	B	314	CTGCCCTTGACATGTTCTGTTCGATCCGTGAGGCGGATGCCCACATCAGGGATCACTGTTGCGTTTCCagagagACGTATGGAAGAGAAATTCTTTTGGGCTATGAAATTTGTTTGAGATTGGACAGGTTGCCATGAACAGCAGAAGAGgaagaagaagaagaaGAGTGAAACGGAAACAAACGTGCTTCTGCCTCCCATTGTTGTGATAATGGTGGGACTGGAGTATACAATTGCGGGCTTATGCAGTTCTACTGAATTAAGAAGAAAATTGAAACTGAAATTTATCCATCCGGATGCCCCACTTCATAAAAT	comp104388_c0_seq1	1
comp104388_c0_seq1_1	1	150	15	5	1	AAG	GAAGAAGAAGAAGAA	NA	0	0	6	14	91	GAGATTGGACAGGTTGCCATGAACAGCAGAAGAGgaagaagaagaagaaGAGTGAAACGGAAACAAACGTGCTTCTGCCTCCCATTGTTGT	GAGATTGGACAGGTTGCCAT	ACAACAATGGGAGGCAGAAG	14	22	116	20	206	20	59.934	60.111	9.6000	6.7000	0.1773	A	314	CTGCCCTTGACATGTTCTGTTCGATCCGTGAGGCGGATGCCCACATCAGGGATCACTGTTGCGTTTCCagagagACGTATGGAAGAGAAATTCTTTTGGGCTATGAAATTTGTTTGAGATTGGACAGGTTGCCATGAACAGCAGAAGAGgaagaagaagaagaaGAGTGAAACGGAAACAAACGTGCTTCTGCCTCCCATTGTTGTGATAATGGTGGGACTGGAGTATACAATTGCGGGCTTATGCAGTTCTACTGAATTAAGAAGAAAATTGAAACTGAAATTTATCCATCCGGATGCCCCACTTCATAAAAT	comp104388_c0_seq1	1
comp104388_c0_seq1_1	1	150	15	5	1	AAG	GAAGAAGAAGAAGAA	NA	0	0	6	11	185	CATGTTCTGTTCGATCCGTGAGGCGGATGCCCACATCAGGGATCACTGTTGCGTTTCCagagagACGTATGGAAGAGAAATTCTTTTGGGCTATGAAATTTGTTTGAGATTGGACAGGTTGCCATGAACAGCAGAAGAGgaagaagaagaagaaGAGTGAAACGGAAACAAACGTGCTTCTGCCT	CATGTTCTGTTCGATCCGTG	AGGCAGAAGCACGTTTGTTT	119	11	11	20	195	20	60.112	59.920	9.9000	7.0000	0.1918	B	314	CTGCCCTTGACATGTTCTGTTCGATCCGTGAGGCGGATGCCCACATCAGGGATCACTGTTGCGTTTCCagagagACGTATGGAAGAGAAATTCTTTTGGGCTATGAAATTTGTTTGAGATTGGACAGGTTGCCATGAACAGCAGAAGAGgaagaagaagaagaaGAGTGAAACGGAAACAAACGTGCTTCTGCCTCCCATTGTTGTGATAATGGTGGGACTGGAGTATACAATTGCGGGCTTATGCAGTTCTACTGAATTAAGAAGAAAATTGAAACTGAAATTTATCCATCCGGATGCCCCACTTCATAAAAT	comp104388_c0_seq1	1
comp104615_c0_seq1_1	1	241	12	6	1	AG	AGAGAGAGAGAG	NA	1	1	4	11	190	aGCAACAGGATGGAACATCAAATATGAAAGGGCggggggATGAAGGCCTTCCTATTCAGGCAAAACAAAAGAAGATTTGGGTCTGCCAAGTAATAAACAAATGAGTTTTGGCTCTTTCTACAAAGGTTCTTGCgtgtgtGATTagagagagagagACTGGATAAATGGAGGTTTCTTTCCCTTATGAAAT	AGCAACAGGATGGAACATCA	ATTTCATAAGGGAAAGAAACCTCC	123	11	98	20	287	24	59.090	60.077	6.9000	9.4000	4.9872	F	334	GGTGTATCTTGCTTGTTCTGGTGATAGCAGGATGTGCTCTGCTGTCCTTGTGAAAACAGATTCACCGGTGTTAAATTAAGTACAGTGATAATaaaaaaGCAACAGGATGGAACATCAAATATGAAAGGGCggggggATGAAGGCCTTCCTATTCAGGCAAAACAAAAGAAGATTTGGGTCTGCCAAGTAATAAACAAATGAGTTTTGGCTCTTTCTACAAAGGTTCTTGCgtgtgtGATTagagagagagagACTGGATAAATGGAGGTTTCTTTCCCTTATGAAATTTTCAGTATTGTTTAGTTTATTGATTGTTTCTTTGATTAAATCCTAG	comp104615_c0_seq1	1
comp104615_c0_seq1_1	1	241	12	6	1	AG	AGAGAGAGAGAG	NA	0	0	4	10	117	GAAGATTTGGGTCTGCCAAGTAATAAACAAATGAGTTTTGGCTCTTTCTACAAAGGTTCTTGCgtgtgtGATTagagagagagagACTGGATAAATGGAGGTTTCTTTCCCTTATGA	GAAGATTTGGGTCTGCCAAG	TCATAAGGGAAAGAAACCTCCA	53	10	168	20	284	22	59.670	59.939	8.5000	8.2000	2.3907	B	334	GGTGTATCTTGCTTGTTCTGGTGATAGCAGGATGTGCTCTGCTGTCCTTGTGAAAACAGATTCACCGGTGTTAAATTAAGTACAGTGATAATaaaaaaGCAACAGGATGGAACATCAAATATGAAAGGGCggggggATGAAGGCCTTCCTATTCAGGCAAAACAAAAGAAGATTTGGGTCTGCCAAGTAATAAACAAATGAGTTTTGGCTCTTTCTACAAAGGTTCTTGCgtgtgtGATTagagagagagagACTGGATAAATGGAGGTTTCTTTCCCTTATGAAATTTTCAGTATTGTTTAGTTTATTGATTGTTTCTTTGATTAAATCCTAG	comp104615_c0_seq1	1
comp104615_c0_seq1_1	1	241	12	6	1	AG	AGAGAGAGAGAG	NA	0	0	4	10	143	GGCCTTCCTATTCAGGCAAAACAAAAGAAGATTTGGGTCTGCCAAGTAATAAACAAATGAGTTTTGGCTCTTTCTACAAAGGTTCTTGCgtgtgtGATTagagagagagagACTGGATAAATGGAGGTTTCTTTCCCTTATGA	GGCCTTCCTATTCAGGCAA	TCATAAGGGAAAGAAACCTCCA	80	10	142	19	284	22	60.163	59.939	10.0000	8.2000	3.2238	B	334	GGTGTATCTTGCTTGTTCTGGTGATAGCAGGATGTGCTCTGCTGTCCTTGTGAAAACAGATTCACCGGTGTTAAATTAAGTACAGTGATAATaaaaaaGCAACAGGATGGAACATCAAATATGAAAGGGCggggggATGAAGGCCTTCCTATTCAGGCAAAACAAAAGAAGATTTGGGTCTGCCAAGTAATAAACAAATGAGTTTTGGCTCTTTCTACAAAGGTTCTTGCgtgtgtGATTagagagagagagACTGGATAAATGGAGGTTTCTTTCCCTTATGAAATTTTCAGTATTGTTTAGTTTATTGATTGTTTCTTTGATTAAATCCTAG	comp104615_c0_seq1	1
comp104615_c0_seq1_1	1	241	12	6	1	AG	AGAGAGAGAGAG	NA	0	0	4	10	144	AGGCCTTCCTATTCAGGCAAAACAAAAGAAGATTTGGGTCTGCCAAGTAATAAACAAATGAGTTTTGGCTCTTTCTACAAAGGTTCTTGCgtgtgtGATTagagagagagagACTGGATAAATGGAGGTTTCTTTCCCTTATGA	AGGCCTTCCTATTCAGGCAA	TCATAAGGGAAAGAAACCTCCA	80	10	141	20	284	22	61.080	59.939	10.0000	8.2000	3.1410	B	334	GGTGTATCTTGCTTGTTCTGGTGATAGCAGGATGTGCTCTGCTGTCCTTGTGAAAACAGATTCACCGGTGTTAAATTAAGTACAGTGATAATaaaaaaGCAACAGGATGGAACATCAAATATGAAAGGGCggggggATGAAGGCCTTCCTATTCAGGCAAAACAAAAGAAGATTTGGGTCTGCCAAGTAATAAACAAATGAGTTTTGGCTCTTTCTACAAAGGTTCTTGCgtgtgtGATTagagagagagagACTGGATAAATGGAGGTTTCTTTCCCTTATGAAATTTTCAGTATTGTTTAGTTTATTGATTGTTTCTTTGATTAAATCCTAG	comp104615_c0_seq1	1
comp104615_c0_seq1_1	1	241	12	6	1	AG	AGAGAGAGAGAG	NA	0	0	4	10	172	CATCAAATATGAAAGGGCggggggATGAAGGCCTTCCTATTCAGGCAAAACAAAAGAAGATTTGGGTCTGCCAAGTAATAAACAAATGAGTTTTGGCTCTTTCTACAAAGGTTCTTGCgtgtgtGATTagagagagagagACTGGATAAATGGAGGTTTCTTTCCCTTATGA	CATCAAATATGAAAGGGCGG	TCATAAGGGAAAGAAACCTCCA	108	10	113	20	284	22	60.281	59.939	12.9000	8.2000	2.3422	F	334	GGTGTATCTTGCTTGTTCTGGTGATAGCAGGATGTGCTCTGCTGTCCTTGTGAAAACAGATTCACCGGTGTTAAATTAAGTACAGTGATAATaaaaaaGCAACAGGATGGAACATCAAATATGAAAGGGCggggggATGAAGGCCTTCCTATTCAGGCAAAACAAAAGAAGATTTGGGTCTGCCAAGTAATAAACAAATGAGTTTTGGCTCTTTCTACAAAGGTTCTTGCgtgtgtGATTagagagagagagACTGGATAAATGGAGGTTTCTTTCCCTTATGAAATTTTCAGTATTGTTTAGTTTATTGATTGTTTCTTTGATTAAATCCTAG	comp104615_c0_seq1	1
comp104615_c0_seq1_1	1	241	12	6	1	AG	AGAGAGAGAGAG	NA	0	0	4	10	186	GCAACAGGATGGAACATCAAATATGAAAGGGCggggggATGAAGGCCTTCCTATTCAGGCAAAACAAAAGAAGATTTGGGTCTGCCAAGTAATAAACAAATGAGTTTTGGCTCTTTCTACAAAGGTTCTTGCgtgtgtGATTagagagagagagACTGGATAAATGGAGGTTTCTTTCCCTTATGA	GCAACAGGATGGAACATCAA	TCATAAGGGAAAGAAACCTCCA	122	10	99	20	284	22	59.502	59.939	6.9000	8.2000	2.5595	F	334	GGTGTATCTTGCTTGTTCTGGTGATAGCAGGATGTGCTCTGCTGTCCTTGTGAAAACAGATTCACCGGTGTTAAATTAAGTACAGTGATAATaaaaaaGCAACAGGATGGAACATCAAATATGAAAGGGCggggggATGAAGGCCTTCCTATTCAGGCAAAACAAAAGAAGATTTGGGTCTGCCAAGTAATAAACAAATGAGTTTTGGCTCTTTCTACAAAGGTTCTTGCgtgtgtGATTagagagagagagACTGGATAAATGGAGGTTTCTTTCCCTTATGAAATTTTCAGTATTGTTTAGTTTATTGATTGTTTCTTTGATTAAATCCTAG	comp104615_c0_seq1	1
comp104615_c0_seq1_1	1	241	12	6	1	AG	AGAGAGAGAGAG	NA	0	0	4	10	187	aGCAACAGGATGGAACATCAAATATGAAAGGGCggggggATGAAGGCCTTCCTATTCAGGCAAAACAAAAGAAGATTTGGGTCTGCCAAGTAATAAACAAATGAGTTTTGGCTCTTTCTACAAAGGTTCTTGCgtgtgtGATTagagagagagagACTGGATAAATGGAGGTTTCTTTCCCTTATGA	AGCAACAGGATGGAACATCA	TCATAAGGGAAAGAAACCTCCA	123	10	98	20	284	22	59.090	59.939	6.9000	8.2000	2.9715	F	334	GGTGTATCTTGCTTGTTCTGGTGATAGCAGGATGTGCTCTGCTGTCCTTGTGAAAACAGATTCACCGGTGTTAAATTAAGTACAGTGATAATaaaaaaGCAACAGGATGGAACATCAAATATGAAAGGGCggggggATGAAGGCCTTCCTATTCAGGCAAAACAAAAGAAGATTTGGGTCTGCCAAGTAATAAACAAATGAGTTTTGGCTCTTTCTACAAAGGTTCTTGCgtgtgtGATTagagagagagagACTGGATAAATGGAGGTTTCTTTCCCTTATGAAATTTTCAGTATTGTTTAGTTTATTGATTGTTTCTTTGATTAAATCCTAG	comp104615_c0_seq1	1
comp104615_c0_seq1_1	1	241	12	6	1	AG	AGAGAGAGAGAG	NA	0	0	4	10	254	GATGTGCTCTGCTGTCCTTGTGAAAACAGATTCACCGGTGTTAAATTAAGTACAGTGATAATaaaaaaGCAACAGGATGGAACATCAAATATGAAAGGGCggggggATGAAGGCCTTCCTATTCAGGCAAAACAAAAGAAGATTTGGGTCTGCCAAGTAATAAACAAATGAGTTTTGGCTCTTTCTACAAAGGTTCTTGCgtgtgtGATTagagagagagagACTGGATAAATGGAGGTTTCTTTCCCTTATGA	GATGTGCTCTGCTGTCCTTG	TCATAAGGGAAAGAAACCTCCA	190	10	31	20	284	22	59.577	59.939	8.5000	8.2000	2.4842	F	334	GGTGTATCTTGCTTGTTCTGGTGATAGCAGGATGTGCTCTGCTGTCCTTGTGAAAACAGATTCACCGGTGTTAAATTAAGTACAGTGATAATaaaaaaGCAACAGGATGGAACATCAAATATGAAAGGGCggggggATGAAGGCCTTCCTATTCAGGCAAAACAAAAGAAGATTTGGGTCTGCCAAGTAATAAACAAATGAGTTTTGGCTCTTTCTACAAAGGTTCTTGCgtgtgtGATTagagagagagagACTGGATAAATGGAGGTTTCTTTCCCTTATGAAATTTTCAGTATTGTTTAGTTTATTGATTGTTTCTTTGATTAAATCCTAG	comp104615_c0_seq1	1
comp104615_c0_seq1_1	1	241	12	6	1	AG	AGAGAGAGAGAG	NA	0	0	4	10	255	GGATGTGCTCTGCTGTCCTTGTGAAAACAGATTCACCGGTGTTAAATTAAGTACAGTGATAATaaaaaaGCAACAGGATGGAACATCAAATATGAAAGGGCggggggATGAAGGCCTTCCTATTCAGGCAAAACAAAAGAAGATTTGGGTCTGCCAAGTAATAAACAAATGAGTTTTGGCTCTTTCTACAAAGGTTCTTGCgtgtgtGATTagagagagagagACTGGATAAATGGAGGTTTCTTTCCCTTATGA	GGATGTGCTCTGCTGTCCTT	TCATAAGGGAAAGAAACCTCCA	191	10	30	20	284	22	60.418	59.939	8.2000	8.2000	2.4787	F	334	GGTGTATCTTGCTTGTTCTGGTGATAGCAGGATGTGCTCTGCTGTCCTTGTGAAAACAGATTCACCGGTGTTAAATTAAGTACAGTGATAATaaaaaaGCAACAGGATGGAACATCAAATATGAAAGGGCggggggATGAAGGCCTTCCTATTCAGGCAAAACAAAAGAAGATTTGGGTCTGCCAAGTAATAAACAAATGAGTTTTGGCTCTTTCTACAAAGGTTCTTGCgtgtgtGATTagagagagagagACTGGATAAATGGAGGTTTCTTTCCCTTATGAAATTTTCAGTATTGTTTAGTTTATTGATTGTTTCTTTGATTAAATCCTAG	comp104615_c0_seq1	1
comp104615_c0_seq1_1	1	241	12	6	1	AG	AGAGAGAGAGAG	NA	0	0	4	10	256	AGGATGTGCTCTGCTGTCCTTGTGAAAACAGATTCACCGGTGTTAAATTAAGTACAGTGATAATaaaaaaGCAACAGGATGGAACATCAAATATGAAAGGGCggggggATGAAGGCCTTCCTATTCAGGCAAAACAAAAGAAGATTTGGGTCTGCCAAGTAATAAACAAATGAGTTTTGGCTCTTTCTACAAAGGTTCTTGCgtgtgtGATTagagagagagagACTGGATAAATGGAGGTTTCTTTCCCTTATGA	AGGATGTGCTCTGCTGTCCT	TCATAAGGGAAAGAAACCTCCA	192	10	29	20	284	22	60.017	59.939	7.6000	8.2000	2.0782	F	334	GGTGTATCTTGCTTGTTCTGGTGATAGCAGGATGTGCTCTGCTGTCCTTGTGAAAACAGATTCACCGGTGTTAAATTAAGTACAGTGATAATaaaaaaGCAACAGGATGGAACATCAAATATGAAAGGGCggggggATGAAGGCCTTCCTATTCAGGCAAAACAAAAGAAGATTTGGGTCTGCCAAGTAATAAACAAATGAGTTTTGGCTCTTTCTACAAAGGTTCTTGCgtgtgtGATTagagagagagagACTGGATAAATGGAGGTTTCTTTCCCTTATGAAATTTTCAGTATTGTTTAGTTTATTGATTGTTTCTTTGATTAAATCCTAG	comp104615_c0_seq1	1
comp104615_c0_seq1_1	1	241	12	6	1	AG	AGAGAGAGAGAG	NA	0	0	5	11	190	aaGCAACAGGATGGAACATCAAATATGAAAGGGCggggggATGAAGGCCTTCCTATTCAGGCAAAACAAAAGAAGATTTGGGTCTGCCAAGTAATAAACAAATGAGTTTTGGCTCTTTCTACAAAGGTTCTTGCgtgtgtGATTagagagagagagACTGGATAAATGGAGGTTTCTTTCCCTTATGAAA	AAGCAACAGGATGGAACATCA	TTTCATAAGGGAAAGAAACCTCC	123	11	97	21	286	23	60.511	59.842	6.9000	9.4000	4.6690	F	334	GGTGTATCTTGCTTGTTCTGGTGATAGCAGGATGTGCTCTGCTGTCCTTGTGAAAACAGATTCACCGGTGTTAAATTAAGTACAGTGATAATaaaaaaGCAACAGGATGGAACATCAAATATGAAAGGGCggggggATGAAGGCCTTCCTATTCAGGCAAAACAAAAGAAGATTTGGGTCTGCCAAGTAATAAACAAATGAGTTTTGGCTCTTTCTACAAAGGTTCTTGCgtgtgtGATTagagagagagagACTGGATAAATGGAGGTTTCTTTCCCTTATGAAATTTTCAGTATTGTTTAGTTTATTGATTGTTTCTTTGATTAAATCCTAG	comp104615_c0_seq1	1
comp104615_c0_seq1_1	1	241	12	6	1	AG	AGAGAGAGAGAG	NA	0	0	5	10	231	AAACAGATTCACCGGTGTTAAATTAAGTACAGTGATAATaaaaaaGCAACAGGATGGAACATCAAATATGAAAGGGCggggggATGAAGGCCTTCCTATTCAGGCAAAACAAAAGAAGATTTGGGTCTGCCAAGTAATAAACAAATGAGTTTTGGCTCTTTCTACAAAGGTTCTTGCgtgtgtGATTagagagagagagACTGGATAAATGGAGGTTTCTTTCCCTTATGA	AAACAGATTCACCGGTGTTAAA	TCATAAGGGAAAGAAACCTCCA	165	10	54	22	284	22	58.539	59.939	6.6000	8.2000	5.5219	F	334	GGTGTATCTTGCTTGTTCTGGTGATAGCAGGATGTGCTCTGCTGTCCTTGTGAAAACAGATTCACCGGTGTTAAATTAAGTACAGTGATAATaaaaaaGCAACAGGATGGAACATCAAATATGAAAGGGCggggggATGAAGGCCTTCCTATTCAGGCAAAACAAAAGAAGATTTGGGTCTGCCAAGTAATAAACAAATGAGTTTTGGCTCTTTCTACAAAGGTTCTTGCgtgtgtGATTagagagagagagACTGGATAAATGGAGGTTTCTTTCCCTTATGAAATTTTCAGTATTGTTTAGTTTATTGATTGTTTCTTTGATTAAATCCTAG	comp104615_c0_seq1	1
comp104615_c0_seq1_1	1	241	12	6	1	AG	AGAGAGAGAGAG	NA	0	0	6	10	118	AGAAGATTTGGGTCTGCCAAGTAATAAACAAATGAGTTTTGGCTCTTTCTACAAAGGTTCTTGCgtgtgtGATTagagagagagagACTGGATAAATGGAGGTTTCTTTCCCTTATGA	AGAAGATTTGGGTCTGCCAA	TCATAAGGGAAAGAAACCTCCA	54	10	167	20	284	22	59.670	59.939	10.0000	8.2000	2.3907	B	334	GGTGTATCTTGCTTGTTCTGGTGATAGCAGGATGTGCTCTGCTGTCCTTGTGAAAACAGATTCACCGGTGTTAAATTAAGTACAGTGATAATaaaaaaGCAACAGGATGGAACATCAAATATGAAAGGGCggggggATGAAGGCCTTCCTATTCAGGCAAAACAAAAGAAGATTTGGGTCTGCCAAGTAATAAACAAATGAGTTTTGGCTCTTTCTACAAAGGTTCTTGCgtgtgtGATTagagagagagagACTGGATAAATGGAGGTTTCTTTCCCTTATGAAATTTTCAGTATTGTTTAGTTTATTGATTGTTTCTTTGATTAAATCCTAG	comp104615_c0_seq1	1
comp104615_c0_seq1_1	1	241	12	6	1	AG	AGAGAGAGAGAG	NA	0	0	6	10	119	AAGAAGATTTGGGTCTGCCAAGTAATAAACAAATGAGTTTTGGCTCTTTCTACAAAGGTTCTTGCgtgtgtGATTagagagagagagACTGGATAAATGGAGGTTTCTTTCCCTTATGA	AAGAAGATTTGGGTCTGCCA	TCATAAGGGAAAGAAACCTCCA	55	10	166	20	284	22	59.670	59.939	10.0000	8.2000	2.3907	B	334	GGTGTATCTTGCTTGTTCTGGTGATAGCAGGATGTGCTCTGCTGTCCTTGTGAAAACAGATTCACCGGTGTTAAATTAAGTACAGTGATAATaaaaaaGCAACAGGATGGAACATCAAATATGAAAGGGCggggggATGAAGGCCTTCCTATTCAGGCAAAACAAAAGAAGATTTGGGTCTGCCAAGTAATAAACAAATGAGTTTTGGCTCTTTCTACAAAGGTTCTTGCgtgtgtGATTagagagagagagACTGGATAAATGGAGGTTTCTTTCCCTTATGAAATTTTCAGTATTGTTTAGTTTATTGATTGTTTCTTTGATTAAATCCTAG	comp104615_c0_seq1	1
comp104615_c0_seq1_1	1	241	12	6	1	AG	AGAGAGAGAGAG	NA	0	0	6	10	145	AAGGCCTTCCTATTCAGGCAAAACAAAAGAAGATTTGGGTCTGCCAAGTAATAAACAAATGAGTTTTGGCTCTTTCTACAAAGGTTCTTGCgtgtgtGATTagagagagagagACTGGATAAATGGAGGTTTCTTTCCCTTATGA	AAGGCCTTCCTATTCAGGCA	TCATAAGGGAAAGAAACCTCCA	81	10	140	20	284	22	61.080	59.939	9.7000	8.2000	3.1410	B	334	GGTGTATCTTGCTTGTTCTGGTGATAGCAGGATGTGCTCTGCTGTCCTTGTGAAAACAGATTCACCGGTGTTAAATTAAGTACAGTGATAATaaaaaaGCAACAGGATGGAACATCAAATATGAAAGGGCggggggATGAAGGCCTTCCTATTCAGGCAAAACAAAAGAAGATTTGGGTCTGCCAAGTAATAAACAAATGAGTTTTGGCTCTTTCTACAAAGGTTCTTGCgtgtgtGATTagagagagagagACTGGATAAATGGAGGTTTCTTTCCCTTATGAAATTTTCAGTATTGTTTAGTTTATTGATTGTTTCTTTGATTAAATCCTAG	comp104615_c0_seq1	1
comp104615_c0_seq1_1	1	241	12	6	1	AG	AGAGAGAGAGAG	NA	0	0	7	55	191	GGCCTTCCTATTCAGGCAAAACAAAAGAAGATTTGGGTCTGCCAAGTAATAAACAAATGAGTTTTGGCTCTTTCTACAAAGGTTCTTGCgtgtgtGATTagagagagagagACTGGATAAATGGAGGTTTCTTTCCCTTATGAAATTTTCAGTATTGTTTAGTTTATTGATTGTTTCTTTGATTAAATCCT	GGCCTTCCTATTCAGGCAA	AGGATTTAATCAAAGAAACAATCAA	80	55	142	19	332	25	60.163	57.489	10.0000	6.9000	8.6737	B	334	GGTGTATCTTGCTTGTTCTGGTGATAGCAGGATGTGCTCTGCTGTCCTTGTGAAAACAGATTCACCGGTGTTAAATTAAGTACAGTGATAATaaaaaaGCAACAGGATGGAACATCAAATATGAAAGGGCggggggATGAAGGCCTTCCTATTCAGGCAAAACAAAAGAAGATTTGGGTCTGCCAAGTAATAAACAAATGAGTTTTGGCTCTTTCTACAAAGGTTCTTGCgtgtgtGATTagagagagagagACTGGATAAATGGAGGTTTCTTTCCCTTATGAAATTTTCAGTATTGTTTAGTTTATTGATTGTTTCTTTGATTAAATCCTAG	comp104615_c0_seq1	1
comp104615_c0_seq1_1	1	241	12	6	1	AG	AGAGAGAGAGAG	NA	0	0	7	55	192	AGGCCTTCCTATTCAGGCAAAACAAAAGAAGATTTGGGTCTGCCAAGTAATAAACAAATGAGTTTTGGCTCTTTCTACAAAGGTTCTTGCgtgtgtGATTagagagagagagACTGGATAAATGGAGGTTTCTTTCCCTTATGAAATTTTCAGTATTGTTTAGTTTATTGATTGTTTCTTTGATTAAATCCT	AGGCCTTCCTATTCAGGCAA	AGGATTTAATCAAAGAAACAATCAA	80	55	141	20	332	25	61.080	57.489	10.0000	6.9000	8.5910	B	334	GGTGTATCTTGCTTGTTCTGGTGATAGCAGGATGTGCTCTGCTGTCCTTGTGAAAACAGATTCACCGGTGTTAAATTAAGTACAGTGATAATaaaaaaGCAACAGGATGGAACATCAAATATGAAAGGGCggggggATGAAGGCCTTCCTATTCAGGCAAAACAAAAGAAGATTTGGGTCTGCCAAGTAATAAACAAATGAGTTTTGGCTCTTTCTACAAAGGTTCTTGCgtgtgtGATTagagagagagagACTGGATAAATGGAGGTTTCTTTCCCTTATGAAATTTTCAGTATTGTTTAGTTTATTGATTGTTTCTTTGATTAAATCCTAG	comp104615_c0_seq1	1
comp104615_c0_seq1_1	1	241	12	6	1	AG	AGAGAGAGAGAG	NA	0	0	7	55	193	AAGGCCTTCCTATTCAGGCAAAACAAAAGAAGATTTGGGTCTGCCAAGTAATAAACAAATGAGTTTTGGCTCTTTCTACAAAGGTTCTTGCgtgtgtGATTagagagagagagACTGGATAAATGGAGGTTTCTTTCCCTTATGAAATTTTCAGTATTGTTTAGTTTATTGATTGTTTCTTTGATTAAATCCT	AAGGCCTTCCTATTCAGGCA	AGGATTTAATCAAAGAAACAATCAA	81	55	140	20	332	25	61.080	57.489	9.7000	6.9000	8.5910	B	334	GGTGTATCTTGCTTGTTCTGGTGATAGCAGGATGTGCTCTGCTGTCCTTGTGAAAACAGATTCACCGGTGTTAAATTAAGTACAGTGATAATaaaaaaGCAACAGGATGGAACATCAAATATGAAAGGGCggggggATGAAGGCCTTCCTATTCAGGCAAAACAAAAGAAGATTTGGGTCTGCCAAGTAATAAACAAATGAGTTTTGGCTCTTTCTACAAAGGTTCTTGCgtgtgtGATTagagagagagagACTGGATAAATGGAGGTTTCTTTCCCTTATGAAATTTTCAGTATTGTTTAGTTTATTGATTGTTTCTTTGATTAAATCCTAG	comp104615_c0_seq1	1
comp104615_c0_seq1_1	1	241	12	6	1	AG	AGAGAGAGAGAG	NA	0	0	7	55	299	GTGCTCTGCTGTCCTTGTGAAAACAGATTCACCGGTGTTAAATTAAGTACAGTGATAATaaaaaaGCAACAGGATGGAACATCAAATATGAAAGGGCggggggATGAAGGCCTTCCTATTCAGGCAAAACAAAAGAAGATTTGGGTCTGCCAAGTAATAAACAAATGAGTTTTGGCTCTTTCTACAAAGGTTCTTGCgtgtgtGATTagagagagagagACTGGATAAATGGAGGTTTCTTTCCCTTATGAAATTTTCAGTATTGTTTAGTTTATTGATTGTTTCTTTGATTAAATCCT	GTGCTCTGCTGTCCTTGTGA	AGGATTTAATCAAAGAAACAATCAA	187	55	34	20	332	25	60.187	57.489	6.7000	6.9000	7.6981	F	334	GGTGTATCTTGCTTGTTCTGGTGATAGCAGGATGTGCTCTGCTGTCCTTGTGAAAACAGATTCACCGGTGTTAAATTAAGTACAGTGATAATaaaaaaGCAACAGGATGGAACATCAAATATGAAAGGGCggggggATGAAGGCCTTCCTATTCAGGCAAAACAAAAGAAGATTTGGGTCTGCCAAGTAATAAACAAATGAGTTTTGGCTCTTTCTACAAAGGTTCTTGCgtgtgtGATTagagagagagagACTGGATAAATGGAGGTTTCTTTCCCTTATGAAATTTTCAGTATTGTTTAGTTTATTGATTGTTTCTTTGATTAAATCCTAG	comp104615_c0_seq1	1
comp104615_c0_seq1_1	1	241	12	6	1	AG	AGAGAGAGAGAG	NA	0	0	7	55	303	GGATGTGCTCTGCTGTCCTTGTGAAAACAGATTCACCGGTGTTAAATTAAGTACAGTGATAATaaaaaaGCAACAGGATGGAACATCAAATATGAAAGGGCggggggATGAAGGCCTTCCTATTCAGGCAAAACAAAAGAAGATTTGGGTCTGCCAAGTAATAAACAAATGAGTTTTGGCTCTTTCTACAAAGGTTCTTGCgtgtgtGATTagagagagagagACTGGATAAATGGAGGTTTCTTTCCCTTATGAAATTTTCAGTATTGTTTAGTTTATTGATTGTTTCTTTGATTAAATCCT	GGATGTGCTCTGCTGTCCTT	AGGATTTAATCAAAGAAACAATCAA	191	55	30	20	332	25	60.418	57.489	8.2000	6.9000	7.9287	F	334	GGTGTATCTTGCTTGTTCTGGTGATAGCAGGATGTGCTCTGCTGTCCTTGTGAAAACAGATTCACCGGTGTTAAATTAAGTACAGTGATAATaaaaaaGCAACAGGATGGAACATCAAATATGAAAGGGCggggggATGAAGGCCTTCCTATTCAGGCAAAACAAAAGAAGATTTGGGTCTGCCAAGTAATAAACAAATGAGTTTTGGCTCTTTCTACAAAGGTTCTTGCgtgtgtGATTagagagagagagACTGGATAAATGGAGGTTTCTTTCCCTTATGAAATTTTCAGTATTGTTTAGTTTATTGATTGTTTCTTTGATTAAATCCTAG	comp104615_c0_seq1	1
comp104615_c0_seq1_1	1	241	12	6	1	AG	AGAGAGAGAGAG	NA	0	0	7	55	304	AGGATGTGCTCTGCTGTCCTTGTGAAAACAGATTCACCGGTGTTAAATTAAGTACAGTGATAATaaaaaaGCAACAGGATGGAACATCAAATATGAAAGGGCggggggATGAAGGCCTTCCTATTCAGGCAAAACAAAAGAAGATTTGGGTCTGCCAAGTAATAAACAAATGAGTTTTGGCTCTTTCTACAAAGGTTCTTGCgtgtgtGATTagagagagagagACTGGATAAATGGAGGTTTCTTTCCCTTATGAAATTTTCAGTATTGTTTAGTTTATTGATTGTTTCTTTGATTAAATCCT	AGGATGTGCTCTGCTGTCCT	AGGATTTAATCAAAGAAACAATCAA	192	55	29	20	332	25	60.017	57.489	7.6000	6.9000	7.5282	F	334	GGTGTATCTTGCTTGTTCTGGTGATAGCAGGATGTGCTCTGCTGTCCTTGTGAAAACAGATTCACCGGTGTTAAATTAAGTACAGTGATAATaaaaaaGCAACAGGATGGAACATCAAATATGAAAGGGCggggggATGAAGGCCTTCCTATTCAGGCAAAACAAAAGAAGATTTGGGTCTGCCAAGTAATAAACAAATGAGTTTTGGCTCTTTCTACAAAGGTTCTTGCgtgtgtGATTagagagagagagACTGGATAAATGGAGGTTTCTTTCCCTTATGAAATTTTCAGTATTGTTTAGTTTATTGATTGTTTCTTTGATTAAATCCTAG	comp104615_c0_seq1	1
comp105381_c0_seq1_1	1	53	10	5	1	AC	ACACACACAC	NA	1	1	3	28	120	AAGCGGAGCTCTAGAACGGGGCTCttttttGAAAGGCGCCCAGATCAacacacacacTTAGCGTCGTAGAGAAGGGGTTTGCCTGACATGCCAACGTCCTCCTCGCTGGTGCGATGTTAT	AAGCGGAGCTCTAGAACGG	ATAACATCGCACCAGCGAG	28	44	6	19	125	19	59.726	59.838	9.9000	9.9000	2.4359	F	286	GGTACAAGCGGAGCTCTAGAACGGGGCTCttttttGAAAGGCGCCCAGATCAacacacacacTTAGCGTCGTAGAGAAGGGGTTTGCCTGACATGCCAACGTCCTCCTCGCTGGTGCGATGTTATCTGACAACTTCGTCTCACATTCGTAACCAAGGCCATGATGATTCAGCCCGCTGGTGTGGATCCCACTAACCATTCTTTCCTAAATCAATGCCATATTCATGTAttttttAAATCTATTTTATATCAATCTGGTGCAGGGTGTAGGCGATGACCAAACAAAA	comp105381_c0_seq1	1
comp105381_c0_seq1_1	1	53	10	5	1	AC	ACACACACAC	NA	0	0	3	28	154	AAGCGGAGCTCTAGAACGGGGCTCttttttGAAAGGCGCCCAGATCAacacacacacTTAGCGTCGTAGAGAAGGGGTTTGCCTGACATGCCAACGTCCTCCTCGCTGGTGCGATGTTATCTGACAACTTCGTCTCACATTCGTAACCAAGGCC	AAGCGGAGCTCTAGAACGG	GGCCTTGGTTACGAATGTGA	28	77	6	19	159	20	59.726	60.894	9.9000	6.7000	2.1682	F	286	GGTACAAGCGGAGCTCTAGAACGGGGCTCttttttGAAAGGCGCCCAGATCAacacacacacTTAGCGTCGTAGAGAAGGGGTTTGCCTGACATGCCAACGTCCTCCTCGCTGGTGCGATGTTATCTGACAACTTCGTCTCACATTCGTAACCAAGGCCATGATGATTCAGCCCGCTGGTGTGGATCCCACTAACCATTCTTTCCTAAATCAATGCCATATTCATGTAttttttAAATCTATTTTATATCAATCTGGTGCAGGGTGTAGGCGATGACCAAACAAAA	comp105381_c0_seq1	1
comp105381_c0_seq1_1	1	53	10	5	1	AC	ACACACACAC	NA	0	0	3	28	263	AAGCGGAGCTCTAGAACGGGGCTCttttttGAAAGGCGCCCAGATCAacacacacacTTAGCGTCGTAGAGAAGGGGTTTGCCTGACATGCCAACGTCCTCCTCGCTGGTGCGATGTTATCTGACAACTTCGTCTCACATTCGTAACCAAGGCCATGATGATTCAGCCCGCTGGTGTGGATCCCACTAACCATTCTTTCCTAAATCAATGCCATATTCATGTAttttttAAATCTATTTTATATCAATCTGGTGCAGGGTGTA	AAGCGGAGCTCTAGAACGG	TACACCCTGCACCAGATTGA	28	186	6	19	268	20	59.726	60.112	9.9000	6.9000	1.3864	F	286	GGTACAAGCGGAGCTCTAGAACGGGGCTCttttttGAAAGGCGCCCAGATCAacacacacacTTAGCGTCGTAGAGAAGGGGTTTGCCTGACATGCCAACGTCCTCCTCGCTGGTGCGATGTTATCTGACAACTTCGTCTCACATTCGTAACCAAGGCCATGATGATTCAGCCCGCTGGTGTGGATCCCACTAACCATTCTTTCCTAAATCAATGCCATATTCATGTAttttttAAATCTATTTTATATCAATCTGGTGCAGGGTGTAGGCGATGACCAAACAAAA	comp105381_c0_seq1	1
comp105381_c0_seq1_1	1	53	10	5	1	AC	ACACACACAC	NA	0	0	3	28	265	AAGCGGAGCTCTAGAACGGGGCTCttttttGAAAGGCGCCCAGATCAacacacacacTTAGCGTCGTAGAGAAGGGGTTTGCCTGACATGCCAACGTCCTCCTCGCTGGTGCGATGTTATCTGACAACTTCGTCTCACATTCGTAACCAAGGCCATGATGATTCAGCCCGCTGGTGTGGATCCCACTAACCATTCTTTCCTAAATCAATGCCATATTCATGTAttttttAAATCTATTTTATATCAATCTGGTGCAGGGTGTAGG	AAGCGGAGCTCTAGAACGG	CCTACACCCTGCACCAGATT	28	188	6	19	270	20	59.726	59.989	9.9000	6.6000	1.2848	F	286	GGTACAAGCGGAGCTCTAGAACGGGGCTCttttttGAAAGGCGCCCAGATCAacacacacacTTAGCGTCGTAGAGAAGGGGTTTGCCTGACATGCCAACGTCCTCCTCGCTGGTGCGATGTTATCTGACAACTTCGTCTCACATTCGTAACCAAGGCCATGATGATTCAGCCCGCTGGTGTGGATCCCACTAACCATTCTTTCCTAAATCAATGCCATATTCATGTAttttttAAATCTATTTTATATCAATCTGGTGCAGGGTGTAGGCGATGACCAAACAAAA	comp105381_c0_seq1	1
comp105381_c0_seq1_1	1	53	10	5	1	AC	ACACACACAC	NA	0	0	4	28	124	AAGCGGAGCTCTAGAACGGGGCTCttttttGAAAGGCGCCCAGATCAacacacacacTTAGCGTCGTAGAGAAGGGGTTTGCCTGACATGCCAACGTCCTCCTCGCTGGTGCGATGTTATCTGA	AAGCGGAGCTCTAGAACGG	TCAGATAACATCGCACCAGC	28	47	6	19	129	20	59.726	59.830	9.9000	9.7000	1.4446	F	286	GGTACAAGCGGAGCTCTAGAACGGGGCTCttttttGAAAGGCGCCCAGATCAacacacacacTTAGCGTCGTAGAGAAGGGGTTTGCCTGACATGCCAACGTCCTCCTCGCTGGTGCGATGTTATCTGACAACTTCGTCTCACATTCGTAACCAAGGCCATGATGATTCAGCCCGCTGGTGTGGATCCCACTAACCATTCTTTCCTAAATCAATGCCATATTCATGTAttttttAAATCTATTTTATATCAATCTGGTGCAGGGTGTAGGCGATGACCAAACAAAA	comp105381_c0_seq1	1
comp105381_c0_seq1_1	1	53	10	5	1	AC	ACACACACAC	NA	0	0	4	28	156	AAGCGGAGCTCTAGAACGGGGCTCttttttGAAAGGCGCCCAGATCAacacacacacTTAGCGTCGTAGAGAAGGGGTTTGCCTGACATGCCAACGTCCTCCTCGCTGGTGCGATGTTATCTGACAACTTCGTCTCACATTCGTAACCAAGGCCAT	AAGCGGAGCTCTAGAACGG	ATGGCCTTGGTTACGAATGT	28	79	6	19	161	20	59.726	59.316	9.9000	6.6000	1.9579	F	286	GGTACAAGCGGAGCTCTAGAACGGGGCTCttttttGAAAGGCGCCCAGATCAacacacacacTTAGCGTCGTAGAGAAGGGGTTTGCCTGACATGCCAACGTCCTCCTCGCTGGTGCGATGTTATCTGACAACTTCGTCTCACATTCGTAACCAAGGCCATGATGATTCAGCCCGCTGGTGTGGATCCCACTAACCATTCTTTCCTAAATCAATGCCATATTCATGTAttttttAAATCTATTTTATATCAATCTGGTGCAGGGTGTAGGCGATGACCAAACAAAA	comp105381_c0_seq1	1
comp105381_c0_seq1_1	1	53	10	5	1	AC	ACACACACAC	NA	0	0	4	28	158	AAGCGGAGCTCTAGAACGGGGCTCttttttGAAAGGCGCCCAGATCAacacacacacTTAGCGTCGTAGAGAAGGGGTTTGCCTGACATGCCAACGTCCTCCTCGCTGGTGCGATGTTATCTGACAACTTCGTCTCACATTCGTAACCAAGGCCATGA	AAGCGGAGCTCTAGAACGG	TCATGGCCTTGGTTACGAAT	28	81	6	19	163	20	59.726	60.331	9.9000	8.6000	1.6051	F	286	GGTACAAGCGGAGCTCTAGAACGGGGCTCttttttGAAAGGCGCCCAGATCAacacacacacTTAGCGTCGTAGAGAAGGGGTTTGCCTGACATGCCAACGTCCTCCTCGCTGGTGCGATGTTATCTGACAACTTCGTCTCACATTCGTAACCAAGGCCATGATGATTCAGCCCGCTGGTGTGGATCCCACTAACCATTCTTTCCTAAATCAATGCCATATTCATGTAttttttAAATCTATTTTATATCAATCTGGTGCAGGGTGTAGGCGATGACCAAACAAAA	comp105381_c0_seq1	1
comp105381_c0_seq1_1	1	53	10	5	1	AC	ACACACACAC	NA	0	0	4	28	279	AAGCGGAGCTCTAGAACGGGGCTCttttttGAAAGGCGCCCAGATCAacacacacacTTAGCGTCGTAGAGAAGGGGTTTGCCTGACATGCCAACGTCCTCCTCGCTGGTGCGATGTTATCTGACAACTTCGTCTCACATTCGTAACCAAGGCCATGATGATTCAGCCCGCTGGTGTGGATCCCACTAACCATTCTTTCCTAAATCAATGCCATATTCATGTAttttttAAATCTATTTTATATCAATCTGGTGCAGGGTGTAGGCGATGACCAAACAA	AAGCGGAGCTCTAGAACGG	TTGTTTGGTCATCGCCTACA	28	202	6	19	284	20	59.726	60.111	9.9000	5.7000	1.3856	F	286	GGTACAAGCGGAGCTCTAGAACGGGGCTCttttttGAAAGGCGCCCAGATCAacacacacacTTAGCGTCGTAGAGAAGGGGTTTGCCTGACATGCCAACGTCCTCCTCGCTGGTGCGATGTTATCTGACAACTTCGTCTCACATTCGTAACCAAGGCCATGATGATTCAGCCCGCTGGTGTGGATCCCACTAACCATTCTTTCCTAAATCAATGCCATATTCATGTAttttttAAATCTATTTTATATCAATCTGGTGCAGGGTGTAGGCGATGACCAAACAAAA	comp105381_c0_seq1	1
comp105381_c0_seq1_1	1	53	10	5	1	AC	ACACACACAC	NA	0	0	4	2	235	tttGAAAGGCGCCCAGATCAacacacacacTTAGCGTCGTAGAGAAGGGGTTTGCCTGACATGCCAACGTCCTCCTCGCTGGTGCGATGTTATCTGACAACTTCGTCTCACATTCGTAACCAAGGCCATGATGATTCAGCCCGCTGGTGTGGATCCCACTAACCATTCTTTCCTAAATCAATGCCATATTCATGTAttttttAAATCTATTTTATATCAATCTGGTGCAGGGTGT	TTTGAAAGGCGCCCAGAT	ACACCCTGCACCAGATTGAT	2	185	33	18	267	20	61.670	60.395	6.6000	6.9000	4.0645	F	286	GGTACAAGCGGAGCTCTAGAACGGGGCTCttttttGAAAGGCGCCCAGATCAacacacacacTTAGCGTCGTAGAGAAGGGGTTTGCCTGACATGCCAACGTCCTCCTCGCTGGTGCGATGTTATCTGACAACTTCGTCTCACATTCGTAACCAAGGCCATGATGATTCAGCCCGCTGGTGTGGATCCCACTAACCATTCTTTCCTAAATCAATGCCATATTCATGTAttttttAAATCTATTTTATATCAATCTGGTGCAGGGTGTAGGCGATGACCAAACAAAA	comp105381_c0_seq1	1
comp105381_c0_seq1_1	1	53	10	5	1	AC	ACACACACAC	NA	0	0	4	2	236	tttGAAAGGCGCCCAGATCAacacacacacTTAGCGTCGTAGAGAAGGGGTTTGCCTGACATGCCAACGTCCTCCTCGCTGGTGCGATGTTATCTGACAACTTCGTCTCACATTCGTAACCAAGGCCATGATGATTCAGCCCGCTGGTGTGGATCCCACTAACCATTCTTTCCTAAATCAATGCCATATTCATGTAttttttAAATCTATTTTATATCAATCTGGTGCAGGGTGTA	TTTGAAAGGCGCCCAGAT	TACACCCTGCACCAGATTGA	2	186	33	18	268	20	61.670	60.112	6.6000	6.9000	3.7818	F	286	GGTACAAGCGGAGCTCTAGAACGGGGCTCttttttGAAAGGCGCCCAGATCAacacacacacTTAGCGTCGTAGAGAAGGGGTTTGCCTGACATGCCAACGTCCTCCTCGCTGGTGCGATGTTATCTGACAACTTCGTCTCACATTCGTAACCAAGGCCATGATGATTCAGCCCGCTGGTGTGGATCCCACTAACCATTCTTTCCTAAATCAATGCCATATTCATGTAttttttAAATCTATTTTATATCAATCTGGTGCAGGGTGTAGGCGATGACCAAACAAAA	comp105381_c0_seq1	1
comp105381_c0_seq1_1	1	53	10	5	1	AC	ACACACACAC	NA	0	0	4	2	238	tttGAAAGGCGCCCAGATCAacacacacacTTAGCGTCGTAGAGAAGGGGTTTGCCTGACATGCCAACGTCCTCCTCGCTGGTGCGATGTTATCTGACAACTTCGTCTCACATTCGTAACCAAGGCCATGATGATTCAGCCCGCTGGTGTGGATCCCACTAACCATTCTTTCCTAAATCAATGCCATATTCATGTAttttttAAATCTATTTTATATCAATCTGGTGCAGGGTGTAGG	TTTGAAAGGCGCCCAGAT	CCTACACCCTGCACCAGATT	2	188	33	18	270	20	61.670	59.989	6.6000	6.6000	3.6802	F	286	GGTACAAGCGGAGCTCTAGAACGGGGCTCttttttGAAAGGCGCCCAGATCAacacacacacTTAGCGTCGTAGAGAAGGGGTTTGCCTGACATGCCAACGTCCTCCTCGCTGGTGCGATGTTATCTGACAACTTCGTCTCACATTCGTAACCAAGGCCATGATGATTCAGCCCGCTGGTGTGGATCCCACTAACCATTCTTTCCTAAATCAATGCCATATTCATGTAttttttAAATCTATTTTATATCAATCTGGTGCAGGGTGTAGGCGATGACCAAACAAAA	comp105381_c0_seq1	1
comp105381_c0_seq1_1	1	53	10	5	1	AC	ACACACACAC	NA	0	0	7	28	127	AAGCGGAGCTCTAGAACGGGGCTCttttttGAAAGGCGCCCAGATCAacacacacacTTAGCGTCGTAGAGAAGGGGTTTGCCTGACATGCCAACGTCCTCCTCGCTGGTGCGATGTTATCTGACAA	AAGCGGAGCTCTAGAACGG	TTGTCAGATAACATCGCACCA	28	49	6	19	132	21	59.726	60.127	9.9000	8.2000	2.4011	F	286	GGTACAAGCGGAGCTCTAGAACGGGGCTCttttttGAAAGGCGCCCAGATCAacacacacacTTAGCGTCGTAGAGAAGGGGTTTGCCTGACATGCCAACGTCCTCCTCGCTGGTGCGATGTTATCTGACAACTTCGTCTCACATTCGTAACCAAGGCCATGATGATTCAGCCCGCTGGTGTGGATCCCACTAACCATTCTTTCCTAAATCAATGCCATATTCATGTAttttttAAATCTATTTTATATCAATCTGGTGCAGGGTGTAGGCGATGACCAAACAAAA	comp105381_c0_seq1	1
comp105534_c0_seq1_52	1	334	14	7	1	AC	GTGTGTGTGTGTGT	NA	1	1	3	36	190	GTCTGGAAACTTTGTTGGGCGTGAATTCGTGGTGTAAGTGGAAGGGAATTCATGGGATGCACGCCGTATCGAGATTAACGGATCCATGGGCCGTTGGTGTCTGCATCAATCAGACGAGAAgtgtgtgtgtgtgtTGACGGATGTAACGAGGCATTATGTCATTGTTTCCCCTGACCTCCATTTCCTCGAG	GTCTGGAAACTTTGTTGGGC	CTCGAGGAAATGGAGGTCAG	100	36	214	20	403	20	59.574	59.797	11.2000	6.4000	0.6295	A	414	TTCAATTGCAGTTGGATGTACTCTGAGTAGGATTTGAATgcgcgcCGAGGCCGAATCgaggaggagGATTCGGGCTCGGCCCCTGTGAAACAAATCTGttttttCTGTTTGTACTTGTGGGCATTCATGAGGCAGAGGAATGTGATGGATGTTGCAAGGGCGAGCAATGCTAACAGCGGCACGAGTCTCATGTCTTGAGGTGAttttttGCGAGTCTGGAAACTTTGTTGGGCGTGAATTCGTGGTGTAAGTGGAAGGGAATTCATGGGATGCACGCCGTATCGAGATTAACGGATCCATGGGCCGTTGGTGTCTGCATCAATCAGACGAGAAgtgtgtgtgtgtgtTGACGGATGTAACGAGGCATTATGTCATTGTTTCCCCTGACCTCCATTTCCT…	comp105534_c0_seq1	52
comp105534_c0_seq1_52	1	334	14	7	1	AC	GTGTGTGTGTGTGT	NA	0	0	3	36	193	CGAGTCTGGAAACTTTGTTGGGCGTGAATTCGTGGTGTAAGTGGAAGGGAATTCATGGGATGCACGCCGTATCGAGATTAACGGATCCATGGGCCGTTGGTGTCTGCATCAATCAGACGAGAAgtgtgtgtgtgtgtTGACGGATGTAACGAGGCATTATGTCATTGTTTCCCCTGACCTCCATTTCCTCGAG	CGAGTCTGGAAACTTTGTTGG	CTCGAGGAAATGGAGGTCAG	102	36	211	21	403	20	59.760	59.797	8.2000	6.4000	1.4438	A	414	TTCAATTGCAGTTGGATGTACTCTGAGTAGGATTTGAATgcgcgcCGAGGCCGAATCgaggaggagGATTCGGGCTCGGCCCCTGTGAAACAAATCTGttttttCTGTTTGTACTTGTGGGCATTCATGAGGCAGAGGAATGTGATGGATGTTGCAAGGGCGAGCAATGCTAACAGCGGCACGAGTCTCATGTCTTGAGGTGAttttttGCGAGTCTGGAAACTTTGTTGGGCGTGAATTCGTGGTGTAAGTGGAAGGGAATTCATGGGATGCACGCCGTATCGAGATTAACGGATCCATGGGCCGTTGGTGTCTGCATCAATCAGACGAGAAgtgtgtgtgtgtgtTGACGGATGTAACGAGGCATTATGTCATTGTTTCCCCTGACCTCCATTTCCT…	comp105534_c0_seq1	52
comp105534_c0_seq1_52	1	334	14	7	1	AC	GTGTGTGTGTGTGT	NA	0	0	3	36	194	GCGAGTCTGGAAACTTTGTTGGGCGTGAATTCGTGGTGTAAGTGGAAGGGAATTCATGGGATGCACGCCGTATCGAGATTAACGGATCCATGGGCCGTTGGTGTCTGCATCAATCAGACGAGAAgtgtgtgtgtgtgtTGACGGATGTAACGAGGCATTATGTCATTGTTTCCCCTGACCTCCATTTCCTCGAG	GCGAGTCTGGAAACTTTGTTG	CTCGAGGAAATGGAGGTCAG	103	36	210	21	403	20	59.906	59.797	7.0000	6.4000	1.2976	A	414	TTCAATTGCAGTTGGATGTACTCTGAGTAGGATTTGAATgcgcgcCGAGGCCGAATCgaggaggagGATTCGGGCTCGGCCCCTGTGAAACAAATCTGttttttCTGTTTGTACTTGTGGGCATTCATGAGGCAGAGGAATGTGATGGATGTTGCAAGGGCGAGCAATGCTAACAGCGGCACGAGTCTCATGTCTTGAGGTGAttttttGCGAGTCTGGAAACTTTGTTGGGCGTGAATTCGTGGTGTAAGTGGAAGGGAATTCATGGGATGCACGCCGTATCGAGATTAACGGATCCATGGGCCGTTGGTGTCTGCATCAATCAGACGAGAAgtgtgtgtgtgtgtTGACGGATGTAACGAGGCATTATGTCATTGTTTCCCCTGACCTCCATTTCCT…	comp105534_c0_seq1	52
comp105534_c0_seq1_52	1	334	14	7	1	AC	GTGTGTGTGTGTGT	NA	0	0	3	36	276	TGAGGCAGAGGAATGTGATGGATGTTGCAAGGGCGAGCAATGCTAACAGCGGCACGAGTCTCATGTCTTGAGGTGAttttttGCGAGTCTGGAAACTTTGTTGGGCGTGAATTCGTGGTGTAAGTGGAAGGGAATTCATGGGATGCACGCCGTATCGAGATTAACGGATCCATGGGCCGTTGGTGTCTGCATCAATCAGACGAGAAgtgtgtgtgtgtgtTGACGGATGTAACGAGGCATTATGTCATTGTTTCCCCTGACCTCCATTTCCTCGAG	TGAGGCAGAGGAATGTGATG	CTCGAGGAAATGGAGGTCAG	186	36	128	20	403	20	59.787	59.797	6.9000	6.4000	0.4161	F	414	TTCAATTGCAGTTGGATGTACTCTGAGTAGGATTTGAATgcgcgcCGAGGCCGAATCgaggaggagGATTCGGGCTCGGCCCCTGTGAAACAAATCTGttttttCTGTTTGTACTTGTGGGCATTCATGAGGCAGAGGAATGTGATGGATGTTGCAAGGGCGAGCAATGCTAACAGCGGCACGAGTCTCATGTCTTGAGGTGAttttttGCGAGTCTGGAAACTTTGTTGGGCGTGAATTCGTGGTGTAAGTGGAAGGGAATTCATGGGATGCACGCCGTATCGAGATTAACGGATCCATGGGCCGTTGGTGTCTGCATCAATCAGACGAGAAgtgtgtgtgtgtgtTGACGGATGTAACGAGGCATTATGTCATTGTTTCCCCTGACCTCCATTTCCT…	comp105534_c0_seq1	52
comp105534_c0_seq1_52	1	334	14	7	1	AC	GTGTGTGTGTGTGT	NA	0	0	3	36	291	ACTTGTGGGCATTCATGAGGCAGAGGAATGTGATGGATGTTGCAAGGGCGAGCAATGCTAACAGCGGCACGAGTCTCATGTCTTGAGGTGAttttttGCGAGTCTGGAAACTTTGTTGGGCGTGAATTCGTGGTGTAAGTGGAAGGGAATTCATGGGATGCACGCCGTATCGAGATTAACGGATCCATGGGCCGTTGGTGTCTGCATCAATCAGACGAGAAgtgtgtgtgtgtgtTGACGGATGTAACGAGGCATTATGTCATTGTTTCCCCTGACCTCCATTTCCTCGAG	ACTTGTGGGCATTCATGAGG	CTCGAGGAAATGGAGGTCAG	201	36	113	20	403	20	60.924	59.797	8.2000	6.4000	1.1272	F	414	TTCAATTGCAGTTGGATGTACTCTGAGTAGGATTTGAATgcgcgcCGAGGCCGAATCgaggaggagGATTCGGGCTCGGCCCCTGTGAAACAAATCTGttttttCTGTTTGTACTTGTGGGCATTCATGAGGCAGAGGAATGTGATGGATGTTGCAAGGGCGAGCAATGCTAACAGCGGCACGAGTCTCATGTCTTGAGGTGAttttttGCGAGTCTGGAAACTTTGTTGGGCGTGAATTCGTGGTGTAAGTGGAAGGGAATTCATGGGATGCACGCCGTATCGAGATTAACGGATCCATGGGCCGTTGGTGTCTGCATCAATCAGACGAGAAgtgtgtgtgtgtgtTGACGGATGTAACGAGGCATTATGTCATTGTTTCCCCTGACCTCCATTTCCT…	comp105534_c0_seq1	52
comp105534_c0_seq1_52	1	334	14	7	1	AC	GTGTGTGTGTGTGT	NA	0	0	3	36	350	AATCgaggaggagGATTCGGGCTCGGCCCCTGTGAAACAAATCTGttttttCTGTTTGTACTTGTGGGCATTCATGAGGCAGAGGAATGTGATGGATGTTGCAAGGGCGAGCAATGCTAACAGCGGCACGAGTCTCATGTCTTGAGGTGAttttttGCGAGTCTGGAAACTTTGTTGGGCGTGAATTCGTGGTGTAAGTGGAAGGGAATTCATGGGATGCACGCCGTATCGAGATTAACGGATCCATGGGCCGTTGGTGTCTGCATCAATCAGACGAGAAgtgtgtgtgtgtgtTGACGGATGTAACGAGGCATTATGTCATTGTTTCCCCTGACCTCCATTTCCTCGAG	AATCGAGGAGGAGGATTCG	CTCGAGGAAATGGAGGTCAG	261	36	54	19	403	20	59.178	59.797	8.6000	6.4000	2.0257	F	414	TTCAATTGCAGTTGGATGTACTCTGAGTAGGATTTGAATgcgcgcCGAGGCCGAATCgaggaggagGATTCGGGCTCGGCCCCTGTGAAACAAATCTGttttttCTGTTTGTACTTGTGGGCATTCATGAGGCAGAGGAATGTGATGGATGTTGCAAGGGCGAGCAATGCTAACAGCGGCACGAGTCTCATGTCTTGAGGTGAttttttGCGAGTCTGGAAACTTTGTTGGGCGTGAATTCGTGGTGTAAGTGGAAGGGAATTCATGGGATGCACGCCGTATCGAGATTAACGGATCCATGGGCCGTTGGTGTCTGCATCAATCAGACGAGAAgtgtgtgtgtgtgtTGACGGATGTAACGAGGCATTATGTCATTGTTTCCCCTGACCTCCATTTCCT…	comp105534_c0_seq1	52
comp105534_c0_seq1_52	1	334	14	7	1	AC	GTGTGTGTGTGTGT	NA	0	0	3	34	348	GAATCgaggaggagGATTCGGGCTCGGCCCCTGTGAAACAAATCTGttttttCTGTTTGTACTTGTGGGCATTCATGAGGCAGAGGAATGTGATGGATGTTGCAAGGGCGAGCAATGCTAACAGCGGCACGAGTCTCATGTCTTGAGGTGAttttttGCGAGTCTGGAAACTTTGTTGGGCGTGAATTCGTGGTGTAAGTGGAAGGGAATTCATGGGATGCACGCCGTATCGAGATTAACGGATCCATGGGCCGTTGGTGTCTGCATCAATCAGACGAGAAgtgtgtgtgtgtgtTGACGGATGTAACGAGGCATTATGTCATTGTTTCCCCTGACCTCCATTTCCTC	GAATCGAGGAGGAGGATTCG	GAGGAAATGGAGGTCAGGG	261	34	53	20	400	19	61.067	59.445	8.6000	9.7000	2.6220	F	414	TTCAATTGCAGTTGGATGTACTCTGAGTAGGATTTGAATgcgcgcCGAGGCCGAATCgaggaggagGATTCGGGCTCGGCCCCTGTGAAACAAATCTGttttttCTGTTTGTACTTGTGGGCATTCATGAGGCAGAGGAATGTGATGGATGTTGCAAGGGCGAGCAATGCTAACAGCGGCACGAGTCTCATGTCTTGAGGTGAttttttGCGAGTCTGGAAACTTTGTTGGGCGTGAATTCGTGGTGTAAGTGGAAGGGAATTCATGGGATGCACGCCGTATCGAGATTAACGGATCCATGGGCCGTTGGTGTCTGCATCAATCAGACGAGAAgtgtgtgtgtgtgtTGACGGATGTAACGAGGCATTATGTCATTGTTTCCCCTGACCTCCATTTCCT…	comp105534_c0_seq1	52
comp105534_c0_seq1_52	1	334	14	7	1	AC	GTGTGTGTGTGTGT	NA	0	0	3	9	99	CGTTGGTGTCTGCATCAATCAGACGAGAAgtgtgtgtgtgtgtTGACGGATGTAACGAGGCATTATGTCATTGTTTCCCCTGACCTCCATTTCCTCGAG	CGTTGGTGTCTGCATCAATC	CTCGAGGAAATGGAGGTCAG	9	36	305	20	403	20	60.120	59.797	6.9000	6.4000	0.3237	A	414	TTCAATTGCAGTTGGATGTACTCTGAGTAGGATTTGAATgcgcgcCGAGGCCGAATCgaggaggagGATTCGGGCTCGGCCCCTGTGAAACAAATCTGttttttCTGTTTGTACTTGTGGGCATTCATGAGGCAGAGGAATGTGATGGATGTTGCAAGGGCGAGCAATGCTAACAGCGGCACGAGTCTCATGTCTTGAGGTGAttttttGCGAGTCTGGAAACTTTGTTGGGCGTGAATTCGTGGTGTAAGTGGAAGGGAATTCATGGGATGCACGCCGTATCGAGATTAACGGATCCATGGGCCGTTGGTGTCTGCATCAATCAGACGAGAAgtgtgtgtgtgtgtTGACGGATGTAACGAGGCATTATGTCATTGTTTCCCCTGACCTCCATTTCCT…	comp105534_c0_seq1	52
comp105534_c0_seq1_52	1	334	14	7	1	AC	GTGTGTGTGTGTGT	NA	0	0	4	36	128	GCCGTATCGAGATTAACGGATCCATGGGCCGTTGGTGTCTGCATCAATCAGACGAGAAgtgtgtgtgtgtgtTGACGGATGTAACGAGGCATTATGTCATTGTTTCCCCTGACCTCCATTTCCTCGAG	GCCGTATCGAGATTAACGGA	CTCGAGGAAATGGAGGTCAG	38	36	276	20	403	20	60.060	59.797	9.6000	6.4000	0.2632	A	414	TTCAATTGCAGTTGGATGTACTCTGAGTAGGATTTGAATgcgcgcCGAGGCCGAATCgaggaggagGATTCGGGCTCGGCCCCTGTGAAACAAATCTGttttttCTGTTTGTACTTGTGGGCATTCATGAGGCAGAGGAATGTGATGGATGTTGCAAGGGCGAGCAATGCTAACAGCGGCACGAGTCTCATGTCTTGAGGTGAttttttGCGAGTCTGGAAACTTTGTTGGGCGTGAATTCGTGGTGTAAGTGGAAGGGAATTCATGGGATGCACGCCGTATCGAGATTAACGGATCCATGGGCCGTTGGTGTCTGCATCAATCAGACGAGAAgtgtgtgtgtgtgtTGACGGATGTAACGAGGCATTATGTCATTGTTTCCCCTGACCTCCATTTCCT…	comp105534_c0_seq1	52
comp105534_c0_seq1_52	1	334	14	7	1	AC	GTGTGTGTGTGTGT	NA	0	0	4	36	226	GGCACGAGTCTCATGTCTTGAGGTGAttttttGCGAGTCTGGAAACTTTGTTGGGCGTGAATTCGTGGTGTAAGTGGAAGGGAATTCATGGGATGCACGCCGTATCGAGATTAACGGATCCATGGGCCGTTGGTGTCTGCATCAATCAGACGAGAAgtgtgtgtgtgtgtTGACGGATGTAACGAGGCATTATGTCATTGTTTCCCCTGACCTCCATTTCCTCGAG	GGCACGAGTCTCATGTCTTG	CTCGAGGAAATGGAGGTCAG	136	36	178	20	403	20	59.420	59.797	7.0000	6.4000	0.7836	F	414	TTCAATTGCAGTTGGATGTACTCTGAGTAGGATTTGAATgcgcgcCGAGGCCGAATCgaggaggagGATTCGGGCTCGGCCCCTGTGAAACAAATCTGttttttCTGTTTGTACTTGTGGGCATTCATGAGGCAGAGGAATGTGATGGATGTTGCAAGGGCGAGCAATGCTAACAGCGGCACGAGTCTCATGTCTTGAGGTGAttttttGCGAGTCTGGAAACTTTGTTGGGCGTGAATTCGTGGTGTAAGTGGAAGGGAATTCATGGGATGCACGCCGTATCGAGATTAACGGATCCATGGGCCGTTGGTGTCTGCATCAATCAGACGAGAAgtgtgtgtgtgtgtTGACGGATGTAACGAGGCATTATGTCATTGTTTCCCCTGACCTCCATTTCCT…	comp105534_c0_seq1	52
comp105534_c0_seq1_52	1	334	14	7	1	AC	GTGTGTGTGTGTGT	NA	0	0	4	36	273	GGCAGAGGAATGTGATGGATGTTGCAAGGGCGAGCAATGCTAACAGCGGCACGAGTCTCATGTCTTGAGGTGAttttttGCGAGTCTGGAAACTTTGTTGGGCGTGAATTCGTGGTGTAAGTGGAAGGGAATTCATGGGATGCACGCCGTATCGAGATTAACGGATCCATGGGCCGTTGGTGTCTGCATCAATCAGACGAGAAgtgtgtgtgtgtgtTGACGGATGTAACGAGGCATTATGTCATTGTTTCCCCTGACCTCCATTTCCTCGAG	GGCAGAGGAATGTGATGGAT	CTCGAGGAAATGGAGGTCAG	183	36	131	20	403	20	59.893	59.797	8.1000	6.4000	0.3102	F	414	TTCAATTGCAGTTGGATGTACTCTGAGTAGGATTTGAATgcgcgcCGAGGCCGAATCgaggaggagGATTCGGGCTCGGCCCCTGTGAAACAAATCTGttttttCTGTTTGTACTTGTGGGCATTCATGAGGCAGAGGAATGTGATGGATGTTGCAAGGGCGAGCAATGCTAACAGCGGCACGAGTCTCATGTCTTGAGGTGAttttttGCGAGTCTGGAAACTTTGTTGGGCGTGAATTCGTGGTGTAAGTGGAAGGGAATTCATGGGATGCACGCCGTATCGAGATTAACGGATCCATGGGCCGTTGGTGTCTGCATCAATCAGACGAGAAgtgtgtgtgtgtgtTGACGGATGTAACGAGGCATTATGTCATTGTTTCCCCTGACCTCCATTTCCT…	comp105534_c0_seq1	52
comp105534_c0_seq1_52	1	334	14	7	1	AC	GTGTGTGTGTGTGT	NA	0	0	4	36	279	TCATGAGGCAGAGGAATGTGATGGATGTTGCAAGGGCGAGCAATGCTAACAGCGGCACGAGTCTCATGTCTTGAGGTGAttttttGCGAGTCTGGAAACTTTGTTGGGCGTGAATTCGTGGTGTAAGTGGAAGGGAATTCATGGGATGCACGCCGTATCGAGATTAACGGATCCATGGGCCGTTGGTGTCTGCATCAATCAGACGAGAAgtgtgtgtgtgtgtTGACGGATGTAACGAGGCATTATGTCATTGTTTCCCCTGACCTCCATTTCCTCGAG	TCATGAGGCAGAGGAATGTG	CTCGAGGAAATGGAGGTCAG	189	36	125	20	403	20	59.787	59.797	6.6000	6.4000	0.4161	F	414	TTCAATTGCAGTTGGATGTACTCTGAGTAGGATTTGAATgcgcgcCGAGGCCGAATCgaggaggagGATTCGGGCTCGGCCCCTGTGAAACAAATCTGttttttCTGTTTGTACTTGTGGGCATTCATGAGGCAGAGGAATGTGATGGATGTTGCAAGGGCGAGCAATGCTAACAGCGGCACGAGTCTCATGTCTTGAGGTGAttttttGCGAGTCTGGAAACTTTGTTGGGCGTGAATTCGTGGTGTAAGTGGAAGGGAATTCATGGGATGCACGCCGTATCGAGATTAACGGATCCATGGGCCGTTGGTGTCTGCATCAATCAGACGAGAAgtgtgtgtgtgtgtTGACGGATGTAACGAGGCATTATGTCATTGTTTCCCCTGACCTCCATTTCCT…	comp105534_c0_seq1	52
comp105534_c0_seq1_52	1	334	14	7	1	AC	GTGTGTGTGTGTGT	NA	0	0	4	34	349	CGAATCgaggaggagGATTCGGGCTCGGCCCCTGTGAAACAAATCTGttttttCTGTTTGTACTTGTGGGCATTCATGAGGCAGAGGAATGTGATGGATGTTGCAAGGGCGAGCAATGCTAACAGCGGCACGAGTCTCATGTCTTGAGGTGAttttttGCGAGTCTGGAAACTTTGTTGGGCGTGAATTCGTGGTGTAAGTGGAAGGGAATTCATGGGATGCACGCCGTATCGAGATTAACGGATCCATGGGCCGTTGGTGTCTGCATCAATCAGACGAGAAgtgtgtgtgtgtgtTGACGGATGTAACGAGGCATTATGTCATTGTTTCCCCTGACCTCCATTTCCTC	CGAATCGAGGAGGAGGATTC	GAGGAAATGGAGGTCAGGG	262	34	52	20	400	19	61.067	59.445	6.6000	9.7000	2.6220	F	414	TTCAATTGCAGTTGGATGTACTCTGAGTAGGATTTGAATgcgcgcCGAGGCCGAATCgaggaggagGATTCGGGCTCGGCCCCTGTGAAACAAATCTGttttttCTGTTTGTACTTGTGGGCATTCATGAGGCAGAGGAATGTGATGGATGTTGCAAGGGCGAGCAATGCTAACAGCGGCACGAGTCTCATGTCTTGAGGTGAttttttGCGAGTCTGGAAACTTTGTTGGGCGTGAATTCGTGGTGTAAGTGGAAGGGAATTCATGGGATGCACGCCGTATCGAGATTAACGGATCCATGGGCCGTTGGTGTCTGCATCAATCAGACGAGAAgtgtgtgtgtgtgtTGACGGATGTAACGAGGCATTATGTCATTGTTTCCCCTGACCTCCATTTCCT…	comp105534_c0_seq1	52
comp105534_c0_seq1_52	1	334	14	7	1	AC	GTGTGTGTGTGTGT	NA	0	0	4	1	155	GTCTGGAAACTTTGTTGGGCGTGAATTCGTGGTGTAAGTGGAAGGGAATTCATGGGATGCACGCCGTATCGAGATTAACGGATCCATGGGCCGTTGGTGTCTGCATCAATCAGACGAGAAgtgtgtgtgtgtgtTGACGGATGTAACGAGGCATT	GTCTGGAAACTTTGTTGGGC	AATGCCTCGTTACATCCGTC	100	1	214	20	368	20	59.574	59.962	11.2000	9.6000	0.4640	A	414	TTCAATTGCAGTTGGATGTACTCTGAGTAGGATTTGAATgcgcgcCGAGGCCGAATCgaggaggagGATTCGGGCTCGGCCCCTGTGAAACAAATCTGttttttCTGTTTGTACTTGTGGGCATTCATGAGGCAGAGGAATGTGATGGATGTTGCAAGGGCGAGCAATGCTAACAGCGGCACGAGTCTCATGTCTTGAGGTGAttttttGCGAGTCTGGAAACTTTGTTGGGCGTGAATTCGTGGTGTAAGTGGAAGGGAATTCATGGGATGCACGCCGTATCGAGATTAACGGATCCATGGGCCGTTGGTGTCTGCATCAATCAGACGAGAAgtgtgtgtgtgtgtTGACGGATGTAACGAGGCATTATGTCATTGTTTCCCCTGACCTCCATTTCCT…	comp105534_c0_seq1	52
comp105534_c0_seq1_52	1	334	14	7	1	AC	GTGTGTGTGTGTGT	NA	0	0	4	1	191	GGCACGAGTCTCATGTCTTGAGGTGAttttttGCGAGTCTGGAAACTTTGTTGGGCGTGAATTCGTGGTGTAAGTGGAAGGGAATTCATGGGATGCACGCCGTATCGAGATTAACGGATCCATGGGCCGTTGGTGTCTGCATCAATCAGACGAGAAgtgtgtgtgtgtgtTGACGGATGTAACGAGGCATT	GGCACGAGTCTCATGTCTTG	AATGCCTCGTTACATCCGTC	136	1	178	20	368	20	59.420	59.962	7.0000	9.6000	0.6181	F	414	TTCAATTGCAGTTGGATGTACTCTGAGTAGGATTTGAATgcgcgcCGAGGCCGAATCgaggaggagGATTCGGGCTCGGCCCCTGTGAAACAAATCTGttttttCTGTTTGTACTTGTGGGCATTCATGAGGCAGAGGAATGTGATGGATGTTGCAAGGGCGAGCAATGCTAACAGCGGCACGAGTCTCATGTCTTGAGGTGAttttttGCGAGTCTGGAAACTTTGTTGGGCGTGAATTCGTGGTGTAAGTGGAAGGGAATTCATGGGATGCACGCCGTATCGAGATTAACGGATCCATGGGCCGTTGGTGTCTGCATCAATCAGACGAGAAgtgtgtgtgtgtgtTGACGGATGTAACGAGGCATTATGTCATTGTTTCCCCTGACCTCCATTTCCT…	comp105534_c0_seq1	52
comp105534_c0_seq1_52	1	334	14	7	1	AC	GTGTGTGTGTGTGT	NA	0	0	4	1	316	GAATCgaggaggagGATTCGGGCTCGGCCCCTGTGAAACAAATCTGttttttCTGTTTGTACTTGTGGGCATTCATGAGGCAGAGGAATGTGATGGATGTTGCAAGGGCGAGCAATGCTAACAGCGGCACGAGTCTCATGTCTTGAGGTGAttttttGCGAGTCTGGAAACTTTGTTGGGCGTGAATTCGTGGTGTAAGTGGAAGGGAATTCATGGGATGCACGCCGTATCGAGATTAACGGATCCATGGGCCGTTGGTGTCTGCATCAATCAGACGAGAAgtgtgtgtgtgtgtTGACGGATGTAACGAGGCATT	GAATCGAGGAGGAGGATTCG	AATGCCTCGTTACATCCGTC	261	1	53	20	368	20	61.067	59.962	8.6000	9.6000	1.1051	F	414	TTCAATTGCAGTTGGATGTACTCTGAGTAGGATTTGAATgcgcgcCGAGGCCGAATCgaggaggagGATTCGGGCTCGGCCCCTGTGAAACAAATCTGttttttCTGTTTGTACTTGTGGGCATTCATGAGGCAGAGGAATGTGATGGATGTTGCAAGGGCGAGCAATGCTAACAGCGGCACGAGTCTCATGTCTTGAGGTGAttttttGCGAGTCTGGAAACTTTGTTGGGCGTGAATTCGTGGTGTAAGTGGAAGGGAATTCATGGGATGCACGCCGTATCGAGATTAACGGATCCATGGGCCGTTGGTGTCTGCATCAATCAGACGAGAAgtgtgtgtgtgtgtTGACGGATGTAACGAGGCATTATGTCATTGTTTCCCCTGACCTCCATTTCCT…	comp105534_c0_seq1	52
comp105534_c0_seq1_52	1	334	14	7	1	AC	GTGTGTGTGTGTGT	NA	0	0	4	1	317	CGAATCgaggaggagGATTCGGGCTCGGCCCCTGTGAAACAAATCTGttttttCTGTTTGTACTTGTGGGCATTCATGAGGCAGAGGAATGTGATGGATGTTGCAAGGGCGAGCAATGCTAACAGCGGCACGAGTCTCATGTCTTGAGGTGAttttttGCGAGTCTGGAAACTTTGTTGGGCGTGAATTCGTGGTGTAAGTGGAAGGGAATTCATGGGATGCACGCCGTATCGAGATTAACGGATCCATGGGCCGTTGGTGTCTGCATCAATCAGACGAGAAgtgtgtgtgtgtgtTGACGGATGTAACGAGGCATT	CGAATCGAGGAGGAGGATTC	AATGCCTCGTTACATCCGTC	262	1	52	20	368	20	61.067	59.962	6.6000	9.6000	1.1051	F	414	TTCAATTGCAGTTGGATGTACTCTGAGTAGGATTTGAATgcgcgcCGAGGCCGAATCgaggaggagGATTCGGGCTCGGCCCCTGTGAAACAAATCTGttttttCTGTTTGTACTTGTGGGCATTCATGAGGCAGAGGAATGTGATGGATGTTGCAAGGGCGAGCAATGCTAACAGCGGCACGAGTCTCATGTCTTGAGGTGAttttttGCGAGTCTGGAAACTTTGTTGGGCGTGAATTCGTGGTGTAAGTGGAAGGGAATTCATGGGATGCACGCCGTATCGAGATTAACGGATCCATGGGCCGTTGGTGTCTGCATCAATCAGACGAGAAgtgtgtgtgtgtgtTGACGGATGTAACGAGGCATTATGTCATTGTTTCCCCTGACCTCCATTTCCT…	comp105534_c0_seq1	52
comp105534_c0_seq1_52	1	334	14	7	1	AC	GTGTGTGTGTGTGT	NA	0	0	6	36	130	ACGCCGTATCGAGATTAACGGATCCATGGGCCGTTGGTGTCTGCATCAATCAGACGAGAAgtgtgtgtgtgtgtTGACGGATGTAACGAGGCATTATGTCATTGTTTCCCCTGACCTCCATTTCCTCGAG	ACGCCGTATCGAGATTAACG	CTCGAGGAAATGGAGGTCAG	40	36	274	20	403	20	60.117	59.797	7.7000	6.4000	0.3203	A	414	TTCAATTGCAGTTGGATGTACTCTGAGTAGGATTTGAATgcgcgcCGAGGCCGAATCgaggaggagGATTCGGGCTCGGCCCCTGTGAAACAAATCTGttttttCTGTTTGTACTTGTGGGCATTCATGAGGCAGAGGAATGTGATGGATGTTGCAAGGGCGAGCAATGCTAACAGCGGCACGAGTCTCATGTCTTGAGGTGAttttttGCGAGTCTGGAAACTTTGTTGGGCGTGAATTCGTGGTGTAAGTGGAAGGGAATTCATGGGATGCACGCCGTATCGAGATTAACGGATCCATGGGCCGTTGGTGTCTGCATCAATCAGACGAGAAgtgtgtgtgtgtgtTGACGGATGTAACGAGGCATTATGTCATTGTTTCCCCTGACCTCCATTTCCT…	comp105534_c0_seq1	52
comp105534_c0_seq1_52	1	334	14	7	1	AC	GTGTGTGTGTGTGT	NA	0	0	6	36	184	AAACTTTGTTGGGCGTGAATTCGTGGTGTAAGTGGAAGGGAATTCATGGGATGCACGCCGTATCGAGATTAACGGATCCATGGGCCGTTGGTGTCTGCATCAATCAGACGAGAAgtgtgtgtgtgtgtTGACGGATGTAACGAGGCATTATGTCATTGTTTCCCCTGACCTCCATTTCCTCGAG	AAACTTTGTTGGGCGTGAAT	CTCGAGGAAATGGAGGTCAG	94	36	220	20	403	20	59.476	59.797	6.9000	6.4000	0.7277	A	414	TTCAATTGCAGTTGGATGTACTCTGAGTAGGATTTGAATgcgcgcCGAGGCCGAATCgaggaggagGATTCGGGCTCGGCCCCTGTGAAACAAATCTGttttttCTGTTTGTACTTGTGGGCATTCATGAGGCAGAGGAATGTGATGGATGTTGCAAGGGCGAGCAATGCTAACAGCGGCACGAGTCTCATGTCTTGAGGTGAttttttGCGAGTCTGGAAACTTTGTTGGGCGTGAATTCGTGGTGTAAGTGGAAGGGAATTCATGGGATGCACGCCGTATCGAGATTAACGGATCCATGGGCCGTTGGTGTCTGCATCAATCAGACGAGAAgtgtgtgtgtgtgtTGACGGATGTAACGAGGCATTATGTCATTGTTTCCCCTGACCTCCATTTCCT…	comp105534_c0_seq1	52
comp105534_c0_seq1_52	1	334	14	7	1	AC	GTGTGTGTGTGTGT	NA	0	0	6	1	149	AAACTTTGTTGGGCGTGAATTCGTGGTGTAAGTGGAAGGGAATTCATGGGATGCACGCCGTATCGAGATTAACGGATCCATGGGCCGTTGGTGTCTGCATCAATCAGACGAGAAgtgtgtgtgtgtgtTGACGGATGTAACGAGGCATT	AAACTTTGTTGGGCGTGAAT	AATGCCTCGTTACATCCGTC	94	1	220	20	368	20	59.476	59.962	6.9000	9.6000	0.5622	A	414	TTCAATTGCAGTTGGATGTACTCTGAGTAGGATTTGAATgcgcgcCGAGGCCGAATCgaggaggagGATTCGGGCTCGGCCCCTGTGAAACAAATCTGttttttCTGTTTGTACTTGTGGGCATTCATGAGGCAGAGGAATGTGATGGATGTTGCAAGGGCGAGCAATGCTAACAGCGGCACGAGTCTCATGTCTTGAGGTGAttttttGCGAGTCTGGAAACTTTGTTGGGCGTGAATTCGTGGTGTAAGTGGAAGGGAATTCATGGGATGCACGCCGTATCGAGATTAACGGATCCATGGGCCGTTGGTGTCTGCATCAATCAGACGAGAAgtgtgtgtgtgtgtTGACGGATGTAACGAGGCATTATGTCATTGTTTCCCCTGACCTCCATTTCCT…	comp105534_c0_seq1	52
comp106273_c0_seq1_1	1	74	10	5	1	AC	CACACACACA	NA	1	1	3	33	190	GAGGTGGTGGGCAACAGTGGTGGCATGGGCGGAGATGGGGTTTTGTTGGCGGcacacacacaATGAGTGGAGGAGATGCGTGGGGAGCGGAGATCAGCAGTCGGGAGTGGGtttttGTTGCTGATCGCGGGTGTCAGATGGGTGGCGATGTGGCAGGCTGGACAGTGGTTTAGCAGGTTGGTGCATTGAG	GAGGTGGTGGGCAACAGTG	CTCAATGCACCAACCTGCTA	33	108	22	19	211	20	62.633	59.864	6.7000	7.5000	3.7694	F	216	AGCGGAGGTGGGCACGCAGTGGAGGTGGTGGGCAACAGTGGTGGCATGGGCGGAGATGGGGTTTTGTTGGCGGcacacacacaATGAGTGGAGGAGATGCGTGGGGAGCGGAGATCAGCAGTCGGGAGTGGGtttttGTTGCTGATCGCGGGTGTCAGATGGGTGGCGATGTGGCAGGCTGGACAGTGGTTTAGCAGGTTGGTGCATTGAGCGGGC	comp106273_c0_seq1	1
comp106273_c0_seq1_1	1	74	10	5	1	AC	CACACACACA	NA	0	0	4	34	186	GAGGTGGTGGGCAACAGTGGTGGCATGGGCGGAGATGGGGTTTTGTTGGCGGcacacacacaATGAGTGGAGGAGATGCGTGGGGAGCGGAGATCAGCAGTCGGGAGTGGGtttttGTTGCTGATCGCGGGTGTCAGATGGGTGGCGATGTGGCAGGCTGGACAGTGGTTTAGCAGGTTGGTGCAT	GAGGTGGTGGGCAACAGT	ATGCACCAACCTGCTAAACC	34	104	22	18	207	20	59.502	60.000	6.1000	8.2000	2.4979	F	216	AGCGGAGGTGGGCACGCAGTGGAGGTGGTGGGCAACAGTGGTGGCATGGGCGGAGATGGGGTTTTGTTGGCGGcacacacacaATGAGTGGAGGAGATGCGTGGGGAGCGGAGATCAGCAGTCGGGAGTGGGtttttGTTGCTGATCGCGGGTGTCAGATGGGTGGCGATGTGGCAGGCTGGACAGTGGTTTAGCAGGTTGGTGCATTGAGCGGGC	comp106273_c0_seq1	1
comp106273_c0_seq1_1	1	74	10	5	1	AC	CACACACACA	NA	0	0	4	34	190	GAGGTGGTGGGCAACAGTGGTGGCATGGGCGGAGATGGGGTTTTGTTGGCGGcacacacacaATGAGTGGAGGAGATGCGTGGGGAGCGGAGATCAGCAGTCGGGAGTGGGtttttGTTGCTGATCGCGGGTGTCAGATGGGTGGCGATGTGGCAGGCTGGACAGTGGTTTAGCAGGTTGGTGCATTGAG	GAGGTGGTGGGCAACAGT	CTCAATGCACCAACCTGCTA	34	108	22	18	211	20	59.502	59.864	6.1000	7.5000	2.6338	F	216	AGCGGAGGTGGGCACGCAGTGGAGGTGGTGGGCAACAGTGGTGGCATGGGCGGAGATGGGGTTTTGTTGGCGGcacacacacaATGAGTGGAGGAGATGCGTGGGGAGCGGAGATCAGCAGTCGGGAGTGGGtttttGTTGCTGATCGCGGGTGTCAGATGGGTGGCGATGTGGCAGGCTGGACAGTGGTTTAGCAGGTTGGTGCATTGAGCGGGC	comp106273_c0_seq1	1
comp106273_c0_seq1_1	1	74	10	5	1	AC	CACACACACA	NA	0	0	4	34	190	GAGGTGGTGGGCAACAGTGGTGGCATGGGCGGAGATGGGGTTTTGTTGGCGGcacacacacaATGAGTGGAGGAGATGCGTGGGGAGCGGAGATCAGCAGTCGGGAGTGGGtttttGTTGCTGATCGCGGGTGTCAGATGGGTGGCGATGTGGCAGGCTGGACAGTGGTTTAGCAGGTTGGTGCATTGAG	GAGGTGGTGGGCAACAGT	CTCAATGCACCAACCTGCT	34	109	22	18	211	19	59.502	59.846	6.1000	8.2000	3.6514	F	216	AGCGGAGGTGGGCACGCAGTGGAGGTGGTGGGCAACAGTGGTGGCATGGGCGGAGATGGGGTTTTGTTGGCGGcacacacacaATGAGTGGAGGAGATGCGTGGGGAGCGGAGATCAGCAGTCGGGAGTGGGtttttGTTGCTGATCGCGGGTGTCAGATGGGTGGCGATGTGGCAGGCTGGACAGTGGTTTAGCAGGTTGGTGCATTGAGCGGGC	comp106273_c0_seq1	1
comp106273_c0_seq1_1	1	74	10	5	1	AC	CACACACACA	NA	0	0	4	31	183	GTGGTGGGCAACAGTGGTGGCATGGGCGGAGATGGGGTTTTGTTGGCGGcacacacacaATGAGTGGAGGAGATGCGTGGGGAGCGGAGATCAGCAGTCGGGAGTGGGtttttGTTGCTGATCGCGGGTGTCAGATGGGTGGCGATGTGGCAGGCTGGACAGTGGTTTAGCAGGTTGGTGCAT	GTGGTGGGCAACAGTGGT	ATGCACCAACCTGCTAAACC	31	104	25	18	207	20	60.440	60.000	7.6000	8.2000	2.4398	F	216	AGCGGAGGTGGGCACGCAGTGGAGGTGGTGGGCAACAGTGGTGGCATGGGCGGAGATGGGGTTTTGTTGGCGGcacacacacaATGAGTGGAGGAGATGCGTGGGGAGCGGAGATCAGCAGTCGGGAGTGGGtttttGTTGCTGATCGCGGGTGTCAGATGGGTGGCGATGTGGCAGGCTGGACAGTGGTTTAGCAGGTTGGTGCATTGAGCGGGC	comp106273_c0_seq1	1
comp106273_c0_seq1_1	1	74	10	5	1	AC	CACACACACA	NA	0	0	4	31	187	GTGGTGGGCAACAGTGGTGGCATGGGCGGAGATGGGGTTTTGTTGGCGGcacacacacaATGAGTGGAGGAGATGCGTGGGGAGCGGAGATCAGCAGTCGGGAGTGGGtttttGTTGCTGATCGCGGGTGTCAGATGGGTGGCGATGTGGCAGGCTGGACAGTGGTTTAGCAGGTTGGTGCATTGAG	GTGGTGGGCAACAGTGGT	CTCAATGCACCAACCTGCTA	31	108	25	18	211	20	60.440	59.864	7.6000	7.5000	2.5757	F	216	AGCGGAGGTGGGCACGCAGTGGAGGTGGTGGGCAACAGTGGTGGCATGGGCGGAGATGGGGTTTTGTTGGCGGcacacacacaATGAGTGGAGGAGATGCGTGGGGAGCGGAGATCAGCAGTCGGGAGTGGGtttttGTTGCTGATCGCGGGTGTCAGATGGGTGGCGATGTGGCAGGCTGGACAGTGGTTTAGCAGGTTGGTGCATTGAGCGGGC	comp106273_c0_seq1	1
comp106273_c0_seq1_1	1	74	10	5	1	AC	CACACACACA	NA	0	0	4	28	106	GTGGTGGGCAACAGTGGTGGCATGGGCGGAGATGGGGTTTTGTTGGCGGcacacacacaATGAGTGGAGGAGATGCGTGGGGAGCGGAGATCAGCAGTCGGGAGTG	GTGGTGGGCAACAGTGGT	CACTCCCGACTGCTGATCT	31	28	25	18	130	19	60.440	58.927	7.6000	6.3000	4.5125	A	216	AGCGGAGGTGGGCACGCAGTGGAGGTGGTGGGCAACAGTGGTGGCATGGGCGGAGATGGGGTTTTGTTGGCGGcacacacacaATGAGTGGAGGAGATGCGTGGGGAGCGGAGATCAGCAGTCGGGAGTGGGtttttGTTGCTGATCGCGGGTGTCAGATGGGTGGCGATGTGGCAGGCTGGACAGTGGTTTAGCAGGTTGGTGCATTGAGCGGGC	comp106273_c0_seq1	1
comp106273_c0_seq1_1	1	74	10	5	1	AC	CACACACACA	NA	0	0	4	27	106	GTGGTGGGCAACAGTGGTGGCATGGGCGGAGATGGGGTTTTGTTGGCGGcacacacacaATGAGTGGAGGAGATGCGTGGGGAGCGGAGATCAGCAGTCGGGAGTG	GTGGTGGGCAACAGTGGT	CACTCCCGACTGCTGATCTC	31	27	25	18	130	20	60.440	60.978	7.6000	6.3000	3.4173	A	216	AGCGGAGGTGGGCACGCAGTGGAGGTGGTGGGCAACAGTGGTGGCATGGGCGGAGATGGGGTTTTGTTGGCGGcacacacacaATGAGTGGAGGAGATGCGTGGGGAGCGGAGATCAGCAGTCGGGAGTGGGtttttGTTGCTGATCGCGGGTGTCAGATGGGTGGCGATGTGGCAGGCTGGACAGTGGTTTAGCAGGTTGGTGCATTGAGCGGGC	comp106273_c0_seq1	1
comp106273_c0_seq1_1	1	74	10	5	1	AC	CACACACACA	NA	0	0	4	27	108	AGGTGGTGGGCAACAGTGGTGGCATGGGCGGAGATGGGGTTTTGTTGGCGGcacacacacaATGAGTGGAGGAGATGCGTGGGGAGCGGAGATCAGCAGTCGGGAGTG	AGGTGGTGGGCAACAGTG	CACTCCCGACTGCTGATCTC	33	27	23	18	130	20	60.590	60.978	6.7000	6.3000	3.5672	A	216	AGCGGAGGTGGGCACGCAGTGGAGGTGGTGGGCAACAGTGGTGGCATGGGCGGAGATGGGGTTTTGTTGGCGGcacacacacaATGAGTGGAGGAGATGCGTGGGGAGCGGAGATCAGCAGTCGGGAGTGGGtttttGTTGCTGATCGCGGGTGTCAGATGGGTGGCGATGTGGCAGGCTGGACAGTGGTTTAGCAGGTTGGTGCATTGAGCGGGC	comp106273_c0_seq1	1
comp106492_c0_seq1_1	1	59	29	6	1.5	ACC	TCCTCCTCCGTGTGGTGGTGGTGGTGGTG	NA	1	1	5	5	91	AACATTGTCTAATGCAACCAACAATAAAtcctcctccGTgtggtggtggtggtggtgGAGGATGTACTCCATGTTCTTCAGGTGGTCCTCC	AACATTGTCTAATGCAACCAACA	GGAGGACCACCTGAAGAACA	5	14	31	23	121	20	59.438	60.088	7.0000	6.7000	3.6505	B	238	GAACGACgcagcagcagcaGAAATAGTATAAACATTGTCTAATGCAACCAACAATAAAtcctcctccGTgtggtggtggtggtggtgGAGGATGTACTCCATGTTCTTCAGGTGGTCCTCCCGCTCCTCCAGGACCCATGATTATAACTTAACTAGTTTCCTAAACAAAGAAAGGAAAACGGTGATTATAATTTAGATAATTCCCAAACAAAGATTAAATCACCGTGtttttGAAATT	comp106492_c0_seq1	1
comp106492_c0_seq1_1	1	59	29	6	1.5	ACC	TCCTCCTCCGTGTGGTGGTGGTGGTGGTG	NA	0	0	5	5	92	AACATTGTCTAATGCAACCAACAATAAAtcctcctccGTgtggtggtggtggtggtgGAGGATGTACTCCATGTTCTTCAGGTGGTCCTCCC	AACATTGTCTAATGCAACCAACA	GGGAGGACCACCTGAAGAAC	5	15	31	23	122	20	59.438	60.891	7.0000	6.4000	4.4531	B	238	GAACGACgcagcagcagcaGAAATAGTATAAACATTGTCTAATGCAACCAACAATAAAtcctcctccGTgtggtggtggtggtggtgGAGGATGTACTCCATGTTCTTCAGGTGGTCCTCCCGCTCCTCCAGGACCCATGATTATAACTTAACTAGTTTCCTAAACAAAGAAAGGAAAACGGTGATTATAATTTAGATAATTCCCAAACAAAGATTAAATCACCGTGtttttGAAATT	comp106492_c0_seq1	1
comp106492_c0_seq1_1	1	59	29	6	1.5	ACC	TCCTCCTCCGTGTGGTGGTGGTGGTGGTG	NA	0	0	6	5	90	ACATTGTCTAATGCAACCAACAATAAAtcctcctccGTgtggtggtggtggtggtgGAGGATGTACTCCATGTTCTTCAGGTGGTCCTCC	ACATTGTCTAATGCAACCAACA	GGAGGACCACCTGAAGAACA	5	14	32	22	121	20	58.081	60.088	7.0000	6.7000	4.0074	B	238	GAACGACgcagcagcagcaGAAATAGTATAAACATTGTCTAATGCAACCAACAATAAAtcctcctccGTgtggtggtggtggtggtgGAGGATGTACTCCATGTTCTTCAGGTGGTCCTCCCGCTCCTCCAGGACCCATGATTATAACTTAACTAGTTTCCTAAACAAAGAAAGGAAAACGGTGATTATAATTTAGATAATTCCCAAACAAAGATTAAATCACCGTGtttttGAAATT	comp106492_c0_seq1	1
comp106492_c0_seq1_1	1	59	29	6	1.5	ACC	TCCTCCTCCGTGTGGTGGTGGTGGTGGTG	NA	0	0	7	5	192	CATTGTCTAATGCAACCAACAATAAAtcctcctccGTgtggtggtggtggtggtgGAGGATGTACTCCATGTTCTTCAGGTGGTCCTCCCGCTCCTCCAGGACCCATGATTATAACTTAACTAGTTTCCTAAACAAAGAAAGGAAAACGGTGATTATAATTTAGATAATTCCCAAACAAAGATTAAATCACC	CATTGTCTAATGCAACCAACA	GGTGATTTAATCTTTGTTTGGGA	5	114	33	21	224	23	57.148	59.260	7.0000	9.7000	7.5926	B	238	GAACGACgcagcagcagcaGAAATAGTATAAACATTGTCTAATGCAACCAACAATAAAtcctcctccGTgtggtggtggtggtggtgGAGGATGTACTCCATGTTCTTCAGGTGGTCCTCCCGCTCCTCCAGGACCCATGATTATAACTTAACTAGTTTCCTAAACAAAGAAAGGAAAACGGTGATTATAATTTAGATAATTCCCAAACAAAGATTAAATCACCGTGtttttGAAATT	comp106492_c0_seq1	1
comp106492_c0_seq1_1	1	59	29	6	1.5	ACC	TCCTCCTCCGTGTGGTGGTGGTGGTGGTG	NA	0	0	7	5	193	ACATTGTCTAATGCAACCAACAATAAAtcctcctccGTgtggtggtggtggtggtgGAGGATGTACTCCATGTTCTTCAGGTGGTCCTCCCGCTCCTCCAGGACCCATGATTATAACTTAACTAGTTTCCTAAACAAAGAAAGGAAAACGGTGATTATAATTTAGATAATTCCCAAACAAAGATTAAATCACC	ACATTGTCTAATGCAACCAACA	GGTGATTTAATCTTTGTTTGGGA	5	114	32	22	224	23	58.081	59.260	7.0000	9.7000	7.6597	B	238	GAACGACgcagcagcagcaGAAATAGTATAAACATTGTCTAATGCAACCAACAATAAAtcctcctccGTgtggtggtggtggtggtgGAGGATGTACTCCATGTTCTTCAGGTGGTCCTCCCGCTCCTCCAGGACCCATGATTATAACTTAACTAGTTTCCTAAACAAAGAAAGGAAAACGGTGATTATAATTTAGATAATTCCCAAACAAAGATTAAATCACCGTGtttttGAAATT	comp106492_c0_seq1	1
comp106492_c0_seq1_1	1	59	29	6	1.5	ACC	TCCTCCTCCGTGTGGTGGTGGTGGTGGTG	NA	0	0	7	5	194	AACATTGTCTAATGCAACCAACAATAAAtcctcctccGTgtggtggtggtggtggtgGAGGATGTACTCCATGTTCTTCAGGTGGTCCTCCCGCTCCTCCAGGACCCATGATTATAACTTAACTAGTTTCCTAAACAAAGAAAGGAAAACGGTGATTATAATTTAGATAATTCCCAAACAAAGATTAAATCACC	AACATTGTCTAATGCAACCAACA	GGTGATTTAATCTTTGTTTGGGA	5	114	31	23	224	23	59.438	59.260	7.0000	9.7000	7.3027	B	238	GAACGACgcagcagcagcaGAAATAGTATAAACATTGTCTAATGCAACCAACAATAAAtcctcctccGTgtggtggtggtggtggtgGAGGATGTACTCCATGTTCTTCAGGTGGTCCTCCCGCTCCTCCAGGACCCATGATTATAACTTAACTAGTTTCCTAAACAAAGAAAGGAAAACGGTGATTATAATTTAGATAATTCCCAAACAAAGATTAAATCACCGTGtttttGAAATT	comp106492_c0_seq1	1
comp106492_c0_seq1_1	1	59	29	6	1.5	ACC	TCCTCCTCCGTGTGGTGGTGGTGGTGGTG	NA	0	0	8	31	141	gcagcagcagcaGAAATAGTATAAACATTGTCTAATGCAACCAACAATAAAtcctcctccGTgtggtggtggtggtggtgGAGGATGTACTCCATGTTCTTCAGGTGGTCCTCCCGCTCCTCCAGGACCCATGATTATAAC	GCAGCAGCAGCAGAAATAGT	GTTATAATCATGGGTCCTGGAG	31	39	8	20	148	22	58.434	57.437	5.3000	8.2000	6.1293	F	238	GAACGACgcagcagcagcaGAAATAGTATAAACATTGTCTAATGCAACCAACAATAAAtcctcctccGTgtggtggtggtggtggtgGAGGATGTACTCCATGTTCTTCAGGTGGTCCTCCCGCTCCTCCAGGACCCATGATTATAACTTAACTAGTTTCCTAAACAAAGAAAGGAAAACGGTGATTATAATTTAGATAATTCCCAAACAAAGATTAAATCACCGTGtttttGAAATT	comp106492_c0_seq1	1
comp106492_c0_seq1_1	1	59	29	6	1.5	ACC	TCCTCCTCCGTGTGGTGGTGGTGGTGGTG	NA	0	0	8	31	142	gcagcagcagcaGAAATAGTATAAACATTGTCTAATGCAACCAACAATAAAtcctcctccGTgtggtggtggtggtggtgGAGGATGTACTCCATGTTCTTCAGGTGGTCCTCCCGCTCCTCCAGGACCCATGATTATAACT	GCAGCAGCAGCAGAAATAGT	AGTTATAATCATGGGTCCTGGAG	31	39	8	20	149	23	58.434	58.419	5.3000	8.2000	6.1469	F	238	GAACGACgcagcagcagcaGAAATAGTATAAACATTGTCTAATGCAACCAACAATAAAtcctcctccGTgtggtggtggtggtggtgGAGGATGTACTCCATGTTCTTCAGGTGGTCCTCCCGCTCCTCCAGGACCCATGATTATAACTTAACTAGTTTCCTAAACAAAGAAAGGAAAACGGTGATTATAATTTAGATAATTCCCAAACAAAGATTAAATCACCGTGtttttGAAATT	comp106492_c0_seq1	1
comp106492_c0_seq1_1	1	59	29	6	1.5	ACC	TCCTCCTCCGTGTGGTGGTGGTGGTGGTG	NA	0	0	8	31	143	gcagcagcagcaGAAATAGTATAAACATTGTCTAATGCAACCAACAATAAAtcctcctccGTgtggtggtggtggtggtgGAGGATGTACTCCATGTTCTTCAGGTGGTCCTCCCGCTCCTCCAGGACCCATGATTATAACTT	GCAGCAGCAGCAGAAATAGT	AAGTTATAATCATGGGTCCTGGAG	31	39	8	20	150	24	58.434	59.650	5.3000	8.2000	5.9162	F	238	GAACGACgcagcagcagcaGAAATAGTATAAACATTGTCTAATGCAACCAACAATAAAtcctcctccGTgtggtggtggtggtggtgGAGGATGTACTCCATGTTCTTCAGGTGGTCCTCCCGCTCCTCCAGGACCCATGATTATAACTTAACTAGTTTCCTAAACAAAGAAAGGAAAACGGTGATTATAATTTAGATAATTCCCAAACAAAGATTAAATCACCGTGtttttGAAATT	comp106492_c0_seq1	1
comp106492_c0_seq1_1	1	59	29	6	1.5	ACC	TCCTCCTCCGTGTGGTGGTGGTGGTGGTG	NA	0	0	8	31	217	gcagcagcagcaGAAATAGTATAAACATTGTCTAATGCAACCAACAATAAAtcctcctccGTgtggtggtggtggtggtgGAGGATGTACTCCATGTTCTTCAGGTGGTCCTCCCGCTCCTCCAGGACCCATGATTATAACTTAACTAGTTTCCTAAACAAAGAAAGGAAAACGGTGATTATAATTTAGATAATTCCCAAACAAAGATTAAATCACC	GCAGCAGCAGCAGAAATAGT	GGTGATTTAATCTTTGTTTGGGA	31	114	8	20	224	23	58.434	59.260	5.3000	9.7000	5.3065	F	238	GAACGACgcagcagcagcaGAAATAGTATAAACATTGTCTAATGCAACCAACAATAAAtcctcctccGTgtggtggtggtggtggtgGAGGATGTACTCCATGTTCTTCAGGTGGTCCTCCCGCTCCTCCAGGACCCATGATTATAACTTAACTAGTTTCCTAAACAAAGAAAGGAAAACGGTGATTATAATTTAGATAATTCCCAAACAAAGATTAAATCACCGTGtttttGAAATT	comp106492_c0_seq1	1
comp106492_c0_seq1_1	1	59	29	6	1.5	ACC	TCCTCCTCCGTGTGGTGGTGGTGGTGGTG	NA	0	0	8	31	218	gcagcagcagcaGAAATAGTATAAACATTGTCTAATGCAACCAACAATAAAtcctcctccGTgtggtggtggtggtggtgGAGGATGTACTCCATGTTCTTCAGGTGGTCCTCCCGCTCCTCCAGGACCCATGATTATAACTTAACTAGTTTCCTAAACAAAGAAAGGAAAACGGTGATTATAATTTAGATAATTCCCAAACAAAGATTAAATCACCG	GCAGCAGCAGCAGAAATAGT	CGGTGATTTAATCTTTGTTTGG	31	116	8	20	225	22	58.434	58.542	5.3000	8.8000	5.0241	F	238	GAACGACgcagcagcagcaGAAATAGTATAAACATTGTCTAATGCAACCAACAATAAAtcctcctccGTgtggtggtggtggtggtgGAGGATGTACTCCATGTTCTTCAGGTGGTCCTCCCGCTCCTCCAGGACCCATGATTATAACTTAACTAGTTTCCTAAACAAAGAAAGGAAAACGGTGATTATAATTTAGATAATTCCCAAACAAAGATTAAATCACCGTGtttttGAAATT	comp106492_c0_seq1	1
comp106492_c0_seq1_1	1	59	29	6	1.5	ACC	TCCTCCTCCGTGTGGTGGTGGTGGTGGTG	NA	0	0	8	31	219	gcagcagcagcaGAAATAGTATAAACATTGTCTAATGCAACCAACAATAAAtcctcctccGTgtggtggtggtggtggtgGAGGATGTACTCCATGTTCTTCAGGTGGTCCTCCCGCTCCTCCAGGACCCATGATTATAACTTAACTAGTTTCCTAAACAAAGAAAGGAAAACGGTGATTATAATTTAGATAATTCCCAAACAAAGATTAAATCACCGT	GCAGCAGCAGCAGAAATAGT	ACGGTGATTTAATCTTTGTTTGG	31	116	8	20	226	23	58.434	59.320	5.3000	8.8000	5.2465	F	238	GAACGACgcagcagcagcaGAAATAGTATAAACATTGTCTAATGCAACCAACAATAAAtcctcctccGTgtggtggtggtggtggtgGAGGATGTACTCCATGTTCTTCAGGTGGTCCTCCCGCTCCTCCAGGACCCATGATTATAACTTAACTAGTTTCCTAAACAAAGAAAGGAAAACGGTGATTATAATTTAGATAATTCCCAAACAAAGATTAAATCACCGTGtttttGAAATT	comp106492_c0_seq1	1
comp106492_c0_seq1_1	1	59	29	6	1.5	ACC	TCCTCCTCCGTGTGGTGGTGGTGGTGGTG	NA	0	0	8	14	114	gcagcagcagcaGAAATAGTATAAACATTGTCTAATGCAACCAACAATAAAtcctcctccGTgtggtggtggtggtggtgGAGGATGTACTCCATGTTCTTCAGGTGGTCCTCC	GCAGCAGCAGCAGAAATAGT	GGAGGACCACCTGAAGAACA	31	14	8	20	121	20	58.434	60.088	5.3000	6.7000	1.6543	F	238	GAACGACgcagcagcagcaGAAATAGTATAAACATTGTCTAATGCAACCAACAATAAAtcctcctccGTgtggtggtggtggtggtgGAGGATGTACTCCATGTTCTTCAGGTGGTCCTCCCGCTCCTCCAGGACCCATGATTATAACTTAACTAGTTTCCTAAACAAAGAAAGGAAAACGGTGATTATAATTTAGATAATTCCCAAACAAAGATTAAATCACCGTGtttttGAAATT	comp106492_c0_seq1	1
comp106492_c0_seq1_1	1	59	29	6	1.5	ACC	TCCTCCTCCGTGTGGTGGTGGTGGTGGTG	NA	0	0	8	11	111	gcagcagcagcaGAAATAGTATAAACATTGTCTAATGCAACCAACAATAAAtcctcctccGTgtggtggtggtggtggtgGAGGATGTACTCCATGTTCTTCAGGTGGTCC	GCAGCAGCAGCAGAAATAGT	GGACCACCTGAAGAACATGG	31	11	8	20	118	20	58.434	60.363	5.3000	8.4000	1.9291	F	238	GAACGACgcagcagcagcaGAAATAGTATAAACATTGTCTAATGCAACCAACAATAAAtcctcctccGTgtggtggtggtggtggtgGAGGATGTACTCCATGTTCTTCAGGTGGTCCTCCCGCTCCTCCAGGACCCATGATTATAACTTAACTAGTTTCCTAAACAAAGAAAGGAAAACGGTGATTATAATTTAGATAATTCCCAAACAAAGATTAAATCACCGTGtttttGAAATT	comp106492_c0_seq1	1
comp106492_c0_seq1_1	1	59	29	6	1.5	ACC	TCCTCCTCCGTGTGGTGGTGGTGGTGGTG	NA	0	0	8	0	189	TGTCTAATGCAACCAACAATAAAtcctcctccGTgtggtggtggtggtggtgGAGGATGTACTCCATGTTCTTCAGGTGGTCCTCCCGCTCCTCCAGGACCCATGATTATAACTTAACTAGTTTCCTAAACAAAGAAAGGAAAACGGTGATTATAATTTAGATAATTCCCAAACAAAGATTAAATCACC	TGTCTAATGCAACCAACAATAAA	GGTGATTTAATCTTTGTTTGGGAA	0	113	36	23	224	24	57.361	60.425	6.2000	9.7000	10.0644	B	238	GAACGACgcagcagcagcaGAAATAGTATAAACATTGTCTAATGCAACCAACAATAAAtcctcctccGTgtggtggtggtggtggtgGAGGATGTACTCCATGTTCTTCAGGTGGTCCTCCCGCTCCTCCAGGACCCATGATTATAACTTAACTAGTTTCCTAAACAAAGAAAGGAAAACGGTGATTATAATTTAGATAATTCCCAAACAAAGATTAAATCACCGTGtttttGAAATT	comp106492_c0_seq1	1
comp106492_c0_seq1_1	1	59	29	6	1.5	ACC	TCCTCCTCCGTGTGGTGGTGGTGGTGGTG	NA	0	0	10	14	116	ACgcagcagcagcaGAAATAGTATAAACATTGTCTAATGCAACCAACAATAAAtcctcctccGTgtggtggtggtggtggtgGAGGATGTACTCCATGTTCTTCAGGTGGTCCTCC	ACGCAGCAGCAGCAGAAATA	GGAGGACCACCTGAAGAACA	33	14	6	20	121	20	62.168	60.088	6.2000	6.7000	2.2558	F	238	GAACGACgcagcagcagcaGAAATAGTATAAACATTGTCTAATGCAACCAACAATAAAtcctcctccGTgtggtggtggtggtggtgGAGGATGTACTCCATGTTCTTCAGGTGGTCCTCCCGCTCCTCCAGGACCCATGATTATAACTTAACTAGTTTCCTAAACAAAGAAAGGAAAACGGTGATTATAATTTAGATAATTCCCAAACAAAGATTAAATCACCGTGtttttGAAATT	comp106492_c0_seq1	1
comp106492_c0_seq1_1	1	59	29	6	1.5	ACC	TCCTCCTCCGTGTGGTGGTGGTGGTGGTG	NA	0	0	11	5	174	CATTGTCTAATGCAACCAACAATAAAtcctcctccGTgtggtggtggtggtggtgGAGGATGTACTCCATGTTCTTCAGGTGGTCCTCCCGCTCCTCCAGGACCCATGATTATAACTTAACTAGTTTCCTAAACAAAGAAAGGAAAACGGTGATTATAATTTAGATAATTCCCA	CATTGTCTAATGCAACCAACA	TGGGAATTATCTAAATTATAATCACCG	5	92	33	21	206	27	57.148	59.794	7.0000	9.9000	11.0581	B	238	GAACGACgcagcagcagcaGAAATAGTATAAACATTGTCTAATGCAACCAACAATAAAtcctcctccGTgtggtggtggtggtggtgGAGGATGTACTCCATGTTCTTCAGGTGGTCCTCCCGCTCCTCCAGGACCCATGATTATAACTTAACTAGTTTCCTAAACAAAGAAAGGAAAACGGTGATTATAATTTAGATAATTCCCAAACAAAGATTAAATCACCGTGtttttGAAATT	comp106492_c0_seq1	1
comp106492_c0_seq1_1	1	59	29	6	1.5	ACC	TCCTCCTCCGTGTGGTGGTGGTGGTGGTG	NA	0	0	11	5	176	AACATTGTCTAATGCAACCAACAATAAAtcctcctccGTgtggtggtggtggtggtgGAGGATGTACTCCATGTTCTTCAGGTGGTCCTCCCGCTCCTCCAGGACCCATGATTATAACTTAACTAGTTTCCTAAACAAAGAAAGGAAAACGGTGATTATAATTTAGATAATTCCCA	AACATTGTCTAATGCAACCAACA	TGGGAATTATCTAAATTATAATCACCG	5	92	31	23	206	27	59.438	59.794	7.0000	9.9000	10.7683	B	238	GAACGACgcagcagcagcaGAAATAGTATAAACATTGTCTAATGCAACCAACAATAAAtcctcctccGTgtggtggtggtggtggtgGAGGATGTACTCCATGTTCTTCAGGTGGTCCTCCCGCTCCTCCAGGACCCATGATTATAACTTAACTAGTTTCCTAAACAAAGAAAGGAAAACGGTGATTATAATTTAGATAATTCCCAAACAAAGATTAAATCACCGTGtttttGAAATT	comp106492_c0_seq1	1
comp106532_c0_seq1_1	1	193	10	5	1	AC	ACACACACAC	NA	1	1	3	70	290	GGACCAGTTGGAGTTCGTGTCGAGGCCTCCATTAATTCCCTCTGACAACTCCTCTGTTTCTTCACAGCAGCGTACTCATGAGATTATCAGTGCTGATtctctcAACCCAGTACAAGATCCCATTTCCAAATATTTCTGATTCTTCTCTAATGTTTCGATCCATCTGTTCCCAAATATAGACTGCCATTACAAacacacacacAGCAGAACTTATCAGTCCAGCCGTACCAGATATTCTTCcttcttcttCAAAGTAATTATTCTCTATAGAGGCGAGATCGGAAGAGCAC	GGACCAGTTGGAGTTCGTGT	GTGCTCTTCCGATCTCGC	172	70	1	20	290	18	60.009	59.617	8.1000	9.9000	2.3923	B	291	GGACCAGTTGGAGTTCGTGTCGAGGCCTCCATTAATTCCCTCTGACAACTCCTCTGTTTCTTCACAGCAGCGTACTCATGAGATTATCAGTGCTGATtctctcAACCCAGTACAAGATCCCATTTCCAAATATTTCTGATTCTTCTCTAATGTTTCGATCCATCTGTTCCCAAATATAGACTGCCATTACAAacacacacacAGCAGAACTTATCAGTCCAGCCGTACCAGATATTCTTCcttcttcttCAAAGTAATTATTCTCTATAGAGGCGAGATCGGAAGAGCACA	comp106532_c0_seq1	1
comp106532_c0_seq1_1	1	193	10	5	1	AC	ACACACACAC	NA	0	0	3	70	290	GGACCAGTTGGAGTTCGTGTCGAGGCCTCCATTAATTCCCTCTGACAACTCCTCTGTTTCTTCACAGCAGCGTACTCATGAGATTATCAGTGCTGATtctctcAACCCAGTACAAGATCCCATTTCCAAATATTTCTGATTCTTCTCTAATGTTTCGATCCATCTGTTCCCAAATATAGACTGCCATTACAAacacacacacAGCAGAACTTATCAGTCCAGCCGTACCAGATATTCTTCcttcttcttCAAAGTAATTATTCTCTATAGAGGCGAGATCGGAAGAGCAC	GGACCAGTTGGAGTTCGTG	GTGCTCTTCCGATCTCGC	173	70	1	19	290	18	59.086	59.617	8.4000	9.9000	4.2973	B	291	GGACCAGTTGGAGTTCGTGTCGAGGCCTCCATTAATTCCCTCTGACAACTCCTCTGTTTCTTCACAGCAGCGTACTCATGAGATTATCAGTGCTGATtctctcAACCCAGTACAAGATCCCATTTCCAAATATTTCTGATTCTTCTCTAATGTTTCGATCCATCTGTTCCCAAATATAGACTGCCATTACAAacacacacacAGCAGAACTTATCAGTCCAGCCGTACCAGATATTCTTCcttcttcttCAAAGTAATTATTCTCTATAGAGGCGAGATCGGAAGAGCACA	comp106532_c0_seq1	1
comp106532_c0_seq1_1	1	193	10	5	1	AC	ACACACACAC	NA	0	0	3	70	291	GGACCAGTTGGAGTTCGTGTCGAGGCCTCCATTAATTCCCTCTGACAACTCCTCTGTTTCTTCACAGCAGCGTACTCATGAGATTATCAGTGCTGATtctctcAACCCAGTACAAGATCCCATTTCCAAATATTTCTGATTCTTCTCTAATGTTTCGATCCATCTGTTCCCAAATATAGACTGCCATTACAAacacacacacAGCAGAACTTATCAGTCCAGCCGTACCAGATATTCTTCcttcttcttCAAAGTAATTATTCTCTATAGAGGCGAGATCGGAAGAGCACA	GGACCAGTTGGAGTTCGTGT	TGTGCTCTTCCGATCTCGC	172	70	1	20	291	19	60.009	62.663	8.1000	9.9000	3.6721	B	291	GGACCAGTTGGAGTTCGTGTCGAGGCCTCCATTAATTCCCTCTGACAACTCCTCTGTTTCTTCACAGCAGCGTACTCATGAGATTATCAGTGCTGATtctctcAACCCAGTACAAGATCCCATTTCCAAATATTTCTGATTCTTCTCTAATGTTTCGATCCATCTGTTCCCAAATATAGACTGCCATTACAAacacacacacAGCAGAACTTATCAGTCCAGCCGTACCAGATATTCTTCcttcttcttCAAAGTAATTATTCTCTATAGAGGCGAGATCGGAAGAGCACA	comp106532_c0_seq1	1
comp106532_c0_seq1_1	1	193	10	5	1	AC	ACACACACAC	NA	0	0	3	65	264	GGCCTCCATTAATTCCCTCTGACAACTCCTCTGTTTCTTCACAGCAGCGTACTCATGAGATTATCAGTGCTGATtctctcAACCCAGTACAAGATCCCATTTCCAAATATTTCTGATTCTTCTCTAATGTTTCGATCCATCTGTTCCCAAATATAGACTGCCATTACAAacacacacacAGCAGAACTTATCAGTCCAGCCGTACCAGATATTCTTCcttcttcttCAAAGTAATTATTCTCTATAGAGGCGAGATCGGAAGAG	GGCCTCCATTAATTCCCTCT	CTCTTCCGATCTCGCCTCTA	149	65	24	20	287	20	59.379	59.670	7.9000	5.7000	0.9506	B	291	GGACCAGTTGGAGTTCGTGTCGAGGCCTCCATTAATTCCCTCTGACAACTCCTCTGTTTCTTCACAGCAGCGTACTCATGAGATTATCAGTGCTGATtctctcAACCCAGTACAAGATCCCATTTCCAAATATTTCTGATTCTTCTCTAATGTTTCGATCCATCTGTTCCCAAATATAGACTGCCATTACAAacacacacacAGCAGAACTTATCAGTCCAGCCGTACCAGATATTCTTCcttcttcttCAAAGTAATTATTCTCTATAGAGGCGAGATCGGAAGAGCACA	comp106532_c0_seq1	1
comp106532_c0_seq1_1	1	193	10	5	1	AC	ACACACACAC	NA	0	0	3	65	265	AGGCCTCCATTAATTCCCTCTGACAACTCCTCTGTTTCTTCACAGCAGCGTACTCATGAGATTATCAGTGCTGATtctctcAACCCAGTACAAGATCCCATTTCCAAATATTTCTGATTCTTCTCTAATGTTTCGATCCATCTGTTCCCAAATATAGACTGCCATTACAAacacacacacAGCAGAACTTATCAGTCCAGCCGTACCAGATATTCTTCcttcttcttCAAAGTAATTATTCTCTATAGAGGCGAGATCGGAAGAG	AGGCCTCCATTAATTCCCTC	CTCTTCCGATCTCGCCTCTA	150	65	23	20	287	20	59.379	59.670	9.4000	5.7000	0.9506	B	291	GGACCAGTTGGAGTTCGTGTCGAGGCCTCCATTAATTCCCTCTGACAACTCCTCTGTTTCTTCACAGCAGCGTACTCATGAGATTATCAGTGCTGATtctctcAACCCAGTACAAGATCCCATTTCCAAATATTTCTGATTCTTCTCTAATGTTTCGATCCATCTGTTCCCAAATATAGACTGCCATTACAAacacacacacAGCAGAACTTATCAGTCCAGCCGTACCAGATATTCTTCcttcttcttCAAAGTAATTATTCTCTATAGAGGCGAGATCGGAAGAGCACA	comp106532_c0_seq1	1
comp106532_c0_seq1_1	1	193	10	5	1	AC	ACACACACAC	NA	0	0	3	65	287	GGACCAGTTGGAGTTCGTGTCGAGGCCTCCATTAATTCCCTCTGACAACTCCTCTGTTTCTTCACAGCAGCGTACTCATGAGATTATCAGTGCTGATtctctcAACCCAGTACAAGATCCCATTTCCAAATATTTCTGATTCTTCTCTAATGTTTCGATCCATCTGTTCCCAAATATAGACTGCCATTACAAacacacacacAGCAGAACTTATCAGTCCAGCCGTACCAGATATTCTTCcttcttcttCAAAGTAATTATTCTCTATAGAGGCGAGATCGGAAGAG	GGACCAGTTGGAGTTCGTGT	CTCTTCCGATCTCGCCTCTA	172	65	1	20	287	20	60.009	59.670	8.1000	5.7000	0.3390	B	291	GGACCAGTTGGAGTTCGTGTCGAGGCCTCCATTAATTCCCTCTGACAACTCCTCTGTTTCTTCACAGCAGCGTACTCATGAGATTATCAGTGCTGATtctctcAACCCAGTACAAGATCCCATTTCCAAATATTTCTGATTCTTCTCTAATGTTTCGATCCATCTGTTCCCAAATATAGACTGCCATTACAAacacacacacAGCAGAACTTATCAGTCCAGCCGTACCAGATATTCTTCcttcttcttCAAAGTAATTATTCTCTATAGAGGCGAGATCGGAAGAGCACA	comp106532_c0_seq1	1
comp106532_c0_seq1_1	1	193	10	5	1	AC	ACACACACAC	NA	0	0	4	65	235	TCTGTTTCTTCACAGCAGCGTACTCATGAGATTATCAGTGCTGATtctctcAACCCAGTACAAGATCCCATTTCCAAATATTTCTGATTCTTCTCTAATGTTTCGATCCATCTGTTCCCAAATATAGACTGCCATTACAAacacacacacAGCAGAACTTATCAGTCCAGCCGTACCAGATATTCTTCcttcttcttCAAAGTAATTATTCTCTATAGAGGCGAGATCGGAAGAG	TCTGTTTCTTCACAGCAGCG	CTCTTCCGATCTCGCCTCTA	120	65	53	20	287	20	60.324	59.670	10.2000	5.7000	0.6537	B	291	GGACCAGTTGGAGTTCGTGTCGAGGCCTCCATTAATTCCCTCTGACAACTCCTCTGTTTCTTCACAGCAGCGTACTCATGAGATTATCAGTGCTGATtctctcAACCCAGTACAAGATCCCATTTCCAAATATTTCTGATTCTTCTCTAATGTTTCGATCCATCTGTTCCCAAATATAGACTGCCATTACAAacacacacacAGCAGAACTTATCAGTCCAGCCGTACCAGATATTCTTCcttcttcttCAAAGTAATTATTCTCTATAGAGGCGAGATCGGAAGAGCACA	comp106532_c0_seq1	1
comp106532_c0_seq1_1	1	193	10	5	1	AC	ACACACACAC	NA	0	0	4	21	136	GTTTCGATCCATCTGTTCCCAAATATAGACTGCCATTACAAacacacacacAGCAGAACTTATCAGTCCAGCCGTACCAGATATTCTTCcttcttcttCAAAGTAATTATTCTCTATAGAGGCGAGATCGGAAGAG	GTTTCGATCCATCTGTTCCC	CTCTTCCGATCTCGCCTCTA	21	65	152	20	287	20	59.341	59.670	9.7000	5.7000	0.9885	B	291	GGACCAGTTGGAGTTCGTGTCGAGGCCTCCATTAATTCCCTCTGACAACTCCTCTGTTTCTTCACAGCAGCGTACTCATGAGATTATCAGTGCTGATtctctcAACCCAGTACAAGATCCCATTTCCAAATATTTCTGATTCTTCTCTAATGTTTCGATCCATCTGTTCCCAAATATAGACTGCCATTACAAacacacacacAGCAGAACTTATCAGTCCAGCCGTACCAGATATTCTTCcttcttcttCAAAGTAATTATTCTCTATAGAGGCGAGATCGGAAGAGCACA	comp106532_c0_seq1	1
comp106532_c0_seq1_1	1	193	10	5	1	AC	ACACACACAC	NA	0	0	4	10	126	CCAGTACAAGATCCCATTTCCAAATATTTCTGATTCTTCTCTAATGTTTCGATCCATCTGTTCCCAAATATAGACTGCCATTACAAacacacacacAGCAGAACTTATCAGTCCAGCCGTACCAGA	CCAGTACAAGATCCCATTTCC	TCTGGTACGGCTGGACTGAT	65	10	107	21	232	20	58.372	60.678	8.5000	6.6000	3.3060	A	291	GGACCAGTTGGAGTTCGTGTCGAGGCCTCCATTAATTCCCTCTGACAACTCCTCTGTTTCTTCACAGCAGCGTACTCATGAGATTATCAGTGCTGATtctctcAACCCAGTACAAGATCCCATTTCCAAATATTTCTGATTCTTCTCTAATGTTTCGATCCATCTGTTCCCAAATATAGACTGCCATTACAAacacacacacAGCAGAACTTATCAGTCCAGCCGTACCAGATATTCTTCcttcttcttCAAAGTAATTATTCTCTATAGAGGCGAGATCGGAAGAGCACA	comp106532_c0_seq1	1
comp106532_c0_seq1_1	1	193	10	5	1	AC	ACACACACAC	NA	0	0	4	10	180	TCTGTTTCTTCACAGCAGCGTACTCATGAGATTATCAGTGCTGATtctctcAACCCAGTACAAGATCCCATTTCCAAATATTTCTGATTCTTCTCTAATGTTTCGATCCATCTGTTCCCAAATATAGACTGCCATTACAAacacacacacAGCAGAACTTATCAGTCCAGCCGTACCAGA	TCTGTTTCTTCACAGCAGCG	TCTGGTACGGCTGGACTGAT	120	10	53	20	232	20	60.324	60.678	10.2000	6.6000	1.0024	B	291	GGACCAGTTGGAGTTCGTGTCGAGGCCTCCATTAATTCCCTCTGACAACTCCTCTGTTTCTTCACAGCAGCGTACTCATGAGATTATCAGTGCTGATtctctcAACCCAGTACAAGATCCCATTTCCAAATATTTCTGATTCTTCTCTAATGTTTCGATCCATCTGTTCCCAAATATAGACTGCCATTACAAacacacacacAGCAGAACTTATCAGTCCAGCCGTACCAGATATTCTTCcttcttcttCAAAGTAATTATTCTCTATAGAGGCGAGATCGGAAGAGCACA	comp106532_c0_seq1	1
comp106532_c0_seq1_1	1	193	10	5	1	AC	ACACACACAC	NA	0	0	4	10	232	GGACCAGTTGGAGTTCGTGTCGAGGCCTCCATTAATTCCCTCTGACAACTCCTCTGTTTCTTCACAGCAGCGTACTCATGAGATTATCAGTGCTGATtctctcAACCCAGTACAAGATCCCATTTCCAAATATTTCTGATTCTTCTCTAATGTTTCGATCCATCTGTTCCCAAATATAGACTGCCATTACAAacacacacacAGCAGAACTTATCAGTCCAGCCGTACCAGA	GGACCAGTTGGAGTTCGTGT	TCTGGTACGGCTGGACTGAT	172	10	1	20	232	20	60.009	60.678	8.1000	6.6000	0.6877	B	291	GGACCAGTTGGAGTTCGTGTCGAGGCCTCCATTAATTCCCTCTGACAACTCCTCTGTTTCTTCACAGCAGCGTACTCATGAGATTATCAGTGCTGATtctctcAACCCAGTACAAGATCCCATTTCCAAATATTTCTGATTCTTCTCTAATGTTTCGATCCATCTGTTCCCAAATATAGACTGCCATTACAAacacacacacAGCAGAACTTATCAGTCCAGCCGTACCAGATATTCTTCcttcttcttCAAAGTAATTATTCTCTATAGAGGCGAGATCGGAAGAGCACA	comp106532_c0_seq1	1
comp106532_c0_seq1_1	1	193	10	5	1	AC	ACACACACAC	NA	0	0	4	8	178	TCTGTTTCTTCACAGCAGCGTACTCATGAGATTATCAGTGCTGATtctctcAACCCAGTACAAGATCCCATTTCCAAATATTTCTGATTCTTCTCTAATGTTTCGATCCATCTGTTCCCAAATATAGACTGCCATTACAAacacacacacAGCAGAACTTATCAGTCCAGCCGTACCA	TCTGTTTCTTCACAGCAGCG	TGGTACGGCTGGACTGATAA	120	8	53	20	230	20	60.324	59.148	10.2000	5.9000	1.1758	B	291	GGACCAGTTGGAGTTCGTGTCGAGGCCTCCATTAATTCCCTCTGACAACTCCTCTGTTTCTTCACAGCAGCGTACTCATGAGATTATCAGTGCTGATtctctcAACCCAGTACAAGATCCCATTTCCAAATATTTCTGATTCTTCTCTAATGTTTCGATCCATCTGTTCCCAAATATAGACTGCCATTACAAacacacacacAGCAGAACTTATCAGTCCAGCCGTACCAGATATTCTTCcttcttcttCAAAGTAATTATTCTCTATAGAGGCGAGATCGGAAGAGCACA	comp106532_c0_seq1	1
comp106532_c0_seq1_1	1	193	10	5	1	AC	ACACACACAC	NA	0	0	5	17	131	CGATCCATCTGTTCCCAAATATAGACTGCCATTACAAacacacacacAGCAGAACTTATCAGTCCAGCCGTACCAGATATTCTTCcttcttcttCAAAGTAATTATTCTCTATAGAGGCGAGATCGGAAGA	CGATCCATCTGTTCCCAAAT	TCTTCCGATCTCGCCTCTAT	17	64	156	20	286	20	59.750	58.984	7.2000	5.6000	1.2656	B	291	GGACCAGTTGGAGTTCGTGTCGAGGCCTCCATTAATTCCCTCTGACAACTCCTCTGTTTCTTCACAGCAGCGTACTCATGAGATTATCAGTGCTGATtctctcAACCCAGTACAAGATCCCATTTCCAAATATTTCTGATTCTTCTCTAATGTTTCGATCCATCTGTTCCCAAATATAGACTGCCATTACAAacacacacacAGCAGAACTTATCAGTCCAGCCGTACCAGATATTCTTCcttcttcttCAAAGTAATTATTCTCTATAGAGGCGAGATCGGAAGAGCACA	comp106532_c0_seq1	1
comp106532_c0_seq1_1	1	193	10	5	1	AC	ACACACACAC	NA	0	0	5	17	132	CGATCCATCTGTTCCCAAATATAGACTGCCATTACAAacacacacacAGCAGAACTTATCAGTCCAGCCGTACCAGATATTCTTCcttcttcttCAAAGTAATTATTCTCTATAGAGGCGAGATCGGAAGAG	CGATCCATCTGTTCCCAAAT	CTCTTCCGATCTCGCCTCTA	17	65	156	20	287	20	59.750	59.670	7.2000	5.7000	0.5795	B	291	GGACCAGTTGGAGTTCGTGTCGAGGCCTCCATTAATTCCCTCTGACAACTCCTCTGTTTCTTCACAGCAGCGTACTCATGAGATTATCAGTGCTGATtctctcAACCCAGTACAAGATCCCATTTCCAAATATTTCTGATTCTTCTCTAATGTTTCGATCCATCTGTTCCCAAATATAGACTGCCATTACAAacacacacacAGCAGAACTTATCAGTCCAGCCGTACCAGATATTCTTCcttcttcttCAAAGTAATTATTCTCTATAGAGGCGAGATCGGAAGAGCACA	comp106532_c0_seq1	1
comp106532_c0_seq1_1	1	193	10	5	1	AC	ACACACACAC	NA	0	0	5	11	127	CCAGTACAAGATCCCATTTCCAAATATTTCTGATTCTTCTCTAATGTTTCGATCCATCTGTTCCCAAATATAGACTGCCATTACAAacacacacacAGCAGAACTTATCAGTCCAGCCGTACCAGAT	CCAGTACAAGATCCCATTTCC	ATCTGGTACGGCTGGACTGA	65	11	107	21	233	20	58.372	60.678	8.5000	6.4000	3.3060	A	291	GGACCAGTTGGAGTTCGTGTCGAGGCCTCCATTAATTCCCTCTGACAACTCCTCTGTTTCTTCACAGCAGCGTACTCATGAGATTATCAGTGCTGATtctctcAACCCAGTACAAGATCCCATTTCCAAATATTTCTGATTCTTCTCTAATGTTTCGATCCATCTGTTCCCAAATATAGACTGCCATTACAAacacacacacAGCAGAACTTATCAGTCCAGCCGTACCAGATATTCTTCcttcttcttCAAAGTAATTATTCTCTATAGAGGCGAGATCGGAAGAGCACA	comp106532_c0_seq1	1
comp106532_c0_seq1_1	1	193	10	5	1	AC	ACACACACAC	NA	0	0	5	11	181	TCTGTTTCTTCACAGCAGCGTACTCATGAGATTATCAGTGCTGATtctctcAACCCAGTACAAGATCCCATTTCCAAATATTTCTGATTCTTCTCTAATGTTTCGATCCATCTGTTCCCAAATATAGACTGCCATTACAAacacacacacAGCAGAACTTATCAGTCCAGCCGTACCAGAT	TCTGTTTCTTCACAGCAGCG	ATCTGGTACGGCTGGACTGA	120	11	53	20	233	20	60.324	60.678	10.2000	6.4000	1.0024	B	291	GGACCAGTTGGAGTTCGTGTCGAGGCCTCCATTAATTCCCTCTGACAACTCCTCTGTTTCTTCACAGCAGCGTACTCATGAGATTATCAGTGCTGATtctctcAACCCAGTACAAGATCCCATTTCCAAATATTTCTGATTCTTCTCTAATGTTTCGATCCATCTGTTCCCAAATATAGACTGCCATTACAAacacacacacAGCAGAACTTATCAGTCCAGCCGTACCAGATATTCTTCcttcttcttCAAAGTAATTATTCTCTATAGAGGCGAGATCGGAAGAGCACA	comp106532_c0_seq1	1
comp106532_c0_seq1_1	1	193	10	5	1	AC	ACACACACAC	NA	0	0	5	11	233	GGACCAGTTGGAGTTCGTGTCGAGGCCTCCATTAATTCCCTCTGACAACTCCTCTGTTTCTTCACAGCAGCGTACTCATGAGATTATCAGTGCTGATtctctcAACCCAGTACAAGATCCCATTTCCAAATATTTCTGATTCTTCTCTAATGTTTCGATCCATCTGTTCCCAAATATAGACTGCCATTACAAacacacacacAGCAGAACTTATCAGTCCAGCCGTACCAGAT	GGACCAGTTGGAGTTCGTGT	ATCTGGTACGGCTGGACTGA	172	11	1	20	233	20	60.009	60.678	8.1000	6.4000	0.6877	B	291	GGACCAGTTGGAGTTCGTGTCGAGGCCTCCATTAATTCCCTCTGACAACTCCTCTGTTTCTTCACAGCAGCGTACTCATGAGATTATCAGTGCTGATtctctcAACCCAGTACAAGATCCCATTTCCAAATATTTCTGATTCTTCTCTAATGTTTCGATCCATCTGTTCCCAAATATAGACTGCCATTACAAacacacacacAGCAGAACTTATCAGTCCAGCCGTACCAGATATTCTTCcttcttcttCAAAGTAATTATTCTCTATAGAGGCGAGATCGGAAGAGCACA	comp106532_c0_seq1	1
comp106532_c0_seq1_1	1	193	10	5	1	AC	ACACACACAC	NA	0	0	5	10	127	CCCAGTACAAGATCCCATTTCCAAATATTTCTGATTCTTCTCTAATGTTTCGATCCATCTGTTCCCAAATATAGACTGCCATTACAAacacacacacAGCAGAACTTATCAGTCCAGCCGTACCAGA	CCCAGTACAAGATCCCATTTC	TCTGGTACGGCTGGACTGAT	66	10	106	21	232	20	58.372	60.678	6.9000	6.6000	3.3060	A	291	GGACCAGTTGGAGTTCGTGTCGAGGCCTCCATTAATTCCCTCTGACAACTCCTCTGTTTCTTCACAGCAGCGTACTCATGAGATTATCAGTGCTGATtctctcAACCCAGTACAAGATCCCATTTCCAAATATTTCTGATTCTTCTCTAATGTTTCGATCCATCTGTTCCCAAATATAGACTGCCATTACAAacacacacacAGCAGAACTTATCAGTCCAGCCGTACCAGATATTCTTCcttcttcttCAAAGTAATTATTCTCTATAGAGGCGAGATCGGAAGAGCACA	comp106532_c0_seq1	1
comp106570_c0_seq1_1	1	22	10	5	1	AT	ATATATATAT	NA	1	1	3	0	123	ATCAGAGATCCAAACAACCAAatatatatatCTAATCATAAAATAGTGTCACTAGGGTGAGCCTCACAAAACTAATTTTCATGAAGGTTGCAATTAGTATACAATGGACCTAATGGCATGTGC	ATCAGAGATCCAAACAACCAA	GCACATGCCATTAGGTCCAT	0	72	1	21	123	20	57.096	60.754	8.2000	8.1000	4.6589	A	338	ATCAGAGATCCAAACAACCAAatatatatatCTAATCATAAAATAGTGTCACTAGGGTGAGCCTCACAAAACTAATTTTCATGAAGGTTGCAATTAGTATACAATGGACCTAATGGCATGTGCCATATAGCAAACAATACAGTGATGcccccAGTCCAGGTGGCAGAGCTAGTGGTAATATgggggggAACATTTCTACCGAGTCCCTTAAGTCTCAGAAACATCGCTATACCAGAGACACGGGGTTTCTTTgggggATATGCACCCCATGGAACAGTAACATATTGTTCATGAGAACTCCAAGCGCCTTGGTCATGTGCCAAAACTGCATATAAGCC	comp106570_c0_seq1	1
comp106570_c0_seq1_1	1	22	10	5	1	AT	ATATATATAT	NA	0	0	3	0	123	ATCAGAGATCCAAACAACCAAatatatatatCTAATCATAAAATAGTGTCACTAGGGTGAGCCTCACAAAACTAATTTTCATGAAGGTTGCAATTAGTATACAATGGACCTAATGGCATGTGC	ATCAGAGATCCAAACAACCAA	GCACATGCCATTAGGTCCA	0	73	1	21	123	19	57.096	60.497	8.2000	7.9000	5.4015	A	338	ATCAGAGATCCAAACAACCAAatatatatatCTAATCATAAAATAGTGTCACTAGGGTGAGCCTCACAAAACTAATTTTCATGAAGGTTGCAATTAGTATACAATGGACCTAATGGCATGTGCCATATAGCAAACAATACAGTGATGcccccAGTCCAGGTGGCAGAGCTAGTGGTAATATgggggggAACATTTCTACCGAGTCCCTTAAGTCTCAGAAACATCGCTATACCAGAGACACGGGGTTTCTTTgggggATATGCACCCCATGGAACAGTAACATATTGTTCATGAGAACTCCAAGCGCCTTGGTCATGTGCCAAAACTGCATATAAGCC	comp106570_c0_seq1	1
comp106570_c0_seq1_1	1	22	10	5	1	AT	ATATATATAT	NA	0	0	3	0	172	ATCAGAGATCCAAACAACCAAatatatatatCTAATCATAAAATAGTGTCACTAGGGTGAGCCTCACAAAACTAATTTTCATGAAGGTTGCAATTAGTATACAATGGACCTAATGGCATGTGCCATATAGCAAACAATACAGTGATGcccccAGTCCAGGTGGCAGAGCTAG	ATCAGAGATCCAAACAACCAA	CTAGCTCTGCCACCTGGACT	0	121	1	21	172	20	57.096	59.622	8.2000	7.6000	4.2823	F	338	ATCAGAGATCCAAACAACCAAatatatatatCTAATCATAAAATAGTGTCACTAGGGTGAGCCTCACAAAACTAATTTTCATGAAGGTTGCAATTAGTATACAATGGACCTAATGGCATGTGCCATATAGCAAACAATACAGTGATGcccccAGTCCAGGTGGCAGAGCTAGTGGTAATATgggggggAACATTTCTACCGAGTCCCTTAAGTCTCAGAAACATCGCTATACCAGAGACACGGGGTTTCTTTgggggATATGCACCCCATGGAACAGTAACATATTGTTCATGAGAACTCCAAGCGCCTTGGTCATGTGCCAAAACTGCATATAAGCC	comp106570_c0_seq1	1
comp106570_c0_seq1_1	1	22	10	5	1	AT	ATATATATAT	NA	0	0	3	0	173	ATCAGAGATCCAAACAACCAAatatatatatCTAATCATAAAATAGTGTCACTAGGGTGAGCCTCACAAAACTAATTTTCATGAAGGTTGCAATTAGTATACAATGGACCTAATGGCATGTGCCATATAGCAAACAATACAGTGATGcccccAGTCCAGGTGGCAGAGCTAGT	ATCAGAGATCCAAACAACCAA	ACTAGCTCTGCCACCTGGAC	0	122	1	21	173	20	57.096	59.480	8.2000	7.9000	4.4249	F	338	ATCAGAGATCCAAACAACCAAatatatatatCTAATCATAAAATAGTGTCACTAGGGTGAGCCTCACAAAACTAATTTTCATGAAGGTTGCAATTAGTATACAATGGACCTAATGGCATGTGCCATATAGCAAACAATACAGTGATGcccccAGTCCAGGTGGCAGAGCTAGTGGTAATATgggggggAACATTTCTACCGAGTCCCTTAAGTCTCAGAAACATCGCTATACCAGAGACACGGGGTTTCTTTgggggATATGCACCCCATGGAACAGTAACATATTGTTCATGAGAACTCCAAGCGCCTTGGTCATGTGCCAAAACTGCATATAAGCC	comp106570_c0_seq1	1
comp106570_c0_seq1_1	1	22	10	5	1	AT	ATATATATAT	NA	0	0	3	0	176	ATCAGAGATCCAAACAACCAAatatatatatCTAATCATAAAATAGTGTCACTAGGGTGAGCCTCACAAAACTAATTTTCATGAAGGTTGCAATTAGTATACAATGGACCTAATGGCATGTGCCATATAGCAAACAATACAGTGATGcccccAGTCCAGGTGGCAGAGCTAGTGGT	ATCAGAGATCCAAACAACCAA	ACCACTAGCTCTGCCACCTG	0	125	1	21	176	20	57.096	60.466	8.2000	7.9000	4.3708	F	338	ATCAGAGATCCAAACAACCAAatatatatatCTAATCATAAAATAGTGTCACTAGGGTGAGCCTCACAAAACTAATTTTCATGAAGGTTGCAATTAGTATACAATGGACCTAATGGCATGTGCCATATAGCAAACAATACAGTGATGcccccAGTCCAGGTGGCAGAGCTAGTGGTAATATgggggggAACATTTCTACCGAGTCCCTTAAGTCTCAGAAACATCGCTATACCAGAGACACGGGGTTTCTTTgggggATATGCACCCCATGGAACAGTAACATATTGTTCATGAGAACTCCAAGCGCCTTGGTCATGTGCCAAAACTGCATATAAGCC	comp106570_c0_seq1	1
comp106570_c0_seq1_1	1	22	10	5	1	AT	ATATATATAT	NA	0	0	3	0	206	ATCAGAGATCCAAACAACCAAatatatatatCTAATCATAAAATAGTGTCACTAGGGTGAGCCTCACAAAACTAATTTTCATGAAGGTTGCAATTAGTATACAATGGACCTAATGGCATGTGCCATATAGCAAACAATACAGTGATGcccccAGTCCAGGTGGCAGAGCTAGTGGTAATATgggggggAACATTTCTACCGAGTCC	ATCAGAGATCCAAACAACCAA	GGACTCGGTAGAAATGTTCCC	0	154	1	21	206	21	57.096	59.819	8.2000	9.7000	5.0857	F	338	ATCAGAGATCCAAACAACCAAatatatatatCTAATCATAAAATAGTGTCACTAGGGTGAGCCTCACAAAACTAATTTTCATGAAGGTTGCAATTAGTATACAATGGACCTAATGGCATGTGCCATATAGCAAACAATACAGTGATGcccccAGTCCAGGTGGCAGAGCTAGTGGTAATATgggggggAACATTTCTACCGAGTCCCTTAAGTCTCAGAAACATCGCTATACCAGAGACACGGGGTTTCTTTgggggATATGCACCCCATGGAACAGTAACATATTGTTCATGAGAACTCCAAGCGCCTTGGTCATGTGCCAAAACTGCATATAAGCC	comp106570_c0_seq1	1
comp106570_c0_seq1_1	1	22	10	5	1	AT	ATATATATAT	NA	0	0	3	0	207	ATCAGAGATCCAAACAACCAAatatatatatCTAATCATAAAATAGTGTCACTAGGGTGAGCCTCACAAAACTAATTTTCATGAAGGTTGCAATTAGTATACAATGGACCTAATGGCATGTGCCATATAGCAAACAATACAGTGATGcccccAGTCCAGGTGGCAGAGCTAGTGGTAATATgggggggAACATTTCTACCGAGTCCC	ATCAGAGATCCAAACAACCAA	GGGACTCGGTAGAAATGTTCC	0	155	1	21	207	21	57.096	59.819	8.2000	7.9000	5.0857	F	338	ATCAGAGATCCAAACAACCAAatatatatatCTAATCATAAAATAGTGTCACTAGGGTGAGCCTCACAAAACTAATTTTCATGAAGGTTGCAATTAGTATACAATGGACCTAATGGCATGTGCCATATAGCAAACAATACAGTGATGcccccAGTCCAGGTGGCAGAGCTAGTGGTAATATgggggggAACATTTCTACCGAGTCCCTTAAGTCTCAGAAACATCGCTATACCAGAGACACGGGGTTTCTTTgggggATATGCACCCCATGGAACAGTAACATATTGTTCATGAGAACTCCAAGCGCCTTGGTCATGTGCCAAAACTGCATATAAGCC	comp106570_c0_seq1	1
comp106570_c0_seq1_1	1	22	10	5	1	AT	ATATATATAT	NA	0	0	3	0	220	ATCAGAGATCCAAACAACCAAatatatatatCTAATCATAAAATAGTGTCACTAGGGTGAGCCTCACAAAACTAATTTTCATGAAGGTTGCAATTAGTATACAATGGACCTAATGGCATGTGCCATATAGCAAACAATACAGTGATGcccccAGTCCAGGTGGCAGAGCTAGTGGTAATATgggggggAACATTTCTACCGAGTCCCTTAAGTCTCAGAA	ATCAGAGATCCAAACAACCAA	TTCTGAGACTTAAGGGACTCGG	0	167	1	21	220	22	57.096	59.879	8.2000	9.9000	6.0251	F	338	ATCAGAGATCCAAACAACCAAatatatatatCTAATCATAAAATAGTGTCACTAGGGTGAGCCTCACAAAACTAATTTTCATGAAGGTTGCAATTAGTATACAATGGACCTAATGGCATGTGCCATATAGCAAACAATACAGTGATGcccccAGTCCAGGTGGCAGAGCTAGTGGTAATATgggggggAACATTTCTACCGAGTCCCTTAAGTCTCAGAAACATCGCTATACCAGAGACACGGGGTTTCTTTgggggATATGCACCCCATGGAACAGTAACATATTGTTCATGAGAACTCCAAGCGCCTTGGTCATGTGCCAAAACTGCATATAAGCC	comp106570_c0_seq1	1
comp106570_c0_seq1_1	1	22	10	5	1	AT	ATATATATAT	NA	0	0	3	0	244	ATCAGAGATCCAAACAACCAAatatatatatCTAATCATAAAATAGTGTCACTAGGGTGAGCCTCACAAAACTAATTTTCATGAAGGTTGCAATTAGTATACAATGGACCTAATGGCATGTGCCATATAGCAAACAATACAGTGATGcccccAGTCCAGGTGGCAGAGCTAGTGGTAATATgggggggAACATTTCTACCGAGTCCCTTAAGTCTCAGAAACATCGCTATACCAGAGACACGGG	ATCAGAGATCCAAACAACCAA	CCCGTGTCTCTGGTATAGCG	0	193	1	21	244	20	57.096	60.668	8.2000	9.2000	4.5728	F	338	ATCAGAGATCCAAACAACCAAatatatatatCTAATCATAAAATAGTGTCACTAGGGTGAGCCTCACAAAACTAATTTTCATGAAGGTTGCAATTAGTATACAATGGACCTAATGGCATGTGCCATATAGCAAACAATACAGTGATGcccccAGTCCAGGTGGCAGAGCTAGTGGTAATATgggggggAACATTTCTACCGAGTCCCTTAAGTCTCAGAAACATCGCTATACCAGAGACACGGGGTTTCTTTgggggATATGCACCCCATGGAACAGTAACATATTGTTCATGAGAACTCCAAGCGCCTTGGTCATGTGCCAAAACTGCATATAAGCC	comp106570_c0_seq1	1
comp106570_c0_seq1_1	1	22	10	5	1	AT	ATATATATAT	NA	0	0	3	0	310	ATCAGAGATCCAAACAACCAAatatatatatCTAATCATAAAATAGTGTCACTAGGGTGAGCCTCACAAAACTAATTTTCATGAAGGTTGCAATTAGTATACAATGGACCTAATGGCATGTGCCATATAGCAAACAATACAGTGATGcccccAGTCCAGGTGGCAGAGCTAGTGGTAATATgggggggAACATTTCTACCGAGTCCCTTAAGTCTCAGAAACATCGCTATACCAGAGACACGGGGTTTCTTTgggggATATGCACCCCATGGAACAGTAACATATTGTTCATGAGAACTCCAAGCGCCTT	ATCAGAGATCCAAACAACCAA	AAGGCGCTTGGAGTTCTCA	0	260	1	21	310	19	57.096	61.071	8.2000	6.7000	5.9754	F	338	ATCAGAGATCCAAACAACCAAatatatatatCTAATCATAAAATAGTGTCACTAGGGTGAGCCTCACAAAACTAATTTTCATGAAGGTTGCAATTAGTATACAATGGACCTAATGGCATGTGCCATATAGCAAACAATACAGTGATGcccccAGTCCAGGTGGCAGAGCTAGTGGTAATATgggggggAACATTTCTACCGAGTCCCTTAAGTCTCAGAAACATCGCTATACCAGAGACACGGGGTTTCTTTgggggATATGCACCCCATGGAACAGTAACATATTGTTCATGAGAACTCCAAGCGCCTTGGTCATGTGCCAAAACTGCATATAAGCC	comp106570_c0_seq1	1
comp106570_c0_seq1_1	1	22	10	5	1	AT	ATATATATAT	NA	0	0	4	0	242	ATCAGAGATCCAAACAACCAAatatatatatCTAATCATAAAATAGTGTCACTAGGGTGAGCCTCACAAAACTAATTTTCATGAAGGTTGCAATTAGTATACAATGGACCTAATGGCATGTGCCATATAGCAAACAATACAGTGATGcccccAGTCCAGGTGGCAGAGCTAGTGGTAATATgggggggAACATTTCTACCGAGTCCCTTAAGTCTCAGAAACATCGCTATACCAGAGACACG	ATCAGAGATCCAAACAACCAA	CGTGTCTCTGGTATAGCGATGT	0	189	1	21	242	22	57.096	59.290	8.2000	6.3000	6.6148	F	338	ATCAGAGATCCAAACAACCAAatatatatatCTAATCATAAAATAGTGTCACTAGGGTGAGCCTCACAAAACTAATTTTCATGAAGGTTGCAATTAGTATACAATGGACCTAATGGCATGTGCCATATAGCAAACAATACAGTGATGcccccAGTCCAGGTGGCAGAGCTAGTGGTAATATgggggggAACATTTCTACCGAGTCCCTTAAGTCTCAGAAACATCGCTATACCAGAGACACGGGGTTTCTTTgggggATATGCACCCCATGGAACAGTAACATATTGTTCATGAGAACTCCAAGCGCCTTGGTCATGTGCCAAAACTGCATATAAGCC	comp106570_c0_seq1	1
comp106570_c0_seq1_1	1	22	10	5	1	AT	ATATATATAT	NA	0	0	4	0	242	ATCAGAGATCCAAACAACCAAatatatatatCTAATCATAAAATAGTGTCACTAGGGTGAGCCTCACAAAACTAATTTTCATGAAGGTTGCAATTAGTATACAATGGACCTAATGGCATGTGCCATATAGCAAACAATACAGTGATGcccccAGTCCAGGTGGCAGAGCTAGTGGTAATATgggggggAACATTTCTACCGAGTCCCTTAAGTCTCAGAAACATCGCTATACCAGAGACACG	ATCAGAGATCCAAACAACCAA	CGTGTCTCTGGTATAGCGATG	0	190	1	21	242	21	57.096	58.419	8.2000	8.6000	6.4853	F	338	ATCAGAGATCCAAACAACCAAatatatatatCTAATCATAAAATAGTGTCACTAGGGTGAGCCTCACAAAACTAATTTTCATGAAGGTTGCAATTAGTATACAATGGACCTAATGGCATGTGCCATATAGCAAACAATACAGTGATGcccccAGTCCAGGTGGCAGAGCTAGTGGTAATATgggggggAACATTTCTACCGAGTCCCTTAAGTCTCAGAAACATCGCTATACCAGAGACACGGGGTTTCTTTgggggATATGCACCCCATGGAACAGTAACATATTGTTCATGAGAACTCCAAGCGCCTTGGTCATGTGCCAAAACTGCATATAAGCC	comp106570_c0_seq1	1
comp106570_c0_seq1_1	1	22	10	5	1	AT	ATATATATAT	NA	0	0	4	0	311	ATCAGAGATCCAAACAACCAAatatatatatCTAATCATAAAATAGTGTCACTAGGGTGAGCCTCACAAAACTAATTTTCATGAAGGTTGCAATTAGTATACAATGGACCTAATGGCATGTGCCATATAGCAAACAATACAGTGATGcccccAGTCCAGGTGGCAGAGCTAGTGGTAATATgggggggAACATTTCTACCGAGTCCCTTAAGTCTCAGAAACATCGCTATACCAGAGACACGGGGTTTCTTTgggggATATGCACCCCATGGAACAGTAACATATTGTTCATGAGAACTCCAAGCGCCTTG	ATCAGAGATCCAAACAACCAA	CAAGGCGCTTGGAGTTCT	0	262	1	21	311	18	57.096	59.112	8.2000	6.4000	6.7920	F	338	ATCAGAGATCCAAACAACCAAatatatatatCTAATCATAAAATAGTGTCACTAGGGTGAGCCTCACAAAACTAATTTTCATGAAGGTTGCAATTAGTATACAATGGACCTAATGGCATGTGCCATATAGCAAACAATACAGTGATGcccccAGTCCAGGTGGCAGAGCTAGTGGTAATATgggggggAACATTTCTACCGAGTCCCTTAAGTCTCAGAAACATCGCTATACCAGAGACACGGGGTTTCTTTgggggATATGCACCCCATGGAACAGTAACATATTGTTCATGAGAACTCCAAGCGCCTTGGTCATGTGCCAAAACTGCATATAAGCC	comp106570_c0_seq1	1
comp106570_c0_seq1_1	1	22	10	5	1	AT	ATATATATAT	NA	0	0	5	0	125	ATCAGAGATCCAAACAACCAAatatatatatCTAATCATAAAATAGTGTCACTAGGGTGAGCCTCACAAAACTAATTTTCATGAAGGTTGCAATTAGTATACAATGGACCTAATGGCATGTGCCA	ATCAGAGATCCAAACAACCAA	TGGCACATGCCATTAGGTC	0	75	1	21	125	19	57.096	60.497	8.2000	7.6000	5.4015	A	338	ATCAGAGATCCAAACAACCAAatatatatatCTAATCATAAAATAGTGTCACTAGGGTGAGCCTCACAAAACTAATTTTCATGAAGGTTGCAATTAGTATACAATGGACCTAATGGCATGTGCCATATAGCAAACAATACAGTGATGcccccAGTCCAGGTGGCAGAGCTAGTGGTAATATgggggggAACATTTCTACCGAGTCCCTTAAGTCTCAGAAACATCGCTATACCAGAGACACGGGGTTTCTTTgggggATATGCACCCCATGGAACAGTAACATATTGTTCATGAGAACTCCAAGCGCCTTGGTCATGTGCCAAAACTGCATATAAGCC	comp106570_c0_seq1	1
comp106570_c0_seq1_1	1	22	10	5	1	AT	ATATATATAT	NA	0	0	6	0	324	ATCAGAGATCCAAACAACCAAatatatatatCTAATCATAAAATAGTGTCACTAGGGTGAGCCTCACAAAACTAATTTTCATGAAGGTTGCAATTAGTATACAATGGACCTAATGGCATGTGCCATATAGCAAACAATACAGTGATGcccccAGTCCAGGTGGCAGAGCTAGTGGTAATATgggggggAACATTTCTACCGAGTCCCTTAAGTCTCAGAAACATCGCTATACCAGAGACACGGGGTTTCTTTgggggATATGCACCCCATGGAACAGTAACATATTGTTCATGAGAACTCCAAGCGCCTTGGTCATGTGCCAAA	ATCAGAGATCCAAACAACCAA	TTTGGCACATGACCAAGG	0	275	1	21	324	18	57.096	59.001	8.2000	8.5000	6.9037	F	338	ATCAGAGATCCAAACAACCAAatatatatatCTAATCATAAAATAGTGTCACTAGGGTGAGCCTCACAAAACTAATTTTCATGAAGGTTGCAATTAGTATACAATGGACCTAATGGCATGTGCCATATAGCAAACAATACAGTGATGcccccAGTCCAGGTGGCAGAGCTAGTGGTAATATgggggggAACATTTCTACCGAGTCCCTTAAGTCTCAGAAACATCGCTATACCAGAGACACGGGGTTTCTTTgggggATATGCACCCCATGGAACAGTAACATATTGTTCATGAGAACTCCAAGCGCCTTGGTCATGTGCCAAAACTGCATATAAGCC	comp106570_c0_seq1	1
comp106694_c0_seq1_1	1	153	10	5	1	AT	ATATATATAT	NA	1	1	5	15	147	ATTGCAGGAAATGGTGCTCTACTATCTTTATAACTTGCCTAGTCTTGAACACTGTGATGCATCAATGATTTCTCTGGCAAAGATATTGACTGGAATAatatatatatCGATGTTTTGCTTAAAAGTATGCATCCAATACAAACAGTT	ATTGCAGGAAATGGTGCTCT	AACTGTTTGTATTGGATGCATACTT	77	15	56	20	202	25	59.700	58.177	7.9000	5.7000	7.1234	A	206	CCTACATCTCCAACACCAACATCTGCATATGTTTCTAACAATAAATTCAAACTCTATTGCAGGAAATGGTGCTCTACTATCTTTATAACTTGCCTAGTCTTGAACACTGTGATGCATCAATGATTTCTCTGGCAAAGATATTGACTGGAATAatatatatatCGATGTTTTGCTTAAAAGTATGCATCCAATACAAACAGTTTGAT	comp106694_c0_seq1	1
comp106694_c0_seq1_1	1	153	10	5	1	AT	ATATATATAT	NA	0	0	6	15	90	GCATCAATGATTTCTCTGGCAAAGATATTGACTGGAATAatatatatatCGATGTTTTGCTTAAAAGTATGCATCCAATACAAACAGTTT	GCATCAATGATTTCTCTGGC	AAACTGTTTGTATTGGATGCATACTT	19	15	114	20	203	26	58.243	59.346	9.7000	5.7000	8.4105	A	206	CCTACATCTCCAACACCAACATCTGCATATGTTTCTAACAATAAATTCAAACTCTATTGCAGGAAATGGTGCTCTACTATCTTTATAACTTGCCTAGTCTTGAACACTGTGATGCATCAATGATTTCTCTGGCAAAGATATTGACTGGAATAatatatatatCGATGTTTTGCTTAAAAGTATGCATCCAATACAAACAGTTTGAT	comp106694_c0_seq1	1
comp106694_c0_seq1_1	1	153	10	5	1	AT	ATATATATAT	NA	0	0	6	15	90	GCATCAATGATTTCTCTGGCAAAGATATTGACTGGAATAatatatatatCGATGTTTTGCTTAAAAGTATGCATCCAATACAAACAGTTT	GCATCAATGATTTCTCTGGCA	AAACTGTTTGTATTGGATGCATACTT	18	15	114	21	203	26	61.137	59.346	10.0000	5.7000	8.7905	A	206	CCTACATCTCCAACACCAACATCTGCATATGTTTCTAACAATAAATTCAAACTCTATTGCAGGAAATGGTGCTCTACTATCTTTATAACTTGCCTAGTCTTGAACACTGTGATGCATCAATGATTTCTCTGGCAAAGATATTGACTGGAATAatatatatatCGATGTTTTGCTTAAAAGTATGCATCCAATACAAACAGTTTGAT	comp106694_c0_seq1	1
comp106694_c0_seq1_1	1	153	10	5	1	AT	ATATATATAT	NA	0	0	6	15	91	TGCATCAATGATTTCTCTGGCAAAGATATTGACTGGAATAatatatatatCGATGTTTTGCTTAAAAGTATGCATCCAATACAAACAGTTT	TGCATCAATGATTTCTCTGGC	AAACTGTTTGTATTGGATGCATACTT	19	15	113	21	203	26	61.137	59.346	9.7000	5.7000	8.7905	A	206	CCTACATCTCCAACACCAACATCTGCATATGTTTCTAACAATAAATTCAAACTCTATTGCAGGAAATGGTGCTCTACTATCTTTATAACTTGCCTAGTCTTGAACACTGTGATGCATCAATGATTTCTCTGGCAAAGATATTGACTGGAATAatatatatatCGATGTTTTGCTTAAAAGTATGCATCCAATACAAACAGTTTGAT	comp106694_c0_seq1	1
comp106694_c0_seq1_1	1	153	10	5	1	AT	ATATATATAT	NA	0	0	6	15	147	TTGCAGGAAATGGTGCTCTACTATCTTTATAACTTGCCTAGTCTTGAACACTGTGATGCATCAATGATTTCTCTGGCAAAGATATTGACTGGAATAatatatatatCGATGTTTTGCTTAAAAGTATGCATCCAATACAAACAGTTT	TTGCAGGAAATGGTGCTCTA	AAACTGTTTGTATTGGATGCATACTT	76	15	57	20	203	26	59.420	59.346	5.7000	5.7000	7.2339	A	206	CCTACATCTCCAACACCAACATCTGCATATGTTTCTAACAATAAATTCAAACTCTATTGCAGGAAATGGTGCTCTACTATCTTTATAACTTGCCTAGTCTTGAACACTGTGATGCATCAATGATTTCTCTGGCAAAGATATTGACTGGAATAatatatatatCGATGTTTTGCTTAAAAGTATGCATCCAATACAAACAGTTTGAT	comp106694_c0_seq1	1
comp106694_c0_seq1_1	1	153	10	5	1	AT	ATATATATAT	NA	0	0	6	15	148	ATTGCAGGAAATGGTGCTCTACTATCTTTATAACTTGCCTAGTCTTGAACACTGTGATGCATCAATGATTTCTCTGGCAAAGATATTGACTGGAATAatatatatatCGATGTTTTGCTTAAAAGTATGCATCCAATACAAACAGTTT	ATTGCAGGAAATGGTGCTCT	AAACTGTTTGTATTGGATGCATACTT	77	15	56	20	203	26	59.700	59.346	7.9000	5.7000	6.9540	A	206	CCTACATCTCCAACACCAACATCTGCATATGTTTCTAACAATAAATTCAAACTCTATTGCAGGAAATGGTGCTCTACTATCTTTATAACTTGCCTAGTCTTGAACACTGTGATGCATCAATGATTTCTCTGGCAAAGATATTGACTGGAATAatatatatatCGATGTTTTGCTTAAAAGTATGCATCCAATACAAACAGTTTGAT	comp106694_c0_seq1	1
comp106893_c0_seq1_1	1	62	10	5	1	AG	GAGAGAGAGA	NA	1	1	5	40	166	GCACGAATCAGTTTCTTTGCTCAATATAGGTGTAAAATTTCTGCTGGAATCAAGTAAACAGgagagagagaGTTTCAACGCCTGGAAATGAACAGTAAAGGATTACAGATTTCTTTAACTACAACAAGAAGAAAAGCGCATAAATAGATGATGGAAATGGCACAGG	GCACGAATCAGTTTCTTTGCT	CCTGTGCCATTTCCATCATC	40	75	1	21	166	20	59.513	61.282	8.5000	6.6000	2.7689	A	400	GCACGAATCAGTTTCTTTGCTCAATATAGGTGTAAAATTTCTGCTGGAATCAAGTAAACAGgagagagagaGTTTCAACGCCTGGAAATGAACAGTAAAGGATTACAGATTTCTTTAACTACAACAAGAAGAAAAGCGCATAAATAGATGATGGAAATGGCACAGGGTGCTGATCAAGCACGAGTAAGATCATAAGCgtgtgtCATGCCTAAGCTGAGGAGAATTGAAAGAGATCAATTTGCATTCCATGAAATGGAGAAAGCAGCATCCGCCAGAAGCCGCAGCGCAATGGTGATTTGTCAATAGGAGGCTTTAAGTTCGACTCCGGACAGGTTTAGATCTAGAGAAATACATGGAGGCTACAGGCAAACAGGCAAATGTAATTCGAATCTAAACTTTC	comp106893_c0_seq1	1
comp106893_c0_seq1_1	1	62	10	5	1	AG	GAGAGAGAGA	NA	0	0	5	40	179	GCACGAATCAGTTTCTTTGCTCAATATAGGTGTAAAATTTCTGCTGGAATCAAGTAAACAGgagagagagaGTTTCAACGCCTGGAAATGAACAGTAAAGGATTACAGATTTCTTTAACTACAACAAGAAGAAAAGCGCATAAATAGATGATGGAAATGGCACAGGGTGCTGATCAAGC	GCACGAATCAGTTTCTTTGCT	GCTTGATCAGCACCCTGTG	40	89	1	21	179	19	59.513	60.419	8.5000	6.7000	2.9061	A	400	GCACGAATCAGTTTCTTTGCTCAATATAGGTGTAAAATTTCTGCTGGAATCAAGTAAACAGgagagagagaGTTTCAACGCCTGGAAATGAACAGTAAAGGATTACAGATTTCTTTAACTACAACAAGAAGAAAAGCGCATAAATAGATGATGGAAATGGCACAGGGTGCTGATCAAGCACGAGTAAGATCATAAGCgtgtgtCATGCCTAAGCTGAGGAGAATTGAAAGAGATCAATTTGCATTCCATGAAATGGAGAAAGCAGCATCCGCCAGAAGCCGCAGCGCAATGGTGATTTGTCAATAGGAGGCTTTAAGTTCGACTCCGGACAGGTTTAGATCTAGAGAAATACATGGAGGCTACAGGCAAACAGGCAAATGTAATTCGAATCTAAACTTTC	comp106893_c0_seq1	1
comp106893_c0_seq1_1	1	62	10	5	1	AG	GAGAGAGAGA	NA	0	0	5	40	180	GCACGAATCAGTTTCTTTGCTCAATATAGGTGTAAAATTTCTGCTGGAATCAAGTAAACAGgagagagagaGTTTCAACGCCTGGAAATGAACAGTAAAGGATTACAGATTTCTTTAACTACAACAAGAAGAAAAGCGCATAAATAGATGATGGAAATGGCACAGGGTGCTGATCAAGCA	GCACGAATCAGTTTCTTTGCT	TGCTTGATCAGCACCCTGT	40	90	1	21	180	19	59.513	60.419	8.5000	7.9000	2.9061	A	400	GCACGAATCAGTTTCTTTGCTCAATATAGGTGTAAAATTTCTGCTGGAATCAAGTAAACAGgagagagagaGTTTCAACGCCTGGAAATGAACAGTAAAGGATTACAGATTTCTTTAACTACAACAAGAAGAAAAGCGCATAAATAGATGATGGAAATGGCACAGGGTGCTGATCAAGCACGAGTAAGATCATAAGCgtgtgtCATGCCTAAGCTGAGGAGAATTGAAAGAGATCAATTTGCATTCCATGAAATGGAGAAAGCAGCATCCGCCAGAAGCCGCAGCGCAATGGTGATTTGTCAATAGGAGGCTTTAAGTTCGACTCCGGACAGGTTTAGATCTAGAGAAATACATGGAGGCTACAGGCAAACAGGCAAATGTAATTCGAATCTAAACTTTC	comp106893_c0_seq1	1
comp106893_c0_seq1_1	1	62	10	5	1	AG	GAGAGAGAGA	NA	0	0	5	40	216	GCACGAATCAGTTTCTTTGCTCAATATAGGTGTAAAATTTCTGCTGGAATCAAGTAAACAGgagagagagaGTTTCAACGCCTGGAAATGAACAGTAAAGGATTACAGATTTCTTTAACTACAACAAGAAGAAAAGCGCATAAATAGATGATGGAAATGGCACAGGGTGCTGATCAAGCACGAGTAAGATCATAAGCgtgtgtCATGCCTAAGCTG	GCACGAATCAGTTTCTTTGCT	CAGCTTAGGCATGACACACG	40	125	1	21	216	20	59.513	60.472	8.5000	8.1000	1.9592	F	400	GCACGAATCAGTTTCTTTGCTCAATATAGGTGTAAAATTTCTGCTGGAATCAAGTAAACAGgagagagagaGTTTCAACGCCTGGAAATGAACAGTAAAGGATTACAGATTTCTTTAACTACAACAAGAAGAAAAGCGCATAAATAGATGATGGAAATGGCACAGGGTGCTGATCAAGCACGAGTAAGATCATAAGCgtgtgtCATGCCTAAGCTGAGGAGAATTGAAAGAGATCAATTTGCATTCCATGAAATGGAGAAAGCAGCATCCGCCAGAAGCCGCAGCGCAATGGTGATTTGTCAATAGGAGGCTTTAAGTTCGACTCCGGACAGGTTTAGATCTAGAGAAATACATGGAGGCTACAGGCAAACAGGCAAATGTAATTCGAATCTAAACTTTC	comp106893_c0_seq1	1
comp106893_c0_seq1_1	1	62	10	5	1	AG	GAGAGAGAGA	NA	0	0	5	40	220	GCACGAATCAGTTTCTTTGCTCAATATAGGTGTAAAATTTCTGCTGGAATCAAGTAAACAGgagagagagaGTTTCAACGCCTGGAAATGAACAGTAAAGGATTACAGATTTCTTTAACTACAACAAGAAGAAAAGCGCATAAATAGATGATGGAAATGGCACAGGGTGCTGATCAAGCACGAGTAAGATCATAAGCgtgtgtCATGCCTAAGCTGAGGA	GCACGAATCAGTTTCTTTGCT	TCCTCAGCTTAGGCATGACA	40	129	1	21	220	20	59.513	59.547	8.5000	6.7000	1.9407	F	400	GCACGAATCAGTTTCTTTGCTCAATATAGGTGTAAAATTTCTGCTGGAATCAAGTAAACAGgagagagagaGTTTCAACGCCTGGAAATGAACAGTAAAGGATTACAGATTTCTTTAACTACAACAAGAAGAAAAGCGCATAAATAGATGATGGAAATGGCACAGGGTGCTGATCAAGCACGAGTAAGATCATAAGCgtgtgtCATGCCTAAGCTGAGGAGAATTGAAAGAGATCAATTTGCATTCCATGAAATGGAGAAAGCAGCATCCGCCAGAAGCCGCAGCGCAATGGTGATTTGTCAATAGGAGGCTTTAAGTTCGACTCCGGACAGGTTTAGATCTAGAGAAATACATGGAGGCTACAGGCAAACAGGCAAATGTAATTCGAATCTAAACTTTC	comp106893_c0_seq1	1
comp106893_c0_seq1_1	1	62	10	5	1	AG	GAGAGAGAGA	NA	0	0	5	40	233	GCACGAATCAGTTTCTTTGCTCAATATAGGTGTAAAATTTCTGCTGGAATCAAGTAAACAGgagagagagaGTTTCAACGCCTGGAAATGAACAGTAAAGGATTACAGATTTCTTTAACTACAACAAGAAGAAAAGCGCATAAATAGATGATGGAAATGGCACAGGGTGCTGATCAAGCACGAGTAAGATCATAAGCgtgtgtCATGCCTAAGCTGAGGAGAATTGAAAGAGA	GCACGAATCAGTTTCTTTGCT	TCTCTTTCAATTCTCCTCAGCTT	40	139	1	21	233	23	59.513	58.794	8.5000	8.2000	5.6936	B	400	GCACGAATCAGTTTCTTTGCTCAATATAGGTGTAAAATTTCTGCTGGAATCAAGTAAACAGgagagagagaGTTTCAACGCCTGGAAATGAACAGTAAAGGATTACAGATTTCTTTAACTACAACAAGAAGAAAAGCGCATAAATAGATGATGGAAATGGCACAGGGTGCTGATCAAGCACGAGTAAGATCATAAGCgtgtgtCATGCCTAAGCTGAGGAGAATTGAAAGAGATCAATTTGCATTCCATGAAATGGAGAAAGCAGCATCCGCCAGAAGCCGCAGCGCAATGGTGATTTGTCAATAGGAGGCTTTAAGTTCGACTCCGGACAGGTTTAGATCTAGAGAAATACATGGAGGCTACAGGCAAACAGGCAAATGTAATTCGAATCTAAACTTTC	comp106893_c0_seq1	1
comp106893_c0_seq1_1	1	62	10	5	1	AG	GAGAGAGAGA	NA	0	0	5	40	235	GCACGAATCAGTTTCTTTGCTCAATATAGGTGTAAAATTTCTGCTGGAATCAAGTAAACAGgagagagagaGTTTCAACGCCTGGAAATGAACAGTAAAGGATTACAGATTTCTTTAACTACAACAAGAAGAAAAGCGCATAAATAGATGATGGAAATGGCACAGGGTGCTGATCAAGCACGAGTAAGATCATAAGCgtgtgtCATGCCTAAGCTGAGGAGAATTGAAAGAGATC	GCACGAATCAGTTTCTTTGCT	GATCTCTTTCAATTCTCCTCAGC	40	141	1	21	235	23	59.513	58.615	8.5000	8.2000	5.8725	B	400	GCACGAATCAGTTTCTTTGCTCAATATAGGTGTAAAATTTCTGCTGGAATCAAGTAAACAGgagagagagaGTTTCAACGCCTGGAAATGAACAGTAAAGGATTACAGATTTCTTTAACTACAACAAGAAGAAAAGCGCATAAATAGATGATGGAAATGGCACAGGGTGCTGATCAAGCACGAGTAAGATCATAAGCgtgtgtCATGCCTAAGCTGAGGAGAATTGAAAGAGATCAATTTGCATTCCATGAAATGGAGAAAGCAGCATCCGCCAGAAGCCGCAGCGCAATGGTGATTTGTCAATAGGAGGCTTTAAGTTCGACTCCGGACAGGTTTAGATCTAGAGAAATACATGGAGGCTACAGGCAAACAGGCAAATGTAATTCGAATCTAAACTTTC	comp106893_c0_seq1	1
comp106893_c0_seq1_1	1	62	10	5	1	AG	GAGAGAGAGA	NA	0	0	5	40	269	GCACGAATCAGTTTCTTTGCTCAATATAGGTGTAAAATTTCTGCTGGAATCAAGTAAACAGgagagagagaGTTTCAACGCCTGGAAATGAACAGTAAAGGATTACAGATTTCTTTAACTACAACAAGAAGAAAAGCGCATAAATAGATGATGGAAATGGCACAGGGTGCTGATCAAGCACGAGTAAGATCATAAGCgtgtgtCATGCCTAAGCTGAGGAGAATTGAAAGAGATCAATTTGCATTCCATGAAATGGAGAAAGCAGCATC	GCACGAATCAGTTTCTTTGCT	GATGCTGCTTTCTCCATTTCA	40	177	1	21	269	21	59.513	60.346	8.5000	7.3000	2.8330	B	400	GCACGAATCAGTTTCTTTGCTCAATATAGGTGTAAAATTTCTGCTGGAATCAAGTAAACAGgagagagagaGTTTCAACGCCTGGAAATGAACAGTAAAGGATTACAGATTTCTTTAACTACAACAAGAAGAAAAGCGCATAAATAGATGATGGAAATGGCACAGGGTGCTGATCAAGCACGAGTAAGATCATAAGCgtgtgtCATGCCTAAGCTGAGGAGAATTGAAAGAGATCAATTTGCATTCCATGAAATGGAGAAAGCAGCATCCGCCAGAAGCCGCAGCGCAATGGTGATTTGTCAATAGGAGGCTTTAAGTTCGACTCCGGACAGGTTTAGATCTAGAGAAATACATGGAGGCTACAGGCAAACAGGCAAATGTAATTCGAATCTAAACTTTC	comp106893_c0_seq1	1
comp106893_c0_seq1_1	1	62	10	5	1	AG	GAGAGAGAGA	NA	0	0	5	40	270	GCACGAATCAGTTTCTTTGCTCAATATAGGTGTAAAATTTCTGCTGGAATCAAGTAAACAGgagagagagaGTTTCAACGCCTGGAAATGAACAGTAAAGGATTACAGATTTCTTTAACTACAACAAGAAGAAAAGCGCATAAATAGATGATGGAAATGGCACAGGGTGCTGATCAAGCACGAGTAAGATCATAAGCgtgtgtCATGCCTAAGCTGAGGAGAATTGAAAGAGATCAATTTGCATTCCATGAAATGGAGAAAGCAGCATCC	GCACGAATCAGTTTCTTTGCT	GGATGCTGCTTTCTCCATTT	40	179	1	21	270	20	59.513	59.273	8.5000	7.2000	2.2145	B	400	GCACGAATCAGTTTCTTTGCTCAATATAGGTGTAAAATTTCTGCTGGAATCAAGTAAACAGgagagagagaGTTTCAACGCCTGGAAATGAACAGTAAAGGATTACAGATTTCTTTAACTACAACAAGAAGAAAAGCGCATAAATAGATGATGGAAATGGCACAGGGTGCTGATCAAGCACGAGTAAGATCATAAGCgtgtgtCATGCCTAAGCTGAGGAGAATTGAAAGAGATCAATTTGCATTCCATGAAATGGAGAAAGCAGCATCCGCCAGAAGCCGCAGCGCAATGGTGATTTGTCAATAGGAGGCTTTAAGTTCGACTCCGGACAGGTTTAGATCTAGAGAAATACATGGAGGCTACAGGCAAACAGGCAAATGTAATTCGAATCTAAACTTTC	comp106893_c0_seq1	1
comp106893_c0_seq1_1	1	62	10	5	1	AG	GAGAGAGAGA	NA	0	0	5	40	329	GCACGAATCAGTTTCTTTGCTCAATATAGGTGTAAAATTTCTGCTGGAATCAAGTAAACAGgagagagagaGTTTCAACGCCTGGAAATGAACAGTAAAGGATTACAGATTTCTTTAACTACAACAAGAAGAAAAGCGCATAAATAGATGATGGAAATGGCACAGGGTGCTGATCAAGCACGAGTAAGATCATAAGCgtgtgtCATGCCTAAGCTGAGGAGAATTGAAAGAGATCAATTTGCATTCCATGAAATGGAGAAAGCAGCATCCGCCAGAAGCCGCAGCGCAATGGTGATTTGTCAATAGGAGGCTTTAAGTTCGACTCCGGA	GCACGAATCAGTTTCTTTGCT	TCCGGAGTCGAACTTAAAGC	40	238	1	21	329	20	59.513	59.452	8.5000	8.5000	2.0347	B	400	GCACGAATCAGTTTCTTTGCTCAATATAGGTGTAAAATTTCTGCTGGAATCAAGTAAACAGgagagagagaGTTTCAACGCCTGGAAATGAACAGTAAAGGATTACAGATTTCTTTAACTACAACAAGAAGAAAAGCGCATAAATAGATGATGGAAATGGCACAGGGTGCTGATCAAGCACGAGTAAGATCATAAGCgtgtgtCATGCCTAAGCTGAGGAGAATTGAAAGAGATCAATTTGCATTCCATGAAATGGAGAAAGCAGCATCCGCCAGAAGCCGCAGCGCAATGGTGATTTGTCAATAGGAGGCTTTAAGTTCGACTCCGGACAGGTTTAGATCTAGAGAAATACATGGAGGCTACAGGCAAACAGGCAAATGTAATTCGAATCTAAACTTTC	comp106893_c0_seq1	1
comp106893_c0_seq1_1	1	62	10	5	1	AG	GAGAGAGAGA	NA	0	0	5	40	333	GCACGAATCAGTTTCTTTGCTCAATATAGGTGTAAAATTTCTGCTGGAATCAAGTAAACAGgagagagagaGTTTCAACGCCTGGAAATGAACAGTAAAGGATTACAGATTTCTTTAACTACAACAAGAAGAAAAGCGCATAAATAGATGATGGAAATGGCACAGGGTGCTGATCAAGCACGAGTAAGATCATAAGCgtgtgtCATGCCTAAGCTGAGGAGAATTGAAAGAGATCAATTTGCATTCCATGAAATGGAGAAAGCAGCATCCGCCAGAAGCCGCAGCGCAATGGTGATTTGTCAATAGGAGGCTTTAAGTTCGACTCCGGACAGG	GCACGAATCAGTTTCTTTGCT	CCTGTCCGGAGTCGAACTTA	40	242	1	21	333	20	59.513	60.246	8.5000	5.7000	1.7337	B	400	GCACGAATCAGTTTCTTTGCTCAATATAGGTGTAAAATTTCTGCTGGAATCAAGTAAACAGgagagagagaGTTTCAACGCCTGGAAATGAACAGTAAAGGATTACAGATTTCTTTAACTACAACAAGAAGAAAAGCGCATAAATAGATGATGGAAATGGCACAGGGTGCTGATCAAGCACGAGTAAGATCATAAGCgtgtgtCATGCCTAAGCTGAGGAGAATTGAAAGAGATCAATTTGCATTCCATGAAATGGAGAAAGCAGCATCCGCCAGAAGCCGCAGCGCAATGGTGATTTGTCAATAGGAGGCTTTAAGTTCGACTCCGGACAGGTTTAGATCTAGAGAAATACATGGAGGCTACAGGCAAACAGGCAAATGTAATTCGAATCTAAACTTTC	comp106893_c0_seq1	1
comp106893_c0_seq1_1	1	62	10	5	1	AG	GAGAGAGAGA	NA	0	0	5	40	339	GCACGAATCAGTTTCTTTGCTCAATATAGGTGTAAAATTTCTGCTGGAATCAAGTAAACAGgagagagagaGTTTCAACGCCTGGAAATGAACAGTAAAGGATTACAGATTTCTTTAACTACAACAAGAAGAAAAGCGCATAAATAGATGATGGAAATGGCACAGGGTGCTGATCAAGCACGAGTAAGATCATAAGCgtgtgtCATGCCTAAGCTGAGGAGAATTGAAAGAGATCAATTTGCATTCCATGAAATGGAGAAAGCAGCATCCGCCAGAAGCCGCAGCGCAATGGTGATTTGTCAATAGGAGGCTTTAAGTTCGACTCCGGACAGGTTTAGA	GCACGAATCAGTTTCTTTGCT	TCTAAACCTGTCCGGAGTCG	40	248	1	21	339	20	59.513	60.246	8.5000	8.1000	1.7337	B	400	GCACGAATCAGTTTCTTTGCTCAATATAGGTGTAAAATTTCTGCTGGAATCAAGTAAACAGgagagagagaGTTTCAACGCCTGGAAATGAACAGTAAAGGATTACAGATTTCTTTAACTACAACAAGAAGAAAAGCGCATAAATAGATGATGGAAATGGCACAGGGTGCTGATCAAGCACGAGTAAGATCATAAGCgtgtgtCATGCCTAAGCTGAGGAGAATTGAAAGAGATCAATTTGCATTCCATGAAATGGAGAAAGCAGCATCCGCCAGAAGCCGCAGCGCAATGGTGATTTGTCAATAGGAGGCTTTAAGTTCGACTCCGGACAGGTTTAGATCTAGAGAAATACATGGAGGCTACAGGCAAACAGGCAAATGTAATTCGAATCTAAACTTTC	comp106893_c0_seq1	1
comp106893_c0_seq1_1	1	62	10	5	1	AG	GAGAGAGAGA	NA	0	0	5	40	341	GCACGAATCAGTTTCTTTGCTCAATATAGGTGTAAAATTTCTGCTGGAATCAAGTAAACAGgagagagagaGTTTCAACGCCTGGAAATGAACAGTAAAGGATTACAGATTTCTTTAACTACAACAAGAAGAAAAGCGCATAAATAGATGATGGAAATGGCACAGGGTGCTGATCAAGCACGAGTAAGATCATAAGCgtgtgtCATGCCTAAGCTGAGGAGAATTGAAAGAGATCAATTTGCATTCCATGAAATGGAGAAAGCAGCATCCGCCAGAAGCCGCAGCGCAATGGTGATTTGTCAATAGGAGGCTTTAAGTTCGACTCCGGACAGGTTTAGATC	GCACGAATCAGTTTCTTTGCT	GATCTAAACCTGTCCGGAGTC	40	249	1	21	341	21	59.513	57.717	8.5000	6.1000	4.7700	B	400	GCACGAATCAGTTTCTTTGCTCAATATAGGTGTAAAATTTCTGCTGGAATCAAGTAAACAGgagagagagaGTTTCAACGCCTGGAAATGAACAGTAAAGGATTACAGATTTCTTTAACTACAACAAGAAGAAAAGCGCATAAATAGATGATGGAAATGGCACAGGGTGCTGATCAAGCACGAGTAAGATCATAAGCgtgtgtCATGCCTAAGCTGAGGAGAATTGAAAGAGATCAATTTGCATTCCATGAAATGGAGAAAGCAGCATCCGCCAGAAGCCGCAGCGCAATGGTGATTTGTCAATAGGAGGCTTTAAGTTCGACTCCGGACAGGTTTAGATCTAGAGAAATACATGGAGGCTACAGGCAAACAGGCAAATGTAATTCGAATCTAAACTTTC	comp106893_c0_seq1	1
comp106893_c0_seq1_1	1	62	10	5	1	AG	GAGAGAGAGA	NA	0	0	5	40	342	GCACGAATCAGTTTCTTTGCTCAATATAGGTGTAAAATTTCTGCTGGAATCAAGTAAACAGgagagagagaGTTTCAACGCCTGGAAATGAACAGTAAAGGATTACAGATTTCTTTAACTACAACAAGAAGAAAAGCGCATAAATAGATGATGGAAATGGCACAGGGTGCTGATCAAGCACGAGTAAGATCATAAGCgtgtgtCATGCCTAAGCTGAGGAGAATTGAAAGAGATCAATTTGCATTCCATGAAATGGAGAAAGCAGCATCCGCCAGAAGCCGCAGCGCAATGGTGATTTGTCAATAGGAGGCTTTAAGTTCGACTCCGGACAGGTTTAGATCT	GCACGAATCAGTTTCTTTGCT	AGATCTAAACCTGTCCGGAGTC	40	249	1	21	342	22	59.513	58.739	8.5000	6.1000	4.7485	B	400	GCACGAATCAGTTTCTTTGCTCAATATAGGTGTAAAATTTCTGCTGGAATCAAGTAAACAGgagagagagaGTTTCAACGCCTGGAAATGAACAGTAAAGGATTACAGATTTCTTTAACTACAACAAGAAGAAAAGCGCATAAATAGATGATGGAAATGGCACAGGGTGCTGATCAAGCACGAGTAAGATCATAAGCgtgtgtCATGCCTAAGCTGAGGAGAATTGAAAGAGATCAATTTGCATTCCATGAAATGGAGAAAGCAGCATCCGCCAGAAGCCGCAGCGCAATGGTGATTTGTCAATAGGAGGCTTTAAGTTCGACTCCGGACAGGTTTAGATCTAGAGAAATACATGGAGGCTACAGGCAAACAGGCAAATGTAATTCGAATCTAAACTTTC	comp106893_c0_seq1	1
comp106893_c0_seq1_1	1	62	10	5	1	AG	GAGAGAGAGA	NA	0	0	5	7	98	GCACGAATCAGTTTCTTTGCTCAATATAGGTGTAAAATTTCTGCTGGAATCAAGTAAACAGgagagagagaGTTTCAACGCCTGGAAATGAACAGTAA	GCACGAATCAGTTTCTTTGCT	TTACTGTTCATTTCCAGGCG	40	7	1	21	98	20	59.513	58.771	8.5000	11.4000	2.7164	A	400	GCACGAATCAGTTTCTTTGCTCAATATAGGTGTAAAATTTCTGCTGGAATCAAGTAAACAGgagagagagaGTTTCAACGCCTGGAAATGAACAGTAAAGGATTACAGATTTCTTTAACTACAACAAGAAGAAAAGCGCATAAATAGATGATGGAAATGGCACAGGGTGCTGATCAAGCACGAGTAAGATCATAAGCgtgtgtCATGCCTAAGCTGAGGAGAATTGAAAGAGATCAATTTGCATTCCATGAAATGGAGAAAGCAGCATCCGCCAGAAGCCGCAGCGCAATGGTGATTTGTCAATAGGAGGCTTTAAGTTCGACTCCGGACAGGTTTAGATCTAGAGAAATACATGGAGGCTACAGGCAAACAGGCAAATGTAATTCGAATCTAAACTTTC	comp106893_c0_seq1	1
comp106893_c0_seq1_1	1	62	10	5	1	AG	GAGAGAGAGA	NA	0	0	5	7	99	GCACGAATCAGTTTCTTTGCTCAATATAGGTGTAAAATTTCTGCTGGAATCAAGTAAACAGgagagagagaGTTTCAACGCCTGGAAATGAACAGTAAA	GCACGAATCAGTTTCTTTGCT	TTTACTGTTCATTTCCAGGCG	40	7	1	21	99	21	59.513	60.117	8.5000	11.4000	2.6040	A	400	GCACGAATCAGTTTCTTTGCTCAATATAGGTGTAAAATTTCTGCTGGAATCAAGTAAACAGgagagagagaGTTTCAACGCCTGGAAATGAACAGTAAAGGATTACAGATTTCTTTAACTACAACAAGAAGAAAAGCGCATAAATAGATGATGGAAATGGCACAGGGTGCTGATCAAGCACGAGTAAGATCATAAGCgtgtgtCATGCCTAAGCTGAGGAGAATTGAAAGAGATCAATTTGCATTCCATGAAATGGAGAAAGCAGCATCCGCCAGAAGCCGCAGCGCAATGGTGATTTGTCAATAGGAGGCTTTAAGTTCGACTCCGGACAGGTTTAGATCTAGAGAAATACATGGAGGCTACAGGCAAACAGGCAAATGTAATTCGAATCTAAACTTTC	comp106893_c0_seq1	1
comp106893_c0_seq1_1	1	62	10	5	1	AG	GAGAGAGAGA	NA	0	0	5	5	96	GCACGAATCAGTTTCTTTGCTCAATATAGGTGTAAAATTTCTGCTGGAATCAAGTAAACAGgagagagagaGTTTCAACGCCTGGAAATGAACAGT	GCACGAATCAGTTTCTTTGCT	ACTGTTCATTTCCAGGCGTT	40	5	1	21	96	20	59.513	59.598	8.5000	9.9000	1.8897	A	400	GCACGAATCAGTTTCTTTGCTCAATATAGGTGTAAAATTTCTGCTGGAATCAAGTAAACAGgagagagagaGTTTCAACGCCTGGAAATGAACAGTAAAGGATTACAGATTTCTTTAACTACAACAAGAAGAAAAGCGCATAAATAGATGATGGAAATGGCACAGGGTGCTGATCAAGCACGAGTAAGATCATAAGCgtgtgtCATGCCTAAGCTGAGGAGAATTGAAAGAGATCAATTTGCATTCCATGAAATGGAGAAAGCAGCATCCGCCAGAAGCCGCAGCGCAATGGTGATTTGTCAATAGGAGGCTTTAAGTTCGACTCCGGACAGGTTTAGATCTAGAGAAATACATGGAGGCTACAGGCAAACAGGCAAATGTAATTCGAATCTAAACTTTC	comp106893_c0_seq1	1
comp106893_c0_seq1_1	1	62	10	5	1	AG	GAGAGAGAGA	NA	0	0	6	40	197	GCACGAATCAGTTTCTTTGCTCAATATAGGTGTAAAATTTCTGCTGGAATCAAGTAAACAGgagagagagaGTTTCAACGCCTGGAAATGAACAGTAAAGGATTACAGATTTCTTTAACTACAACAAGAAGAAAAGCGCATAAATAGATGATGGAAATGGCACAGGGTGCTGATCAAGCACGAGTAAGATCATAAGC	GCACGAATCAGTTTCTTTGCT	GCTTATGATCTTACTCGTGCTTG	40	103	1	21	197	23	59.513	58.249	8.5000	8.5000	6.2380	A	400	GCACGAATCAGTTTCTTTGCTCAATATAGGTGTAAAATTTCTGCTGGAATCAAGTAAACAGgagagagagaGTTTCAACGCCTGGAAATGAACAGTAAAGGATTACAGATTTCTTTAACTACAACAAGAAGAAAAGCGCATAAATAGATGATGGAAATGGCACAGGGTGCTGATCAAGCACGAGTAAGATCATAAGCgtgtgtCATGCCTAAGCTGAGGAGAATTGAAAGAGATCAATTTGCATTCCATGAAATGGAGAAAGCAGCATCCGCCAGAAGCCGCAGCGCAATGGTGATTTGTCAATAGGAGGCTTTAAGTTCGACTCCGGACAGGTTTAGATCTAGAGAAATACATGGAGGCTACAGGCAAACAGGCAAATGTAATTCGAATCTAAACTTTC	comp106893_c0_seq1	1
comp106893_c0_seq1_1	1	62	10	5	1	AG	GAGAGAGAGA	NA	0	0	6	40	197	GCACGAATCAGTTTCTTTGCTCAATATAGGTGTAAAATTTCTGCTGGAATCAAGTAAACAGgagagagagaGTTTCAACGCCTGGAAATGAACAGTAAAGGATTACAGATTTCTTTAACTACAACAAGAAGAAAAGCGCATAAATAGATGATGGAAATGGCACAGGGTGCTGATCAAGCACGAGTAAGATCATAAGC	GCACGAATCAGTTTCTTTGCT	GCTTATGATCTTACTCGTGCTTGA	40	102	1	21	197	24	59.513	59.945	8.5000	7.0000	5.5426	A	400	GCACGAATCAGTTTCTTTGCTCAATATAGGTGTAAAATTTCTGCTGGAATCAAGTAAACAGgagagagagaGTTTCAACGCCTGGAAATGAACAGTAAAGGATTACAGATTTCTTTAACTACAACAAGAAGAAAAGCGCATAAATAGATGATGGAAATGGCACAGGGTGCTGATCAAGCACGAGTAAGATCATAAGCgtgtgtCATGCCTAAGCTGAGGAGAATTGAAAGAGATCAATTTGCATTCCATGAAATGGAGAAAGCAGCATCCGCCAGAAGCCGCAGCGCAATGGTGATTTGTCAATAGGAGGCTTTAAGTTCGACTCCGGACAGGTTTAGATCTAGAGAAATACATGGAGGCTACAGGCAAACAGGCAAATGTAATTCGAATCTAAACTTTC	comp106893_c0_seq1	1
comp106893_c0_seq1_1	1	62	10	5	1	AG	GAGAGAGAGA	NA	0	0	6	40	209	GCACGAATCAGTTTCTTTGCTCAATATAGGTGTAAAATTTCTGCTGGAATCAAGTAAACAGgagagagagaGTTTCAACGCCTGGAAATGAACAGTAAAGGATTACAGATTTCTTTAACTACAACAAGAAGAAAAGCGCATAAATAGATGATGGAAATGGCACAGGGTGCTGATCAAGCACGAGTAAGATCATAAGCgtgtgtCATGCC	GCACGAATCAGTTTCTTTGCT	GGCATGACACACGCTTATGA	40	118	1	21	209	20	59.513	60.697	8.5000	5.9000	2.1847	F	400	GCACGAATCAGTTTCTTTGCTCAATATAGGTGTAAAATTTCTGCTGGAATCAAGTAAACAGgagagagagaGTTTCAACGCCTGGAAATGAACAGTAAAGGATTACAGATTTCTTTAACTACAACAAGAAGAAAAGCGCATAAATAGATGATGGAAATGGCACAGGGTGCTGATCAAGCACGAGTAAGATCATAAGCgtgtgtCATGCCTAAGCTGAGGAGAATTGAAAGAGATCAATTTGCATTCCATGAAATGGAGAAAGCAGCATCCGCCAGAAGCCGCAGCGCAATGGTGATTTGTCAATAGGAGGCTTTAAGTTCGACTCCGGACAGGTTTAGATCTAGAGAAATACATGGAGGCTACAGGCAAACAGGCAAATGTAATTCGAATCTAAACTTTC	comp106893_c0_seq1	1
comp106893_c0_seq1_1	1	62	10	5	1	AG	GAGAGAGAGA	NA	0	0	6	40	267	GCACGAATCAGTTTCTTTGCTCAATATAGGTGTAAAATTTCTGCTGGAATCAAGTAAACAGgagagagagaGTTTCAACGCCTGGAAATGAACAGTAAAGGATTACAGATTTCTTTAACTACAACAAGAAGAAAAGCGCATAAATAGATGATGGAAATGGCACAGGGTGCTGATCAAGCACGAGTAAGATCATAAGCgtgtgtCATGCCTAAGCTGAGGAGAATTGAAAGAGATCAATTTGCATTCCATGAAATGGAGAAAGCAGCA	GCACGAATCAGTTTCTTTGCT	TGCTGCTTTCTCCATTTCAT	40	176	1	21	267	20	59.513	58.450	8.5000	6.9000	3.0374	B	400	GCACGAATCAGTTTCTTTGCTCAATATAGGTGTAAAATTTCTGCTGGAATCAAGTAAACAGgagagagagaGTTTCAACGCCTGGAAATGAACAGTAAAGGATTACAGATTTCTTTAACTACAACAAGAAGAAAAGCGCATAAATAGATGATGGAAATGGCACAGGGTGCTGATCAAGCACGAGTAAGATCATAAGCgtgtgtCATGCCTAAGCTGAGGAGAATTGAAAGAGATCAATTTGCATTCCATGAAATGGAGAAAGCAGCATCCGCCAGAAGCCGCAGCGCAATGGTGATTTGTCAATAGGAGGCTTTAAGTTCGACTCCGGACAGGTTTAGATCTAGAGAAATACATGGAGGCTACAGGCAAACAGGCAAATGTAATTCGAATCTAAACTTTC	comp106893_c0_seq1	1
comp106893_c0_seq1_1	1	62	10	5	1	AG	GAGAGAGAGA	NA	0	0	6	40	340	GCACGAATCAGTTTCTTTGCTCAATATAGGTGTAAAATTTCTGCTGGAATCAAGTAAACAGgagagagagaGTTTCAACGCCTGGAAATGAACAGTAAAGGATTACAGATTTCTTTAACTACAACAAGAAGAAAAGCGCATAAATAGATGATGGAAATGGCACAGGGTGCTGATCAAGCACGAGTAAGATCATAAGCgtgtgtCATGCCTAAGCTGAGGAGAATTGAAAGAGATCAATTTGCATTCCATGAAATGGAGAAAGCAGCATCCGCCAGAAGCCGCAGCGCAATGGTGATTTGTCAATAGGAGGCTTTAAGTTCGACTCCGGACAGGTTTAGAT	GCACGAATCAGTTTCTTTGCT	ATCTAAACCTGTCCGGAGTCG	40	248	1	21	340	21	59.513	60.502	8.5000	8.1000	2.9893	B	400	GCACGAATCAGTTTCTTTGCTCAATATAGGTGTAAAATTTCTGCTGGAATCAAGTAAACAGgagagagagaGTTTCAACGCCTGGAAATGAACAGTAAAGGATTACAGATTTCTTTAACTACAACAAGAAGAAAAGCGCATAAATAGATGATGGAAATGGCACAGGGTGCTGATCAAGCACGAGTAAGATCATAAGCgtgtgtCATGCCTAAGCTGAGGAGAATTGAAAGAGATCAATTTGCATTCCATGAAATGGAGAAAGCAGCATCCGCCAGAAGCCGCAGCGCAATGGTGATTTGTCAATAGGAGGCTTTAAGTTCGACTCCGGACAGGTTTAGATCTAGAGAAATACATGGAGGCTACAGGCAAACAGGCAAATGTAATTCGAATCTAAACTTTC	comp106893_c0_seq1	1
comp106893_c0_seq1_1	1	62	10	5	1	AG	GAGAGAGAGA	NA	0	0	6	38	196	CACGAATCAGTTTCTTTGCTCAATATAGGTGTAAAATTTCTGCTGGAATCAAGTAAACAGgagagagagaGTTTCAACGCCTGGAAATGAACAGTAAAGGATTACAGATTTCTTTAACTACAACAAGAAGAAAAGCGCATAAATAGATGATGGAAATGGCACAGGGTGCTGATCAAGCACGAGTAAGATCATAAGC	CACGAATCAGTTTCTTTGCTCA	GCTTATGATCTTACTCGTGCTTGA	38	102	2	22	197	24	60.420	59.945	8.2000	7.0000	6.4751	A	400	GCACGAATCAGTTTCTTTGCTCAATATAGGTGTAAAATTTCTGCTGGAATCAAGTAAACAGgagagagagaGTTTCAACGCCTGGAAATGAACAGTAAAGGATTACAGATTTCTTTAACTACAACAAGAAGAAAAGCGCATAAATAGATGATGGAAATGGCACAGGGTGCTGATCAAGCACGAGTAAGATCATAAGCgtgtgtCATGCCTAAGCTGAGGAGAATTGAAAGAGATCAATTTGCATTCCATGAAATGGAGAAAGCAGCATCCGCCAGAAGCCGCAGCGCAATGGTGATTTGTCAATAGGAGGCTTTAAGTTCGACTCCGGACAGGTTTAGATCTAGAGAAATACATGGAGGCTACAGGCAAACAGGCAAATGTAATTCGAATCTAAACTTTC	comp106893_c0_seq1	1
comp107147_c0_seq1_1	1	125	10	5	1	AC	CACACACACA	NA	1	1	2	62	275	TCTGGATTCAGGGATCTGCTTTTCTGATTCATCTAAACTTTTggggggTTTGGTTTTCTTAGTGCAAAACATATaaaaaTCTcacacacacaCCAACTcacacaTATGTTTACTtatataATTATATTTAATAAGCAAAGTACTTGAACAACATAAATAAGAAAGCATAAAATCGATTGTAATCGGTTAAAAGTTTTGCCAGTGACATACAAAGGAAATAATGTGAGCAGATTTTGGTCTTGCTTTATGTTTGGGGCAAATCAGTACCCAGGCAG	TCTGGATTCAGGGATCTGCT	CTGCCTGGGTACTGATTTGC	62	163	43	20	317	20	59.761	60.657	8.2000	8.8000	0.8956	F	410	GTTTCAAAGGAAGTTAATTTATATTTAGAGGCATTTTGCTGGTCTGGATTCAGGGATCTGCTTTTCTGATTCATCTAAACTTTTggggggTTTGGTTTTCTTAGTGCAAAACATATaaaaaTCTcacacacacaCCAACTcacacaTATGTTTACTtatataATTATATTTAATAAGCAAAGTACTTGAACAACATAAATAAGAAAGCATAAAATCGATTGTAATCGGTTAAAAGTTTTGCCAGTGACATACAAAGGAAATAATGTGAGCAGATTTTGGTCTTGCTTTATGTTTGGGGCAAATCAGTACCCAGGCAGAACCAGGACCAGAGCCCAGGCCTGCAAGGAAGAACTAAGATTTAAATTTACGTACGGATAAATAAACTTCTACAAGCTCCTT…	comp107147_c0_seq1	1
comp107147_c0_seq1_1	1	125	10	5	1	AC	CACACACACA	NA	0	0	2	62	281	TCTGGATTCAGGGATCTGCTTTTCTGATTCATCTAAACTTTTggggggTTTGGTTTTCTTAGTGCAAAACATATaaaaaTCTcacacacacaCCAACTcacacaTATGTTTACTtatataATTATATTTAATAAGCAAAGTACTTGAACAACATAAATAAGAAAGCATAAAATCGATTGTAATCGGTTAAAAGTTTTGCCAGTGACATACAAAGGAAATAATGTGAGCAGATTTTGGTCTTGCTTTATGTTTGGGGCAAATCAGTACCCAGGCAGAACCAG	TCTGGATTCAGGGATCTGCT	CTGGTTCTGCCTGGGTACTG	62	169	43	20	323	20	59.761	60.701	8.2000	5.7000	0.9395	F	410	GTTTCAAAGGAAGTTAATTTATATTTAGAGGCATTTTGCTGGTCTGGATTCAGGGATCTGCTTTTCTGATTCATCTAAACTTTTggggggTTTGGTTTTCTTAGTGCAAAACATATaaaaaTCTcacacacacaCCAACTcacacaTATGTTTACTtatataATTATATTTAATAAGCAAAGTACTTGAACAACATAAATAAGAAAGCATAAAATCGATTGTAATCGGTTAAAAGTTTTGCCAGTGACATACAAAGGAAATAATGTGAGCAGATTTTGGTCTTGCTTTATGTTTGGGGCAAATCAGTACCCAGGCAGAACCAGGACCAGAGCCCAGGCCTGCAAGGAAGAACTAAGATTTAAATTTACGTACGGATAAATAAACTTCTACAAGCTCCTT…	comp107147_c0_seq1	1
comp107147_c0_seq1_1	1	125	10	5	1	AC	CACACACACA	NA	0	0	2	60	273	TGGATTCAGGGATCTGCTTTTCTGATTCATCTAAACTTTTggggggTTTGGTTTTCTTAGTGCAAAACATATaaaaaTCTcacacacacaCCAACTcacacaTATGTTTACTtatataATTATATTTAATAAGCAAAGTACTTGAACAACATAAATAAGAAAGCATAAAATCGATTGTAATCGGTTAAAAGTTTTGCCAGTGACATACAAAGGAAATAATGTGAGCAGATTTTGGTCTTGCTTTATGTTTGGGGCAAATCAGTACCCAGGCAG	TGGATTCAGGGATCTGCTTT	CTGCCTGGGTACTGATTTGC	60	163	45	20	317	20	59.629	60.657	8.5000	8.8000	1.0281	F	410	GTTTCAAAGGAAGTTAATTTATATTTAGAGGCATTTTGCTGGTCTGGATTCAGGGATCTGCTTTTCTGATTCATCTAAACTTTTggggggTTTGGTTTTCTTAGTGCAAAACATATaaaaaTCTcacacacacaCCAACTcacacaTATGTTTACTtatataATTATATTTAATAAGCAAAGTACTTGAACAACATAAATAAGAAAGCATAAAATCGATTGTAATCGGTTAAAAGTTTTGCCAGTGACATACAAAGGAAATAATGTGAGCAGATTTTGGTCTTGCTTTATGTTTGGGGCAAATCAGTACCCAGGCAGAACCAGGACCAGAGCCCAGGCCTGCAAGGAAGAACTAAGATTTAAATTTACGTACGGATAAATAAACTTCTACAAGCTCCTT…	comp107147_c0_seq1	1
comp107147_c0_seq1_1	1	125	10	5	1	AC	CACACACACA	NA	0	0	4	63	290	GTCTGGATTCAGGGATCTGCTTTTCTGATTCATCTAAACTTTTggggggTTTGGTTTTCTTAGTGCAAAACATATaaaaaTCTcacacacacaCCAACTcacacaTATGTTTACTtatataATTATATTTAATAAGCAAAGTACTTGAACAACATAAATAAGAAAGCATAAAATCGATTGTAATCGGTTAAAAGTTTTGCCAGTGACATACAAAGGAAATAATGTGAGCAGATTTTGGTCTTGCTTTATGTTTGGGGCAAATCAGTACCCAGGCAGAACCAGGACCAGAG	GTCTGGATTCAGGGATCTGC	CTCTGGTCCTGGTTCTGCCT	63	177	42	20	331	20	59.617	61.771	8.2000	9.7000	2.1531	F	410	GTTTCAAAGGAAGTTAATTTATATTTAGAGGCATTTTGCTGGTCTGGATTCAGGGATCTGCTTTTCTGATTCATCTAAACTTTTggggggTTTGGTTTTCTTAGTGCAAAACATATaaaaaTCTcacacacacaCCAACTcacacaTATGTTTACTtatataATTATATTTAATAAGCAAAGTACTTGAACAACATAAATAAGAAAGCATAAAATCGATTGTAATCGGTTAAAAGTTTTGCCAGTGACATACAAAGGAAATAATGTGAGCAGATTTTGGTCTTGCTTTATGTTTGGGGCAAATCAGTACCCAGGCAGAACCAGGACCAGAGCCCAGGCCTGCAAGGAAGAACTAAGATTTAAATTTACGTACGGATAAATAAACTTCTACAAGCTCCTT…	comp107147_c0_seq1	1
comp107147_c0_seq1_1	1	125	10	5	1	AC	CACACACACA	NA	0	0	4	63	290	GTCTGGATTCAGGGATCTGCTTTTCTGATTCATCTAAACTTTTggggggTTTGGTTTTCTTAGTGCAAAACATATaaaaaTCTcacacacacaCCAACTcacacaTATGTTTACTtatataATTATATTTAATAAGCAAAGTACTTGAACAACATAAATAAGAAAGCATAAAATCGATTGTAATCGGTTAAAAGTTTTGCCAGTGACATACAAAGGAAATAATGTGAGCAGATTTTGGTCTTGCTTTATGTTTGGGGCAAATCAGTACCCAGGCAGAACCAGGACCAGAG	GTCTGGATTCAGGGATCTGC	CTCTGGTCCTGGTTCTGCC	63	178	42	20	331	19	59.617	60.812	8.2000	9.7000	2.1945	F	410	GTTTCAAAGGAAGTTAATTTATATTTAGAGGCATTTTGCTGGTCTGGATTCAGGGATCTGCTTTTCTGATTCATCTAAACTTTTggggggTTTGGTTTTCTTAGTGCAAAACATATaaaaaTCTcacacacacaCCAACTcacacaTATGTTTACTtatataATTATATTTAATAAGCAAAGTACTTGAACAACATAAATAAGAAAGCATAAAATCGATTGTAATCGGTTAAAAGTTTTGCCAGTGACATACAAAGGAAATAATGTGAGCAGATTTTGGTCTTGCTTTATGTTTGGGGCAAATCAGTACCCAGGCAGAACCAGGACCAGAGCCCAGGCCTGCAAGGAAGAACTAAGATTTAAATTTACGTACGGATAAATAAACTTCTACAAGCTCCTT…	comp107147_c0_seq1	1
comp107147_c0_seq1_1	1	125	10	5	1	AC	CACACACACA	NA	0	0	4	49	165	TGGATTCAGGGATCTGCTTTTCTGATTCATCTAAACTTTTggggggTTTGGTTTTCTTAGTGCAAAACATATaaaaaTCTcacacacacaCCAACTcacacaTATGTTTACTtatataATTATATTTAATAAGCAAAGTACTTGAACAACATAAATAAGAAAGCA	TGGATTCAGGGATCTGCTTT	TGCTTTCTTATTTATGTTGTTCAAGT	60	49	45	20	209	26	59.629	57.742	8.5000	6.7000	8.6290	F	410	GTTTCAAAGGAAGTTAATTTATATTTAGAGGCATTTTGCTGGTCTGGATTCAGGGATCTGCTTTTCTGATTCATCTAAACTTTTggggggTTTGGTTTTCTTAGTGCAAAACATATaaaaaTCTcacacacacaCCAACTcacacaTATGTTTACTtatataATTATATTTAATAAGCAAAGTACTTGAACAACATAAATAAGAAAGCATAAAATCGATTGTAATCGGTTAAAAGTTTTGCCAGTGACATACAAAGGAAATAATGTGAGCAGATTTTGGTCTTGCTTTATGTTTGGGGCAAATCAGTACCCAGGCAGAACCAGGACCAGAGCCCAGGCCTGCAAGGAAGAACTAAGATTTAAATTTACGTACGGATAAATAAACTTCTACAAGCTCCTT…	comp107147_c0_seq1	1
comp107147_c0_seq1_1	1	125	10	5	1	AC	CACACACACA	NA	0	0	4	49	167	TCTGGATTCAGGGATCTGCTTTTCTGATTCATCTAAACTTTTggggggTTTGGTTTTCTTAGTGCAAAACATATaaaaaTCTcacacacacaCCAACTcacacaTATGTTTACTtatataATTATATTTAATAAGCAAAGTACTTGAACAACATAAATAAGAAAGCA	TCTGGATTCAGGGATCTGCT	TGCTTTCTTATTTATGTTGTTCAAGT	62	49	43	20	209	26	59.761	57.742	8.2000	6.7000	8.4965	F	410	GTTTCAAAGGAAGTTAATTTATATTTAGAGGCATTTTGCTGGTCTGGATTCAGGGATCTGCTTTTCTGATTCATCTAAACTTTTggggggTTTGGTTTTCTTAGTGCAAAACATATaaaaaTCTcacacacacaCCAACTcacacaTATGTTTACTtatataATTATATTTAATAAGCAAAGTACTTGAACAACATAAATAAGAAAGCATAAAATCGATTGTAATCGGTTAAAAGTTTTGCCAGTGACATACAAAGGAAATAATGTGAGCAGATTTTGGTCTTGCTTTATGTTTGGGGCAAATCAGTACCCAGGCAGAACCAGGACCAGAGCCCAGGCCTGCAAGGAAGAACTAAGATTTAAATTTACGTACGGATAAATAAACTTCTACAAGCTCCTT…	comp107147_c0_seq1	1
comp107147_c0_seq1_1	1	125	10	5	1	AC	CACACACACA	NA	0	0	4	49	168	GTCTGGATTCAGGGATCTGCTTTTCTGATTCATCTAAACTTTTggggggTTTGGTTTTCTTAGTGCAAAACATATaaaaaTCTcacacacacaCCAACTcacacaTATGTTTACTtatataATTATATTTAATAAGCAAAGTACTTGAACAACATAAATAAGAAAGCA	GTCTGGATTCAGGGATCTGC	TGCTTTCTTATTTATGTTGTTCAAGT	63	49	42	20	209	26	59.617	57.742	8.2000	6.7000	8.6405	F	410	GTTTCAAAGGAAGTTAATTTATATTTAGAGGCATTTTGCTGGTCTGGATTCAGGGATCTGCTTTTCTGATTCATCTAAACTTTTggggggTTTGGTTTTCTTAGTGCAAAACATATaaaaaTCTcacacacacaCCAACTcacacaTATGTTTACTtatataATTATATTTAATAAGCAAAGTACTTGAACAACATAAATAAGAAAGCATAAAATCGATTGTAATCGGTTAAAAGTTTTGCCAGTGACATACAAAGGAAATAATGTGAGCAGATTTTGGTCTTGCTTTATGTTTGGGGCAAATCAGTACCCAGGCAGAACCAGGACCAGAGCCCAGGCCTGCAAGGAAGAACTAAGATTTAAATTTACGTACGGATAAATAAACTTCTACAAGCTCCTT…	comp107147_c0_seq1	1
comp107147_c0_seq1_1	1	125	10	5	1	AC	CACACACACA	NA	0	0	5	63	217	GTCTGGATTCAGGGATCTGCTTTTCTGATTCATCTAAACTTTTggggggTTTGGTTTTCTTAGTGCAAAACATATaaaaaTCTcacacacacaCCAACTcacacaTATGTTTACTtatataATTATATTTAATAAGCAAAGTACTTGAACAACATAAATAAGAAAGCATAAAATCGATTGTAATCGGTTAAAAGTTTTGCCAGTGACATACAAAGGA	GTCTGGATTCAGGGATCTGC	TCCTTTGTATGTCACTGGCAA	63	103	42	20	258	21	59.617	59.184	8.2000	10.0000	2.1982	F	410	GTTTCAAAGGAAGTTAATTTATATTTAGAGGCATTTTGCTGGTCTGGATTCAGGGATCTGCTTTTCTGATTCATCTAAACTTTTggggggTTTGGTTTTCTTAGTGCAAAACATATaaaaaTCTcacacacacaCCAACTcacacaTATGTTTACTtatataATTATATTTAATAAGCAAAGTACTTGAACAACATAAATAAGAAAGCATAAAATCGATTGTAATCGGTTAAAAGTTTTGCCAGTGACATACAAAGGAAATAATGTGAGCAGATTTTGGTCTTGCTTTATGTTTGGGGCAAATCAGTACCCAGGCAGAACCAGGACCAGAGCCCAGGCCTGCAAGGAAGAACTAAGATTTAAATTTACGTACGGATAAATAAACTTCTACAAGCTCCTT…	comp107147_c0_seq1	1
comp107147_c0_seq1_1	1	125	10	5	1	AC	CACACACACA	NA	0	0	5	62	216	TCTGGATTCAGGGATCTGCTTTTCTGATTCATCTAAACTTTTggggggTTTGGTTTTCTTAGTGCAAAACATATaaaaaTCTcacacacacaCCAACTcacacaTATGTTTACTtatataATTATATTTAATAAGCAAAGTACTTGAACAACATAAATAAGAAAGCATAAAATCGATTGTAATCGGTTAAAAGTTTTGCCAGTGACATACAAAGGA	TCTGGATTCAGGGATCTGCT	TCCTTTGTATGTCACTGGCAA	62	103	43	20	258	21	59.761	59.184	8.2000	10.0000	2.0542	F	410	GTTTCAAAGGAAGTTAATTTATATTTAGAGGCATTTTGCTGGTCTGGATTCAGGGATCTGCTTTTCTGATTCATCTAAACTTTTggggggTTTGGTTTTCTTAGTGCAAAACATATaaaaaTCTcacacacacaCCAACTcacacaTATGTTTACTtatataATTATATTTAATAAGCAAAGTACTTGAACAACATAAATAAGAAAGCATAAAATCGATTGTAATCGGTTAAAAGTTTTGCCAGTGACATACAAAGGAAATAATGTGAGCAGATTTTGGTCTTGCTTTATGTTTGGGGCAAATCAGTACCCAGGCAGAACCAGGACCAGAGCCCAGGCCTGCAAGGAAGAACTAAGATTTAAATTTACGTACGGATAAATAAACTTCTACAAGCTCCTT…	comp107147_c0_seq1	1
comp107147_c0_seq1_1	1	125	10	5	1	AC	CACACACACA	NA	0	0	5	60	214	TGGATTCAGGGATCTGCTTTTCTGATTCATCTAAACTTTTggggggTTTGGTTTTCTTAGTGCAAAACATATaaaaaTCTcacacacacaCCAACTcacacaTATGTTTACTtatataATTATATTTAATAAGCAAAGTACTTGAACAACATAAATAAGAAAGCATAAAATCGATTGTAATCGGTTAAAAGTTTTGCCAGTGACATACAAAGGA	TGGATTCAGGGATCTGCTTT	TCCTTTGTATGTCACTGGCAA	60	103	45	20	258	21	59.629	59.184	8.5000	10.0000	2.1867	F	410	GTTTCAAAGGAAGTTAATTTATATTTAGAGGCATTTTGCTGGTCTGGATTCAGGGATCTGCTTTTCTGATTCATCTAAACTTTTggggggTTTGGTTTTCTTAGTGCAAAACATATaaaaaTCTcacacacacaCCAACTcacacaTATGTTTACTtatataATTATATTTAATAAGCAAAGTACTTGAACAACATAAATAAGAAAGCATAAAATCGATTGTAATCGGTTAAAAGTTTTGCCAGTGACATACAAAGGAAATAATGTGAGCAGATTTTGGTCTTGCTTTATGTTTGGGGCAAATCAGTACCCAGGCAGAACCAGGACCAGAGCCCAGGCCTGCAAGGAAGAACTAAGATTTAAATTTACGTACGGATAAATAAACTTCTACAAGCTCCTT…	comp107147_c0_seq1	1
comp107147_c0_seq1_1	1	125	10	5	1	AC	CACACACACA	NA	0	0	7	62	291	TCTGGATTCAGGGATCTGCTTTTCTGATTCATCTAAACTTTTggggggTTTGGTTTTCTTAGTGCAAAACATATaaaaaTCTcacacacacaCCAACTcacacaTATGTTTACTtatataATTATATTTAATAAGCAAAGTACTTGAACAACATAAATAAGAAAGCATAAAATCGATTGTAATCGGTTAAAAGTTTTGCCAGTGACATACAAAGGAAATAATGTGAGCAGATTTTGGTCTTGCTTTATGTTTGGGGCAAATCAGTACCCAGGCAGAACCAGGACCAGAGCC	TCTGGATTCAGGGATCTGCT	GGCTCTGGTCCTGGTTCTG	62	180	43	20	333	19	59.761	60.812	8.2000	7.0000	2.0505	F	410	GTTTCAAAGGAAGTTAATTTATATTTAGAGGCATTTTGCTGGTCTGGATTCAGGGATCTGCTTTTCTGATTCATCTAAACTTTTggggggTTTGGTTTTCTTAGTGCAAAACATATaaaaaTCTcacacacacaCCAACTcacacaTATGTTTACTtatataATTATATTTAATAAGCAAAGTACTTGAACAACATAAATAAGAAAGCATAAAATCGATTGTAATCGGTTAAAAGTTTTGCCAGTGACATACAAAGGAAATAATGTGAGCAGATTTTGGTCTTGCTTTATGTTTGGGGCAAATCAGTACCCAGGCAGAACCAGGACCAGAGCCCAGGCCTGCAAGGAAGAACTAAGATTTAAATTTACGTACGGATAAATAAACTTCTACAAGCTCCTT…	comp107147_c0_seq1	1
comp107253_c0_seq1_1	1	94	23	6	1.5	AT	GTGTGTGTGTCTATATATATATA	NA	1	1	6	65	216	CAGATGCAGATTTGGAAGCAGATTCAGGAAGCGGATACAGGATGTGGGaaaaaaGAACAAAATTTGGATGTCGATGTGGGAGGAAgtgtgtgtgtCtatatatatataTGCAAAGAAGTGAAAGAAACTTACAAATATACAAAATTACAACATTTCTAACATATCTTCCTTGGTTTGAACTGGACTCTTGCTATTGCCATTCAGCCTCATTCGTTT	CAGATGCAGATTTGGAAGCA	AAACGAATGAGGCTGAATGG	65	88	9	20	224	20	59.948	60.074	8.5000	8.4000	0.1256	F	228	GCCCGATTCAGATGCAGATTTGGAAGCAGATTCAGGAAGCGGATACAGGATGTGGGaaaaaaGAACAAAATTTGGATGTCGATGTGGGAGGAAgtgtgtgtgtCtatatatatataTGCAAAGAAGTGAAAGAAACTTACAAATATACAAAATTACAACATTTCTAACATATCTTCCTTGGTTTGAACTGGACTCTTGCTATTGCCATTCAGCCTCATTCGTTTTCTT	comp107253_c0_seq1	1
comp107253_c0_seq1_1	1	94	23	6	1.5	AT	GTGTGTGTGTCTATATATATATA	NA	0	0	6	34	185	CGGATACAGGATGTGGGaaaaaaGAACAAAATTTGGATGTCGATGTGGGAGGAAgtgtgtgtgtCtatatatatataTGCAAAGAAGTGAAAGAAACTTACAAATATACAAAATTACAACATTTCTAACATATCTTCCTTGGTTTGAACTGGACTCTTGCTATTGCCATTCAGCCTCATTCGTTT	CGGATACAGGATGTGGGAAA	AAACGAATGAGGCTGAATGG	34	88	40	20	224	20	60.713	60.074	8.5000	8.4000	0.7868	F	228	GCCCGATTCAGATGCAGATTTGGAAGCAGATTCAGGAAGCGGATACAGGATGTGGGaaaaaaGAACAAAATTTGGATGTCGATGTGGGAGGAAgtgtgtgtgtCtatatatatataTGCAAAGAAGTGAAAGAAACTTACAAATATACAAAATTACAACATTTCTAACATATCTTCCTTGGTTTGAACTGGACTCTTGCTATTGCCATTCAGCCTCATTCGTTTTCTT	comp107253_c0_seq1	1
comp107253_c0_seq1_1	1	94	23	6	1.5	AT	GTGTGTGTGTCTATATATATATA	NA	0	0	6	5	131	AATTTGGATGTCGATGTGGGAGGAAgtgtgtgtgtCtatatatatataTGCAAAGAAGTGAAAGAAACTTACAAATATACAAAATTACAACATTTCTAACATATCTTCCTTGGTTTGAACTGGACTCTTGC	AATTTGGATGTCGATGTGGG	GCAAGAGTCCAGTTCAAACCA	5	62	69	20	199	21	60.582	60.284	9.4000	8.2000	1.8654	B	228	GCCCGATTCAGATGCAGATTTGGAAGCAGATTCAGGAAGCGGATACAGGATGTGGGaaaaaaGAACAAAATTTGGATGTCGATGTGGGAGGAAgtgtgtgtgtCtatatatatataTGCAAAGAAGTGAAAGAAACTTACAAATATACAAAATTACAACATTTCTAACATATCTTCCTTGGTTTGAACTGGACTCTTGCTATTGCCATTCAGCCTCATTCGTTTTCTT	comp107253_c0_seq1	1
comp107253_c0_seq1_1	1	94	23	6	1.5	AT	GTGTGTGTGTCTATATATATATA	NA	0	0	6	5	139	AATTTGGATGTCGATGTGGGAGGAAgtgtgtgtgtCtatatatatataTGCAAAGAAGTGAAAGAAACTTACAAATATACAAAATTACAACATTTCTAACATATCTTCCTTGGTTTGAACTGGACTCTTGCTATTGCCA	AATTTGGATGTCGATGTGGG	TGGCAATAGCAAGAGTCCAGT	5	70	69	20	207	21	60.582	59.890	9.4000	7.9000	1.6918	B	228	GCCCGATTCAGATGCAGATTTGGAAGCAGATTCAGGAAGCGGATACAGGATGTGGGaaaaaaGAACAAAATTTGGATGTCGATGTGGGAGGAAgtgtgtgtgtCtatatatatataTGCAAAGAAGTGAAAGAAACTTACAAATATACAAAATTACAACATTTCTAACATATCTTCCTTGGTTTGAACTGGACTCTTGCTATTGCCATTCAGCCTCATTCGTTTTCTT	comp107253_c0_seq1	1
comp107253_c0_seq1_1	1	94	23	6	1.5	AT	GTGTGTGTGTCTATATATATATA	NA	0	0	6	5	139	AATTTGGATGTCGATGTGGGAGGAAgtgtgtgtgtCtatatatatataTGCAAAGAAGTGAAAGAAACTTACAAATATACAAAATTACAACATTTCTAACATATCTTCCTTGGTTTGAACTGGACTCTTGCTATTGCCA	AATTTGGATGTCGATGTGGG	TGGCAATAGCAAGAGTCCAG	5	71	69	20	207	20	60.582	59.024	9.4000	8.2000	1.5573	B	228	GCCCGATTCAGATGCAGATTTGGAAGCAGATTCAGGAAGCGGATACAGGATGTGGGaaaaaaGAACAAAATTTGGATGTCGATGTGGGAGGAAgtgtgtgtgtCtatatatatataTGCAAAGAAGTGAAAGAAACTTACAAATATACAAAATTACAACATTTCTAACATATCTTCCTTGGTTTGAACTGGACTCTTGCTATTGCCATTCAGCCTCATTCGTTTTCTT	comp107253_c0_seq1	1
comp107253_c0_seq1_1	1	94	23	6	1.5	AT	GTGTGTGTGTCTATATATATATA	NA	0	0	6	5	146	AATTTGGATGTCGATGTGGGAGGAAgtgtgtgtgtCtatatatatataTGCAAAGAAGTGAAAGAAACTTACAAATATACAAAATTACAACATTTCTAACATATCTTCCTTGGTTTGAACTGGACTCTTGCTATTGCCATTCAGCC	AATTTGGATGTCGATGTGGG	GGCTGAATGGCAATAGCAAG	5	78	69	20	214	20	60.582	60.742	9.4000	8.5000	1.3234	B	228	GCCCGATTCAGATGCAGATTTGGAAGCAGATTCAGGAAGCGGATACAGGATGTGGGaaaaaaGAACAAAATTTGGATGTCGATGTGGGAGGAAgtgtgtgtgtCtatatatatataTGCAAAGAAGTGAAAGAAACTTACAAATATACAAAATTACAACATTTCTAACATATCTTCCTTGGTTTGAACTGGACTCTTGCTATTGCCATTCAGCCTCATTCGTTTTCTT	comp107253_c0_seq1	1
comp107253_c0_seq1_1	1	94	23	6	1.5	AT	GTGTGTGTGTCTATATATATATA	NA	0	0	6	5	156	AATTTGGATGTCGATGTGGGAGGAAgtgtgtgtgtCtatatatatataTGCAAAGAAGTGAAAGAAACTTACAAATATACAAAATTACAACATTTCTAACATATCTTCCTTGGTTTGAACTGGACTCTTGCTATTGCCATTCAGCCTCATTCGTTT	AATTTGGATGTCGATGTGGG	AAACGAATGAGGCTGAATGG	5	88	69	20	224	20	60.582	60.074	9.4000	8.4000	0.6553	B	228	GCCCGATTCAGATGCAGATTTGGAAGCAGATTCAGGAAGCGGATACAGGATGTGGGaaaaaaGAACAAAATTTGGATGTCGATGTGGGAGGAAgtgtgtgtgtCtatatatatataTGCAAAGAAGTGAAAGAAACTTACAAATATACAAAATTACAACATTTCTAACATATCTTCCTTGGTTTGAACTGGACTCTTGCTATTGCCATTCAGCCTCATTCGTTTTCTT	comp107253_c0_seq1	1
comp107253_c0_seq1_1	1	94	23	6	1.5	AT	GTGTGTGTGTCTATATATATATA	NA	0	0	8	72	223	CCCGATTCAGATGCAGATTTGGAAGCAGATTCAGGAAGCGGATACAGGATGTGGGaaaaaaGAACAAAATTTGGATGTCGATGTGGGAGGAAgtgtgtgtgtCtatatatatataTGCAAAGAAGTGAAAGAAACTTACAAATATACAAAATTACAACATTTCTAACATATCTTCCTTGGTTTGAACTGGACTCTTGCTATTGCCATTCAGCCTCATTCGTTT	CCCGATTCAGATGCAGATTT	AAACGAATGAGGCTGAATGG	72	88	2	20	224	20	60.036	60.074	6.9000	8.4000	0.1098	F	228	GCCCGATTCAGATGCAGATTTGGAAGCAGATTCAGGAAGCGGATACAGGATGTGGGaaaaaaGAACAAAATTTGGATGTCGATGTGGGAGGAAgtgtgtgtgtCtatatatatataTGCAAAGAAGTGAAAGAAACTTACAAATATACAAAATTACAACATTTCTAACATATCTTCCTTGGTTTGAACTGGACTCTTGCTATTGCCATTCAGCCTCATTCGTTTTCTT	comp107253_c0_seq1	1
comp107253_c0_seq1_1	1	94	23	6	1.5	AT	GTGTGTGTGTCTATATATATATA	NA	0	0	8	48	199	GCAGATTCAGGAAGCGGATACAGGATGTGGGaaaaaaGAACAAAATTTGGATGTCGATGTGGGAGGAAgtgtgtgtgtCtatatatatataTGCAAAGAAGTGAAAGAAACTTACAAATATACAAAATTACAACATTTCTAACATATCTTCCTTGGTTTGAACTGGACTCTTGCTATTGCCATTCAGCCTCATTCGTTT	GCAGATTCAGGAAGCGGATA	AAACGAATGAGGCTGAATGG	48	88	26	20	224	20	60.318	60.074	7.1000	8.4000	0.3912	F	228	GCCCGATTCAGATGCAGATTTGGAAGCAGATTCAGGAAGCGGATACAGGATGTGGGaaaaaaGAACAAAATTTGGATGTCGATGTGGGAGGAAgtgtgtgtgtCtatatatatataTGCAAAGAAGTGAAAGAAACTTACAAATATACAAAATTACAACATTTCTAACATATCTTCCTTGGTTTGAACTGGACTCTTGCTATTGCCATTCAGCCTCATTCGTTTTCTT	comp107253_c0_seq1	1
comp107253_c0_seq1_1	1	94	23	6	1.5	AT	GTGTGTGTGTCTATATATATATA	NA	0	0	8	4	155	ATTTGGATGTCGATGTGGGAGGAAgtgtgtgtgtCtatatatatataTGCAAAGAAGTGAAAGAAACTTACAAATATACAAAATTACAACATTTCTAACATATCTTCCTTGGTTTGAACTGGACTCTTGCTATTGCCATTCAGCCTCATTCGTTT	ATTTGGATGTCGATGTGGGA	AAACGAATGAGGCTGAATGG	4	88	70	20	224	20	61.139	60.074	9.7000	8.4000	1.2126	B	228	GCCCGATTCAGATGCAGATTTGGAAGCAGATTCAGGAAGCGGATACAGGATGTGGGaaaaaaGAACAAAATTTGGATGTCGATGTGGGAGGAAgtgtgtgtgtCtatatatatataTGCAAAGAAGTGAAAGAAACTTACAAATATACAAAATTACAACATTTCTAACATATCTTCCTTGGTTTGAACTGGACTCTTGCTATTGCCATTCAGCCTCATTCGTTTTCTT	comp107253_c0_seq1	1
comp107253_c0_seq1_1	1	94	23	6	1.5	AT	GTGTGTGTGTCTATATATATATA	NA	0	0	12	38	189	GAAGCGGATACAGGATGTGGGaaaaaaGAACAAAATTTGGATGTCGATGTGGGAGGAAgtgtgtgtgtCtatatatatataTGCAAAGAAGTGAAAGAAACTTACAAATATACAAAATTACAACATTTCTAACATATCTTCCTTGGTTTGAACTGGACTCTTGCTATTGCCATTCAGCCTCATTCGTTT	GAAGCGGATACAGGATGTGG	AAACGAATGAGGCTGAATGG	38	88	36	20	224	20	60.483	60.074	8.2000	8.4000	0.5563	F	228	GCCCGATTCAGATGCAGATTTGGAAGCAGATTCAGGAAGCGGATACAGGATGTGGGaaaaaaGAACAAAATTTGGATGTCGATGTGGGAGGAAgtgtgtgtgtCtatatatatataTGCAAAGAAGTGAAAGAAACTTACAAATATACAAAATTACAACATTTCTAACATATCTTCCTTGGTTTGAACTGGACTCTTGCTATTGCCATTCAGCCTCATTCGTTTTCTT	comp107253_c0_seq1	1
comp107564_c0_seq1_1	1	30	16	8	1	AG	GAGAGAGAGAGAGAGA	NA	1	1	3	1	174	ACTTCATGATTCTATCCCACTAACATgagagagagagagagaGGTACAAAGGAAGGGAGAGGAAGAGATAGAAATAGAAAGAGAAGAGGGAAGTAGAAATACAGAACGTGGGAGTGAAGGAAAGAGGAAGAGGGAGATCTCAAACATGAACCTATTTCTGTGGAATGAGGAGCC	ACTTCATGATTCTATCCCACTAACA	GGCTCCTCATTCCACAGAAA	1	112	4	25	177	20	58.176	60.195	6.0000	7.0000	7.0191	A	265	CATACTTCATGATTCTATCCCACTAACATgagagagagagagagaGGTACAAAGGAAGGGAGAGGAAGAGATAGAAATAGAAAGAGAAGAGGGAAGTAGAAATACAGAACGTGGGAGTGAAGGAAAGAGGAAGAGGGAGATCTCAAACATGAACCTATTTCTGTGGAATGAGGAGCCTAATTATATTTTCTGTTTAGAGGTTTGTTTAAAACATGTTTGGATCCTTTTAAgtgtgtgtATATTTGATTCCAAGCTGatatatGCT	comp107564_c0_seq1	1
comp107564_c0_seq1_1	1	30	16	8	1	AG	GAGAGAGAGAGAGAGA	NA	0	0	4	1	119	CTTCATGATTCTATCCCACTAACATgagagagagagagagaGGTACAAAGGAAGGGAGAGGAAGAGATAGAAATAGAAAGAGAAGAGGGAAGTAGAAATACAGAACGTGGGAGTGAAGG	CTTCATGATTCTATCCCACTAACA	CCTTCACTCCCACGTTCTGT	1	58	5	24	123	20	57.355	60.151	6.0000	6.4000	6.7957	A	265	CATACTTCATGATTCTATCCCACTAACATgagagagagagagagaGGTACAAAGGAAGGGAGAGGAAGAGATAGAAATAGAAAGAGAAGAGGGAAGTAGAAATACAGAACGTGGGAGTGAAGGAAAGAGGAAGAGGGAGATCTCAAACATGAACCTATTTCTGTGGAATGAGGAGCCTAATTATATTTTCTGTTTAGAGGTTTGTTTAAAACATGTTTGGATCCTTTTAAgtgtgtgtATATTTGATTCCAAGCTGatatatGCT	comp107564_c0_seq1	1
comp107564_c0_seq1_1	1	30	16	8	1	AG	GAGAGAGAGAGAGAGA	NA	0	0	4	1	173	CTTCATGATTCTATCCCACTAACATgagagagagagagagaGGTACAAAGGAAGGGAGAGGAAGAGATAGAAATAGAAAGAGAAGAGGGAAGTAGAAATACAGAACGTGGGAGTGAAGGAAAGAGGAAGAGGGAGATCTCAAACATGAACCTATTTCTGTGGAATGAGGAGCC	CTTCATGATTCTATCCCACTAACA	GGCTCCTCATTCCACAGAAA	1	112	5	24	177	20	57.355	60.195	6.0000	7.0000	6.8404	A	265	CATACTTCATGATTCTATCCCACTAACATgagagagagagagagaGGTACAAAGGAAGGGAGAGGAAGAGATAGAAATAGAAAGAGAAGAGGGAAGTAGAAATACAGAACGTGGGAGTGAAGGAAAGAGGAAGAGGGAGATCTCAAACATGAACCTATTTCTGTGGAATGAGGAGCCTAATTATATTTTCTGTTTAGAGGTTTGTTTAAAACATGTTTGGATCCTTTTAAgtgtgtgtATATTTGATTCCAAGCTGatatatGCT	comp107564_c0_seq1	1
comp107564_c0_seq1_1	1	30	16	8	1	AG	GAGAGAGAGAGAGAGA	NA	0	0	4	1	174	CTTCATGATTCTATCCCACTAACATgagagagagagagagaGGTACAAAGGAAGGGAGAGGAAGAGATAGAAATAGAAAGAGAAGAGGGAAGTAGAAATACAGAACGTGGGAGTGAAGGAAAGAGGAAGAGGGAGATCTCAAACATGAACCTATTTCTGTGGAATGAGGAGCCT	CTTCATGATTCTATCCCACTAACA	AGGCTCCTCATTCCACAGAA	1	113	5	24	178	20	57.355	59.803	6.0000	7.0000	6.8420	A	265	CATACTTCATGATTCTATCCCACTAACATgagagagagagagagaGGTACAAAGGAAGGGAGAGGAAGAGATAGAAATAGAAAGAGAAGAGGGAAGTAGAAATACAGAACGTGGGAGTGAAGGAAAGAGGAAGAGGGAGATCTCAAACATGAACCTATTTCTGTGGAATGAGGAGCCTAATTATATTTTCTGTTTAGAGGTTTGTTTAAAACATGTTTGGATCCTTTTAAgtgtgtgtATATTTGATTCCAAGCTGatatatGCT	comp107564_c0_seq1	1
comp107564_c0_seq1_1	1	30	16	8	1	AG	GAGAGAGAGAGAGAGA	NA	0	0	5	1	252	CTTCATGATTCTATCCCACTAACATgagagagagagagagaGGTACAAAGGAAGGGAGAGGAAGAGATAGAAATAGAAAGAGAAGAGGGAAGTAGAAATACAGAACGTGGGAGTGAAGGAAAGAGGAAGAGGGAGATCTCAAACATGAACCTATTTCTGTGGAATGAGGAGCCTAATTATATTTTCTGTTTAGAGGTTTGTTTAAAACATGTTTGGATCCTTTTAAgtgtgtgtATATTTGATTCCAAGCTG	CTTCATGATTCTATCCCACTAACA	CAGCTTGGAATCAAATATACACACA	1	186	5	24	256	25	57.355	60.295	6.0000	6.4000	11.9404	F	265	CATACTTCATGATTCTATCCCACTAACATgagagagagagagagaGGTACAAAGGAAGGGAGAGGAAGAGATAGAAATAGAAAGAGAAGAGGGAAGTAGAAATACAGAACGTGGGAGTGAAGGAAAGAGGAAGAGGGAGATCTCAAACATGAACCTATTTCTGTGGAATGAGGAGCCTAATTATATTTTCTGTTTAGAGGTTTGTTTAAAACATGTTTGGATCCTTTTAAgtgtgtgtATATTTGATTCCAAGCTGatatatGCT	comp107564_c0_seq1	1
comp107564_c0_seq1_1	1	30	16	8	1	AG	GAGAGAGAGAGAGAGA	NA	0	0	6	1	122	CTTCATGATTCTATCCCACTAACATgagagagagagagagaGGTACAAAGGAAGGGAGAGGAAGAGATAGAAATAGAAAGAGAAGAGGGAAGTAGAAATACAGAACGTGGGAGTGAAGGAAA	CTTCATGATTCTATCCCACTAACA	TTTCCTTCACTCCCACGTTC	1	61	5	24	126	20	57.355	60.088	6.0000	8.4000	6.7334	A	265	CATACTTCATGATTCTATCCCACTAACATgagagagagagagagaGGTACAAAGGAAGGGAGAGGAAGAGATAGAAATAGAAAGAGAAGAGGGAAGTAGAAATACAGAACGTGGGAGTGAAGGAAAGAGGAAGAGGGAGATCTCAAACATGAACCTATTTCTGTGGAATGAGGAGCCTAATTATATTTTCTGTTTAGAGGTTTGTTTAAAACATGTTTGGATCCTTTTAAgtgtgtgtATATTTGATTCCAAGCTGatatatGCT	comp107564_c0_seq1	1
comp107564_c0_seq1_1	1	30	16	8	1	AG	GAGAGAGAGAGAGAGA	NA	0	0	6	1	261	CTTCATGATTCTATCCCACTAACATgagagagagagagagaGGTACAAAGGAAGGGAGAGGAAGAGATAGAAATAGAAAGAGAAGAGGGAAGTAGAAATACAGAACGTGGGAGTGAAGGAAAGAGGAAGAGGGAGATCTCAAACATGAACCTATTTCTGTGGAATGAGGAGCCTAATTATATTTTCTGTTTAGAGGTTTGTTTAAAACATGTTTGGATCCTTTTAAgtgtgtgtATATTTGATTCCAAGCTGatatatGCT	CTTCATGATTCTATCCCACTAACA	AGCATATATCAGCTTGGAATCAA	1	197	5	24	265	23	57.355	57.944	6.0000	6.9000	11.7008	F	265	CATACTTCATGATTCTATCCCACTAACATgagagagagagagagaGGTACAAAGGAAGGGAGAGGAAGAGATAGAAATAGAAAGAGAAGAGGGAAGTAGAAATACAGAACGTGGGAGTGAAGGAAAGAGGAAGAGGGAGATCTCAAACATGAACCTATTTCTGTGGAATGAGGAGCCTAATTATATTTTCTGTTTAGAGGTTTGTTTAAAACATGTTTGGATCCTTTTAAgtgtgtgtATATTTGATTCCAAGCTGatatatGCT	comp107564_c0_seq1	1
comp107564_c0_seq1_1	1	30	16	8	1	AG	GAGAGAGAGAGAGAGA	NA	0	0	6	1	262	ACTTCATGATTCTATCCCACTAACATgagagagagagagagaGGTACAAAGGAAGGGAGAGGAAGAGATAGAAATAGAAAGAGAAGAGGGAAGTAGAAATACAGAACGTGGGAGTGAAGGAAAGAGGAAGAGGGAGATCTCAAACATGAACCTATTTCTGTGGAATGAGGAGCCTAATTATATTTTCTGTTTAGAGGTTTGTTTAAAACATGTTTGGATCCTTTTAAgtgtgtgtATATTTGATTCCAAGCTGatatatGCT	ACTTCATGATTCTATCCCACTAACA	AGCATATATCAGCTTGGAATCAA	1	197	4	25	265	23	58.176	57.944	6.0000	6.9000	11.8796	F	265	CATACTTCATGATTCTATCCCACTAACATgagagagagagagagaGGTACAAAGGAAGGGAGAGGAAGAGATAGAAATAGAAAGAGAAGAGGGAAGTAGAAATACAGAACGTGGGAGTGAAGGAAAGAGGAAGAGGGAGATCTCAAACATGAACCTATTTCTGTGGAATGAGGAGCCTAATTATATTTTCTGTTTAGAGGTTTGTTTAAAACATGTTTGGATCCTTTTAAgtgtgtgtATATTTGATTCCAAGCTGatatatGCT	comp107564_c0_seq1	1
comp107564_c0_seq1_1	1	30	16	8	1	AG	GAGAGAGAGAGAGAGA	NA	0	0	8	1	125	CTTCATGATTCTATCCCACTAACATgagagagagagagagaGGTACAAAGGAAGGGAGAGGAAGAGATAGAAATAGAAAGAGAAGAGGGAAGTAGAAATACAGAACGTGGGAGTGAAGGAAAGAG	CTTCATGATTCTATCCCACTAACA	CTCTTTCCTTCACTCCCACG	1	64	5	24	129	20	57.355	59.837	6.0000	9.9000	6.8077	A	265	CATACTTCATGATTCTATCCCACTAACATgagagagagagagagaGGTACAAAGGAAGGGAGAGGAAGAGATAGAAATAGAAAGAGAAGAGGGAAGTAGAAATACAGAACGTGGGAGTGAAGGAAAGAGGAAGAGGGAGATCTCAAACATGAACCTATTTCTGTGGAATGAGGAGCCTAATTATATTTTCTGTTTAGAGGTTTGTTTAAAACATGTTTGGATCCTTTTAAgtgtgtgtATATTTGATTCCAAGCTGatatatGCT	comp107564_c0_seq1	1
comp108189_c0_seq1_1	1	61	10	5	1	AC	TGTGTGTGTG	NA	1	1	2	6	128	GGTGCTGAAGCTGTCATGTGACCAGCtgtgtgtgtgGACGTCGCTCTTGTTGAAGGATTGTAAGCGCTCAAGACGAAGCGACTGCTGACGAGCTTGCACTGTCAGTAGCCTTATCTTTGCCCTTGTCG	GGTGCTGAAGCTGTCATGTG	CGACAAGGGCAAAGATAAGG	6	72	35	20	162	20	60.473	59.702	6.6000	7.5000	0.7714	A	410	CGGCGCGGCAGTCCTGGTCGGAAGTGGTGTACACGGTGCTGAAGCTGTCATGTGACCAGCtgtgtgtgtgGACGTCGCTCTTGTTGAAGGATTGTAAGCGCTCAAGACGAAGCGACTGCTGACGAGCTTGCACTGTCAGTAGCCTTATCTTTGCCCTTGTCGGCGGCTTTGGACTTCTCATCGTCCGAGGCATACAAGCCGTGCTCGTAGATGTAGTCGACGACCTTGTCCGGGATGTAGTAACGAATACTCTTCCCGCGCTTGCGGAACAGGCGGATCTTGGTCGAAGAGACATCGTTTTGAATGAGCTGCGGAATCACACGAATGTTGTCTTTCCATTCCTGCAGACTGACGAGCGCATCATCAATGTCGGTACCGCTACGCTCAAGGATGAAAGCG…	comp108189_c0_seq1	1
comp108189_c0_seq1_1	1	61	10	5	1	AC	TGTGTGTGTG	NA	0	0	2	6	342	GGTGCTGAAGCTGTCATGTGACCAGCtgtgtgtgtgGACGTCGCTCTTGTTGAAGGATTGTAAGCGCTCAAGACGAAGCGACTGCTGACGAGCTTGCACTGTCAGTAGCCTTATCTTTGCCCTTGTCGGCGGCTTTGGACTTCTCATCGTCCGAGGCATACAAGCCGTGCTCGTAGATGTAGTCGACGACCTTGTCCGGGATGTAGTAACGAATACTCTTCCCGCGCTTGCGGAACAGGCGGATCTTGGTCGAAGAGACATCGTTTTGAATGAGCTGCGGAATCACACGAATGTTGTCTTTCCATTCCTGCAGACTGACGAGCGCATCATCAATGTCGGTAC	GGTGCTGAAGCTGTCATGTG	GTACCGACATTGATGATGCG	6	286	35	20	376	20	60.473	59.955	6.6000	10.1000	0.5180	A	410	CGGCGCGGCAGTCCTGGTCGGAAGTGGTGTACACGGTGCTGAAGCTGTCATGTGACCAGCtgtgtgtgtgGACGTCGCTCTTGTTGAAGGATTGTAAGCGCTCAAGACGAAGCGACTGCTGACGAGCTTGCACTGTCAGTAGCCTTATCTTTGCCCTTGTCGGCGGCTTTGGACTTCTCATCGTCCGAGGCATACAAGCCGTGCTCGTAGATGTAGTCGACGACCTTGTCCGGGATGTAGTAACGAATACTCTTCCCGCGCTTGCGGAACAGGCGGATCTTGGTCGAAGAGACATCGTTTTGAATGAGCTGCGGAATCACACGAATGTTGTCTTTCCATTCCTGCAGACTGACGAGCGCATCATCAATGTCGGTACCGCTACGCTCAAGGATGAAAGCG…	comp108189_c0_seq1	1
comp108189_c0_seq1_1	1	61	10	5	1	AC	TGTGTGTGTG	NA	0	0	3	12	348	GTACACGGTGCTGAAGCTGTCATGTGACCAGCtgtgtgtgtgGACGTCGCTCTTGTTGAAGGATTGTAAGCGCTCAAGACGAAGCGACTGCTGACGAGCTTGCACTGTCAGTAGCCTTATCTTTGCCCTTGTCGGCGGCTTTGGACTTCTCATCGTCCGAGGCATACAAGCCGTGCTCGTAGATGTAGTCGACGACCTTGTCCGGGATGTAGTAACGAATACTCTTCCCGCGCTTGCGGAACAGGCGGATCTTGGTCGAAGAGACATCGTTTTGAATGAGCTGCGGAATCACACGAATGTTGTCTTTCCATTCCTGCAGACTGACGAGCGCATCATCAATGTCGGTAC	GTACACGGTGCTGAAGCTGT	GTACCGACATTGATGATGCG	12	286	29	20	376	20	58.962	59.955	7.9000	10.1000	1.0826	A	410	CGGCGCGGCAGTCCTGGTCGGAAGTGGTGTACACGGTGCTGAAGCTGTCATGTGACCAGCtgtgtgtgtgGACGTCGCTCTTGTTGAAGGATTGTAAGCGCTCAAGACGAAGCGACTGCTGACGAGCTTGCACTGTCAGTAGCCTTATCTTTGCCCTTGTCGGCGGCTTTGGACTTCTCATCGTCCGAGGCATACAAGCCGTGCTCGTAGATGTAGTCGACGACCTTGTCCGGGATGTAGTAACGAATACTCTTCCCGCGCTTGCGGAACAGGCGGATCTTGGTCGAAGAGACATCGTTTTGAATGAGCTGCGGAATCACACGAATGTTGTCTTTCCATTCCTGCAGACTGACGAGCGCATCATCAATGTCGGTACCGCTACGCTCAAGGATGAAAGCG…	comp108189_c0_seq1	1
comp108189_c0_seq1_1	1	61	10	5	1	AC	TGTGTGTGTG	NA	0	0	4	17	139	GTGGTGTACACGGTGCTGAAGCTGTCATGTGACCAGCtgtgtgtgtgGACGTCGCTCTTGTTGAAGGATTGTAAGCGCTCAAGACGAAGCGACTGCTGACGAGCTTGCACTGTCAGTAGCCTTATCTTTGCCCTTGTCG	GTGGTGTACACGGTGCTGAA	CGACAAGGGCAAAGATAAGG	17	72	24	20	162	20	60.639	59.702	7.0000	7.5000	0.9371	A	410	CGGCGCGGCAGTCCTGGTCGGAAGTGGTGTACACGGTGCTGAAGCTGTCATGTGACCAGCtgtgtgtgtgGACGTCGCTCTTGTTGAAGGATTGTAAGCGCTCAAGACGAAGCGACTGCTGACGAGCTTGCACTGTCAGTAGCCTTATCTTTGCCCTTGTCGGCGGCTTTGGACTTCTCATCGTCCGAGGCATACAAGCCGTGCTCGTAGATGTAGTCGACGACCTTGTCCGGGATGTAGTAACGAATACTCTTCCCGCGCTTGCGGAACAGGCGGATCTTGGTCGAAGAGACATCGTTTTGAATGAGCTGCGGAATCACACGAATGTTGTCTTTCCATTCCTGCAGACTGACGAGCGCATCATCAATGTCGGTACCGCTACGCTCAAGGATGAAAGCG…	comp108189_c0_seq1	1
comp108189_c0_seq1_1	1	61	10	5	1	AC	TGTGTGTGTG	NA	0	0	4	6	129	GGTGCTGAAGCTGTCATGTGACCAGCtgtgtgtgtgGACGTCGCTCTTGTTGAAGGATTGTAAGCGCTCAAGACGAAGCGACTGCTGACGAGCTTGCACTGTCAGTAGCCTTATCTTTGCCCTTGTCGG	GGTGCTGAAGCTGTCATGTG	CCGACAAGGGCAAAGATAAG	6	73	35	20	163	20	60.473	59.702	6.6000	5.9000	0.7714	A	410	CGGCGCGGCAGTCCTGGTCGGAAGTGGTGTACACGGTGCTGAAGCTGTCATGTGACCAGCtgtgtgtgtgGACGTCGCTCTTGTTGAAGGATTGTAAGCGCTCAAGACGAAGCGACTGCTGACGAGCTTGCACTGTCAGTAGCCTTATCTTTGCCCTTGTCGGCGGCTTTGGACTTCTCATCGTCCGAGGCATACAAGCCGTGCTCGTAGATGTAGTCGACGACCTTGTCCGGGATGTAGTAACGAATACTCTTCCCGCGCTTGCGGAACAGGCGGATCTTGGTCGAAGAGACATCGTTTTGAATGAGCTGCGGAATCACACGAATGTTGTCTTTCCATTCCTGCAGACTGACGAGCGCATCATCAATGTCGGTACCGCTACGCTCAAGGATGAAAGCG…	comp108189_c0_seq1	1
comp108189_c0_seq1_1	1	61	10	5	1	AC	TGTGTGTGTG	NA	0	0	4	6	226	GGTGCTGAAGCTGTCATGTGACCAGCtgtgtgtgtgGACGTCGCTCTTGTTGAAGGATTGTAAGCGCTCAAGACGAAGCGACTGCTGACGAGCTTGCACTGTCAGTAGCCTTATCTTTGCCCTTGTCGGCGGCTTTGGACTTCTCATCGTCCGAGGCATACAAGCCGTGCTCGTAGATGTAGTCGACGACCTTGTCCGGGATGTAGTAACGAATACTCTTCCCGCG	GGTGCTGAAGCTGTCATGTG	CGCGGGAAGAGTATTCGTTA	6	170	35	20	260	20	60.473	60.223	6.6000	7.7000	0.6960	A	410	CGGCGCGGCAGTCCTGGTCGGAAGTGGTGTACACGGTGCTGAAGCTGTCATGTGACCAGCtgtgtgtgtgGACGTCGCTCTTGTTGAAGGATTGTAAGCGCTCAAGACGAAGCGACTGCTGACGAGCTTGCACTGTCAGTAGCCTTATCTTTGCCCTTGTCGGCGGCTTTGGACTTCTCATCGTCCGAGGCATACAAGCCGTGCTCGTAGATGTAGTCGACGACCTTGTCCGGGATGTAGTAACGAATACTCTTCCCGCGCTTGCGGAACAGGCGGATCTTGGTCGAAGAGACATCGTTTTGAATGAGCTGCGGAATCACACGAATGTTGTCTTTCCATTCCTGCAGACTGACGAGCGCATCATCAATGTCGGTACCGCTACGCTCAAGGATGAAAGCG…	comp108189_c0_seq1	1
comp108189_c0_seq1_1	1	61	10	5	1	AC	TGTGTGTGTG	NA	0	0	4	6	259	GGTGCTGAAGCTGTCATGTGACCAGCtgtgtgtgtgGACGTCGCTCTTGTTGAAGGATTGTAAGCGCTCAAGACGAAGCGACTGCTGACGAGCTTGCACTGTCAGTAGCCTTATCTTTGCCCTTGTCGGCGGCTTTGGACTTCTCATCGTCCGAGGCATACAAGCCGTGCTCGTAGATGTAGTCGACGACCTTGTCCGGGATGTAGTAACGAATACTCTTCCCGCGCTTGCGGAACAGGCGGATCTTGGTCGAAGAGAC	GGTGCTGAAGCTGTCATGTG	GTCTCTTCGACCAAGATCCG	6	203	35	20	293	20	60.473	59.803	6.6000	9.8000	0.6702	A	410	CGGCGCGGCAGTCCTGGTCGGAAGTGGTGTACACGGTGCTGAAGCTGTCATGTGACCAGCtgtgtgtgtgGACGTCGCTCTTGTTGAAGGATTGTAAGCGCTCAAGACGAAGCGACTGCTGACGAGCTTGCACTGTCAGTAGCCTTATCTTTGCCCTTGTCGGCGGCTTTGGACTTCTCATCGTCCGAGGCATACAAGCCGTGCTCGTAGATGTAGTCGACGACCTTGTCCGGGATGTAGTAACGAATACTCTTCCCGCGCTTGCGGAACAGGCGGATCTTGGTCGAAGAGACATCGTTTTGAATGAGCTGCGGAATCACACGAATGTTGTCTTTCCATTCCTGCAGACTGACGAGCGCATCATCAATGTCGGTACCGCTACGCTCAAGGATGAAAGCG…	comp108189_c0_seq1	1
comp108189_c0_seq1_1	1	61	10	5	1	AC	TGTGTGTGTG	NA	0	0	4	6	344	GGTGCTGAAGCTGTCATGTGACCAGCtgtgtgtgtgGACGTCGCTCTTGTTGAAGGATTGTAAGCGCTCAAGACGAAGCGACTGCTGACGAGCTTGCACTGTCAGTAGCCTTATCTTTGCCCTTGTCGGCGGCTTTGGACTTCTCATCGTCCGAGGCATACAAGCCGTGCTCGTAGATGTAGTCGACGACCTTGTCCGGGATGTAGTAACGAATACTCTTCCCGCGCTTGCGGAACAGGCGGATCTTGGTCGAAGAGACATCGTTTTGAATGAGCTGCGGAATCACACGAATGTTGTCTTTCCATTCCTGCAGACTGACGAGCGCATCATCAATGTCGGTACCG	GGTGCTGAAGCTGTCATGTG	CGGTACCGACATTGATGATG	6	288	35	20	378	20	60.473	59.799	6.6000	6.9000	0.6745	A	410	CGGCGCGGCAGTCCTGGTCGGAAGTGGTGTACACGGTGCTGAAGCTGTCATGTGACCAGCtgtgtgtgtgGACGTCGCTCTTGTTGAAGGATTGTAAGCGCTCAAGACGAAGCGACTGCTGACGAGCTTGCACTGTCAGTAGCCTTATCTTTGCCCTTGTCGGCGGCTTTGGACTTCTCATCGTCCGAGGCATACAAGCCGTGCTCGTAGATGTAGTCGACGACCTTGTCCGGGATGTAGTAACGAATACTCTTCCCGCGCTTGCGGAACAGGCGGATCTTGGTCGAAGAGACATCGTTTTGAATGAGCTGCGGAATCACACGAATGTTGTCTTTCCATTCCTGCAGACTGACGAGCGCATCATCAATGTCGGTACCGCTACGCTCAAGGATGAAAGCG…	comp108189_c0_seq1	1
comp108189_c0_seq1_1	1	61	10	5	1	AC	TGTGTGTGTG	NA	0	0	5	18	140	AGTGGTGTACACGGTGCTGAAGCTGTCATGTGACCAGCtgtgtgtgtgGACGTCGCTCTTGTTGAAGGATTGTAAGCGCTCAAGACGAAGCGACTGCTGACGAGCTTGCACTGTCAGTAGCCTTATCTTTGCCCTTGTCG	AGTGGTGTACACGGTGCTGA	CGACAAGGGCAAAGATAAGG	18	72	23	20	162	20	60.227	59.702	8.2000	7.5000	0.5250	A	410	CGGCGCGGCAGTCCTGGTCGGAAGTGGTGTACACGGTGCTGAAGCTGTCATGTGACCAGCtgtgtgtgtgGACGTCGCTCTTGTTGAAGGATTGTAAGCGCTCAAGACGAAGCGACTGCTGACGAGCTTGCACTGTCAGTAGCCTTATCTTTGCCCTTGTCGGCGGCTTTGGACTTCTCATCGTCCGAGGCATACAAGCCGTGCTCGTAGATGTAGTCGACGACCTTGTCCGGGATGTAGTAACGAATACTCTTCCCGCGCTTGCGGAACAGGCGGATCTTGGTCGAAGAGACATCGTTTTGAATGAGCTGCGGAATCACACGAATGTTGTCTTTCCATTCCTGCAGACTGACGAGCGCATCATCAATGTCGGTACCGCTACGCTCAAGGATGAAAGCG…	comp108189_c0_seq1	1
comp108189_c0_seq1_1	1	61	10	5	1	AC	TGTGTGTGTG	NA	0	0	5	18	141	AGTGGTGTACACGGTGCTGAAGCTGTCATGTGACCAGCtgtgtgtgtgGACGTCGCTCTTGTTGAAGGATTGTAAGCGCTCAAGACGAAGCGACTGCTGACGAGCTTGCACTGTCAGTAGCCTTATCTTTGCCCTTGTCGG	AGTGGTGTACACGGTGCTGA	CCGACAAGGGCAAAGATAAG	18	73	23	20	163	20	60.227	59.702	8.2000	5.9000	0.5250	A	410	CGGCGCGGCAGTCCTGGTCGGAAGTGGTGTACACGGTGCTGAAGCTGTCATGTGACCAGCtgtgtgtgtgGACGTCGCTCTTGTTGAAGGATTGTAAGCGCTCAAGACGAAGCGACTGCTGACGAGCTTGCACTGTCAGTAGCCTTATCTTTGCCCTTGTCGGCGGCTTTGGACTTCTCATCGTCCGAGGCATACAAGCCGTGCTCGTAGATGTAGTCGACGACCTTGTCCGGGATGTAGTAACGAATACTCTTCCCGCGCTTGCGGAACAGGCGGATCTTGGTCGAAGAGACATCGTTTTGAATGAGCTGCGGAATCACACGAATGTTGTCTTTCCATTCCTGCAGACTGACGAGCGCATCATCAATGTCGGTACCGCTACGCTCAAGGATGAAAGCG…	comp108189_c0_seq1	1
comp108189_c0_seq1_1	1	61	10	5	1	AC	TGTGTGTGTG	NA	0	0	5	18	238	AGTGGTGTACACGGTGCTGAAGCTGTCATGTGACCAGCtgtgtgtgtgGACGTCGCTCTTGTTGAAGGATTGTAAGCGCTCAAGACGAAGCGACTGCTGACGAGCTTGCACTGTCAGTAGCCTTATCTTTGCCCTTGTCGGCGGCTTTGGACTTCTCATCGTCCGAGGCATACAAGCCGTGCTCGTAGATGTAGTCGACGACCTTGTCCGGGATGTAGTAACGAATACTCTTCCCGCG	AGTGGTGTACACGGTGCTGA	CGCGGGAAGAGTATTCGTTA	18	170	23	20	260	20	60.227	60.223	8.2000	7.7000	0.4496	A	410	CGGCGCGGCAGTCCTGGTCGGAAGTGGTGTACACGGTGCTGAAGCTGTCATGTGACCAGCtgtgtgtgtgGACGTCGCTCTTGTTGAAGGATTGTAAGCGCTCAAGACGAAGCGACTGCTGACGAGCTTGCACTGTCAGTAGCCTTATCTTTGCCCTTGTCGGCGGCTTTGGACTTCTCATCGTCCGAGGCATACAAGCCGTGCTCGTAGATGTAGTCGACGACCTTGTCCGGGATGTAGTAACGAATACTCTTCCCGCGCTTGCGGAACAGGCGGATCTTGGTCGAAGAGACATCGTTTTGAATGAGCTGCGGAATCACACGAATGTTGTCTTTCCATTCCTGCAGACTGACGAGCGCATCATCAATGTCGGTACCGCTACGCTCAAGGATGAAAGCG…	comp108189_c0_seq1	1
comp108189_c0_seq1_1	1	61	10	5	1	AC	TGTGTGTGTG	NA	0	0	5	18	271	AGTGGTGTACACGGTGCTGAAGCTGTCATGTGACCAGCtgtgtgtgtgGACGTCGCTCTTGTTGAAGGATTGTAAGCGCTCAAGACGAAGCGACTGCTGACGAGCTTGCACTGTCAGTAGCCTTATCTTTGCCCTTGTCGGCGGCTTTGGACTTCTCATCGTCCGAGGCATACAAGCCGTGCTCGTAGATGTAGTCGACGACCTTGTCCGGGATGTAGTAACGAATACTCTTCCCGCGCTTGCGGAACAGGCGGATCTTGGTCGAAGAGAC	AGTGGTGTACACGGTGCTGA	GTCTCTTCGACCAAGATCCG	18	203	23	20	293	20	60.227	59.803	8.2000	9.8000	0.4238	A	410	CGGCGCGGCAGTCCTGGTCGGAAGTGGTGTACACGGTGCTGAAGCTGTCATGTGACCAGCtgtgtgtgtgGACGTCGCTCTTGTTGAAGGATTGTAAGCGCTCAAGACGAAGCGACTGCTGACGAGCTTGCACTGTCAGTAGCCTTATCTTTGCCCTTGTCGGCGGCTTTGGACTTCTCATCGTCCGAGGCATACAAGCCGTGCTCGTAGATGTAGTCGACGACCTTGTCCGGGATGTAGTAACGAATACTCTTCCCGCGCTTGCGGAACAGGCGGATCTTGGTCGAAGAGACATCGTTTTGAATGAGCTGCGGAATCACACGAATGTTGTCTTTCCATTCCTGCAGACTGACGAGCGCATCATCAATGTCGGTACCGCTACGCTCAAGGATGAAAGCG…	comp108189_c0_seq1	1
comp108189_c0_seq1_1	1	61	10	5	1	AC	TGTGTGTGTG	NA	0	0	5	18	309	AGTGGTGTACACGGTGCTGAAGCTGTCATGTGACCAGCtgtgtgtgtgGACGTCGCTCTTGTTGAAGGATTGTAAGCGCTCAAGACGAAGCGACTGCTGACGAGCTTGCACTGTCAGTAGCCTTATCTTTGCCCTTGTCGGCGGCTTTGGACTTCTCATCGTCCGAGGCATACAAGCCGTGCTCGTAGATGTAGTCGACGACCTTGTCCGGGATGTAGTAACGAATACTCTTCCCGCGCTTGCGGAACAGGCGGATCTTGGTCGAAGAGACATCGTTTTGAATGAGCTGCGGAATCACACGAATGTTGT	AGTGGTGTACACGGTGCTGA	ACAACATTCGTGTGATTCCG	18	241	23	20	331	20	60.227	59.420	8.2000	10.2000	0.8071	A	410	CGGCGCGGCAGTCCTGGTCGGAAGTGGTGTACACGGTGCTGAAGCTGTCATGTGACCAGCtgtgtgtgtgGACGTCGCTCTTGTTGAAGGATTGTAAGCGCTCAAGACGAAGCGACTGCTGACGAGCTTGCACTGTCAGTAGCCTTATCTTTGCCCTTGTCGGCGGCTTTGGACTTCTCATCGTCCGAGGCATACAAGCCGTGCTCGTAGATGTAGTCGACGACCTTGTCCGGGATGTAGTAACGAATACTCTTCCCGCGCTTGCGGAACAGGCGGATCTTGGTCGAAGAGACATCGTTTTGAATGAGCTGCGGAATCACACGAATGTTGTCTTTCCATTCCTGCAGACTGACGAGCGCATCATCAATGTCGGTACCGCTACGCTCAAGGATGAAAGCG…	comp108189_c0_seq1	1
comp108189_c0_seq1_1	1	61	10	5	1	AC	TGTGTGTGTG	NA	0	0	5	18	326	AGTGGTGTACACGGTGCTGAAGCTGTCATGTGACCAGCtgtgtgtgtgGACGTCGCTCTTGTTGAAGGATTGTAAGCGCTCAAGACGAAGCGACTGCTGACGAGCTTGCACTGTCAGTAGCCTTATCTTTGCCCTTGTCGGCGGCTTTGGACTTCTCATCGTCCGAGGCATACAAGCCGTGCTCGTAGATGTAGTCGACGACCTTGTCCGGGATGTAGTAACGAATACTCTTCCCGCGCTTGCGGAACAGGCGGATCTTGGTCGAAGAGACATCGTTTTGAATGAGCTGCGGAATCACACGAATGTTGTCTTTCCATTCCTGCAGA	AGTGGTGTACACGGTGCTGA	TCTGCAGGAATGGAAAGACA	18	258	23	20	348	20	60.227	59.369	8.2000	6.4000	0.8581	A	410	CGGCGCGGCAGTCCTGGTCGGAAGTGGTGTACACGGTGCTGAAGCTGTCATGTGACCAGCtgtgtgtgtgGACGTCGCTCTTGTTGAAGGATTGTAAGCGCTCAAGACGAAGCGACTGCTGACGAGCTTGCACTGTCAGTAGCCTTATCTTTGCCCTTGTCGGCGGCTTTGGACTTCTCATCGTCCGAGGCATACAAGCCGTGCTCGTAGATGTAGTCGACGACCTTGTCCGGGATGTAGTAACGAATACTCTTCCCGCGCTTGCGGAACAGGCGGATCTTGGTCGAAGAGACATCGTTTTGAATGAGCTGCGGAATCACACGAATGTTGTCTTTCCATTCCTGCAGACTGACGAGCGCATCATCAATGTCGGTACCGCTACGCTCAAGGATGAAAGCG…	comp108189_c0_seq1	1
comp108189_c0_seq1_1	1	61	10	5	1	AC	TGTGTGTGTG	NA	0	0	5	18	330	AGTGGTGTACACGGTGCTGAAGCTGTCATGTGACCAGCtgtgtgtgtgGACGTCGCTCTTGTTGAAGGATTGTAAGCGCTCAAGACGAAGCGACTGCTGACGAGCTTGCACTGTCAGTAGCCTTATCTTTGCCCTTGTCGGCGGCTTTGGACTTCTCATCGTCCGAGGCATACAAGCCGTGCTCGTAGATGTAGTCGACGACCTTGTCCGGGATGTAGTAACGAATACTCTTCCCGCGCTTGCGGAACAGGCGGATCTTGGTCGAAGAGACATCGTTTTGAATGAGCTGCGGAATCACACGAATGTTGTCTTTCCATTCCTGCAGACTGA	AGTGGTGTACACGGTGCTGA	TCAGTCTGCAGGAATGGAAA	18	262	23	20	352	20	60.227	59.369	8.2000	8.5000	0.8581	A	410	CGGCGCGGCAGTCCTGGTCGGAAGTGGTGTACACGGTGCTGAAGCTGTCATGTGACCAGCtgtgtgtgtgGACGTCGCTCTTGTTGAAGGATTGTAAGCGCTCAAGACGAAGCGACTGCTGACGAGCTTGCACTGTCAGTAGCCTTATCTTTGCCCTTGTCGGCGGCTTTGGACTTCTCATCGTCCGAGGCATACAAGCCGTGCTCGTAGATGTAGTCGACGACCTTGTCCGGGATGTAGTAACGAATACTCTTCCCGCGCTTGCGGAACAGGCGGATCTTGGTCGAAGAGACATCGTTTTGAATGAGCTGCGGAATCACACGAATGTTGTCTTTCCATTCCTGCAGACTGACGAGCGCATCATCAATGTCGGTACCGCTACGCTCAAGGATGAAAGCG…	comp108189_c0_seq1	1
comp108189_c0_seq1_1	1	61	10	5	1	AC	TGTGTGTGTG	NA	0	0	6	19	141	AAGTGGTGTACACGGTGCTGAAGCTGTCATGTGACCAGCtgtgtgtgtgGACGTCGCTCTTGTTGAAGGATTGTAAGCGCTCAAGACGAAGCGACTGCTGACGAGCTTGCACTGTCAGTAGCCTTATCTTTGCCCTTGTCG	AAGTGGTGTACACGGTGCTG	CGACAAGGGCAAAGATAAGG	19	72	22	20	162	20	59.666	59.702	8.5000	7.5000	0.6316	A	410	CGGCGCGGCAGTCCTGGTCGGAAGTGGTGTACACGGTGCTGAAGCTGTCATGTGACCAGCtgtgtgtgtgGACGTCGCTCTTGTTGAAGGATTGTAAGCGCTCAAGACGAAGCGACTGCTGACGAGCTTGCACTGTCAGTAGCCTTATCTTTGCCCTTGTCGGCGGCTTTGGACTTCTCATCGTCCGAGGCATACAAGCCGTGCTCGTAGATGTAGTCGACGACCTTGTCCGGGATGTAGTAACGAATACTCTTCCCGCGCTTGCGGAACAGGCGGATCTTGGTCGAAGAGACATCGTTTTGAATGAGCTGCGGAATCACACGAATGTTGTCTTTCCATTCCTGCAGACTGACGAGCGCATCATCAATGTCGGTACCGCTACGCTCAAGGATGAAAGCG…	comp108189_c0_seq1	1
comp108189_c0_seq1_1	1	61	10	5	1	AC	TGTGTGTGTG	NA	0	0	6	19	239	AAGTGGTGTACACGGTGCTGAAGCTGTCATGTGACCAGCtgtgtgtgtgGACGTCGCTCTTGTTGAAGGATTGTAAGCGCTCAAGACGAAGCGACTGCTGACGAGCTTGCACTGTCAGTAGCCTTATCTTTGCCCTTGTCGGCGGCTTTGGACTTCTCATCGTCCGAGGCATACAAGCCGTGCTCGTAGATGTAGTCGACGACCTTGTCCGGGATGTAGTAACGAATACTCTTCCCGCG	AAGTGGTGTACACGGTGCTG	CGCGGGAAGAGTATTCGTTA	19	170	22	20	260	20	59.666	60.223	8.5000	7.7000	0.5563	A	410	CGGCGCGGCAGTCCTGGTCGGAAGTGGTGTACACGGTGCTGAAGCTGTCATGTGACCAGCtgtgtgtgtgGACGTCGCTCTTGTTGAAGGATTGTAAGCGCTCAAGACGAAGCGACTGCTGACGAGCTTGCACTGTCAGTAGCCTTATCTTTGCCCTTGTCGGCGGCTTTGGACTTCTCATCGTCCGAGGCATACAAGCCGTGCTCGTAGATGTAGTCGACGACCTTGTCCGGGATGTAGTAACGAATACTCTTCCCGCGCTTGCGGAACAGGCGGATCTTGGTCGAAGAGACATCGTTTTGAATGAGCTGCGGAATCACACGAATGTTGTCTTTCCATTCCTGCAGACTGACGAGCGCATCATCAATGTCGGTACCGCTACGCTCAAGGATGAAAGCG…	comp108189_c0_seq1	1
comp108189_c0_seq1_1	1	61	10	5	1	AC	TGTGTGTGTG	NA	0	0	6	19	272	AAGTGGTGTACACGGTGCTGAAGCTGTCATGTGACCAGCtgtgtgtgtgGACGTCGCTCTTGTTGAAGGATTGTAAGCGCTCAAGACGAAGCGACTGCTGACGAGCTTGCACTGTCAGTAGCCTTATCTTTGCCCTTGTCGGCGGCTTTGGACTTCTCATCGTCCGAGGCATACAAGCCGTGCTCGTAGATGTAGTCGACGACCTTGTCCGGGATGTAGTAACGAATACTCTTCCCGCGCTTGCGGAACAGGCGGATCTTGGTCGAAGAGAC	AAGTGGTGTACACGGTGCTG	GTCTCTTCGACCAAGATCCG	19	203	22	20	293	20	59.666	59.803	8.5000	9.8000	0.5304	A	410	CGGCGCGGCAGTCCTGGTCGGAAGTGGTGTACACGGTGCTGAAGCTGTCATGTGACCAGCtgtgtgtgtgGACGTCGCTCTTGTTGAAGGATTGTAAGCGCTCAAGACGAAGCGACTGCTGACGAGCTTGCACTGTCAGTAGCCTTATCTTTGCCCTTGTCGGCGGCTTTGGACTTCTCATCGTCCGAGGCATACAAGCCGTGCTCGTAGATGTAGTCGACGACCTTGTCCGGGATGTAGTAACGAATACTCTTCCCGCGCTTGCGGAACAGGCGGATCTTGGTCGAAGAGACATCGTTTTGAATGAGCTGCGGAATCACACGAATGTTGTCTTTCCATTCCTGCAGACTGACGAGCGCATCATCAATGTCGGTACCGCTACGCTCAAGGATGAAAGCG…	comp108189_c0_seq1	1
comp108328_c0_seq1_1	1	272	18	9	1	AG	GAGAGAGAGAGAGAGAGA	NA	1	1	2	1	139	aaaTCCAAAGAGCTATGGCAACTTAATTTCTTAGAAAATCTATCaaaaaTAATCCTCTAATCAATCGATATCAAGAGTTCATAGTCTAGTAAAGCgagagagagagagagagaACACTAACATACCTCCTCCATCTCtt	AAATCCAAAGAGCTATGGCAAC	AAGAGATGGAGGAGGTATGTTAGTG	73	1	177	22	315	25	59.635	59.143	8.2000	5.7000	8.2215	F	323	AGTTTCAAGCTTTTCTTCCACCTAGCACATTATTGAAAAGGAGAATAAGCAAGGaaaaaCTTGTGTTTCTACAACATAGAGCAGGAAGAGATCAATACAAAACAGAAAACCTCTATaaaaaTGTGATGGAATGCATAAATCAAATCAACAGAAATTAAGGTaaaaaTAATTTTaaaaaaTCCAAAGAGCTATGGCAACTTAATTTCTTAGAAAATCTATCaaaaaTAATCCTCTAATCAATCGATATCAAGAGTTCATAGTCTAGTAAAGCgagagagagagagagagaACACTAACATACCTCCTCCATCTCttttttttGT	comp108328_c0_seq1	1
comp108328_c0_seq1_1	1	272	18	9	1	AG	GAGAGAGAGAGAGAGAGA	NA	0	0	2	1	140	aaaTCCAAAGAGCTATGGCAACTTAATTTCTTAGAAAATCTATCaaaaaTAATCCTCTAATCAATCGATATCAAGAGTTCATAGTCTAGTAAAGCgagagagagagagagagaACACTAACATACCTCCTCCATCTCttt	AAATCCAAAGAGCTATGGCAAC	AAAGAGATGGAGGAGGTATGTTAGTG	73	1	177	22	316	26	59.635	60.290	8.2000	5.7000	8.6550	F	323	AGTTTCAAGCTTTTCTTCCACCTAGCACATTATTGAAAAGGAGAATAAGCAAGGaaaaaCTTGTGTTTCTACAACATAGAGCAGGAAGAGATCAATACAAAACAGAAAACCTCTATaaaaaTGTGATGGAATGCATAAATCAAATCAACAGAAATTAAGGTaaaaaTAATTTTaaaaaaTCCAAAGAGCTATGGCAACTTAATTTCTTAGAAAATCTATCaaaaaTAATCCTCTAATCAATCGATATCAAGAGTTCATAGTCTAGTAAAGCgagagagagagagagagaACACTAACATACCTCCTCCATCTCttttttttGT	comp108328_c0_seq1	1
comp108328_c0_seq1_1	1	272	18	9	1	AG	GAGAGAGAGAGAGAGAGA	NA	0	0	3	3	140	aaaTCCAAAGAGCTATGGCAACTTAATTTCTTAGAAAATCTATCaaaaaTAATCCTCTAATCAATCGATATCAAGAGTTCATAGTCTAGTAAAGCgagagagagagagagagaACACTAACATACCTCCTCCATCTCttt	AAATCCAAAGAGCTATGGCAA	AAAGAGATGGAGGAGGTATGTTAG	74	3	177	21	316	24	58.844	57.127	10.0000	5.7000	9.0299	F	323	AGTTTCAAGCTTTTCTTCCACCTAGCACATTATTGAAAAGGAGAATAAGCAAGGaaaaaCTTGTGTTTCTACAACATAGAGCAGGAAGAGATCAATACAAAACAGAAAACCTCTATaaaaaTGTGATGGAATGCATAAATCAAATCAACAGAAATTAAGGTaaaaaTAATTTTaaaaaaTCCAAAGAGCTATGGCAACTTAATTTCTTAGAAAATCTATCaaaaaTAATCCTCTAATCAATCGATATCAAGAGTTCATAGTCTAGTAAAGCgagagagagagagagagaACACTAACATACCTCCTCCATCTCttttttttGT	comp108328_c0_seq1	1
comp108328_c0_seq1_1	1	272	18	9	1	AG	GAGAGAGAGAGAGAGAGA	NA	0	0	3	1	138	aaaTCCAAAGAGCTATGGCAACTTAATTTCTTAGAAAATCTATCaaaaaTAATCCTCTAATCAATCGATATCAAGAGTTCATAGTCTAGTAAAGCgagagagagagagagagaACACTAACATACCTCCTCCATCTCt	AAATCCAAAGAGCTATGGCAA	AGAGATGGAGGAGGTATGTTAGTG	74	1	177	21	314	24	58.844	57.882	10.0000	5.7000	8.2744	F	323	AGTTTCAAGCTTTTCTTCCACCTAGCACATTATTGAAAAGGAGAATAAGCAAGGaaaaaCTTGTGTTTCTACAACATAGAGCAGGAAGAGATCAATACAAAACAGAAAACCTCTATaaaaaTGTGATGGAATGCATAAATCAAATCAACAGAAATTAAGGTaaaaaTAATTTTaaaaaaTCCAAAGAGCTATGGCAACTTAATTTCTTAGAAAATCTATCaaaaaTAATCCTCTAATCAATCGATATCAAGAGTTCATAGTCTAGTAAAGCgagagagagagagagagaACACTAACATACCTCCTCCATCTCttttttttGT	comp108328_c0_seq1	1
comp108328_c0_seq1_1	1	272	18	9	1	AG	GAGAGAGAGAGAGAGAGA	NA	0	0	3	1	139	aaaTCCAAAGAGCTATGGCAACTTAATTTCTTAGAAAATCTATCaaaaaTAATCCTCTAATCAATCGATATCAAGAGTTCATAGTCTAGTAAAGCgagagagagagagagagaACACTAACATACCTCCTCCATCTCtt	AAATCCAAAGAGCTATGGCAA	AAGAGATGGAGGAGGTATGTTAGTG	74	1	177	21	315	25	58.844	59.143	10.0000	5.7000	8.0131	F	323	AGTTTCAAGCTTTTCTTCCACCTAGCACATTATTGAAAAGGAGAATAAGCAAGGaaaaaCTTGTGTTTCTACAACATAGAGCAGGAAGAGATCAATACAAAACAGAAAACCTCTATaaaaaTGTGATGGAATGCATAAATCAAATCAACAGAAATTAAGGTaaaaaTAATTTTaaaaaaTCCAAAGAGCTATGGCAACTTAATTTCTTAGAAAATCTATCaaaaaTAATCCTCTAATCAATCGATATCAAGAGTTCATAGTCTAGTAAAGCgagagagagagagagagaACACTAACATACCTCCTCCATCTCttttttttGT	comp108328_c0_seq1	1
comp108328_c0_seq1_1	1	272	18	9	1	AG	GAGAGAGAGAGAGAGAGA	NA	0	0	3	1	140	aaaTCCAAAGAGCTATGGCAACTTAATTTCTTAGAAAATCTATCaaaaaTAATCCTCTAATCAATCGATATCAAGAGTTCATAGTCTAGTAAAGCgagagagagagagagagaACACTAACATACCTCCTCCATCTCttt	AAATCCAAAGAGCTATGGCAA	AAAGAGATGGAGGAGGTATGTTAGTG	74	1	177	21	316	26	58.844	60.290	10.0000	5.7000	8.4467	F	323	AGTTTCAAGCTTTTCTTCCACCTAGCACATTATTGAAAAGGAGAATAAGCAAGGaaaaaCTTGTGTTTCTACAACATAGAGCAGGAAGAGATCAATACAAAACAGAAAACCTCTATaaaaaTGTGATGGAATGCATAAATCAAATCAACAGAAATTAAGGTaaaaaTAATTTTaaaaaaTCCAAAGAGCTATGGCAACTTAATTTCTTAGAAAATCTATCaaaaaTAATCCTCTAATCAATCGATATCAAGAGTTCATAGTCTAGTAAAGCgagagagagagagagagaACACTAACATACCTCCTCCATCTCttttttttGT	comp108328_c0_seq1	1
comp108328_c0_seq1_1	1	272	18	9	1	AG	GAGAGAGAGAGAGAGAGA	NA	0	0	3	1	192	TGATGGAATGCATAAATCAAATCAACAGAAATTAAGGTaaaaaTAATTTTaaaaaaTCCAAAGAGCTATGGCAACTTAATTTCTTAGAAAATCTATCaaaaaTAATCCTCTAATCAATCGATATCAAGAGTTCATAGTCTAGTAAAGCgagagagagagagagagaACACTAACATACCTCCTCCATCTCtt	TGATGGAATGCATAAATCAAATC	AAGAGATGGAGGAGGTATGTTAGTG	125	1	124	23	315	25	58.819	59.143	6.9000	5.7000	10.0375	F	323	AGTTTCAAGCTTTTCTTCCACCTAGCACATTATTGAAAAGGAGAATAAGCAAGGaaaaaCTTGTGTTTCTACAACATAGAGCAGGAAGAGATCAATACAAAACAGAAAACCTCTATaaaaaTGTGATGGAATGCATAAATCAAATCAACAGAAATTAAGGTaaaaaTAATTTTaaaaaaTCCAAAGAGCTATGGCAACTTAATTTCTTAGAAAATCTATCaaaaaTAATCCTCTAATCAATCGATATCAAGAGTTCATAGTCTAGTAAAGCgagagagagagagagagaACACTAACATACCTCCTCCATCTCttttttttGT	comp108328_c0_seq1	1
comp108328_c0_seq1_1	1	272	18	9	1	AG	GAGAGAGAGAGAGAGAGA	NA	0	0	3	1	302	TCTTCCACCTAGCACATTATTGAAAAGGAGAATAAGCAAGGaaaaaCTTGTGTTTCTACAACATAGAGCAGGAAGAGATCAATACAAAACAGAAAACCTCTATaaaaaTGTGATGGAATGCATAAATCAAATCAACAGAAATTAAGGTaaaaaTAATTTTaaaaaaTCCAAAGAGCTATGGCAACTTAATTTCTTAGAAAATCTATCaaaaaTAATCCTCTAATCAATCGATATCAAGAGTTCATAGTCTAGTAAAGCgagagagagagagagagaACACTAACATACCTCCTCCATCTCtt	TCTTCCACCTAGCACATTATTGA	AAGAGATGGAGGAGGTATGTTAGTG	235	1	14	23	315	25	58.776	59.143	6.9000	5.7000	10.0802	F	323	AGTTTCAAGCTTTTCTTCCACCTAGCACATTATTGAAAAGGAGAATAAGCAAGGaaaaaCTTGTGTTTCTACAACATAGAGCAGGAAGAGATCAATACAAAACAGAAAACCTCTATaaaaaTGTGATGGAATGCATAAATCAAATCAACAGAAATTAAGGTaaaaaTAATTTTaaaaaaTCCAAAGAGCTATGGCAACTTAATTTCTTAGAAAATCTATCaaaaaTAATCCTCTAATCAATCGATATCAAGAGTTCATAGTCTAGTAAAGCgagagagagagagagagaACACTAACATACCTCCTCCATCTCttttttttGT	comp108328_c0_seq1	1
comp108328_c0_seq1_1	1	272	18	9	1	AG	GAGAGAGAGAGAGAGAGA	NA	0	0	4	1	191	GATGGAATGCATAAATCAAATCAACAGAAATTAAGGTaaaaaTAATTTTaaaaaaTCCAAAGAGCTATGGCAACTTAATTTCTTAGAAAATCTATCaaaaaTAATCCTCTAATCAATCGATATCAAGAGTTCATAGTCTAGTAAAGCgagagagagagagagagaACACTAACATACCTCCTCCATCTCtt	GATGGAATGCATAAATCAAATCAA	AAGAGATGGAGGAGGTATGTTAGTG	123	1	125	24	315	25	60.050	59.143	6.9000	5.7000	9.9067	F	323	AGTTTCAAGCTTTTCTTCCACCTAGCACATTATTGAAAAGGAGAATAAGCAAGGaaaaaCTTGTGTTTCTACAACATAGAGCAGGAAGAGATCAATACAAAACAGAAAACCTCTATaaaaaTGTGATGGAATGCATAAATCAAATCAACAGAAATTAAGGTaaaaaTAATTTTaaaaaaTCCAAAGAGCTATGGCAACTTAATTTCTTAGAAAATCTATCaaaaaTAATCCTCTAATCAATCGATATCAAGAGTTCATAGTCTAGTAAAGCgagagagagagagagagaACACTAACATACCTCCTCCATCTCttttttttGT	comp108328_c0_seq1	1
comp108328_c0_seq1_1	1	272	18	9	1	AG	GAGAGAGAGAGAGAGAGA	NA	0	0	4	1	191	GATGGAATGCATAAATCAAATCAACAGAAATTAAGGTaaaaaTAATTTTaaaaaaTCCAAAGAGCTATGGCAACTTAATTTCTTAGAAAATCTATCaaaaaTAATCCTCTAATCAATCGATATCAAGAGTTCATAGTCTAGTAAAGCgagagagagagagagagaACACTAACATACCTCCTCCATCTCtt	GATGGAATGCATAAATCAAATCA	AAGAGATGGAGGAGGTATGTTAGTG	124	1	125	23	315	25	58.819	59.143	6.9000	5.7000	10.0375	F	323	AGTTTCAAGCTTTTCTTCCACCTAGCACATTATTGAAAAGGAGAATAAGCAAGGaaaaaCTTGTGTTTCTACAACATAGAGCAGGAAGAGATCAATACAAAACAGAAAACCTCTATaaaaaTGTGATGGAATGCATAAATCAAATCAACAGAAATTAAGGTaaaaaTAATTTTaaaaaaTCCAAAGAGCTATGGCAACTTAATTTCTTAGAAAATCTATCaaaaaTAATCCTCTAATCAATCGATATCAAGAGTTCATAGTCTAGTAAAGCgagagagagagagagagaACACTAACATACCTCCTCCATCTCttttttttGT	comp108328_c0_seq1	1
comp108328_c0_seq1_1	1	272	18	9	1	AG	GAGAGAGAGAGAGAGAGA	NA	0	0	4	1	243	CAACATAGAGCAGGAAGAGATCAATACAAAACAGAAAACCTCTATaaaaaTGTGATGGAATGCATAAATCAAATCAACAGAAATTAAGGTaaaaaTAATTTTaaaaaaTCCAAAGAGCTATGGCAACTTAATTTCTTAGAAAATCTATCaaaaaTAATCCTCTAATCAATCGATATCAAGAGTTCATAGTCTAGTAAAGCgagagagagagagagagaACACTAACATACCTCCTCCATCTCt	CAACATAGAGCAGGAAGAGATCAA	AGAGATGGAGGAGGTATGTTAGTG	176	1	72	24	314	24	59.913	57.882	6.9000	5.7000	10.2050	F	323	AGTTTCAAGCTTTTCTTCCACCTAGCACATTATTGAAAAGGAGAATAAGCAAGGaaaaaCTTGTGTTTCTACAACATAGAGCAGGAAGAGATCAATACAAAACAGAAAACCTCTATaaaaaTGTGATGGAATGCATAAATCAAATCAACAGAAATTAAGGTaaaaaTAATTTTaaaaaaTCCAAAGAGCTATGGCAACTTAATTTCTTAGAAAATCTATCaaaaaTAATCCTCTAATCAATCGATATCAAGAGTTCATAGTCTAGTAAAGCgagagagagagagagagaACACTAACATACCTCCTCCATCTCttttttttGT	comp108328_c0_seq1	1
comp108328_c0_seq1_1	1	272	18	9	1	AG	GAGAGAGAGAGAGAGAGA	NA	0	0	4	1	244	CAACATAGAGCAGGAAGAGATCAATACAAAACAGAAAACCTCTATaaaaaTGTGATGGAATGCATAAATCAAATCAACAGAAATTAAGGTaaaaaTAATTTTaaaaaaTCCAAAGAGCTATGGCAACTTAATTTCTTAGAAAATCTATCaaaaaTAATCCTCTAATCAATCGATATCAAGAGTTCATAGTCTAGTAAAGCgagagagagagagagagaACACTAACATACCTCCTCCATCTCtt	CAACATAGAGCAGGAAGAGATCAA	AAGAGATGGAGGAGGTATGTTAGTG	176	1	72	24	315	25	59.913	59.143	6.9000	5.7000	9.9437	F	323	AGTTTCAAGCTTTTCTTCCACCTAGCACATTATTGAAAAGGAGAATAAGCAAGGaaaaaCTTGTGTTTCTACAACATAGAGCAGGAAGAGATCAATACAAAACAGAAAACCTCTATaaaaaTGTGATGGAATGCATAAATCAAATCAACAGAAATTAAGGTaaaaaTAATTTTaaaaaaTCCAAAGAGCTATGGCAACTTAATTTCTTAGAAAATCTATCaaaaaTAATCCTCTAATCAATCGATATCAAGAGTTCATAGTCTAGTAAAGCgagagagagagagagagaACACTAACATACCTCCTCCATCTCttttttttGT	comp108328_c0_seq1	1
comp108328_c0_seq1_1	1	272	18	9	1	AG	GAGAGAGAGAGAGAGAGA	NA	0	0	4	1	302	TCTTCCACCTAGCACATTATTGAAAAGGAGAATAAGCAAGGaaaaaCTTGTGTTTCTACAACATAGAGCAGGAAGAGATCAATACAAAACAGAAAACCTCTATaaaaaTGTGATGGAATGCATAAATCAAATCAACAGAAATTAAGGTaaaaaTAATTTTaaaaaaTCCAAAGAGCTATGGCAACTTAATTTCTTAGAAAATCTATCaaaaaTAATCCTCTAATCAATCGATATCAAGAGTTCATAGTCTAGTAAAGCgagagagagagagagagaACACTAACATACCTCCTCCATCTCtt	TCTTCCACCTAGCACATTATTGAA	AAGAGATGGAGGAGGTATGTTAGTG	234	1	14	24	315	25	60.023	59.143	7.3000	5.7000	9.8800	F	323	AGTTTCAAGCTTTTCTTCCACCTAGCACATTATTGAAAAGGAGAATAAGCAAGGaaaaaCTTGTGTTTCTACAACATAGAGCAGGAAGAGATCAATACAAAACAGAAAACCTCTATaaaaaTGTGATGGAATGCATAAATCAAATCAACAGAAATTAAGGTaaaaaTAATTTTaaaaaaTCCAAAGAGCTATGGCAACTTAATTTCTTAGAAAATCTATCaaaaaTAATCCTCTAATCAATCGATATCAAGAGTTCATAGTCTAGTAAAGCgagagagagagagagagaACACTAACATACCTCCTCCATCTCttttttttGT	comp108328_c0_seq1	1
comp108328_c0_seq1_1	1	272	18	9	1	AG	GAGAGAGAGAGAGAGAGA	NA	0	0	4	1	303	TTCTTCCACCTAGCACATTATTGAAAAGGAGAATAAGCAAGGaaaaaCTTGTGTTTCTACAACATAGAGCAGGAAGAGATCAATACAAAACAGAAAACCTCTATaaaaaTGTGATGGAATGCATAAATCAAATCAACAGAAATTAAGGTaaaaaTAATTTTaaaaaaTCCAAAGAGCTATGGCAACTTAATTTCTTAGAAAATCTATCaaaaaTAATCCTCTAATCAATCGATATCAAGAGTTCATAGTCTAGTAAAGCgagagagagagagagagaACACTAACATACCTCCTCCATCTCtt	TTCTTCCACCTAGCACATTATTGA	AAGAGATGGAGGAGGTATGTTAGTG	235	1	13	24	315	25	60.023	59.143	6.9000	5.7000	9.8800	F	323	AGTTTCAAGCTTTTCTTCCACCTAGCACATTATTGAAAAGGAGAATAAGCAAGGaaaaaCTTGTGTTTCTACAACATAGAGCAGGAAGAGATCAATACAAAACAGAAAACCTCTATaaaaaTGTGATGGAATGCATAAATCAAATCAACAGAAATTAAGGTaaaaaTAATTTTaaaaaaTCCAAAGAGCTATGGCAACTTAATTTCTTAGAAAATCTATCaaaaaTAATCCTCTAATCAATCGATATCAAGAGTTCATAGTCTAGTAAAGCgagagagagagagagagaACACTAACATACCTCCTCCATCTCttttttttGT	comp108328_c0_seq1	1
comp108328_c0_seq1_1	1	272	18	9	1	AG	GAGAGAGAGAGAGAGAGA	NA	0	0	4	0	244	CAACATAGAGCAGGAAGAGATCAATACAAAACAGAAAACCTCTATaaaaaTGTGATGGAATGCATAAATCAAATCAACAGAAATTAAGGTaaaaaTAATTTTaaaaaaTCCAAAGAGCTATGGCAACTTAATTTCTTAGAAAATCTATCaaaaaTAATCCTCTAATCAATCGATATCAAGAGTTCATAGTCTAGTAAAGCgagagagagagagagagaACACTAACATACCTCCTCCATCTCtt	CAACATAGAGCAGGAAGAGATCAA	AAGAGATGGAGGAGGTATGTTAGTGT	176	0	72	24	315	26	59.913	59.867	6.9000	6.1000	10.2205	F	323	AGTTTCAAGCTTTTCTTCCACCTAGCACATTATTGAAAAGGAGAATAAGCAAGGaaaaaCTTGTGTTTCTACAACATAGAGCAGGAAGAGATCAATACAAAACAGAAAACCTCTATaaaaaTGTGATGGAATGCATAAATCAAATCAACAGAAATTAAGGTaaaaaTAATTTTaaaaaaTCCAAAGAGCTATGGCAACTTAATTTCTTAGAAAATCTATCaaaaaTAATCCTCTAATCAATCGATATCAAGAGTTCATAGTCTAGTAAAGCgagagagagagagagagaACACTAACATACCTCCTCCATCTCttttttttGT	comp108328_c0_seq1	1
comp108472_c0_seq1_1	1	133	10	5	1	AG	AGAGAGAGAG	NA	1	1	3	21	111	CAAGGAGAAGAAGGCAGCTTaggaggaggATTGCTGGTGAAagagagagagCTCAAATTAGCTTGGAAACTAGGTTGGTAACTTTATGTACCCTTGCTATGAGAGCTTGTT	CAAGGAGAAGAAGGCAGCTT	AACAAGCTCTCATAGCAAGGG	21	39	92	20	202	21	58.815	58.616	8.2000	9.7000	3.5697	B	320	TTAAGCATGAAAGACATTCTAGGAAGGGGAGtttttttGGGGAAGGTCTGAAAATCTAAGTggggggTAATTTTGGGAAAGGaaaaaaaaaCAAGGAGAAGAAGGCAGCTTaggaggaggATTGCTGGTGAAagagagagagCTCAAATTAGCTTGGAAACTAGGTTGGTAACTTTATGTACCCTTGCTATGAGAGCTTGTTGTCAAGTATGTTAtttttATTTTATGCATGTGAtttttCTGTAATGGAGTTGCAGTTTGgtgtgtTGTATGTTGTGCTGTGTAAGGTTGAAGGACCATGTTTTGGTTTTGGTGTATGG	comp108472_c0_seq1	1
comp108472_c0_seq1_1	1	133	10	5	1	AG	AGAGAGAGAG	NA	0	0	4	102	259	CATGAAAGACATTCTAGGAAGGGGAGtttttttGGGGAAGGTCTGAAAATCTAAGTggggggTAATTTTGGGAAAGGaaaaaaaaaCAAGGAGAAGAAGGCAGCTTaggaggaggATTGCTGGTGAAagagagagagCTCAAATTAGCTTGGAAACTAGGTTGGTAACTTTATGTACCCTTGCTATGAGAGCTTGTTGTCAAGTATGTTAtttttATTTTATGCATGTGAtttttCTGTAATGGAGTTGCAGTTTGgtg	CATGAAAGACATTCTAGGAAGGG	CACCAAACTGCAACTCCATT	104	102	6	23	264	20	59.142	58.623	9.7000	8.4000	5.2347	F	320	TTAAGCATGAAAGACATTCTAGGAAGGGGAGtttttttGGGGAAGGTCTGAAAATCTAAGTggggggTAATTTTGGGAAAGGaaaaaaaaaCAAGGAGAAGAAGGCAGCTTaggaggaggATTGCTGGTGAAagagagagagCTCAAATTAGCTTGGAAACTAGGTTGGTAACTTTATGTACCCTTGCTATGAGAGCTTGTTGTCAAGTATGTTAtttttATTTTATGCATGTGAtttttCTGTAATGGAGTTGCAGTTTGgtgtgtTGTATGTTGTGCTGTGTAAGGTTGAAGGACCATGTTTTGGTTTTGGTGTATGG	comp108472_c0_seq1	1
comp108472_c0_seq1_1	1	133	10	5	1	AG	AGAGAGAGAG	NA	0	0	4	21	109	CAAGGAGAAGAAGGCAGCTTaggaggaggATTGCTGGTGAAagagagagagCTCAAATTAGCTTGGAAACTAGGTTGGTAACTTTATGTACCCTTGCTATGAGAGCTTG	CAAGGAGAAGAAGGCAGCTT	CAAGCTCTCATAGCAAGGGT	21	38	92	20	200	20	58.815	57.173	8.2000	9.1000	4.0121	B	320	TTAAGCATGAAAGACATTCTAGGAAGGGGAGtttttttGGGGAAGGTCTGAAAATCTAAGTggggggTAATTTTGGGAAAGGaaaaaaaaaCAAGGAGAAGAAGGCAGCTTaggaggaggATTGCTGGTGAAagagagagagCTCAAATTAGCTTGGAAACTAGGTTGGTAACTTTATGTACCCTTGCTATGAGAGCTTGTTGTCAAGTATGTTAtttttATTTTATGCATGTGAtttttCTGTAATGGAGTTGCAGTTTGgtgtgtTGTATGTTGTGCTGTGTAAGGTTGAAGGACCATGTTTTGGTTTTGGTGTATGG	comp108472_c0_seq1	1
comp108472_c0_seq1_1	1	133	10	5	1	AG	AGAGAGAGAG	NA	0	0	4	21	111	CAAGGAGAAGAAGGCAGCTTaggaggaggATTGCTGGTGAAagagagagagCTCAAATTAGCTTGGAAACTAGGTTGGTAACTTTATGTACCCTTGCTATGAGAGCTTGTT	CAAGGAGAAGAAGGCAGCTT	AACAAGCTCTCATAGCAAGGGT	21	38	92	20	202	22	58.815	59.438	8.2000	9.1000	3.7478	B	320	TTAAGCATGAAAGACATTCTAGGAAGGGGAGtttttttGGGGAAGGTCTGAAAATCTAAGTggggggTAATTTTGGGAAAGGaaaaaaaaaCAAGGAGAAGAAGGCAGCTTaggaggaggATTGCTGGTGAAagagagagagCTCAAATTAGCTTGGAAACTAGGTTGGTAACTTTATGTACCCTTGCTATGAGAGCTTGTTGTCAAGTATGTTAtttttATTTTATGCATGTGAtttttCTGTAATGGAGTTGCAGTTTGgtgtgtTGTATGTTGTGCTGTGTAAGGTTGAAGGACCATGTTTTGGTTTTGGTGTATGG	comp108472_c0_seq1	1
comp108472_c0_seq1_1	1	133	10	5	1	AG	AGAGAGAGAG	NA	0	0	5	104	263	CATGAAAGACATTCTAGGAAGGGGAGtttttttGGGGAAGGTCTGAAAATCTAAGTggggggTAATTTTGGGAAAGGaaaaaaaaaCAAGGAGAAGAAGGCAGCTTaggaggaggATTGCTGGTGAAagagagagagCTCAAATTAGCTTGGAAACTAGGTTGGTAACTTTATGTACCCTTGCTATGAGAGCTTGTTGTCAAGTATGTTAtttttATTTTATGCATGTGAtttttCTGTAATGGAGTTGCAGTTTGgtgtgtT	CATGAAAGACATTCTAGGAAGGG	AACACACCAAACTGCAACTCC	104	105	6	23	268	21	59.142	60.066	9.7000	7.6000	4.9234	F	320	TTAAGCATGAAAGACATTCTAGGAAGGGGAGtttttttGGGGAAGGTCTGAAAATCTAAGTggggggTAATTTTGGGAAAGGaaaaaaaaaCAAGGAGAAGAAGGCAGCTTaggaggaggATTGCTGGTGAAagagagagagCTCAAATTAGCTTGGAAACTAGGTTGGTAACTTTATGTACCCTTGCTATGAGAGCTTGTTGTCAAGTATGTTAtttttATTTTATGCATGTGAtttttCTGTAATGGAGTTGCAGTTTGgtgtgtTGTATGTTGTGCTGTGTAAGGTTGAAGGACCATGTTTTGGTTTTGGTGTATGG	comp108472_c0_seq1	1
comp108472_c0_seq1_1	1	133	10	5	1	AG	AGAGAGAGAG	NA	0	0	5	104	290	CATGAAAGACATTCTAGGAAGGGGAGtttttttGGGGAAGGTCTGAAAATCTAAGTggggggTAATTTTGGGAAAGGaaaaaaaaaCAAGGAGAAGAAGGCAGCTTaggaggaggATTGCTGGTGAAagagagagagCTCAAATTAGCTTGGAAACTAGGTTGGTAACTTTATGTACCCTTGCTATGAGAGCTTGTTGTCAAGTATGTTAtttttATTTTATGCATGTGAtttttCTGTAATGGAGTTGCAGTTTGgtgtgtTGTATGTTGTGCTGTGTAAGGTTGAAGG	CATGAAAGACATTCTAGGAAGGG	CCTTCAACCTTACACAGCACA	104	132	6	23	295	21	59.142	58.837	9.7000	8.2000	6.0206	F	320	TTAAGCATGAAAGACATTCTAGGAAGGGGAGtttttttGGGGAAGGTCTGAAAATCTAAGTggggggTAATTTTGGGAAAGGaaaaaaaaaCAAGGAGAAGAAGGCAGCTTaggaggaggATTGCTGGTGAAagagagagagCTCAAATTAGCTTGGAAACTAGGTTGGTAACTTTATGTACCCTTGCTATGAGAGCTTGTTGTCAAGTATGTTAtttttATTTTATGCATGTGAtttttCTGTAATGGAGTTGCAGTTTGgtgtgtTGTATGTTGTGCTGTGTAAGGTTGAAGGACCATGTTTTGGTTTTGGTGTATGG	comp108472_c0_seq1	1
comp108472_c0_seq1_1	1	133	10	5	1	AG	AGAGAGAGAG	NA	0	0	5	104	290	CATGAAAGACATTCTAGGAAGGGGAGtttttttGGGGAAGGTCTGAAAATCTAAGTggggggTAATTTTGGGAAAGGaaaaaaaaaCAAGGAGAAGAAGGCAGCTTaggaggaggATTGCTGGTGAAagagagagagCTCAAATTAGCTTGGAAACTAGGTTGGTAACTTTATGTACCCTTGCTATGAGAGCTTGTTGTCAAGTATGTTAtttttATTTTATGCATGTGAtttttCTGTAATGGAGTTGCAGTTTGgtgtgtTGTATGTTGTGCTGTGTAAGGTTGAAGG	CATGAAAGACATTCTAGGAAGGG	CCTTCAACCTTACACAGCACAA	104	131	6	23	295	22	59.142	60.203	9.7000	7.0000	6.0609	F	320	TTAAGCATGAAAGACATTCTAGGAAGGGGAGtttttttGGGGAAGGTCTGAAAATCTAAGTggggggTAATTTTGGGAAAGGaaaaaaaaaCAAGGAGAAGAAGGCAGCTTaggaggaggATTGCTGGTGAAagagagagagCTCAAATTAGCTTGGAAACTAGGTTGGTAACTTTATGTACCCTTGCTATGAGAGCTTGTTGTCAAGTATGTTAtttttATTTTATGCATGTGAtttttCTGTAATGGAGTTGCAGTTTGgtgtgtTGTATGTTGTGCTGTGTAAGGTTGAAGGACCATGTTTTGGTTTTGGTGTATGG	comp108472_c0_seq1	1
comp108472_c0_seq1_1	1	133	10	5	1	AG	AGAGAGAGAG	NA	0	0	5	104	296	CATGAAAGACATTCTAGGAAGGGGAGtttttttGGGGAAGGTCTGAAAATCTAAGTggggggTAATTTTGGGAAAGGaaaaaaaaaCAAGGAGAAGAAGGCAGCTTaggaggaggATTGCTGGTGAAagagagagagCTCAAATTAGCTTGGAAACTAGGTTGGTAACTTTATGTACCCTTGCTATGAGAGCTTGTTGTCAAGTATGTTAtttttATTTTATGCATGTGAtttttCTGTAATGGAGTTGCAGTTTGgtgtgtTGTATGTTGTGCTGTGTAAGGTTGAAGGACCATG	CATGAAAGACATTCTAGGAAGGG	CATGGTCCTTCAACCTTACACA	104	137	6	23	301	22	59.142	59.891	9.7000	6.4000	5.9663	F	320	TTAAGCATGAAAGACATTCTAGGAAGGGGAGtttttttGGGGAAGGTCTGAAAATCTAAGTggggggTAATTTTGGGAAAGGaaaaaaaaaCAAGGAGAAGAAGGCAGCTTaggaggaggATTGCTGGTGAAagagagagagCTCAAATTAGCTTGGAAACTAGGTTGGTAACTTTATGTACCCTTGCTATGAGAGCTTGTTGTCAAGTATGTTAtttttATTTTATGCATGTGAtttttCTGTAATGGAGTTGCAGTTTGgtgtgtTGTATGTTGTGCTGTGTAAGGTTGAAGGACCATGTTTTGGTTTTGGTGTATGG	comp108472_c0_seq1	1
comp108472_c0_seq1_1	1	133	10	5	1	AG	AGAGAGAGAG	NA	0	0	6	104	261	CATGAAAGACATTCTAGGAAGGGGAGtttttttGGGGAAGGTCTGAAAATCTAAGTggggggTAATTTTGGGAAAGGaaaaaaaaaCAAGGAGAAGAAGGCAGCTTaggaggaggATTGCTGGTGAAagagagagagCTCAAATTAGCTTGGAAACTAGGTTGGTAACTTTATGTACCCTTGCTATGAGAGCTTGTTGTCAAGTATGTTAtttttATTTTATGCATGTGAtttttCTGTAATGGAGTTGCAGTTTGgtgtg	CATGAAAGACATTCTAGGAAGGG	CACACCAAACTGCAACTCCA	104	104	6	23	266	20	59.142	60.757	9.7000	8.2000	4.6141	F	320	TTAAGCATGAAAGACATTCTAGGAAGGGGAGtttttttGGGGAAGGTCTGAAAATCTAAGTggggggTAATTTTGGGAAAGGaaaaaaaaaCAAGGAGAAGAAGGCAGCTTaggaggaggATTGCTGGTGAAagagagagagCTCAAATTAGCTTGGAAACTAGGTTGGTAACTTTATGTACCCTTGCTATGAGAGCTTGTTGTCAAGTATGTTAtttttATTTTATGCATGTGAtttttCTGTAATGGAGTTGCAGTTTGgtgtgtTGTATGTTGTGCTGTGTAAGGTTGAAGGACCATGTTTTGGTTTTGGTGTATGG	comp108472_c0_seq1	1
comp108472_c0_seq1_1	1	133	10	5	1	AG	AGAGAGAGAG	NA	0	0	6	12	166	GAAGGCAGCTTaggaggaggATTGCTGGTGAAagagagagagCTCAAATTAGCTTGGAAACTAGGTTGGTAACTTTATGTACCCTTGCTATGAGAGCTTGTTGTCAAGTATGTTAtttttATTTTATGCATGTGAtttttCTGTAATGGAGTTGCAGTTTGgtgtg	GAAGGCAGCTTAGGAGGAGG	CACACCAAACTGCAACTCCA	12	104	101	20	266	20	60.476	60.757	9.4000	8.2000	1.2322	F	320	TTAAGCATGAAAGACATTCTAGGAAGGGGAGtttttttGGGGAAGGTCTGAAAATCTAAGTggggggTAATTTTGGGAAAGGaaaaaaaaaCAAGGAGAAGAAGGCAGCTTaggaggaggATTGCTGGTGAAagagagagagCTCAAATTAGCTTGGAAACTAGGTTGGTAACTTTATGTACCCTTGCTATGAGAGCTTGTTGTCAAGTATGTTAtttttATTTTATGCATGTGAtttttCTGTAATGGAGTTGCAGTTTGgtgtgtTGTATGTTGTGCTGTGTAAGGTTGAAGGACCATGTTTTGGTTTTGGTGTATGG	comp108472_c0_seq1	1
comp108472_c0_seq1_1	1	133	10	5	1	AG	AGAGAGAGAG	NA	0	0	6	9	99	GGCAGCTTaggaggaggATTGCTGGTGAAagagagagagCTCAAATTAGCTTGGAAACTAGGTTGGTAACTTTATGTACCCTTGCTATGAGAGCTTGTT	GGCAGCTTAGGAGGAGGATT	AACAAGCTCTCATAGCAAGGG	9	39	104	20	202	21	59.811	58.616	8.1000	9.7000	2.5736	F	320	TTAAGCATGAAAGACATTCTAGGAAGGGGAGtttttttGGGGAAGGTCTGAAAATCTAAGTggggggTAATTTTGGGAAAGGaaaaaaaaaCAAGGAGAAGAAGGCAGCTTaggaggaggATTGCTGGTGAAagagagagagCTCAAATTAGCTTGGAAACTAGGTTGGTAACTTTATGTACCCTTGCTATGAGAGCTTGTTGTCAAGTATGTTAtttttATTTTATGCATGTGAtttttCTGTAATGGAGTTGCAGTTTGgtgtgtTGTATGTTGTGCTGTGTAAGGTTGAAGGACCATGTTTTGGTTTTGGTGTATGG	comp108472_c0_seq1	1
comp108472_c0_seq1_1	1	133	10	5	1	AG	AGAGAGAGAG	NA	0	0	6	9	99	GGCAGCTTaggaggaggATTGCTGGTGAAagagagagagCTCAAATTAGCTTGGAAACTAGGTTGGTAACTTTATGTACCCTTGCTATGAGAGCTTGTT	GGCAGCTTAGGAGGAGGATT	AACAAGCTCTCATAGCAAGGGT	9	38	104	20	202	22	59.811	59.438	8.1000	9.1000	2.7517	F	320	TTAAGCATGAAAGACATTCTAGGAAGGGGAGtttttttGGGGAAGGTCTGAAAATCTAAGTggggggTAATTTTGGGAAAGGaaaaaaaaaCAAGGAGAAGAAGGCAGCTTaggaggaggATTGCTGGTGAAagagagagagCTCAAATTAGCTTGGAAACTAGGTTGGTAACTTTATGTACCCTTGCTATGAGAGCTTGTTGTCAAGTATGTTAtttttATTTTATGCATGTGAtttttCTGTAATGGAGTTGCAGTTTGgtgtgtTGTATGTTGTGCTGTGTAAGGTTGAAGGACCATGTTTTGGTTTTGGTGTATGG	comp108472_c0_seq1	1
comp108472_c0_seq1_1	1	133	10	5	1	AG	AGAGAGAGAG	NA	0	0	6	9	163	GGCAGCTTaggaggaggATTGCTGGTGAAagagagagagCTCAAATTAGCTTGGAAACTAGGTTGGTAACTTTATGTACCCTTGCTATGAGAGCTTGTTGTCAAGTATGTTAtttttATTTTATGCATGTGAtttttCTGTAATGGAGTTGCAGTTTGgtgtg	GGCAGCTTAGGAGGAGGATT	CACACCAAACTGCAACTCCA	9	104	104	20	266	20	59.811	60.757	8.1000	8.2000	0.9458	F	320	TTAAGCATGAAAGACATTCTAGGAAGGGGAGtttttttGGGGAAGGTCTGAAAATCTAAGTggggggTAATTTTGGGAAAGGaaaaaaaaaCAAGGAGAAGAAGGCAGCTTaggaggaggATTGCTGGTGAAagagagagagCTCAAATTAGCTTGGAAACTAGGTTGGTAACTTTATGTACCCTTGCTATGAGAGCTTGTTGTCAAGTATGTTAtttttATTTTATGCATGTGAtttttCTGTAATGGAGTTGCAGTTTGgtgtgtTGTATGTTGTGCTGTGTAAGGTTGAAGGACCATGTTTTGGTTTTGGTGTATGG	comp108472_c0_seq1	1
comp108472_c0_seq1_1	1	133	10	5	1	AG	AGAGAGAGAG	NA	0	0	6	9	192	GGCAGCTTaggaggaggATTGCTGGTGAAagagagagagCTCAAATTAGCTTGGAAACTAGGTTGGTAACTTTATGTACCCTTGCTATGAGAGCTTGTTGTCAAGTATGTTAtttttATTTTATGCATGTGAtttttCTGTAATGGAGTTGCAGTTTGgtgtgtTGTATGTTGTGCTGTGTAAGGTTGAAGG	GGCAGCTTAGGAGGAGGATT	CCTTCAACCTTACACAGCACA	9	132	104	20	295	21	59.811	58.837	8.1000	8.2000	2.3522	F	320	TTAAGCATGAAAGACATTCTAGGAAGGGGAGtttttttGGGGAAGGTCTGAAAATCTAAGTggggggTAATTTTGGGAAAGGaaaaaaaaaCAAGGAGAAGAAGGCAGCTTaggaggaggATTGCTGGTGAAagagagagagCTCAAATTAGCTTGGAAACTAGGTTGGTAACTTTATGTACCCTTGCTATGAGAGCTTGTTGTCAAGTATGTTAtttttATTTTATGCATGTGAtttttCTGTAATGGAGTTGCAGTTTGgtgtgtTGTATGTTGTGCTGTGTAAGGTTGAAGGACCATGTTTTGGTTTTGGTGTATGG	comp108472_c0_seq1	1
comp108472_c0_seq1_1	1	133	10	5	1	AG	AGAGAGAGAG	NA	0	0	6	9	198	GGCAGCTTaggaggaggATTGCTGGTGAAagagagagagCTCAAATTAGCTTGGAAACTAGGTTGGTAACTTTATGTACCCTTGCTATGAGAGCTTGTTGTCAAGTATGTTAtttttATTTTATGCATGTGAtttttCTGTAATGGAGTTGCAGTTTGgtgtgtTGTATGTTGTGCTGTGTAAGGTTGAAGGACCATG	GGCAGCTTAGGAGGAGGATT	CATGGTCCTTCAACCTTACACA	9	137	104	20	301	22	59.811	59.891	8.1000	6.4000	2.2979	F	320	TTAAGCATGAAAGACATTCTAGGAAGGGGAGtttttttGGGGAAGGTCTGAAAATCTAAGTggggggTAATTTTGGGAAAGGaaaaaaaaaCAAGGAGAAGAAGGCAGCTTaggaggaggATTGCTGGTGAAagagagagagCTCAAATTAGCTTGGAAACTAGGTTGGTAACTTTATGTACCCTTGCTATGAGAGCTTGTTGTCAAGTATGTTAtttttATTTTATGCATGTGAtttttCTGTAATGGAGTTGCAGTTTGgtgtgtTGTATGTTGTGCTGTGTAAGGTTGAAGGACCATGTTTTGGTTTTGGTGTATGG	comp108472_c0_seq1	1
comp108472_c0_seq1_1	1	133	10	5	1	AG	AGAGAGAGAG	NA	0	0	6	2	92	TaggaggaggATTGCTGGTGAAagagagagagCTCAAATTAGCTTGGAAACTAGGTTGGTAACTTTATGTACCCTTGCTATGAGAGCTTGTT	TAGGAGGAGGATTGCTGGTG	AACAAGCTCTCATAGCAAGGG	2	39	111	20	202	21	60.210	58.616	8.2000	9.7000	2.5942	F	320	TTAAGCATGAAAGACATTCTAGGAAGGGGAGtttttttGGGGAAGGTCTGAAAATCTAAGTggggggTAATTTTGGGAAAGGaaaaaaaaaCAAGGAGAAGAAGGCAGCTTaggaggaggATTGCTGGTGAAagagagagagCTCAAATTAGCTTGGAAACTAGGTTGGTAACTTTATGTACCCTTGCTATGAGAGCTTGTTGTCAAGTATGTTAtttttATTTTATGCATGTGAtttttCTGTAATGGAGTTGCAGTTTGgtgtgtTGTATGTTGTGCTGTGTAAGGTTGAAGGACCATGTTTTGGTTTTGGTGTATGG	comp108472_c0_seq1	1
comp108472_c0_seq1_1	1	133	10	5	1	AG	AGAGAGAGAG	NA	0	0	6	2	191	TaggaggaggATTGCTGGTGAAagagagagagCTCAAATTAGCTTGGAAACTAGGTTGGTAACTTTATGTACCCTTGCTATGAGAGCTTGTTGTCAAGTATGTTAtttttATTTTATGCATGTGAtttttCTGTAATGGAGTTGCAGTTTGgtgtgtTGTATGTTGTGCTGTGTAAGGTTGAAGGACCATG	TAGGAGGAGGATTGCTGGTG	CATGGTCCTTCAACCTTACACA	2	137	111	20	301	22	60.210	59.891	8.2000	6.4000	2.3186	F	320	TTAAGCATGAAAGACATTCTAGGAAGGGGAGtttttttGGGGAAGGTCTGAAAATCTAAGTggggggTAATTTTGGGAAAGGaaaaaaaaaCAAGGAGAAGAAGGCAGCTTaggaggaggATTGCTGGTGAAagagagagagCTCAAATTAGCTTGGAAACTAGGTTGGTAACTTTATGTACCCTTGCTATGAGAGCTTGTTGTCAAGTATGTTAtttttATTTTATGCATGTGAtttttCTGTAATGGAGTTGCAGTTTGgtgtgtTGTATGTTGTGCTGTGTAAGGTTGAAGGACCATGTTTTGGTTTTGGTGTATGG	comp108472_c0_seq1	1
comp108472_c0_seq1_1	1	133	10	5	1	AG	AGAGAGAGAG	NA	0	0	8	11	165	AAGGCAGCTTaggaggaggATTGCTGGTGAAagagagagagCTCAAATTAGCTTGGAAACTAGGTTGGTAACTTTATGTACCCTTGCTATGAGAGCTTGTTGTCAAGTATGTTAtttttATTTTATGCATGTGAtttttCTGTAATGGAGTTGCAGTTTGgtgtg	AAGGCAGCTTAGGAGGAGGA	CACACCAAACTGCAACTCCA	11	104	102	20	266	20	60.476	60.757	7.9000	8.2000	1.2322	F	320	TTAAGCATGAAAGACATTCTAGGAAGGGGAGtttttttGGGGAAGGTCTGAAAATCTAAGTggggggTAATTTTGGGAAAGGaaaaaaaaaCAAGGAGAAGAAGGCAGCTTaggaggaggATTGCTGGTGAAagagagagagCTCAAATTAGCTTGGAAACTAGGTTGGTAACTTTATGTACCCTTGCTATGAGAGCTTGTTGTCAAGTATGTTAtttttATTTTATGCATGTGAtttttCTGTAATGGAGTTGCAGTTTGgtgtgtTGTATGTTGTGCTGTGTAAGGTTGAAGGACCATGTTTTGGTTTTGGTGTATGG	comp108472_c0_seq1	1
comp108788_c0_seq1_1	1	128	10	5	1	AT	TATATATATA	NA	1	1	2	71	211	TCAGTCCTCAAACACCCTACaaaaaaaGAACTAAATTACATTCCTTGAGGCAGGAGAGTGAGCTATATTTATAGATAGAAGTGCAGAGAAAGATGTTCCCTATTTGGAGtatatatataACATCCTCTACATTACCTTGAAATACAAAGTTCAATTAACAATTTGAACTAATAGTCAACTAAAATAACTGCATTGCTTCTCTGATCTGTGG	TCAGTCCTCAAACACCCTACAA	CCACAGATCAGAGAAGCAATG	87	71	19	22	229	21	59.633	58.456	6.0000	7.2000	4.9107	F	230	TTTTCACCCATTCAAAACTCAGTCCTCAAACACCCTACaaaaaaaGAACTAAATTACATTCCTTGAGGCAGGAGAGTGAGCTATATTTATAGATAGAAGTGCAGAGAAAGATGTTCCCTATTTGGAGtatatatataACATCCTCTACATTACCTTGAAATACAAAGTTCAATTAACAATTTGAACTAATAGTCAACTAAAATAACTGCATTGCTTCTCTGATCTGTGGT	comp108788_c0_seq1	1
comp108788_c0_seq1_1	1	128	10	5	1	AT	TATATATATA	NA	0	0	2	68	208	TCAGTCCTCAAACACCCTACaaaaaaaGAACTAAATTACATTCCTTGAGGCAGGAGAGTGAGCTATATTTATAGATAGAAGTGCAGAGAAAGATGTTCCCTATTTGGAGtatatatataACATCCTCTACATTACCTTGAAATACAAAGTTCAATTAACAATTTGAACTAATAGTCAACTAAAATAACTGCATTGCTTCTCTGATCTG	TCAGTCCTCAAACACCCTACAA	CAGATCAGAGAAGCAATGCAG	87	68	19	22	226	21	59.633	58.763	6.0000	8.5000	4.6038	F	230	TTTTCACCCATTCAAAACTCAGTCCTCAAACACCCTACaaaaaaaGAACTAAATTACATTCCTTGAGGCAGGAGAGTGAGCTATATTTATAGATAGAAGTGCAGAGAAAGATGTTCCCTATTTGGAGtatatatataACATCCTCTACATTACCTTGAAATACAAAGTTCAATTAACAATTTGAACTAATAGTCAACTAAAATAACTGCATTGCTTCTCTGATCTGTGGT	comp108788_c0_seq1	1
comp108788_c0_seq1_1	1	128	10	5	1	AT	TATATATATA	NA	0	0	2	68	209	TCAGTCCTCAAACACCCTACaaaaaaaGAACTAAATTACATTCCTTGAGGCAGGAGAGTGAGCTATATTTATAGATAGAAGTGCAGAGAAAGATGTTCCCTATTTGGAGtatatatataACATCCTCTACATTACCTTGAAATACAAAGTTCAATTAACAATTTGAACTAATAGTCAACTAAAATAACTGCATTGCTTCTCTGATCTGT	TCAGTCCTCAAACACCCTACAA	ACAGATCAGAGAAGCAATGCAG	87	68	19	22	227	22	59.633	59.644	6.0000	8.5000	4.7224	F	230	TTTTCACCCATTCAAAACTCAGTCCTCAAACACCCTACaaaaaaaGAACTAAATTACATTCCTTGAGGCAGGAGAGTGAGCTATATTTATAGATAGAAGTGCAGAGAAAGATGTTCCCTATTTGGAGtatatatataACATCCTCTACATTACCTTGAAATACAAAGTTCAATTAACAATTTGAACTAATAGTCAACTAAAATAACTGCATTGCTTCTCTGATCTGTGGT	comp108788_c0_seq1	1
comp108788_c0_seq1_1	1	128	10	5	1	AT	TATATATATA	NA	0	0	2	51	170	CATTCCTTGAGGCAGGAGAGTGAGCTATATTTATAGATAGAAGTGCAGAGAAAGATGTTCCCTATTTGGAGtatatatataACATCCTCTACATTACCTTGAAATACAAAGTTCAATTAACAATTTGAACTAATAGTCAACTAAAATAACTGCATTGCTTCTCTGATCTG	CATTCCTTGAGGCAGGAGAG	CAGATCAGAGAAGCAATGCAG	51	68	57	20	226	21	59.943	58.763	6.4000	8.5000	2.2940	A	230	TTTTCACCCATTCAAAACTCAGTCCTCAAACACCCTACaaaaaaaGAACTAAATTACATTCCTTGAGGCAGGAGAGTGAGCTATATTTATAGATAGAAGTGCAGAGAAAGATGTTCCCTATTTGGAGtatatatataACATCCTCTACATTACCTTGAAATACAAAGTTCAATTAACAATTTGAACTAATAGTCAACTAAAATAACTGCATTGCTTCTCTGATCTGTGGT	comp108788_c0_seq1	1
comp108788_c0_seq1_1	1	128	10	5	1	AT	TATATATATA	NA	0	0	2	51	171	CATTCCTTGAGGCAGGAGAGTGAGCTATATTTATAGATAGAAGTGCAGAGAAAGATGTTCCCTATTTGGAGtatatatataACATCCTCTACATTACCTTGAAATACAAAGTTCAATTAACAATTTGAACTAATAGTCAACTAAAATAACTGCATTGCTTCTCTGATCTGT	CATTCCTTGAGGCAGGAGAG	ACAGATCAGAGAAGCAATGCAG	51	68	57	20	227	22	59.943	59.644	6.4000	8.5000	2.4125	A	230	TTTTCACCCATTCAAAACTCAGTCCTCAAACACCCTACaaaaaaaGAACTAAATTACATTCCTTGAGGCAGGAGAGTGAGCTATATTTATAGATAGAAGTGCAGAGAAAGATGTTCCCTATTTGGAGtatatatataACATCCTCTACATTACCTTGAAATACAAAGTTCAATTAACAATTTGAACTAATAGTCAACTAAAATAACTGCATTGCTTCTCTGATCTGTGGT	comp108788_c0_seq1	1
[truncated: 14,427 more rows]
