# Supplementary material for: De Novo Transcriptome Assembly and Characterization for the Widespread and Stress-Tolerant Conifer Platycladus orientalis
Source: PLoS One. 2016 Feb 16;11(2):e0148985. doi: 10.1371/journal.pone.0148985 (PMC4755536; doi:10.1371/journal.pone.0148985)
Supplement: S13 File — (XLSX) [file pone.0148985.s015.xlsx]

## Sheet: Sheet1
Species_names	Family	Strategy	Unigenes	Total unigene length (nt)	Mean length (nt)	N50 (nt)	N90 (nt)	Longest (nt)	Full-length unigenes	Quasi full-length unigenes	Partial length unigenes	Meta annotation no information	GO terms	Transcripts with GO annotation	InterPro domains	Transcripts with Protein Domain	Sources
Cedrus atlantica1	Pinaceae	De novo	30658	23699843	770	851	475	5790	4,347 (14.2%)	6,123 (20%)	11,881 (38.8%)	8,307 (27.1%)	3215	17,861 (58.3%)	3785	20,073 (65.5%)	(Lorenz et al. 2012)
Cedrus atlantica2	Pinaceae	De novo	13244	13606967	1026	1244	559	5992	2,648 (20%)	4,973 (37.5%)	3,116 (23.5%)	2,507 (18.9%)	2919	8,358 (63.1%)	3370	9,494 (71.7%)	(Lorenz et al. 2012)
Cedrus atlantica3	Pinaceae	De novo	34339	26961248	782	898	469	7056	4,830 (14.1%)	6,720 (19.6%)	14,441 (42.1%)	8,348 (24.3%)	3228	21,288 (62%)	3799	23,599 (68.7%)	(Lorenz et al. 2012)
Cephalotaxus harringtonia1	Cephalotaxaceae	De novo	43387	34850340	800	911	477	5710	6,309 (14.5%)	10,593 (24.4%)	15,480 (35.7%)	11,005 (25.4%)	3319	26,168 (60.3%)	4015	29,194 (67.3%)	(Lorenz et al. 2012)
Cephalotaxus harringtonia2	Cephalotaxaceae	De novo	19180	19999760	1040	1334	581	5708	4,090 (21.3%)	7,239 (37.7%)	3,466 (18.1%)	4,385 (22.9%)	3197	11,356 (59.2%)	3835	12,980 (67.7%)	(Lorenz et al. 2012)
Cephalotaxus harringtonia3	Cephalotaxaceae	De novo	41381	34042587	819	956	477	7591	6,068 (14.7%)	10,069 (24.3%)	15,694 (37.9%)	9,550 (23.1%)	3321	26,471 (64%)	4018	29,058 (70.2%)	(Lorenz et al. 2012)
Picea abies1	Pinaceae	De novo	38996	32679632	834	964	494	7091	6,617 (17%)	10,159 (26.1%)	11,903 (30.5%)	10,317 (26.5%)	3266	22,734 (58.3%)	3958	25,906 (66.4%)	(Lorenz et al. 2012)
Picea abies2	Pinaceae	De novo	19901	22352434	1121	1401	606	6424	4,854 (24.4%)	7,499 (37.7%)	3,309 (16.6%)	4,239 (21.3%)	3143	12,195 (61.3%)	3714	13,963 (70.2%)	(Lorenz et al. 2012)
Picea abies3	Pinaceae	De novo	34848	30111802	860	1039	491	6000	6,147 (17.6%)	9,687 (27.8%)	9,679 (27.8%)	9,335 (26.8%)	3264	19,729 (56.6%)	3958	23,103 (66.3%)	(Lorenz et al. 2012)
Pinus banksiana	Pinaceae	De novo	21675	16603392	766	796	675	2723	1,794 (8.3%)	6,862 (31.7%)	5,294 (24.4%)	7,725 (35.6%)	2834	10,555 (48.7%)	3119	12,161 (56.1%)	(Hall et al. 2013)
Pinus contorta	Pinaceae	De novo	14375	10948968	762	793	661	2800	1,260 (8.8%)	5,328 (37.1%)	3,822 (26.6%)	3,965 (27.6%)	2864	7,824 (54.4%)	3162	9,071 (63.1%)	(Hall et al. 2013)
Pinus halepensis	Pinaceae	De novo	48629	54571354	1122	1792	498	18345	2,805 (5.8%)	1,768 (3.6%)	36,927 (75.9%)	7,129 (14.7%)	304	42,491 (87.4%)	65	41,110 (84.5%)	(Pinosio et al. 2014)
Pinus pinaster	Pinaceae	De novo	14130	8034330	569	611	419	4556	582 (4.1%)	3,880 (27.5%)	4,485 (31.7%)	5,183 (36.7%)	2736	7,044 (49.9%)	2907	8,019 (56.8%)	(Canales et al. 2014)
Pinus sylvestris	Pinaceae	De novo	11248	6442263	573	642	381	4151	421 (3.7%)	3,244 (28.8%)	3,021 (26.9%)	4,562 (40.6%)	2286	5,343 (47.5%)	2281	5,935 (52.8%)	(Ghirardo et al. 2010)
Pinus tabuliformis	Pinaceae	De novo	22378	14071580	629	652	432	3455	1,591 (7.1%)	5,028 (22.5%)	6,877 (30.7%)	8,882 (39.7%)	3060	10,339 (46.2%)	3428	11,873 (53.1%)	(Niu et al. 2013)
Pinus taeda1	Pinaceae	De novo	76054	54802310	721	941	343	9553	8,135 (10.7%)	12,719 (16.7%)	12,610 (16.6%)	42,590 (56%)	3407	25,260 (33.2%)	4147	29,975 (39.4%)	(Lorenz et al. 2012)
pinus taeda	Pinaceae	reference-based	84552	66281060	784	1068	369	16938	29,085 (34.4%)	12,576 (14.9%)	16,849 (19.9%)	26,042 (30.8%)	3269	46,151 (54.6%)	3791	54,458 (64.4%)	(Neale et al. 2014
Pinus lambertiana1	Pinaceae	De novo	106787	67666408	626	704	423	6953	6,309 (14.5%)	10,593 (24.4%)	15,480 (35.7%)	11,005 (25.4%)	3319	26,168 (60.3%)	4015	29,194 (67.3%)	(Lorenz et al. 2012)
Pinus lambertiana2	Pinaceae	De novo	46245	34201349	719	1263	499	6827	4,905 (10.6%)	7,286 (15.8%)	3,986 (8.6%)	30,068 (65%)	3208	12,291 (26.6%)	3832	14,137 (30.6%)	(Lorenz et al. 2012)
Pinus lambertiana3	Pinaceae	De novo	81650	62528966	760	871	473	8978	7,327 (9%)	7,979 (9.8%)	12,080 (14.8%)	54,264 (66.5%)	3321	21,146 (25.9%)	4056	24,181 (29.6%)	(Lorenz et al. 2012)
Pinus palustris1	Pinaceae	De novo	46710	30621573	648	762	396	6455	7,816 (7.3%)	12,153 (11.4%)	15,550 (14.6%)	71,268 (66.7%)	3327	27,679 (25.9%)	4057	31,045 (29.1%)	(Lorenz et al. 2012)
Pinus palustris2	Pinaceae	De novo	17548	17730571	1007	1273	543	7505	3,712 (21.2%)	5,272 (30%)	4,370 (24.9%)	4,194 (23.9%)	3111	10,414 (59.3%)	3522	11,879 (67.7%)	(Lorenz et al. 2012)
Pinus palustris3	Pinaceae	De novo	44109	29706836	665	831	395	6407	5,090 (11.5%)	6,739 (15.3%)	15,528 (35.2%)	16,752 (38%)	3313	21,741 (49.3%)	3932	24,703 (56%)	(Lorenz et al. 2012)
Podocarpus macrophyllus1	Pinaceae	De novo	39444	30399492	766	874	466	7081	5,263 (13.3%)	9,756 (24.7%)	12,826 (32.5%)	11,599 (29.4%)	3241	22,288 (56.5%)	3921	25,216 (63.9%)	(Lorenz et al. 2012)
Podocarpus macrophyllus2	Pinaceae	De novo	16719	17792498	1061	1356	580	7091	3,415 (20.4%)	6,408 (38.3%)	2,842 (17%)	4,054 (24.2%)	3124	9,737 (58.2%)	3630	11,065 (66.2%)	(Lorenz et al. 2012)
Podocarpus macrophyllus3	Pinaceae	De novo	35388	27965536	783	960	464	6878	5,021 (14.2%)	8,894 (25.1%)	9,827 (27.8%)	11,646 (32.9%)	3260	18,899 (53.4%)	3930	21,409 (60.5%)	(Lorenz et al. 2012)
Pseudotsuga menziesii1	Pinaceae	De novo	66519	49217681	729	902	468	5937	9,221 (13.9%)	13,145 (19.8%)	16,979 (25.5%)	27,174 (40.9%)	3402	30,813 (46.3%)	4080	35,347 (53.1%)	(Lorenz et al. 2012)
Pseudotsuga menziesii2	Pinaceae	De novo	27741	32740524	1176	1605	669	7562	7,376 (26.6%)	9,005 (32.5%)	3,711 (13.4%)	7,649 (27.6%)	3266	15,313 (55.2%)	3957	17,656 (63.6%)	(Lorenz et al. 2012)
Pseudotsuga menziesii3	Pinaceae	De novo	67342	58752639	866	1071	511	6204	11,616 (17.2%)	11,181 (16.6%)	20,994 (31.2%)	23,551 (35%)	3398	34,709 (51.5%)	4081	39,563 (58.7%)	(Lorenz et al. 2012)
Platycladus orientalis	Cupressaceae	De novo	148867	102175229	686	1,,320	259	27201	20,249 (13.6%)	15,231 (10.2%)	14,910 (10%)	98,477 (66.2%)	5514	42,700 (28.7%)	5458	46,726 (31.4%)	The present study
Sciadopitys verticillata1	Pinaceae	De novo	29957	24871476	826	935	501	5108	4,748 (15.8%)	8,258 (27.6%)	9,950 (33.2%)	7,001 (23.4%)	3309	18,359 (61.3%)	3909	20,595 (68.7%)	(Lorenz et al. 2012)
Sciadopitys verticillata2	Pinaceae	De novo	14925	14836313	992	1194	545	5816	2,837 (19%)	6,422 (43%)	2,829 (19%)	2,837 (19%)	3129	9,280 (62.2%)	3623	10,587 (70.9%)	(Lorenz et al. 2012)
Sciadopitys verticillata3	Pinaceae	De novo	30310	25961568	853	981	501	6158	4,948 (16.3%)	8,348 (27.5%)	10,813 (35.7%)	6,201 (20.5%)	3325	19,660 (64.9%)	3921	21,801 (71.9%)	(Lorenz et al. 2012)
Sequoia sempervirens1	Pinaceae	De novo	44912	30523677	671	788	434	6554	5,040 (11.2%)	9,172 (20.4%)	15,220 (33.9%)	15,480 (34.5%)	3263	23,933 (53.3%)	3883	26,562 (59.1%)	(Lorenz et al. 2012)
Sequoia sempervirens2	Pinaceae	De novo	16294	15518441	949	1192	532	10495	2,923 (17.9%)	5,472 (33.6%)	3,789 (23.3%)	4,110 (25.2%)	3100	9,524 (58.5%)	3488	10,830 (66.5%)	(Lorenz et al. 2012)
Sequoia sempervirens3	Pinaceae	De novo	39057	27127827	685	839	422	6674	4,505 (11.5%)	6,883 (17.6%)	12,177 (31.2%)	15,492 (39.7%)	3265	18,847 (48.3%)	3893	21,147 (54.1%)	(Lorenz et al. 2012)
Taxus baccata1	Pinaceae	De novo	33741	24471613	718	827	458	7748	3,863 (11.4%)	6,600 (19.6%)	11,516 (34.1%)	11,762 (34.9%)	3205	17,482 (51.8%)	3830	19,507 (57.8%)	(Lorenz et al. 2012)
Taxus baccata2	Pinaceae	De novo	13983	14473337	1033	1263	548	9353	2,254 (16.1%)	5,575 (39.9%)	3,083 (22%)	3,071 (22%)	3029	8,526 (61%)	3406	9,631 (68.9%)	(Lorenz et al. 2012)
Taxus baccata3	Pinaceae	De novo	37788	26629619	695	845	441	7366	4,087 (10.8%)	6,854 (18.1%)	13,537 (35.8%)	13,310 (35.2%)	3232	19,980 (52.9%)	3865	22,042 (58.3%)	(Lorenz et al. 2012)
Wollemia nobilis1	Pinaceae	De novo	36191	28595124	784	906	488	7969	4,674 (12.9%)	8,148 (22.5%)	10,708 (29.6%)	12,661 (35%)	3216	18,882 (52.2%)	3848	21,108 (58.3%)	(Lorenz et al. 2012)
Wollemia nobilis2	Pinaceae	De novo	18040	19589369	1082	1413	559	7884	3,547 (19.7%)	6,614 (36.7%)	3,249 (18%)	4,630 (25.7%)	3014	10,603 (58.8%)	3485	11,969 (66.3%)	(Lorenz et al. 2012)
Wollemia nobilis3	Pinaceae	De novo	43212	33407864	766	909	480	6620	5,203 (12%)	9,702 (22.5%)	13,602 (31.5%)	14,705 (34%)	3237	23,670 (54.8%)	3870	26,016 (60.2%)	(Lorenz et al. 2012)
1assembly algorithms MiraEST version 3.0.5
2assembly algorithms Newbler version 2.3
3assembly algorithms SeqMan NGen version 3.0
Canales J, Bautista R, Label P, Maldonado J G, Lesur I, Pozo N F, et al. De novo assembly of maritime pine transcriptome: implications for forest breeding and biotechnology. Plant Biotechnology Journal. 2014; 12(3): 286-299.
Hall D E, Yuen M M S, Jancsik S, Quesada A L, Dullat H K, Liet M al. Transcriptome resources and functional characterization of monoterpene synthases for two host species of the mountain pine beetle, lodgepole pine (Pinus contorta) and jack pine (Pinus banksiana). BMC Plant Biology. 2013; 13(1): 80.
Ghirardo A, Koch K, Taipale R, Zimmer I, Schnitzler J P and Rinne J. Determination of de novo and pool emissions of terpenes from four common boreal/alpine trees by 13CO2 labelling and PTR-MS analysis. Plant, Cell & Environment. 2010; 33(5): 781-792.
Niu S H, Li Z X, Yuan H W, Chen X-Y, Li Y and Li W. Transcriptome characterisation of Pinus tabuliformis and evolution of genes in the Pinus phylogeny. BMC Genomics. 2013; 14(1): 263.
Neale D B, Wegrzyn J L, Stevens K A, Zimin A V, Puiu D, Crepeau M W et al. Decoding the massive genome of loblolly pine using haploid DNA and novel assembly strategies. Genome Biology. 2014;15(3): R59.
Pinosio S, González-Martínez S C, Bagnoli F, Cattonaro F, Grivet D, Marroni F et al. First insights into the transcriptome and development of new genomic tools of a widespread circum-Mediterranean tree species, Pinus halepensis Mill. Molecular Ecology Resources. 2014, 14(4): 846-856.
Lorenz W W, Ayyampalayam S, Bordeaux J M, Howe G T, Jermstad K D, Neale D B, et al. Conifer DBMagic: a database housing multiple de novo transcriptome assemblies for 12 diverse conifer species. Tree genetics & genomes 2012; 8(6): 1477-1485.
